# Supplementary material for: ASMT determines gut microbiota and increases neurobehavioral adaptability to exercise in female mice
Source: Commun Biol. 2023 Nov 7;6:1126. doi: 10.1038/s42003-023-05520-8 (PMC10630421; doi:10.1038/s42003-023-05520-8)
Supplement: Supplementary file 4 — Supplementary Data 1 [file 42003_2023_5520_MOESM4_ESM.zip]

Archive with 510 entries (437 files):
- 2.OTUs/
- 2.OTUs/OTU_level_plot/
- 2.OTUs/OTU_level_plot/annotationbarplot_class.pdf
- 2.OTUs/OTU_level_plot/annotationbarplot_class.png
- 2.OTUs/OTU_level_plot/annotationbarplot_family.pdf
- 2.OTUs/OTU_level_plot/annotationbarplot_family.png
- 2.OTUs/OTU_level_plot/annotationbarplot_genus.pdf
- 2.OTUs/OTU_level_plot/annotationbarplot_genus.png
- 2.OTUs/OTU_level_plot/annotationbarplot_kindom.pdf
- 2.OTUs/OTU_level_plot/annotationbarplot_kindom.png
- 2.OTUs/OTU_level_plot/annotationbarplot_order.pdf
- 2.OTUs/OTU_level_plot/annotationbarplot_order.png
- 2.OTUs/OTU_level_plot/annotationbarplot_phylum.pdf
- 2.OTUs/OTU_level_plot/annotationbarplot_phylum.png
- 2.OTUs/OTU_level_plot/annotationbarplot_species.pdf
- 2.OTUs/OTU_level_plot/annotationbarplot_species.png
- 2.OTUs/OTU_level_plot/levelbar.pdf
- 2.OTUs/OTU_level_plot/levelbar.png
- 2.OTUs/OTUs_stat/
- 2.OTUs/OTUs_stat/OTUs_tax.xls
- 2.OTUs/OTUs_stat/OTUs_tax_even.xls
- 2.OTUs/OTUs_stat/otu_table.biom
- 2.OTUs/OTUs_stat/otu_table_even.biom
- 2.OTUs/OTUs_stat/otu_table_summary.txt
- 2.OTUs/OTUs_stat/rep_seqs_tax.xls
- 2.OTUs/rep_phylo.tre
- 4.Alpha_Diversity/
- 4.Alpha_Diversity/alpha_boxplot/
- 4.Alpha_Diversity/alpha_boxplot/PD_whole_tree_boxplot.pdf
- 4.Alpha_Diversity/alpha_boxplot/PD_whole_tree_boxplot.png
- 4.Alpha_Diversity/alpha_boxplot/PD_whole_tree_kruskal-wallis.txt
- 4.Alpha_Diversity/alpha_boxplot/chao1_boxplot.pdf
- 4.Alpha_Diversity/alpha_boxplot/chao1_boxplot.png
- 4.Alpha_Diversity/alpha_boxplot/chao1_kruskal-wallis.txt
- 4.Alpha_Diversity/alpha_boxplot/goods_coverage_boxplot.pdf
- 4.Alpha_Diversity/alpha_boxplot/goods_coverage_boxplot.png
- 4.Alpha_Diversity/alpha_boxplot/goods_coverage_kruskal-wallis.txt
- 4.Alpha_Diversity/alpha_boxplot/observed_species_boxplot.pdf
- 4.Alpha_Diversity/alpha_boxplot/observed_species_boxplot.png
- 4.Alpha_Diversity/alpha_boxplot/observed_species_kruskal-wallis.txt
- 4.Alpha_Diversity/alpha_boxplot/shannon_boxplot.pdf
- 4.Alpha_Diversity/alpha_boxplot/shannon_boxplot.png
- 4.Alpha_Diversity/alpha_boxplot/shannon_kruskal-wallis.txt
- 4.Alpha_Diversity/alpha_boxplot/simpson_boxplot.pdf
- 4.Alpha_Diversity/alpha_boxplot/simpson_boxplot.png
- 4.Alpha_Diversity/alpha_boxplot/simpson_kruskal-wallis.txt
- 4.Alpha_Diversity/alpha_index_table/
- 4.Alpha_Diversity/alpha_index_table/alpha_estimator_summary.xls
- 4.Alpha_Diversity/alpha_rarefaction_plot/
- 4.Alpha_Diversity/alpha_rarefaction_plot/PD_whole_tree.pdf
- 4.Alpha_Diversity/alpha_rarefaction_plot/PD_whole_tree.png
- 4.Alpha_Diversity/alpha_rarefaction_plot/chao1.pdf
- 4.Alpha_Diversity/alpha_rarefaction_plot/chao1.png
- 4.Alpha_Diversity/alpha_rarefaction_plot/goods_coverage.pdf
- 4.Alpha_Diversity/alpha_rarefaction_plot/goods_coverage.png
- 4.Alpha_Diversity/alpha_rarefaction_plot/observed_species.pdf
- 4.Alpha_Diversity/alpha_rarefaction_plot/observed_species.png
- 4.Alpha_Diversity/alpha_rarefaction_plot/rarefaction_plots_pdf_depth27686/
- 4.Alpha_Diversity/alpha_rarefaction_plot/rarefaction_plots_pdf_depth27686/average_plots/
- 4.Alpha_Diversity/alpha_rarefaction_plot/rarefaction_plots_pdf_depth27686/average_plots/PD_whole_treeBarcodeSequence.pdf
- 4.Alpha_Diversity/alpha_rarefaction_plot/rarefaction_plots_pdf_depth27686/average_plots/PD_whole_treeBarcodeSequence.png
- 4.Alpha_Diversity/alpha_rarefaction_plot/rarefaction_plots_pdf_depth27686/average_plots/PD_whole_treeDescription.pdf
- 4.Alpha_Diversity/alpha_rarefaction_plot/rarefaction_plots_pdf_depth27686/average_plots/PD_whole_treeDescription.png
- 4.Alpha_Diversity/alpha_rarefaction_plot/rarefaction_plots_pdf_depth27686/average_plots/PD_whole_treeGroup.pdf
- 4.Alpha_Diversity/alpha_rarefaction_plot/rarefaction_plots_pdf_depth27686/average_plots/PD_whole_treeGroup.png
- 4.Alpha_Diversity/alpha_rarefaction_plot/rarefaction_plots_pdf_depth27686/average_plots/PD_whole_treeLinkerPrimerSequence.pdf
- 4.Alpha_Diversity/alpha_rarefaction_plot/rarefaction_plots_pdf_depth27686/average_plots/PD_whole_treeLinkerPrimerSequence.png
- 4.Alpha_Diversity/alpha_rarefaction_plot/rarefaction_plots_pdf_depth27686/average_plots/PD_whole_treeSampleID.pdf
- 4.Alpha_Diversity/alpha_rarefaction_plot/rarefaction_plots_pdf_depth27686/average_plots/PD_whole_treeSampleID.png
- 4.Alpha_Diversity/alpha_rarefaction_plot/rarefaction_plots_pdf_depth27686/average_plots/chao1BarcodeSequence.pdf
- 4.Alpha_Diversity/alpha_rarefaction_plot/rarefaction_plots_pdf_depth27686/average_plots/chao1BarcodeSequence.png
- 4.Alpha_Diversity/alpha_rarefaction_plot/rarefaction_plots_pdf_depth27686/average_plots/chao1Description.pdf
- 4.Alpha_Diversity/alpha_rarefaction_plot/rarefaction_plots_pdf_depth27686/average_plots/chao1Description.png
- 4.Alpha_Diversity/alpha_rarefaction_plot/rarefaction_plots_pdf_depth27686/average_plots/chao1Group.pdf
- 4.Alpha_Diversity/alpha_rarefaction_plot/rarefaction_plots_pdf_depth27686/average_plots/chao1Group.png
- 4.Alpha_Diversity/alpha_rarefaction_plot/rarefaction_plots_pdf_depth27686/average_plots/chao1LinkerPrimerSequence.pdf
- 4.Alpha_Diversity/alpha_rarefaction_plot/rarefaction_plots_pdf_depth27686/average_plots/chao1LinkerPrimerSequence.png
- 4.Alpha_Diversity/alpha_rarefaction_plot/rarefaction_plots_pdf_depth27686/average_plots/chao1SampleID.pdf
- 4.Alpha_Diversity/alpha_rarefaction_plot/rarefaction_plots_pdf_depth27686/average_plots/chao1SampleID.png
- 4.Alpha_Diversity/alpha_rarefaction_plot/rarefaction_plots_pdf_depth27686/average_plots/goods_coverageBarcodeSequence.pdf
- 4.Alpha_Diversity/alpha_rarefaction_plot/rarefaction_plots_pdf_depth27686/average_plots/goods_coverageBarcodeSequence.png
- 4.Alpha_Diversity/alpha_rarefaction_plot/rarefaction_plots_pdf_depth27686/average_plots/goods_coverageDescription.pdf
- 4.Alpha_Diversity/alpha_rarefaction_plot/rarefaction_plots_pdf_depth27686/average_plots/goods_coverageDescription.png
- 4.Alpha_Diversity/alpha_rarefaction_plot/rarefaction_plots_pdf_depth27686/average_plots/goods_coverageGroup.pdf
- 4.Alpha_Diversity/alpha_rarefaction_plot/rarefaction_plots_pdf_depth27686/average_plots/goods_coverageGroup.png
- 4.Alpha_Diversity/alpha_rarefaction_plot/rarefaction_plots_pdf_depth27686/average_plots/goods_coverageLinkerPrimerSequence.pdf
- 4.Alpha_Diversity/alpha_rarefaction_plot/rarefaction_plots_pdf_depth27686/average_plots/goods_coverageLinkerPrimerSequence.png
- 4.Alpha_Diversity/alpha_rarefaction_plot/rarefaction_plots_pdf_depth27686/average_plots/goods_coverageSampleID.pdf
- 4.Alpha_Diversity/alpha_rarefaction_plot/rarefaction_plots_pdf_depth27686/average_plots/goods_coverageSampleID.png
- 4.Alpha_Diversity/alpha_rarefaction_plot/rarefaction_plots_pdf_depth27686/average_plots/observed_speciesBarcodeSequence.pdf
- 4.Alpha_Diversity/alpha_rarefaction_plot/rarefaction_plots_pdf_depth27686/average_plots/observed_speciesBarcodeSequence.png
- 4.Alpha_Diversity/alpha_rarefaction_plot/rarefaction_plots_pdf_depth27686/average_plots/observed_speciesDescription.pdf
- 4.Alpha_Diversity/alpha_rarefaction_plot/rarefaction_plots_pdf_depth27686/average_plots/observed_speciesDescription.png
- 4.Alpha_Diversity/alpha_rarefaction_plot/rarefaction_plots_pdf_depth27686/average_plots/observed_speciesGroup.pdf
- 4.Alpha_Diversity/alpha_rarefaction_plot/rarefaction_plots_pdf_depth27686/average_plots/observed_speciesGroup.png
- 4.Alpha_Diversity/alpha_rarefaction_plot/rarefaction_plots_pdf_depth27686/average_plots/observed_speciesLinkerPrimerSequence.pdf
- 4.Alpha_Diversity/alpha_rarefaction_plot/rarefaction_plots_pdf_depth27686/average_plots/observed_speciesLinkerPrimerSequence.png
- 4.Alpha_Diversity/alpha_rarefaction_plot/rarefaction_plots_pdf_depth27686/average_plots/observed_speciesSampleID.pdf
- 4.Alpha_Diversity/alpha_rarefaction_plot/rarefaction_plots_pdf_depth27686/average_plots/observed_speciesSampleID.png
- 4.Alpha_Diversity/alpha_rarefaction_plot/rarefaction_plots_pdf_depth27686/average_plots/shannonBarcodeSequence.pdf
- 4.Alpha_Diversity/alpha_rarefaction_plot/rarefaction_plots_pdf_depth27686/average_plots/shannonBarcodeSequence.png
- 4.Alpha_Diversity/alpha_rarefaction_plot/rarefaction_plots_pdf_depth27686/average_plots/shannonDescription.pdf
- 4.Alpha_Diversity/alpha_rarefaction_plot/rarefaction_plots_pdf_depth27686/average_plots/shannonDescription.png
- 4.Alpha_Diversity/alpha_rarefaction_plot/rarefaction_plots_pdf_depth27686/average_plots/shannonGroup.pdf
- 4.Alpha_Diversity/alpha_rarefaction_plot/rarefaction_plots_pdf_depth27686/average_plots/shannonGroup.png
- 4.Alpha_Diversity/alpha_rarefaction_plot/rarefaction_plots_pdf_depth27686/average_plots/shannonLinkerPrimerSequence.pdf
- 4.Alpha_Diversity/alpha_rarefaction_plot/rarefaction_plots_pdf_depth27686/average_plots/shannonLinkerPrimerSequence.png
- 4.Alpha_Diversity/alpha_rarefaction_plot/rarefaction_plots_pdf_depth27686/average_plots/shannonSampleID.pdf
- 4.Alpha_Diversity/alpha_rarefaction_plot/rarefaction_plots_pdf_depth27686/average_plots/shannonSampleID.png
- 4.Alpha_Diversity/alpha_rarefaction_plot/rarefaction_plots_pdf_depth27686/average_plots/simpsonBarcodeSequence.pdf
- 4.Alpha_Diversity/alpha_rarefaction_plot/rarefaction_plots_pdf_depth27686/average_plots/simpsonBarcodeSequence.png
- 4.Alpha_Diversity/alpha_rarefaction_plot/rarefaction_plots_pdf_depth27686/average_plots/simpsonDescription.pdf
- 4.Alpha_Diversity/alpha_rarefaction_plot/rarefaction_plots_pdf_depth27686/average_plots/simpsonDescription.png
- 4.Alpha_Diversity/alpha_rarefaction_plot/rarefaction_plots_pdf_depth27686/average_plots/simpsonGroup.pdf
- 4.Alpha_Diversity/alpha_rarefaction_plot/rarefaction_plots_pdf_depth27686/average_plots/simpsonGroup.png
- 4.Alpha_Diversity/alpha_rarefaction_plot/rarefaction_plots_pdf_depth27686/average_plots/simpsonLinkerPrimerSequence.pdf
- 4.Alpha_Diversity/alpha_rarefaction_plot/rarefaction_plots_pdf_depth27686/average_plots/simpsonLinkerPrimerSequence.png
- 4.Alpha_Diversity/alpha_rarefaction_plot/rarefaction_plots_pdf_depth27686/average_plots/simpsonSampleID.pdf
- 4.Alpha_Diversity/alpha_rarefaction_plot/rarefaction_plots_pdf_depth27686/average_plots/simpsonSampleID.png
- 4.Alpha_Diversity/alpha_rarefaction_plot/rarefaction_plots_pdf_depth27686/rarefaction_plots.html
- 4.Alpha_Diversity/alpha_rarefaction_plot/shannon.pdf
- 4.Alpha_Diversity/alpha_rarefaction_plot/shannon.png
- 4.Alpha_Diversity/alpha_rarefaction_plot/simpson.pdf
- 4.Alpha_Diversity/alpha_rarefaction_plot/simpson.png
- 4.Alpha_Diversity/rank_abundance/
- 4.Alpha_Diversity/rank_abundance/RankAbundance.pdf
- 4.Alpha_Diversity/rank_abundance/RankAbundance.png
- 4.Alpha_Diversity/specaccum/
- 4.Alpha_Diversity/specaccum/specaccum_All.pdf
- 4.Alpha_Diversity/specaccum/specaccum_All.png
- 5.Beta_Diversity/
- 5.Beta_Diversity/Distance/
- 5.Beta_Diversity/Distance/binary_jaccard_distance.pdf
- 5.Beta_Diversity/Distance/binary_jaccard_distance.png
- 5.Beta_Diversity/Distance/binary_jaccard_otu_table_even.txt
- 5.Beta_Diversity/Distance/bray_curtis_distance.pdf
- 5.Beta_Diversity/Distance/bray_curtis_distance.png
- 5.Beta_Diversity/Distance/bray_curtis_otu_table_even.txt
- 5.Beta_Diversity/Distance/euclidean_distance.pdf
- 5.Beta_Diversity/Distance/euclidean_distance.png
- 5.Beta_Diversity/Distance/euclidean_otu_table_even.txt
- 5.Beta_Diversity/Distance/unweighted_unifrac_distance.pdf
- 5.Beta_Diversity/Distance/unweighted_unifrac_distance.png
- 5.Beta_Diversity/Distance/unweighted_unifrac_otu_table_even.txt
- 5.Beta_Diversity/Distance/weighted_unifrac_distance.pdf
- 5.Beta_Diversity/Distance/weighted_unifrac_distance.png
- 5.Beta_Diversity/Distance/weighted_unifrac_otu_table_even.txt
- 5.Beta_Diversity/Jackknifed/
- 5.Beta_Diversity/Jackknifed/binary_jaccard_jackknifed_3D_PCoA/
- 5.Beta_Diversity/Jackknifed/binary_jaccard_jackknifed_3D_PCoA/emperor_required_resources/
- 5.Beta_Diversity/Jackknifed/binary_jaccard_jackknifed_3D_PCoA/emperor_required_resources/css/
- 5.Beta_Diversity/Jackknifed/binary_jaccard_jackknifed_3D_PCoA/emperor_required_resources/css/chosen.min.css
- 5.Beta_Diversity/Jackknifed/binary_jaccard_jackknifed_3D_PCoA/emperor_required_resources/css/colorPicker.css
- 5.Beta_Diversity/Jackknifed/binary_jaccard_jackknifed_3D_PCoA/emperor_required_resources/css/d3.parcoords.css
- 5.Beta_Diversity/Jackknifed/binary_jaccard_jackknifed_3D_PCoA/emperor_required_resources/css/images/
- 5.Beta_Diversity/Jackknifed/binary_jaccard_jackknifed_3D_PCoA/emperor_required_resources/css/jquery-ui-1.8.16.custom.css
- 5.Beta_Diversity/Jackknifed/binary_jaccard_jackknifed_3D_PCoA/emperor_required_resources/css/jquery-ui2.css
- 5.Beta_Diversity/Jackknifed/binary_jaccard_jackknifed_3D_PCoA/emperor_required_resources/css/spectrum.css
- 5.Beta_Diversity/Jackknifed/binary_jaccard_jackknifed_3D_PCoA/emperor_required_resources/emperor/
- 5.Beta_Diversity/Jackknifed/binary_jaccard_jackknifed_3D_PCoA/emperor_required_resources/emperor/css/
- 5.Beta_Diversity/Jackknifed/binary_jaccard_jackknifed_3D_PCoA/emperor_required_resources/emperor/css/emperor.css
- 5.Beta_Diversity/Jackknifed/binary_jaccard_jackknifed_3D_PCoA/emperor_required_resources/emperor/js/
- 5.Beta_Diversity/Jackknifed/binary_jaccard_jackknifed_3D_PCoA/emperor_required_resources/emperor/js/animate.js
- 5.Beta_Diversity/Jackknifed/binary_jaccard_jackknifed_3D_PCoA/emperor_required_resources/emperor/js/draw.js
- 5.Beta_Diversity/Jackknifed/binary_jaccard_jackknifed_3D_PCoA/emperor_required_resources/emperor/js/emperor.js
- 5.Beta_Diversity/Jackknifed/binary_jaccard_jackknifed_3D_PCoA/emperor_required_resources/emperor/js/trajectory.js
- 5.Beta_Diversity/Jackknifed/binary_jaccard_jackknifed_3D_PCoA/emperor_required_resources/emperor/js/ui.js
- 5.Beta_Diversity/Jackknifed/binary_jaccard_jackknifed_3D_PCoA/emperor_required_resources/emperor/js/util.js
- 5.Beta_Diversity/Jackknifed/binary_jaccard_jackknifed_3D_PCoA/emperor_required_resources/img/
- 5.Beta_Diversity/Jackknifed/binary_jaccard_jackknifed_3D_PCoA/emperor_required_resources/img/favicon.ico
- 5.Beta_Diversity/Jackknifed/binary_jaccard_jackknifed_3D_PCoA/emperor_required_resources/js/
- 5.Beta_Diversity/Jackknifed/binary_jaccard_jackknifed_3D_PCoA/emperor_required_resources/js/FileSaver.min.js
- 5.Beta_Diversity/Jackknifed/binary_jaccard_jackknifed_3D_PCoA/emperor_required_resources/js/THREEx.screenshot.js
- 5.Beta_Diversity/Jackknifed/binary_jaccard_jackknifed_3D_PCoA/emperor_required_resources/js/chosen.jquery.min.js
- 5.Beta_Diversity/Jackknifed/binary_jaccard_jackknifed_3D_PCoA/emperor_required_resources/js/chroma.min.js
- 5.Beta_Diversity/Jackknifed/binary_jaccard_jackknifed_3D_PCoA/emperor_required_resources/js/d3.parcoords.js
- 5.Beta_Diversity/Jackknifed/binary_jaccard_jackknifed_3D_PCoA/emperor_required_resources/js/d3.v3.min.js
- 5.Beta_Diversity/Jackknifed/binary_jaccard_jackknifed_3D_PCoA/emperor_required_resources/js/jquery-1.6.2.min.js
- 5.Beta_Diversity/Jackknifed/binary_jaccard_jackknifed_3D_PCoA/emperor_required_resources/js/jquery-1.7.1.min.js
- 5.Beta_Diversity/Jackknifed/binary_jaccard_jackknifed_3D_PCoA/emperor_required_resources/js/jquery-ui-1.8.17.custom.min.js
- 5.Beta_Diversity/Jackknifed/binary_jaccard_jackknifed_3D_PCoA/emperor_required_resources/js/jquery.colorPicker.js
- 5.Beta_Diversity/Jackknifed/binary_jaccard_jackknifed_3D_PCoA/emperor_required_resources/js/js/
- 5.Beta_Diversity/Jackknifed/binary_jaccard_jackknifed_3D_PCoA/emperor_required_resources/js/js/ColorConverter.js
- 5.Beta_Diversity/Jackknifed/binary_jaccard_jackknifed_3D_PCoA/emperor_required_resources/js/js/Detector.js
- 5.Beta_Diversity/Jackknifed/binary_jaccard_jackknifed_3D_PCoA/emperor_required_resources/js/js/OrbitControls.js
- 5.Beta_Diversity/Jackknifed/binary_jaccard_jackknifed_3D_PCoA/emperor_required_resources/js/js/SVGRenderer.js
- 5.Beta_Diversity/Jackknifed/binary_jaccard_jackknifed_3D_PCoA/emperor_required_resources/js/spectrum.js
- 5.Beta_Diversity/Jackknifed/binary_jaccard_jackknifed_3D_PCoA/emperor_required_resources/js/three.min.js
- 5.Beta_Diversity/Jackknifed/binary_jaccard_jackknifed_3D_PCoA/emperor_required_resources/js/underscore-min.js
- 5.Beta_Diversity/Jackknifed/binary_jaccard_jackknifed_3D_PCoA/index.html
- 5.Beta_Diversity/Jackknifed/binary_jaccard_tree_compared/
- 5.Beta_Diversity/Jackknifed/binary_jaccard_tree_compared/colour_binary_jaccard_jackknife_named_nodes.pdf
- 5.Beta_Diversity/Jackknifed/binary_jaccard_tree_compared/colour_binary_jaccard_jackknife_named_nodes.png
- 5.Beta_Diversity/Jackknifed/binary_jaccard_tree_compared/jackknife_named_nodes.tre
- 5.Beta_Diversity/Jackknifed/binary_jaccard_tree_compared/jackknife_support.txt
- 5.Beta_Diversity/Jackknifed/binary_jaccard_tree_compared/master_tree.tre
- 5.Beta_Diversity/Jackknifed/bray_curtis_jackknifed_3D_PCoA/
- 5.Beta_Diversity/Jackknifed/bray_curtis_jackknifed_3D_PCoA/emperor_required_resources/
- 5.Beta_Diversity/Jackknifed/bray_curtis_jackknifed_3D_PCoA/emperor_required_resources/css/
- 5.Beta_Diversity/Jackknifed/bray_curtis_jackknifed_3D_PCoA/emperor_required_resources/css/chosen.min.css
- 5.Beta_Diversity/Jackknifed/bray_curtis_jackknifed_3D_PCoA/emperor_required_resources/css/colorPicker.css
- 5.Beta_Diversity/Jackknifed/bray_curtis_jackknifed_3D_PCoA/emperor_required_resources/css/d3.parcoords.css
- 5.Beta_Diversity/Jackknifed/bray_curtis_jackknifed_3D_PCoA/emperor_required_resources/css/images/
- 5.Beta_Diversity/Jackknifed/bray_curtis_jackknifed_3D_PCoA/emperor_required_resources/css/jquery-ui-1.8.16.custom.css
- 5.Beta_Diversity/Jackknifed/bray_curtis_jackknifed_3D_PCoA/emperor_required_resources/css/jquery-ui2.css
- 5.Beta_Diversity/Jackknifed/bray_curtis_jackknifed_3D_PCoA/emperor_required_resources/css/spectrum.css
- 5.Beta_Diversity/Jackknifed/bray_curtis_jackknifed_3D_PCoA/emperor_required_resources/emperor/
- 5.Beta_Diversity/Jackknifed/bray_curtis_jackknifed_3D_PCoA/emperor_required_resources/emperor/css/
- 5.Beta_Diversity/Jackknifed/bray_curtis_jackknifed_3D_PCoA/emperor_required_resources/emperor/css/emperor.css
- 5.Beta_Diversity/Jackknifed/bray_curtis_jackknifed_3D_PCoA/emperor_required_resources/emperor/js/
- 5.Beta_Diversity/Jackknifed/bray_curtis_jackknifed_3D_PCoA/emperor_required_resources/emperor/js/animate.js
- 5.Beta_Diversity/Jackknifed/bray_curtis_jackknifed_3D_PCoA/emperor_required_resources/emperor/js/draw.js
- 5.Beta_Diversity/Jackknifed/bray_curtis_jackknifed_3D_PCoA/emperor_required_resources/emperor/js/emperor.js
- 5.Beta_Diversity/Jackknifed/bray_curtis_jackknifed_3D_PCoA/emperor_required_resources/emperor/js/trajectory.js
- 5.Beta_Diversity/Jackknifed/bray_curtis_jackknifed_3D_PCoA/emperor_required_resources/emperor/js/ui.js
- 5.Beta_Diversity/Jackknifed/bray_curtis_jackknifed_3D_PCoA/emperor_required_resources/emperor/js/util.js
- 5.Beta_Diversity/Jackknifed/bray_curtis_jackknifed_3D_PCoA/emperor_required_resources/img/
- 5.Beta_Diversity/Jackknifed/bray_curtis_jackknifed_3D_PCoA/emperor_required_resources/img/favicon.ico
- 5.Beta_Diversity/Jackknifed/bray_curtis_jackknifed_3D_PCoA/emperor_required_resources/js/
- 5.Beta_Diversity/Jackknifed/bray_curtis_jackknifed_3D_PCoA/emperor_required_resources/js/FileSaver.min.js
- 5.Beta_Diversity/Jackknifed/bray_curtis_jackknifed_3D_PCoA/emperor_required_resources/js/THREEx.screenshot.js
- 5.Beta_Diversity/Jackknifed/bray_curtis_jackknifed_3D_PCoA/emperor_required_resources/js/chosen.jquery.min.js
- 5.Beta_Diversity/Jackknifed/bray_curtis_jackknifed_3D_PCoA/emperor_required_resources/js/chroma.min.js
- 5.Beta_Diversity/Jackknifed/bray_curtis_jackknifed_3D_PCoA/emperor_required_resources/js/d3.parcoords.js
- 5.Beta_Diversity/Jackknifed/bray_curtis_jackknifed_3D_PCoA/emperor_required_resources/js/d3.v3.min.js
- 5.Beta_Diversity/Jackknifed/bray_curtis_jackknifed_3D_PCoA/emperor_required_resources/js/jquery-1.6.2.min.js
- 5.Beta_Diversity/Jackknifed/bray_curtis_jackknifed_3D_PCoA/emperor_required_resources/js/jquery-1.7.1.min.js
- 5.Beta_Diversity/Jackknifed/bray_curtis_jackknifed_3D_PCoA/emperor_required_resources/js/jquery-ui-1.8.17.custom.min.js
- 5.Beta_Diversity/Jackknifed/bray_curtis_jackknifed_3D_PCoA/emperor_required_resources/js/jquery.colorPicker.js
- 5.Beta_Diversity/Jackknifed/bray_curtis_jackknifed_3D_PCoA/emperor_required_resources/js/js/
- 5.Beta_Diversity/Jackknifed/bray_curtis_jackknifed_3D_PCoA/emperor_required_resources/js/js/ColorConverter.js
- 5.Beta_Diversity/Jackknifed/bray_curtis_jackknifed_3D_PCoA/emperor_required_resources/js/js/Detector.js
- 5.Beta_Diversity/Jackknifed/bray_curtis_jackknifed_3D_PCoA/emperor_required_resources/js/js/OrbitControls.js
- 5.Beta_Diversity/Jackknifed/bray_curtis_jackknifed_3D_PCoA/emperor_required_resources/js/js/SVGRenderer.js
- 5.Beta_Diversity/Jackknifed/bray_curtis_jackknifed_3D_PCoA/emperor_required_resources/js/spectrum.js
- 5.Beta_Diversity/Jackknifed/bray_curtis_jackknifed_3D_PCoA/emperor_required_resources/js/three.min.js
- 5.Beta_Diversity/Jackknifed/bray_curtis_jackknifed_3D_PCoA/emperor_required_resources/js/underscore-min.js
- 5.Beta_Diversity/Jackknifed/bray_curtis_jackknifed_3D_PCoA/index.html
- 5.Beta_Diversity/Jackknifed/bray_curtis_tree_compared/
- 5.Beta_Diversity/Jackknifed/bray_curtis_tree_compared/colour_bray_curtis_jackknife_named_nodes.pdf
- 5.Beta_Diversity/Jackknifed/bray_curtis_tree_compared/colour_bray_curtis_jackknife_named_nodes.png
- 5.Beta_Diversity/Jackknifed/bray_curtis_tree_compared/jackknife_named_nodes.tre
- 5.Beta_Diversity/Jackknifed/bray_curtis_tree_compared/jackknife_support.txt
- 5.Beta_Diversity/Jackknifed/bray_curtis_tree_compared/master_tree.tre
- 5.Beta_Diversity/Jackknifed/euclidean_jackknifed_3D_PCoA/
- 5.Beta_Diversity/Jackknifed/euclidean_jackknifed_3D_PCoA/emperor_required_resources/
- 5.Beta_Diversity/Jackknifed/euclidean_jackknifed_3D_PCoA/emperor_required_resources/css/
- 5.Beta_Diversity/Jackknifed/euclidean_jackknifed_3D_PCoA/emperor_required_resources/css/chosen.min.css
- 5.Beta_Diversity/Jackknifed/euclidean_jackknifed_3D_PCoA/emperor_required_resources/css/colorPicker.css
- 5.Beta_Diversity/Jackknifed/euclidean_jackknifed_3D_PCoA/emperor_required_resources/css/d3.parcoords.css
- 5.Beta_Diversity/Jackknifed/euclidean_jackknifed_3D_PCoA/emperor_required_resources/css/images/
- 5.Beta_Diversity/Jackknifed/euclidean_jackknifed_3D_PCoA/emperor_required_resources/css/jquery-ui-1.8.16.custom.css
- 5.Beta_Diversity/Jackknifed/euclidean_jackknifed_3D_PCoA/emperor_required_resources/css/jquery-ui2.css
- 5.Beta_Diversity/Jackknifed/euclidean_jackknifed_3D_PCoA/emperor_required_resources/css/spectrum.css
- 5.Beta_Diversity/Jackknifed/euclidean_jackknifed_3D_PCoA/emperor_required_resources/emperor/
- 5.Beta_Diversity/Jackknifed/euclidean_jackknifed_3D_PCoA/emperor_required_resources/emperor/css/
- 5.Beta_Diversity/Jackknifed/euclidean_jackknifed_3D_PCoA/emperor_required_resources/emperor/css/emperor.css
- 5.Beta_Diversity/Jackknifed/euclidean_jackknifed_3D_PCoA/emperor_required_resources/emperor/js/
- 5.Beta_Diversity/Jackknifed/euclidean_jackknifed_3D_PCoA/emperor_required_resources/emperor/js/animate.js
- 5.Beta_Diversity/Jackknifed/euclidean_jackknifed_3D_PCoA/emperor_required_resources/emperor/js/draw.js
- 5.Beta_Diversity/Jackknifed/euclidean_jackknifed_3D_PCoA/emperor_required_resources/emperor/js/emperor.js
- 5.Beta_Diversity/Jackknifed/euclidean_jackknifed_3D_PCoA/emperor_required_resources/emperor/js/trajectory.js
- 5.Beta_Diversity/Jackknifed/euclidean_jackknifed_3D_PCoA/emperor_required_resources/emperor/js/ui.js
- 5.Beta_Diversity/Jackknifed/euclidean_jackknifed_3D_PCoA/emperor_required_resources/emperor/js/util.js
- 5.Beta_Diversity/Jackknifed/euclidean_jackknifed_3D_PCoA/emperor_required_resources/img/
- 5.Beta_Diversity/Jackknifed/euclidean_jackknifed_3D_PCoA/emperor_required_resources/img/favicon.ico
- 5.Beta_Diversity/Jackknifed/euclidean_jackknifed_3D_PCoA/emperor_required_resources/js/
- 5.Beta_Diversity/Jackknifed/euclidean_jackknifed_3D_PCoA/emperor_required_resources/js/FileSaver.min.js
- 5.Beta_Diversity/Jackknifed/euclidean_jackknifed_3D_PCoA/emperor_required_resources/js/THREEx.screenshot.js
- 5.Beta_Diversity/Jackknifed/euclidean_jackknifed_3D_PCoA/emperor_required_resources/js/chosen.jquery.min.js
- 5.Beta_Diversity/Jackknifed/euclidean_jackknifed_3D_PCoA/emperor_required_resources/js/chroma.min.js
- 5.Beta_Diversity/Jackknifed/euclidean_jackknifed_3D_PCoA/emperor_required_resources/js/d3.parcoords.js
- 5.Beta_Diversity/Jackknifed/euclidean_jackknifed_3D_PCoA/emperor_required_resources/js/d3.v3.min.js
- 5.Beta_Diversity/Jackknifed/euclidean_jackknifed_3D_PCoA/emperor_required_resources/js/jquery-1.6.2.min.js
- 5.Beta_Diversity/Jackknifed/euclidean_jackknifed_3D_PCoA/emperor_required_resources/js/jquery-1.7.1.min.js
- 5.Beta_Diversity/Jackknifed/euclidean_jackknifed_3D_PCoA/emperor_required_resources/js/jquery-ui-1.8.17.custom.min.js
- 5.Beta_Diversity/Jackknifed/euclidean_jackknifed_3D_PCoA/emperor_required_resources/js/jquery.colorPicker.js
- 5.Beta_Diversity/Jackknifed/euclidean_jackknifed_3D_PCoA/emperor_required_resources/js/js/
- 5.Beta_Diversity/Jackknifed/euclidean_jackknifed_3D_PCoA/emperor_required_resources/js/js/ColorConverter.js
- 5.Beta_Diversity/Jackknifed/euclidean_jackknifed_3D_PCoA/emperor_required_resources/js/js/Detector.js
- 5.Beta_Diversity/Jackknifed/euclidean_jackknifed_3D_PCoA/emperor_required_resources/js/js/OrbitControls.js
- 5.Beta_Diversity/Jackknifed/euclidean_jackknifed_3D_PCoA/emperor_required_resources/js/js/SVGRenderer.js
- 5.Beta_Diversity/Jackknifed/euclidean_jackknifed_3D_PCoA/emperor_required_resources/js/spectrum.js
- 5.Beta_Diversity/Jackknifed/euclidean_jackknifed_3D_PCoA/emperor_required_resources/js/three.min.js
- 5.Beta_Diversity/Jackknifed/euclidean_jackknifed_3D_PCoA/emperor_required_resources/js/underscore-min.js
- 5.Beta_Diversity/Jackknifed/euclidean_jackknifed_3D_PCoA/index.html
- 5.Beta_Diversity/Jackknifed/euclidean_tree_compared/
- 5.Beta_Diversity/Jackknifed/euclidean_tree_compared/colour_euclidean_jackknife_named_nodes.pdf
- 5.Beta_Diversity/Jackknifed/euclidean_tree_compared/colour_euclidean_jackknife_named_nodes.png
- 5.Beta_Diversity/Jackknifed/euclidean_tree_compared/jackknife_named_nodes.tre
- 5.Beta_Diversity/Jackknifed/euclidean_tree_compared/jackknife_support.txt
- 5.Beta_Diversity/Jackknifed/euclidean_tree_compared/master_tree.tre
- 5.Beta_Diversity/Jackknifed/unweighted_unifrac_jackknifed_3D_PCoA/
- 5.Beta_Diversity/Jackknifed/unweighted_unifrac_jackknifed_3D_PCoA/emperor_required_resources/
- 5.Beta_Diversity/Jackknifed/unweighted_unifrac_jackknifed_3D_PCoA/emperor_required_resources/css/
- 5.Beta_Diversity/Jackknifed/unweighted_unifrac_jackknifed_3D_PCoA/emperor_required_resources/css/chosen.min.css
- 5.Beta_Diversity/Jackknifed/unweighted_unifrac_jackknifed_3D_PCoA/emperor_required_resources/css/colorPicker.css
- 5.Beta_Diversity/Jackknifed/unweighted_unifrac_jackknifed_3D_PCoA/emperor_required_resources/css/d3.parcoords.css
- 5.Beta_Diversity/Jackknifed/unweighted_unifrac_jackknifed_3D_PCoA/emperor_required_resources/css/images/
- 5.Beta_Diversity/Jackknifed/unweighted_unifrac_jackknifed_3D_PCoA/emperor_required_resources/css/jquery-ui-1.8.16.custom.css
[truncated: 210 more entries]
