# Supplementary material for: ASMT determines gut microbiota and increases neurobehavioral adaptability to exercise in female mice
Source: Commun Biol. 2023 Nov 7;6:1126. doi: 10.1038/s42003-023-05520-8 (PMC10630421; doi:10.1038/s42003-023-05520-8)
Supplement: Supplementary file 4 — Supplementary Data 1 [file 42003_2023_5520_MOESM4_ESM.zip › 2.OTUs/OTUs_stat/OTUs_tax.xls]

OTU_ID	s1WT1	s1WT2	s1WT3	s1WT4	s1WT5	s1WT6	s1WT7	s1WE1	s1WE2	s1WE3	s1WE4	s1WE5	s1WE6	s1KO1	s1KO2	s1KO3	s1KO4	s1KO5	s1KE1	s1KE2	s1KE3	s1KE4	s1KE5	s1KE6	s2WT1	s2WT2	s2WT3	s2WT4	s2WT5	s2WT6	s2WT7	s2WE1	s2WE2	s2WE3	s2WE4	s2WE5	s2KO1	s2KO2	s2KO3	s2KO4	s2KE1	s2KE2	s2KE3	s2KE4	s2KE5	s2KE6	s3WT1	s3WT2	s3WT3
1	1.0	1.0	7.0	2.0	4.0	0.0	2.0	270.0	554.0	799.0	1597.0	802.0	1439.0	67.0	664.0	475.0	195.0	463.0	1381.0	146.0	1189.0	196.0	1309.0	59.0	4.0	8.0	4.0	2.0	4.0	1.0	2.0	121.0	690.0	1308.0	563.0	831.0	413.0	91.0	301.0	770.0	748.0	101.0	816.0	148.0	414.0	104.0	260.0	189.0	83.0
2	3331.0	4823.0	5288.0	3379.0	4271.0	4079.0	2115.0	4591.0	4277.0	4704.0	8316.0	4588.0	5332.0	1939.0	3789.0	3363.0	1994.0	3245.0	5769.0	1509.0	2800.0	2045.0	6001.0	476.0	3129.0	3109.0	3960.0	1287.0	4164.0	1573.0	2654.0	2106.0	4459.0	80.0	97.0	712.0	2334.0	2238.0	1752.0	790.0	2747.0	1756.0	3879.0	3813.0	1628.0	1100.0	993.0	2250.0	1220.0
3	56.0	44.0	1.0	60.0	40.0	78.0	267.0	33.0	264.0	34.0	45.0	71.0	68.0	180.0	436.0	322.0	212.0	364.0	455.0	134.0	36.0	9.0	183.0	1.0	8.0	4.0	3.0	2.0	2.0	0.0	2.0	0.0	17.0	1.0	3.0	1.0	452.0	466.0	215.0	210.0	1.0	0.0	3.0	1.0	1.0	1.0	1.0	7.0	1.0
4	1396.0	1694.0	720.0	1845.0	1233.0	1379.0	2316.0	534.0	1281.0	514.0	357.0	1039.0	610.0	1901.0	1687.0	2661.0	1569.0	1162.0	2679.0	2473.0	2198.0	2707.0	1174.0	2263.0	1806.0	3754.0	1203.0	660.0	1454.0	2227.0	2111.0	965.0	309.0	529.0	503.0	487.0	1382.0	1934.0	1407.0	314.0	595.0	438.0	2019.0	3051.0	2772.0	2163.0	77.0	665.0	14.0
5	0.0	0.0	0.0	0.0	0.0	0.0	0.0	0.0	0.0	0.0	0.0	0.0	0.0	0.0	0.0	0.0	0.0	0.0	33.0	46.0	11.0	27.0	31.0	51.0	0.0	0.0	0.0	0.0	0.0	0.0	0.0	0.0	0.0	0.0	0.0	0.0	0.0	1.0	0.0	0.0	4.0	4.0	65.0	2.0	59.0	164.0	24.0	46.0	21.0
6	70.0	56.0	162.0	56.0	82.0	78.0	74.0	76.0	54.0	27.0	47.0	189.0	54.0	41.0	59.0	30.0	56.0	53.0	55.0	78.0	57.0	41.0	64.0	58.0	79.0	37.0	45.0	50.0	68.0	52.0	144.0	45.0	58.0	34.0	687.0	39.0	56.0	64.0	49.0	77.0	84.0	53.0	62.0	58.0	58.0	81.0	87.0	87.0	83.0
7	10.0	11.0	8.0	3.0	8.0	6.0	3.0	21.0	20.0	15.0	19.0	18.0	14.0	4.0	7.0	5.0	6.0	7.0	18.0	9.0	13.0	5.0	16.0	6.0	26.0	7.0	12.0	23.0	14.0	21.0	10.0	13.0	47.0	33.0	15.0	17.0	1.0	4.0	9.0	26.0	9.0	7.0	15.0	16.0	6.0	8.0	9.0	5.0	6.0
8	5.0	3.0	1.0	0.0	0.0	2.0	1.0	1.0	0.0	0.0	2.0	2.0	1.0	1.0	3.0	0.0	2.0	1.0	3.0	4.0	8.0	0.0	5.0	0.0	6.0	0.0	7.0	5.0	2.0	1.0	2.0	1.0	5.0	0.0	1.0	0.0	3.0	5.0	1.0	4.0	1.0	4.0	4.0	7.0	2.0	1.0	0.0	4.0	0.0
9	2721.0	3333.0	1811.0	3152.0	3801.0	3421.0	4722.0	1861.0	2440.0	1927.0	2781.0	2094.0	1696.0	3122.0	3109.0	3706.0	2308.0	5066.0	2975.0	1355.0	1240.0	2908.0	3927.0	187.0	4711.0	3660.0	4160.0	3257.0	4322.0	2815.0	4798.0	2373.0	1688.0	292.0	463.0	1691.0	4877.0	3485.0	2572.0	674.0	548.0	1342.0	1050.0	1998.0	1955.0	53.0	598.0	1947.0	2888.0
10	1273.0	1762.0	2393.0	1008.0	3655.0	1363.0	1071.0	549.0	864.0	1260.0	1730.0	705.0	1261.0	841.0	2341.0	2078.0	732.0	2567.0	683.0	1234.0	1171.0	2828.0	1104.0	1217.0	513.0	316.0	520.0	1072.0	1391.0	1055.0	1265.0	551.0	672.0	672.0	1094.0	1090.0	1193.0	838.0	586.0	2572.0	637.0	1329.0	2642.0	1217.0	1237.0	718.0	816.0	414.0	432.0
11	8.0	27.0	1.0	18.0	20.0	13.0	46.0	0.0	1.0	0.0	0.0	1.0	0.0	6.0	2.0	20.0	4.0	10.0	10.0	84.0	13.0	43.0	11.0	97.0	10.0	10.0	10.0	2.0	1.0	16.0	2.0	13.0	3.0	8.0	8.0	11.0	6.0	10.0	4.0	3.0	0.0	0.0	7.0	5.0	23.0	11.0	1.0	2.0	0.0
12	610.0	584.0	500.0	633.0	574.0	673.0	855.0	333.0	1042.0	234.0	153.0	589.0	392.0	159.0	609.0	325.0	407.0	300.0	1674.0	1071.0	568.0	1172.0	665.0	363.0	785.0	317.0	1066.0	670.0	279.0	145.0	308.0	683.0	551.0	285.0	360.0	538.0	388.0	695.0	441.0	134.0	343.0	551.0	690.0	855.0	635.0	567.0	150.0	952.0	530.0
13	1191.0	339.0	68.0	9.0	167.0	563.0	49.0	1042.0	579.0	1035.0	314.0	34.0	1435.0	143.0	247.0	111.0	71.0	11.0	779.0	58.0	1752.0	271.0	377.0	131.0	9.0	138.0	1334.0	37.0	8.0	4.0	5.0	306.0	27.0	1937.0	5453.0	3352.0	61.0	19.0	27.0	26.0	2897.0	28.0	415.0	461.0	5.0	38.0	4.0	6.0	30.0
14	15.0	11.0	19.0	11.0	29.0	11.0	3.0	17.0	12.0	10.0	16.0	15.0	7.0	4.0	8.0	5.0	4.0	13.0	7.0	4.0	12.0	7.0	29.0	0.0	8.0	5.0	5.0	3.0	15.0	3.0	4.0	12.0	9.0	0.0	0.0	2.0	20.0	8.0	12.0	8.0	3.0	3.0	14.0	13.0	1.0	0.0	0.0	2.0	2.0
15	0.0	1.0	0.0	0.0	0.0	1.0	0.0	4.0	1.0	0.0	0.0	0.0	0.0	13.0	0.0	1.0	5.0	1.0	2.0	2.0	1.0	0.0	1.0	0.0	0.0	1.0	0.0	4.0	1.0	10.0	3.0	1.0	0.0	4.0	1.0	5.0	1.0	2.0	5.0	7.0	1.0	2.0	0.0	5.0	6.0	0.0	0.0	0.0	2.0
16	385.0	440.0	489.0	361.0	419.0	433.0	369.0	348.0	536.0	119.0	174.0	414.0	301.0	368.0	580.0	548.0	329.0	399.0	353.0	501.0	444.0	433.0	299.0	355.0	502.0	239.0	208.0	245.0	443.0	351.0	723.0	411.0	258.0	382.0	618.0	407.0	799.0	477.0	243.0	345.0	274.0	302.0	357.0	608.0	238.0	410.0	223.0	360.0	259.0
17	28.0	19.0	28.0	20.0	23.0	32.0	4.0	27.0	25.0	30.0	41.0	22.0	25.0	7.0	20.0	10.0	6.0	2.0	39.0	20.0	14.0	5.0	48.0	3.0	7.0	6.0	25.0	9.0	8.0	4.0	1.0	14.0	20.0	1.0	0.0	3.0	6.0	7.0	10.0	0.0	12.0	17.0	10.0	40.0	1.0	3.0	1.0	7.0	3.0
18	32.0	26.0	34.0	19.0	38.0	27.0	39.0	25.0	24.0	10.0	29.0	57.0	15.0	26.0	55.0	31.0	14.0	44.0	255.0	614.0	118.0	38.0	119.0	225.0	103.0	72.0	182.0	60.0	53.0	28.0	10.0	45.0	49.0	32.0	44.0	42.0	61.0	43.0	12.0	18.0	14.0	160.0	255.0	28.0	36.0	130.0	20.0	228.0	211.0
19	65.0	145.0	268.0	201.0	133.0	70.0	53.0	221.0	162.0	246.0	104.0	133.0	37.0	100.0	73.0	74.0	60.0	98.0	75.0	287.0	129.0	76.0	113.0	42.0	109.0	57.0	110.0	69.0	23.0	30.0	49.0	36.0	67.0	125.0	62.0	53.0	34.0	79.0	50.0	234.0	67.0	355.0	142.0	143.0	116.0	182.0	138.0	61.0	88.0
20	227.0	164.0	248.0	149.0	176.0	184.0	2.0	179.0	133.0	120.0	214.0	341.0	151.0	276.0	356.0	361.0	308.0	158.0	408.0	298.0	148.0	279.0	298.0	4.0	1486.0	628.0	594.0	379.0	986.0	733.0	998.0	313.0	196.0	45.0	312.0	161.0	1007.0	749.0	378.0	502.0	119.0	241.0	625.0	660.0	572.0	528.0	127.0	627.0	181.0
21	19.0	24.0	18.0	9.0	10.0	18.0	13.0	15.0	10.0	14.0	7.0	31.0	8.0	8.0	8.0	10.0	9.0	2.0	27.0	6.0	16.0	10.0	11.0	10.0	32.0	14.0	22.0	13.0	18.0	19.0	17.0	17.0	8.0	8.0	10.0	7.0	4.0	8.0	2.0	5.0	8.0	24.0	31.0	17.0	17.0	11.0	26.0	27.0	8.0
22	1183.0	422.0	193.0	929.0	294.0	572.0	176.0	2740.0	2092.0	732.0	139.0	794.0	1068.0	1184.0	159.0	679.0	2181.0	196.0	356.0	426.0	1795.0	172.0	196.0	201.0	90.0	241.0	916.0	2341.0	369.0	635.0	252.0	2300.0	1777.0	3303.0	2262.0	2636.0	806.0	432.0	2460.0	3051.0	1027.0	2436.0	158.0	667.0	1080.0	1055.0	1900.0	538.0	3342.0
23	514.0	491.0	13.0	567.0	685.0	211.0	1363.0	471.0	1292.0	270.0	877.0	492.0	635.0	345.0	673.0	742.0	399.0	738.0	1164.0	296.0	352.0	1232.0	945.0	11.0	707.0	916.0	369.0	297.0	705.0	299.0	431.0	257.0	174.0	165.0	242.0	117.0	1116.0	827.0	387.0	190.0	32.0	305.0	325.0	640.0	244.0	15.0	53.0	726.0	11.0
24	117.0	386.0	5.0	17.0	4.0	14.0	104.0	258.0	174.0	659.0	100.0	150.0	47.0	19.0	179.0	88.0	287.0	32.0	188.0	109.0	4.0	1.0	5.0	1.0	202.0	670.0	106.0	5.0	182.0	1.0	9.0	445.0	178.0	480.0	49.0	218.0	264.0	243.0	776.0	159.0	891.0	10.0	3.0	2.0	2.0	1.0	55.0	51.0	55.0
25	328.0	240.0	276.0	193.0	379.0	217.0	35.0	342.0	298.0	154.0	176.0	197.0	183.0	134.0	310.0	174.0	158.0	408.0	258.0	277.0	184.0	479.0	372.0	119.0	166.0	89.0	89.0	69.0	233.0	147.0	85.0	224.0	242.0	35.0	112.0	143.0	572.0	320.0	243.0	658.0	80.0	124.0	127.0	219.0	90.0	114.0	72.0	72.0	35.0
26	47.0	48.0	1.0	41.0	32.0	57.0	16.0	107.0	518.0	197.0	144.0	238.0	128.0	5.0	24.0	33.0	6.0	39.0	185.0	165.0	170.0	10.0	462.0	15.0	313.0	169.0	14.0	89.0	114.0	69.0	150.0	106.0	119.0	90.0	108.0	35.0	168.0	119.0	80.0	7.0	4.0	62.0	324.0	92.0	127.0	2.0	1.0	138.0	1.0
27	192.0	123.0	279.0	172.0	202.0	226.0	216.0	1.0	0.0	0.0	0.0	0.0	3.0	1.0	1.0	0.0	0.0	2.0	92.0	146.0	232.0	72.0	95.0	206.0	12.0	6.0	149.0	66.0	29.0	6.0	137.0	1.0	1.0	0.0	2.0	1.0	0.0	0.0	0.0	0.0	70.0	9.0	22.0	14.0	74.0	25.0	112.0	103.0	338.0
28	151.0	139.0	255.0	89.0	114.0	241.0	177.0	100.0	116.0	109.0	75.0	156.0	100.0	57.0	225.0	163.0	130.0	55.0	204.0	143.0	232.0	30.0	278.0	134.0	139.0	81.0	140.0	187.0	93.0	26.0	158.0	87.0	50.0	57.0	33.0	53.0	97.0	132.0	49.0	83.0	64.0	49.0	235.0	137.0	81.0	74.0	4.0	36.0	5.0
29	5.0	5.0	9.0	1.0	2.0	12.0	1.0	6.0	4.0	10.0	11.0	5.0	6.0	1.0	4.0	4.0	2.0	3.0	16.0	2.0	7.0	1.0	9.0	1.0	13.0	7.0	14.0	2.0	7.0	2.0	2.0	4.0	4.0	0.0	0.0	0.0	8.0	4.0	6.0	2.0	1.0	7.0	6.0	12.0	3.0	3.0	2.0	12.0	3.0
30	874.0	2265.0	435.0	1156.0	1252.0	1219.0	2458.0	191.0	360.0	168.0	245.0	410.0	301.0	370.0	314.0	809.0	236.0	847.0	615.0	3913.0	705.0	2017.0	1347.0	4814.0	689.0	270.0	1096.0	567.0	267.0	624.0	229.0	1558.0	2035.0	1562.0	1037.0	1604.0	713.0	703.0	487.0	863.0	138.0	238.0	443.0	315.0	981.0	868.0	398.0	860.0	868.0
31	362.0	169.0	679.0	119.0	163.0	280.0	81.0	123.0	112.0	78.0	30.0	119.0	47.0	140.0	68.0	157.0	118.0	82.0	248.0	112.0	205.0	97.0	104.0	117.0	181.0	38.0	253.0	116.0	93.0	48.0	33.0	84.0	200.0	124.0	77.0	67.0	129.0	149.0	129.0	106.0	141.0	90.0	296.0	42.0	442.0	62.0	80.0	281.0	452.0
32	217.0	144.0	141.0	112.0	131.0	211.0	207.0	261.0	223.0	111.0	158.0	204.0	99.0	196.0	232.0	348.0	204.0	120.0	310.0	189.0	162.0	79.0	169.0	127.0	362.0	202.0	275.0	211.0	202.0	199.0	267.0	196.0	140.0	151.0	238.0	131.0	313.0	269.0	200.0	294.0	63.0	190.0	327.0	315.0	260.0	326.0	216.0	207.0	221.0
33	4.0	5.0	1.0	1.0	2.0	11.0	8.0	3.0	1.0	3.0	2.0	5.0	3.0	2.0	3.0	2.0	1.0	4.0	10.0	10.0	3.0	5.0	6.0	11.0	1.0	2.0	6.0	2.0	2.0	2.0	5.0	4.0	1.0	0.0	2.0	0.0	4.0	1.0	1.0	8.0	2.0	4.0	13.0	8.0	8.0	8.0	1.0	20.0	1.0
34	7.0	5.0	4.0	14.0	5.0	12.0	9.0	5.0	7.0	4.0	0.0	3.0	2.0	9.0	9.0	5.0	6.0	1.0	17.0	27.0	13.0	7.0	11.0	5.0	6.0	8.0	9.0	7.0	2.0	3.0	2.0	5.0	1.0	0.0	2.0	3.0	9.0	5.0	7.0	0.0	2.0	3.0	5.0	30.0	2.0	7.0	0.0	1.0	0.0
35	77.0	150.0	55.0	127.0	182.0	191.0	620.0	38.0	169.0	583.0	213.0	152.0	502.0	61.0	134.0	152.0	66.0	252.0	441.0	908.0	453.0	849.0	218.0	1418.0	199.0	526.0	10.0	135.0	731.0	491.0	39.0	292.0	228.0	238.0	759.0	392.0	267.0	151.0	138.0	120.0	118.0	172.0	351.0	130.0	14.0	542.0	56.0	282.0	44.0
36	0.0	0.0	0.0	0.0	0.0	0.0	1.0	0.0	0.0	1.0	0.0	0.0	0.0	0.0	0.0	0.0	0.0	0.0	1.0	1.0	0.0	0.0	0.0	2.0	1.0	0.0	2.0	1.0	1.0	0.0	1.0	0.0	0.0	0.0	0.0	0.0	1.0	0.0	0.0	0.0	1.0	0.0	2.0	0.0	0.0	1.0	0.0	1.0	0.0
37	79.0	65.0	12.0	20.0	64.0	46.0	40.0	111.0	53.0	35.0	120.0	61.0	45.0	43.0	40.0	45.0	32.0	35.0	78.0	51.0	20.0	18.0	74.0	22.0	147.0	53.0	50.0	40.0	90.0	95.0	66.0	59.0	55.0	34.0	49.0	46.0	74.0	83.0	69.0	76.0	16.0	67.0	74.0	193.0	36.0	92.0	7.0	15.0	0.0
38	301.0	399.0	649.0	116.0	373.0	208.0	54.0	515.0	456.0	305.0	626.0	230.0	270.0	95.0	333.0	69.0	146.0	514.0	85.0	28.0	773.0	287.0	110.0	531.0	184.0	238.0	49.0	357.0	220.0	287.0	171.0	128.0	1045.0	19.0	558.0	217.0	12.0	456.0	366.0	657.0	964.0	416.0	1361.0	804.0	661.0	1357.0	1443.0	148.0	678.0
39	1.0	1.0	0.0	1.0	2.0	4.0	10.0	0.0	2.0	4.0	0.0	1.0	7.0	0.0	2.0	4.0	1.0	3.0	10.0	25.0	11.0	15.0	3.0	24.0	2.0	19.0	0.0	3.0	16.0	11.0	0.0	3.0	1.0	3.0	7.0	2.0	8.0	3.0	6.0	2.0	0.0	1.0	13.0	6.0	0.0	5.0	0.0	3.0	0.0
40	583.0	533.0	627.0	357.0	445.0	478.0	260.0	1015.0	732.0	548.0	534.0	610.0	535.0	254.0	795.0	188.0	445.0	84.0	696.0	641.0	412.0	103.0	885.0	231.0	301.0	160.0	669.0	404.0	152.0	79.0	58.0	321.0	570.0	203.0	211.0	216.0	285.0	417.0	282.0	379.0	320.0	536.0	236.0	974.0	101.0	214.0	92.0	256.0	41.0
41	559.0	444.0	592.0	484.0	468.0	552.0	757.0	181.0	759.0	247.0	166.0	514.0	348.0	458.0	240.0	423.0	166.0	407.0	199.0	167.0	245.0	39.0	432.0	37.0	1419.0	453.0	995.0	939.0	371.0	140.0	1130.0	368.0	490.0	94.0	98.0	240.0	182.0	495.0	171.0	248.0	252.0	421.0	606.0	730.0	603.0	481.0	297.0	325.0	362.0
42	3.0	0.0	11.0	0.0	2.0	0.0	0.0	15.0	27.0	0.0	0.0	1.0	13.0	45.0	16.0	13.0	2.0	14.0	4.0	0.0	12.0	0.0	13.0	5.0	0.0	2.0	7.0	15.0	0.0	11.0	1.0	6.0	0.0	14.0	0.0	1.0	1.0	1.0	0.0	0.0	27.0	22.0	17.0	0.0	16.0	74.0	51.0	5.0	21.0
43	197.0	154.0	127.0	86.0	111.0	172.0	49.0	116.0	124.0	59.0	40.0	83.0	159.0	91.0	103.0	165.0	89.0	135.0	137.0	90.0	132.0	74.0	88.0	114.0	87.0	60.0	88.0	118.0	65.0	105.0	60.0	189.0	190.0	70.0	26.0	63.0	79.0	108.0	56.0	238.0	70.0	65.0	80.0	141.0	77.0	46.0	92.0	104.0	102.0
44	91.0	272.0	101.0	79.0	245.0	135.0	48.0	155.0	60.0	173.0	218.0	61.0	235.0	90.0	149.0	209.0	82.0	105.0	152.0	282.0	147.0	398.0	210.0	856.0	11.0	158.0	21.0	87.0	218.0	449.0	91.0	110.0	66.0	372.0	347.0	47.0	87.0	72.0	40.0	66.0	277.0	58.0	116.0	170.0	48.0	50.0	170.0	86.0	9.0
45	7.0	15.0	7.0	6.0	26.0	18.0	18.0	3.0	9.0	7.0	3.0	16.0	8.0	13.0	7.0	13.0	1.0	2.0	4.0	4.0	1.0	5.0	1.0	1.0	2.0	3.0	4.0	4.0	6.0	0.0	26.0	18.0	9.0	7.0	20.0	15.0	4.0	6.0	4.0	5.0	0.0	3.0	3.0	20.0	2.0	4.0	0.0	0.0	0.0
46	6.0	1.0	3.0	1.0	1.0	1.0	7.0	8.0	10.0	5.0	4.0	6.0	11.0	7.0	4.0	2.0	6.0	13.0	17.0	0.0	1.0	1.0	6.0	0.0	2.0	2.0	20.0	35.0	0.0	3.0	0.0	6.0	29.0	20.0	2.0	4.0	20.0	1.0	3.0	3.0	3.0	27.0	1.0	1.0	5.0	7.0	0.0	0.0	1.0
47	94.0	263.0	177.0	131.0	172.0	121.0	82.0	104.0	91.0	71.0	224.0	104.0	142.0	67.0	119.0	101.0	136.0	96.0	91.0	82.0	99.0	155.0	68.0	105.0	115.0	116.0	62.0	74.0	140.0	170.0	57.0	63.0	156.0	212.0	161.0	126.0	101.0	109.0	87.0	127.0	145.0	101.0	123.0	101.0	90.0	146.0	75.0	92.0	40.0
48	115.0	142.0	363.0	77.0	66.0	298.0	14.0	11.0	3.0	1.0	1.0	10.0	4.0	10.0	52.0	66.0	50.0	103.0	239.0	66.0	154.0	1.0	14.0	10.0	252.0	190.0	126.0	144.0	32.0	78.0	60.0	9.0	16.0	1.0	6.0	8.0	0.0	15.0	1.0	7.0	45.0	139.0	204.0	74.0	88.0	287.0	9.0	38.0	59.0
49	1.0	1.0	0.0	0.0	2.0	2.0	0.0	0.0	2.0	0.0	2.0	1.0	1.0	2.0	0.0	2.0	1.0	6.0	1.0	3.0	5.0	0.0	4.0	1.0	0.0	0.0	1.0	0.0	1.0	0.0	0.0	0.0	2.0	0.0	2.0	1.0	0.0	0.0	0.0	2.0	0.0	1.0	0.0	0.0	0.0	0.0	0.0	0.0	0.0
50	53.0	69.0	40.0	23.0	52.0	57.0	61.0	43.0	33.0	29.0	42.0	59.0	37.0	34.0	50.0	41.0	41.0	31.0	39.0	40.0	23.0	49.0	32.0	29.0	54.0	19.0	12.0	28.0	53.0	59.0	57.0	27.0	18.0	14.0	31.0	24.0	43.0	21.0	19.0	52.0	7.0	37.0	60.0	24.0	16.0	30.0	43.0	29.0	45.0
51	0.0	0.0	0.0	0.0	0.0	0.0	0.0	0.0	0.0	0.0	0.0	0.0	0.0	0.0	0.0	0.0	0.0	0.0	1.0	2.0	1.0	1.0	3.0	0.0	2.0	5.0	5.0	4.0	2.0	3.0	6.0	1.0	7.0	0.0	0.0	4.0	6.0	7.0	6.0	3.0	0.0	5.0	2.0	0.0	5.0	0.0	2.0	7.0	8.0
52	8.0	1.0	1.0	13.0	3.0	0.0	9.0	0.0	0.0	0.0	0.0	15.0	0.0	0.0	0.0	0.0	0.0	0.0	4.0	26.0	0.0	3.0	0.0	0.0	0.0	0.0	0.0	0.0	0.0	0.0	1.0	1.0	0.0	0.0	0.0	0.0	1.0	0.0	0.0	0.0	5.0	0.0	2.0	0.0	0.0	42.0	0.0	0.0	0.0
53	83.0	135.0	82.0	101.0	127.0	128.0	86.0	45.0	51.0	85.0	127.0	69.0	57.0	62.0	64.0	102.0	25.0	113.0	105.0	18.0	40.0	61.0	183.0	4.0	101.0	112.0	133.0	44.0	139.0	42.0	103.0	49.0	44.0	0.0	1.0	17.0	88.0	59.0	42.0	4.0	14.0	26.0	33.0	61.0	30.0	1.0	7.0	50.0	25.0
54	0.0	0.0	0.0	3.0	1.0	1.0	1.0	0.0	0.0	1.0	0.0	1.0	2.0	1.0	0.0	2.0	0.0	2.0	1.0	2.0	2.0	1.0	1.0	0.0	0.0	0.0	0.0	3.0	1.0	3.0	1.0	0.0	2.0	0.0	1.0	0.0	0.0	2.0	0.0	1.0	0.0	3.0	0.0	0.0	0.0	1.0	1.0	0.0	0.0
55	0.0	0.0	0.0	0.0	0.0	0.0	0.0	4.0	1.0	16.0	37.0	9.0	13.0	0.0	3.0	3.0	3.0	7.0	19.0	0.0	4.0	2.0	12.0	2.0	0.0	0.0	0.0	0.0	0.0	0.0	1.0	1.0	9.0	1.0	1.0	7.0	4.0	0.0	2.0	2.0	11.0	0.0	9.0	2.0	6.0	2.0	3.0	2.0	0.0
56	4.0	5.0	359.0	2.0	18.0	0.0	46.0	5.0	4.0	1.0	8.0	437.0	10.0	8.0	13.0	15.0	11.0	3.0	156.0	3.0	9.0	21.0	20.0	11.0	0.0	26.0	3.0	2.0	2.0	75.0	4.0	13.0	4.0	8.0	3.0	0.0	4.0	32.0	3.0	10.0	4.0	5.0	15.0	0.0	10.0	29.0	225.0	0.0	2.0
57	200.0	171.0	107.0	36.0	168.0	134.0	39.0	267.0	442.0	181.0	243.0	165.0	152.0	110.0	157.0	69.0	174.0	124.0	129.0	89.0	172.0	60.0	73.0	139.0	45.0	226.0	71.0	274.0	93.0	490.0	38.0	200.0	433.0	634.0	144.0	333.0	2.0	201.0	140.0	215.0	107.0	249.0	171.0	191.0	39.0	82.0	44.0	48.0	143.0
58	477.0	78.0	584.0	386.0	398.0	605.0	197.0	1069.0	250.0	440.0	308.0	387.0	660.0	396.0	524.0	490.0	1277.0	341.0	281.0	617.0	939.0	101.0	209.0	264.0	123.0	842.0	206.0	629.0	355.0	774.0	128.0	391.0	302.0	2176.0	713.0	1000.0	448.0	297.0	504.0	718.0	913.0	929.0	538.0	334.0	414.0	405.0	872.0	423.0	558.0
59	6.0	5.0	6.0	11.0	3.0	3.0	3.0	0.0	5.0	8.0	0.0	22.0	7.0	5.0	6.0	5.0	10.0	1.0	2.0	5.0	5.0	5.0	3.0	3.0	3.0	10.0	4.0	8.0	1.0	3.0	10.0	11.0	22.0	17.0	15.0	9.0	18.0	20.0	12.0	17.0	19.0	19.0	9.0	7.0	10.0	23.0	33.0	18.0	12.0
60	1.0	8.0	2.0	10.0	4.0	9.0	3.0	1.0	0.0	0.0	2.0	0.0	0.0	0.0	1.0	3.0	0.0	4.0	3.0	16.0	1.0	9.0	0.0	9.0	6.0	0.0	10.0	2.0	0.0	5.0	1.0	7.0	5.0	0.0	1.0	3.0	3.0	1.0	2.0	1.0	0.0	3.0	0.0	1.0	0.0	1.0	1.0	5.0	4.0
61	352.0	192.0	75.0	185.0	302.0	277.0	199.0	191.0	175.0	187.0	145.0	166.0	132.0	80.0	193.0	118.0	95.0	171.0	214.0	263.0	215.0	301.0	290.0	1378.0	491.0	285.0	152.0	126.0	298.0	138.0	135.0	92.0	173.0	54.0	507.0	76.0	150.0	537.0	131.0	295.0	31.0	109.0	559.0	226.0	158.0	266.0	718.0	548.0	352.0
62	64.0	2.0	9.0	29.0	14.0	17.0	73.0	5.0	5.0	3.0	2.0	9.0	10.0	127.0	71.0	109.0	302.0	105.0	27.0	21.0	2.0	4.0	1.0	161.0	3.0	260.0	18.0	114.0	160.0	129.0	73.0	143.0	67.0	321.0	21.0	114.0	212.0	5.0	95.0	204.0	309.0	182.0	1.0	1.0	30.0	4.0	66.0	320.0	79.0
63	1.0	1.0	1.0	1.0	1.0	0.0	0.0	0.0	0.0	0.0	0.0	1.0	2.0	0.0	0.0	2.0	1.0	1.0	1.0	0.0	1.0	2.0	0.0	2.0	1.0	0.0	0.0	0.0	3.0	3.0	0.0	0.0	0.0	0.0	0.0	1.0	1.0	0.0	0.0	1.0	0.0	1.0	0.0	0.0	0.0	0.0	0.0	0.0	0.0
64	275.0	156.0	82.0	1505.0	160.0	519.0	39.0	1901.0	1959.0	2240.0	110.0	1874.0	318.0	3993.0	299.0	102.0	729.0	41.0	180.0	80.0	235.0	62.0	96.0	36.0	862.0	87.0	779.0	2050.0	484.0	164.0	59.0	604.0	2064.0	2352.0	2431.0	1150.0	147.0	249.0	1647.0	1035.0	2962.0	1566.0	230.0	172.0	1971.0	663.0	744.0	188.0	276.0
65	1.0	4.0	114.0	3.0	0.0	0.0	4.0	51.0	52.0	38.0	73.0	38.0	73.0	16.0	87.0	74.0	45.0	68.0	45.0	32.0	69.0	43.0	98.0	49.0	1.0	6.0	69.0	9.0	4.0	7.0	8.0	27.0	134.0	179.0	102.0	112.0	3.0	4.0	8.0	55.0	61.0	29.0	56.0	111.0	60.0	23.0	89.0	26.0	54.0
66	93.0	65.0	136.0	67.0	60.0	27.0	2.0	42.0	100.0	45.0	92.0	84.0	52.0	47.0	10.0	126.0	43.0	270.0	53.0	49.0	20.0	117.0	74.0	21.0	101.0	81.0	92.0	32.0	70.0	36.0	13.0	46.0	84.0	28.0	38.0	28.0	52.0	85.0	23.0	17.0	4.0	33.0	22.0	56.0	7.0	5.0	32.0	102.0	35.0
67	832.0	37.0	371.0	43.0	10.0	9.0	8.0	330.0	10.0	10.0	6.0	6.0	12.0	639.0	12.0	292.0	662.0	28.0	20.0	96.0	21.0	23.0	18.0	226.0	43.0	31.0	385.0	91.0	38.0	146.0	248.0	703.0	7.0	124.0	13.0	20.0	13.0	6.0	4.0	48.0	350.0	64.0	107.0	47.0	455.0	67.0	6.0	12.0	305.0
68	16.0	26.0	28.0	19.0	24.0	40.0	13.0	10.0	27.0	10.0	15.0	14.0	13.0	10.0	20.0	22.0	10.0	12.0	35.0	14.0	14.0	11.0	20.0	6.0	24.0	12.0	10.0	3.0	27.0	6.0	27.0	21.0	16.0	0.0	3.0	7.0	21.0	14.0	5.0	6.0	13.0	10.0	22.0	23.0	8.0	10.0	6.0	11.0	9.0
69	44.0	73.0	36.0	65.0	49.0	54.0	59.0	7.0	45.0	24.0	20.0	28.0	16.0	45.0	32.0	80.0	25.0	40.0	108.0	38.0	70.0	57.0	52.0	17.0	43.0	112.0	46.0	13.0	56.0	42.0	56.0	30.0	7.0	3.0	4.0	8.0	35.0	39.0	36.0	3.0	22.0	12.0	74.0	82.0	29.0	26.0	3.0	13.0	1.0
70	172.0	176.0	315.0	141.0	554.0	75.0	54.0	185.0	282.0	197.0	327.0	355.0	439.0	136.0	219.0	223.0	310.0	355.0	186.0	179.0	108.0	631.0	226.0	214.0	212.0	151.0	201.0	287.0	339.0	171.0	201.0	223.0	318.0	455.0	247.0	270.0	224.0	245.0	176.0	401.0	200.0	178.0	107.0	166.0	186.0	162.0	360.0	238.0	317.0
71	178.0	161.0	154.0	150.0	154.0	224.0	335.0	111.0	57.0	82.0	146.0	178.0	127.0	83.0	174.0	197.0	121.0	145.0	301.0	451.0	316.0	253.0	269.0	557.0	324.0	118.0	248.0	129.0	107.0	82.0	406.0	65.0	46.0	37.0	62.0	43.0	171.0	224.0	171.0	424.0	139.0	197.0	857.0	302.0	537.0	737.0	489.0	940.0	211.0
72	2.0	4.0	0.0	5.0	6.0	0.0	6.0	2.0	6.0	0.0	1.0	2.0	2.0	2.0	7.0	7.0	1.0	5.0	8.0	0.0	0.0	6.0	4.0	0.0	2.0	4.0	1.0	1.0	8.0	2.0	2.0	1.0	1.0	1.0	0.0	1.0	7.0	2.0	0.0	0.0	0.0	1.0	0.0	2.0	0.0	0.0	0.0	1.0	0.0
73	40.0	58.0	20.0	49.0	48.0	63.0	41.0	16.0	39.0	18.0	22.0	23.0	20.0	38.0	30.0	72.0	18.0	35.0	131.0	36.0	65.0	40.0	62.0	11.0	43.0	109.0	47.0	14.0	57.0	39.0	36.0	14.0	14.0	2.0	0.0	6.0	23.0	38.0	22.0	0.0	23.0	7.0	44.0	79.0	39.0	15.0	2.0	9.0	1.0
74	12.0	11.0	35.0	103.0	18.0	9.0	18.0	19.0	30.0	55.0	15.0	88.0	28.0	16.0	41.0	10.0	26.0	3.0	14.0	24.0	22.0	6.0	75.0	4.0	27.0	30.0	15.0	55.0	8.0	9.0	8.0	71.0	35.0	61.0	48.0	51.0	2.0	18.0	10.0	25.0	22.0	178.0	0.0	7.0	2.0	52.0	20.0	22.0	11.0
75	365.0	355.0	1242.0	254.0	284.0	524.0	94.0	164.0	65.0	148.0	183.0	180.0	142.0	26.0	84.0	85.0	78.0	60.0	210.0	543.0	622.0	26.0	307.0	889.0	54.0	43.0	30.0	37.0	62.0	77.0	36.0	190.0	293.0	12.0	8.0	52.0	140.0	55.0	51.0	5.0	432.0	59.0	804.0	202.0	55.0	338.0	94.0	348.0	56.0
76	21.0	10.0	7.0	9.0	10.0	29.0	62.0	3.0	25.0	10.0	15.0	34.0	19.0	14.0	25.0	59.0	12.0	44.0	85.0	44.0	12.0	65.0	52.0	15.0	104.0	21.0	62.0	16.0	30.0	3.0	34.0	21.0	18.0	1.0	12.0	5.0	140.0	61.0	43.0	19.0	0.0	16.0	49.0	120.0	29.0	18.0	9.0	21.0	1.0
77	124.0	2.0	76.0	3.0	5.0	1.0	2.0	790.0	218.0	119.0	106.0	297.0	356.0	243.0	200.0	205.0	828.0	258.0	145.0	141.0	335.0	36.0	33.0	214.0	56.0	18.0	69.0	124.0	24.0	14.0	6.0	188.0	178.0	549.0	250.0	228.0	228.0	331.0	352.0	465.0	589.0	245.0	112.0	391.0	117.0	269.0	11.0	26.0	26.0
78	181.0	154.0	288.0	79.0	235.0	206.0	184.0	138.0	53.0	75.0	106.0	141.0	80.0	112.0	110.0	123.0	146.0	167.0	83.0	101.0	145.0	110.0	123.0	187.0	287.0	85.0	193.0	188.0	138.0	203.0	251.0	75.0	80.0	21.0	75.0	44.0	131.0	107.0	100.0	160.0	97.0	84.0	206.0	100.0	89.0	52.0	235.0	240.0	191.0
79	140.0	63.0	68.0	188.0	234.0	225.0	35.0	144.0	94.0	106.0	123.0	119.0	74.0	138.0	92.0	120.0	171.0	339.0	153.0	134.0	49.0	153.0	89.0	287.0	419.0	111.0	242.0	236.0	55.0	58.0	166.0	92.0	73.0	124.0	70.0	44.0	314.0	100.0	88.0	92.0	128.0	130.0	243.0	163.0	91.0	68.0	292.0	213.0	37.0
80	1.0	0.0	1.0	3.0	0.0	3.0	3.0	0.0	0.0	0.0	0.0	0.0	0.0	0.0	0.0	0.0	1.0	0.0	2.0	2.0	6.0	1.0	0.0	0.0	0.0	1.0	2.0	0.0	0.0	0.0	1.0	0.0	0.0	0.0	0.0	0.0	0.0	0.0	0.0	0.0	0.0	0.0	0.0	0.0	1.0	0.0	0.0	1.0	0.0
81	1.0	1.0	2.0	1.0	2.0	1.0	0.0	1.0	0.0	0.0	0.0	2.0	1.0	3.0	2.0	0.0	0.0	1.0	5.0	5.0	4.0	2.0	4.0	1.0	2.0	0.0	3.0	1.0	0.0	1.0	0.0	0.0	1.0	0.0	1.0	0.0	2.0	1.0	0.0	0.0	0.0	0.0	2.0	7.0	0.0	3.0	0.0	1.0	0.0
82	15.0	17.0	5.0	11.0	15.0	22.0	41.0	0.0	13.0	4.0	1.0	8.0	0.0	2.0	10.0	8.0	6.0	6.0	27.0	7.0	7.0	27.0	18.0	1.0	26.0	6.0	32.0	22.0	10.0	2.0	12.0	10.0	5.0	0.0	0.0	8.0	10.0	20.0	9.0	0.0	2.0	8.0	3.0	12.0	13.0	0.0	1.0	22.0	10.0
83	5.0	34.0	5.0	6.0	19.0	50.0	3.0	16.0	6.0	6.0	1.0	5.0	16.0	44.0	9.0	51.0	16.0	78.0	50.0	46.0	170.0	3.0	9.0	6.0	2.0	1.0	16.0	1.0	3.0	101.0	25.0	24.0	4.0	18.0	6.0	3.0	13.0	3.0	116.0	12.0	331.0	171.0	65.0	89.0	105.0	204.0	1.0	2.0	9.0
84	3.0	2.0	2.0	1.0	6.0	3.0	3.0	2.0	1.0	4.0	0.0	1.0	2.0	2.0	0.0	2.0	4.0	8.0	233.0	200.0	591.0	51.0	168.0	519.0	146.0	277.0	231.0	503.0	203.0	343.0	203.0	395.0	234.0	1263.0	283.0	444.0	531.0	663.0	698.0	784.0	746.0	550.0	294.0	220.0	609.0	1334.0	1426.0	617.0	1097.0
85	137.0	110.0	159.0	88.0	86.0	120.0	51.0	81.0	49.0	22.0	21.0	95.0	28.0	108.0	307.0	175.0	235.0	258.0	83.0	41.0	84.0	20.0	72.0	21.0	63.0	29.0	95.0	23.0	27.0	23.0	99.0	35.0	68.0	17.0	10.0	17.0	34.0	298.0	174.0	131.0	15.0	25.0	118.0	156.0	74.0	52.0	116.0	228.0	69.0
86	69.0	126.0	61.0	73.0	112.0	100.0	82.0	42.0	67.0	68.0	107.0	54.0	45.0	64.0	56.0	67.0	31.0	107.0	85.0	18.0	33.0	65.0	136.0	0.0	94.0	85.0	136.0	50.0	129.0	29.0	83.0	56.0	45.0	3.0	4.0	17.0	85.0	47.0	34.0	4.0	22.0	31.0	32.0	40.0	27.0	1.0	3.0	34.0	35.0
87	1.0	6.0	2.0	2.0	3.0	3.0	2.0	0.0	3.0	4.0	4.0	2.0	3.0	4.0	4.0	4.0	5.0	4.0	3.0	1.0	2.0	4.0	2.0	1.0	1.0	0.0	0.0	1.0	2.0	4.0	3.0	2.0	0.0	3.0	1.0	1.0	2.0	3.0	1.0	5.0	3.0	2.0	2.0	2.0	3.0	3.0	0.0	4.0	4.0
88	98.0	10.0	4.0	130.0	186.0	42.0	210.0	271.0	57.0	20.0	83.0	4.0	649.0	48.0	2.0	2.0	18.0	11.0	3.0	1.0	7.0	6.0	3.0	3.0	36.0	215.0	11.0	23.0	270.0	413.0	172.0	397.0	3.0	471.0	3.0	5.0	1.0	2.0	15.0	2.0	3.0	66.0	5.0	35.0	2.0	3.0	0.0	2.0	11.0
89	0.0	0.0	0.0	0.0	0.0	3.0	5.0	0.0	2.0	0.0	0.0	1.0	2.0	0.0	0.0	3.0	1.0	0.0	9.0	3.0	0.0	8.0	0.0	0.0	1.0	5.0	0.0	0.0	2.0	4.0	1.0	0.0	0.0	0.0	0.0	0.0	2.0	3.0	0.0	0.0	0.0	0.0	1.0	3.0	1.0	0.0	0.0	0.0	0.0
90	0.0	0.0	0.0	0.0	0.0	0.0	0.0	0.0	2.0	1.0	1.0	1.0	1.0	0.0	0.0	3.0	0.0	0.0	2.0	3.0	1.0	0.0	4.0	0.0	0.0	0.0	0.0	0.0	0.0	0.0	0.0	0.0	3.0	6.0	4.0	2.0	1.0	1.0	0.0	1.0	1.0	0.0	2.0	0.0	1.0	0.0	1.0	1.0	0.0
91	17.0	20.0	23.0	10.0	40.0	20.0	9.0	3.0	6.0	12.0	24.0	5.0	11.0	2.0	17.0	14.0	2.0	32.0	11.0	7.0	8.0	16.0	11.0	2.0	6.0	4.0	5.0	4.0	14.0	6.0	14.0	6.0	7.0	1.0	0.0	3.0	8.0	4.0	4.0	5.0	2.0	9.0	23.0	13.0	7.0	1.0	3.0	1.0	2.0
92	287.0	200.0	558.0	197.0	185.0	243.0	68.0	176.0	94.0	47.0	105.0	173.0	74.0	77.0	222.0	156.0	131.0	205.0	147.0	253.0	104.0	157.0	160.0	51.0	266.0	144.0	475.0	138.0	172.0	143.0	114.0	173.0	245.0	41.0	45.0	125.0	100.0	73.0	129.0	170.0	149.0	265.0	336.0	144.0	102.0	216.0	49.0	324.0	172.0
93	99.0	64.0	153.0	44.0	27.0	59.0	67.0	101.0	101.0	75.0	85.0	164.0	57.0	207.0	341.0	216.0	273.0	191.0	29.0	56.0	31.0	31.0	46.0	173.0	216.0	86.0	108.0	21.0	121.0	82.0	173.0	39.0	73.0	18.0	21.0	19.0	172.0	195.0	179.0	116.0	8.0	10.0	64.0	217.0	107.0	271.0	32.0	85.0	74.0
94	13.0	14.0	6.0	9.0	9.0	12.0	14.0	16.0	51.0	29.0	28.0	48.0	41.0	51.0	48.0	56.0	33.0	13.0	19.0	20.0	12.0	31.0	24.0	19.0	17.0	6.0	11.0	8.0	7.0	12.0	4.0	8.0	28.0	17.0	26.0	24.0	20.0	30.0	24.0	25.0	43.0	40.0	31.0	41.0	30.0	33.0	33.0	33.0	25.0
95	164.0	5.0	1.0	13.0	1.0	13.0	0.0	189.0	141.0	46.0	5.0	1.0	1.0	207.0	18.0	2.0	5.0	132.0	44.0	2.0	22.0	0.0	42.0	1.0	100.0	2.0	28.0	2.0	12.0	1.0	40.0	10.0	0.0	11.0	2.0	260.0	15.0	8.0	106.0	4.0	8.0	3.0	1.0	0.0	8.0	12.0	0.0	3.0	6.0
96	39.0	16.0	33.0	33.0	11.0	16.0	24.0	48.0	22.0	196.0	46.0	141.0	43.0	88.0	56.0	21.0	134.0	14.0	10.0	38.0	29.0	6.0	26.0	6.0	12.0	20.0	43.0	39.0	19.0	9.0	11.0	76.0	44.0	62.0	120.0	122.0	42.0	44.0	75.0	30.0	56.0	38.0	19.0	14.0	33.0	47.0	112.0	138.0	64.0
97	56.0	395.0	367.0	82.0	180.0	68.0	2.0	25.0	131.0	137.0	145.0	45.0	86.0	46.0	85.0	110.0	103.0	77.0	61.0	48.0	163.0	3.0	23.0	21.0	41.0	14.0	12.0	117.0	6.0	15.0	2.0	12.0	155.0	42.0	1.0	10.0	6.0	3.0	18.0	0.0	100.0	2.0	2.0	27.0	5.0	86.0	291.0	54.0	25.0
98	4.0	3.0	6.0	3.0	5.0	6.0	3.0	6.0	13.0	15.0	8.0	10.0	8.0	7.0	9.0	7.0	4.0	2.0	8.0	5.0	3.0	4.0	2.0	4.0	3.0	3.0	2.0	5.0	1.0	1.0	0.0	2.0	4.0	5.0	1.0	5.0	5.0	3.0	6.0	0.0	3.0	5.0	0.0	3.0	6.0	1.0	2.0	6.0	1.0
99	0.0	0.0	0.0	0.0	0.0	0.0	0.0	0.0	2.0	0.0	0.0	3.0	0.0	1.0	3.0	1.0	0.0	0.0	5.0	3.0	4.0	0.0	0.0	3.0	1.0	1.0	0.0	0.0	1.0	0.0	1.0	0.0	0.0	1.0	1.0	2.0	4.0	5.0	7.0	1.0	5.0	0.0	2.0	6.0	0.0	3.0	0.0	0.0	0.0
100	12.0	4.0	5.0	9.0	5.0	13.0	5.0	1.0	2.0	0.0	0.0	2.0	0.0	2.0	1.0	2.0	1.0	1.0	9.0	24.0	16.0	0.0	5.0	22.0	4.0	0.0	1.0	1.0	0.0	3.0	0.0	3.0	1.0	0.0	0.0	1.0	2.0	0.0	0.0	0.0	0.0	0.0	25.0	8.0	2.0	8.0	0.0	1.0	0.0
101	41.0	27.0	40.0	94.0	13.0	15.0	34.0	67.0	33.0	159.0	28.0	57.0	61.0	106.0	42.0	31.0	104.0	17.0	9.0	47.0	48.0	21.0	54.0	38.0	13.0	115.0	49.0	45.0	34.0	33.0	37.0	124.0	62.0	263.0	258.0	139.0	64.0	34.0	67.0	35.0	56.0	45.0	22.0	18.0	139.0	213.0	181.0	67.0	71.0
102	43.0	63.0	159.0	29.0	96.0	121.0	32.0	111.0	321.0	39.0	98.0	149.0	125.0	102.0	338.0	102.0	251.0	154.0	111.0	145.0	149.0	65.0	92.0	163.0	168.0	6.0	46.0	104.0	2.0	4.0	26.0	36.0	77.0	15.0	7.0	17.0	41.0	150.0	63.0	236.0	123.0	158.0	39.0	156.0	38.0	40.0	113.0	30.0	36.0
103	4.0	13.0	7.0	7.0	38.0	17.0	15.0	5.0	2.0	8.0	7.0	3.0	2.0	10.0	9.0	16.0	1.0	24.0	6.0	5.0	2.0	21.0	11.0	0.0	1.0	5.0	2.0	10.0	16.0	6.0	7.0	4.0	1.0	5.0	4.0	7.0	10.0	5.0	3.0	1.0	3.0	9.0	7.0	3.0	5.0	0.0	0.0	5.0	1.0
104	44.0	34.0	6.0	55.0	44.0	67.0	151.0	196.0	222.0	201.0	410.0	167.0	170.0	112.0	456.0	350.0	170.0	501.0	186.0	77.0	43.0	90.0	229.0	11.0	154.0	143.0	106.0	66.0	142.0	105.0	111.0	111.0	178.0	192.0	125.0	138.0	146.0	271.0	93.0	289.0	8.0	110.0	25.0	240.0	3.0	3.0	6.0	65.0	9.0
105	0.0	0.0	0.0	0.0	0.0	0.0	0.0	0.0	0.0	0.0	0.0	0.0	0.0	0.0	0.0	0.0	0.0	0.0	3.0	1.0	1.0	0.0	0.0	1.0	0.0	1.0	0.0	1.0	1.0	0.0	0.0	0.0	0.0	2.0	0.0	0.0	0.0	1.0	2.0	0.0	1.0	1.0	1.0	1.0	1.0	1.0	0.0	3.0	2.0
106	55.0	15.0	30.0	9.0	40.0	3.0	7.0	11.0	74.0	74.0	4.0	278.0	255.0	83.0	124.0	60.0	258.0	2.0	50.0	4.0	44.0	42.0	21.0	0.0	3.0	0.0	92.0	15.0	61.0	71.0	37.0	220.0	112.0	151.0	227.0	35.0	291.0	185.0	141.0	355.0	318.0	211.0	21.0	37.0	187.0	0.0	6.0	2.0	7.0
107	408.0	284.0	774.0	128.0	457.0	277.0	321.0	51.0	203.0	63.0	49.0	422.0	132.0	242.0	313.0	190.0	159.0	220.0	149.0	181.0	330.0	126.0	311.0	77.0	405.0	55.0	117.0	336.0	420.0	251.0	448.0	174.0	51.0	51.0	101.0	377.0	204.0	170.0	103.0	392.0	101.0	70.0	72.0	73.0	42.0	36.0	712.0	213.0	307.0
108	11.0	0.0	7.0	5.0	5.0	10.0	3.0	6.0	0.0	3.0	2.0	3.0	3.0	6.0	9.0	11.0	8.0	8.0	7.0	4.0	7.0	0.0	3.0	0.0	1.0	15.0	8.0	9.0	8.0	14.0	1.0	3.0	6.0	2.0	3.0	8.0	12.0	6.0	3.0	3.0	1.0	5.0	1.0	7.0	8.0	0.0	3.0	3.0	9.0
109	0.0	0.0	0.0	0.0	0.0	0.0	0.0	1.0	8.0	8.0	31.0	5.0	12.0	0.0	3.0	6.0	1.0	5.0	21.0	0.0	6.0	1.0	16.0	0.0	0.0	0.0	0.0	0.0	0.0	0.0	0.0	0.0	8.0	0.0	0.0	1.0	4.0	1.0	3.0	1.0	6.0	1.0	7.0	1.0	2.0	0.0	0.0	0.0	0.0
110	14.0	2.0	1.0	10.0	8.0	5.0	11.0	3.0	10.0	7.0	4.0	4.0	4.0	9.0	10.0	28.0	4.0	7.0	7.0	21.0	9.0	21.0	10.0	25.0	9.0	31.0	3.0	1.0	14.0	19.0	11.0	6.0	1.0	3.0	2.0	0.0	11.0	12.0	7.0	1.0	1.0	0.0	7.0	14.0	2.0	6.0	0.0	2.0	0.0
111	248.0	218.0	279.0	207.0	148.0	238.0	300.0	121.0	193.0	93.0	72.0	429.0	124.0	193.0	244.0	208.0	202.0	266.0	156.0	142.0	93.0	232.0	165.0	107.0	228.0	115.0	99.0	141.0	232.0	88.0	381.0	117.0	66.0	64.0	141.0	90.0	8.0	223.0	172.0	175.0	166.0	115.0	133.0	63.0	116.0	85.0	231.0	241.0	227.0
112	16.0	17.0	13.0	11.0	14.0	13.0	16.0	8.0	12.0	9.0	10.0	10.0	7.0	8.0	17.0	7.0	7.0	5.0	14.0	9.0	5.0	4.0	27.0	0.0	15.0	7.0	35.0	29.0	9.0	2.0	3.0	12.0	11.0	2.0	3.0	2.0	16.0	4.0	13.0	1.0	3.0	10.0	4.0	21.0	3.0	2.0	0.0	6.0	4.0
113	3.0	8.0	1.0	5.0	0.0	1.0	8.0	2.0	8.0	6.0	3.0	7.0	7.0	4.0	6.0	9.0	7.0	11.0	7.0	10.0	4.0	6.0	8.0	6.0	4.0	3.0	5.0	6.0	8.0	5.0	7.0	6.0	6.0	8.0	5.0	4.0	10.0	3.0	7.0	2.0	7.0	6.0	4.0	4.0	2.0	2.0	6.0	3.0	5.0
114	133.0	126.0	172.0	109.0	161.0	183.0	251.0	78.0	146.0	65.0	49.0	129.0	64.0	82.0	87.0	107.0	66.0	107.0	64.0	29.0	133.0	114.0	128.0	36.0	166.0	67.0	106.0	131.0	47.0	29.0	64.0	117.0	64.0	44.0	38.0	86.0	35.0	107.0	91.0	19.0	17.0	42.0	85.0	94.0	68.0	32.0	237.0	281.0	118.0
115	29.0	10.0	99.0	27.0	6.0	24.0	37.0	47.0	14.0	96.0	21.0	22.0	42.0	36.0	94.0	34.0	119.0	8.0	23.0	6.0	144.0	7.0	38.0	34.0	9.0	131.0	152.0	39.0	7.0	23.0	15.0	59.0	49.0	108.0	25.0	50.0	9.0	50.0	36.0	29.0	69.0	25.0	7.0	34.0	178.0	122.0	254.0	44.0	123.0
116	2.0	3.0	3.0	11.0	20.0	4.0	4.0	96.0	8.0	46.0	3.0	40.0	93.0	64.0	2.0	8.0	9.0	33.0	8.0	6.0	17.0	14.0	13.0	2.0	2.0	27.0	77.0	7.0	4.0	1.0	3.0	6.0	2.0	20.0	40.0	94.0	25.0	9.0	87.0	152.0	39.0	206.0	2.0	6.0	67.0	38.0	2.0	3.0	218.0
117	0.0	0.0	0.0	0.0	0.0	0.0	0.0	10.0	16.0	26.0	55.0	25.0	38.0	5.0	23.0	26.0	2.0	13.0	52.0	3.0	47.0	9.0	58.0	2.0	1.0	0.0	1.0	0.0	0.0	0.0	0.0	2.0	20.0	27.0	17.0	22.0	18.0	0.0	15.0	10.0	31.0	8.0	27.0	7.0	15.0	1.0	9.0	11.0	0.0
118	1.0	0.0	1.0	0.0	0.0	0.0	0.0	0.0	1.0	0.0	0.0	0.0	0.0	1.0	0.0	1.0	0.0	0.0	1.0	0.0	0.0	0.0	3.0	1.0	0.0	0.0	0.0	0.0	0.0	0.0	0.0	0.0	0.0	0.0	0.0	0.0	0.0	1.0	1.0	0.0	1.0	0.0	1.0	1.0	1.0	0.0	0.0	0.0	0.0
119	2.0	3.0	0.0	149.0	36.0	15.0	77.0	74.0	1.0	31.0	53.0	754.0	57.0	33.0	44.0	18.0	29.0	69.0	90.0	1.0	4.0	351.0	0.0	125.0	13.0	17.0	0.0	10.0	249.0	312.0	5.0	30.0	0.0	71.0	7.0	6.0	9.0	40.0	6.0	6.0	58.0	2.0	0.0	0.0	0.0	2.0	7.0	0.0	0.0
120	28.0	33.0	21.0	39.0	25.0	33.0	93.0	26.0	36.0	21.0	37.0	37.0	27.0	44.0	26.0	50.0	34.0	39.0	47.0	27.0	19.0	33.0	40.0	20.0	88.0	36.0	29.0	53.0	53.0	44.0	121.0	26.0	28.0	16.0	23.0	20.0	32.0	40.0	21.0	55.0	35.0	54.0	34.0	47.0	49.0	32.0	15.0	39.0	39.0
121	12.0	14.0	4.0	12.0	13.0	13.0	7.0	14.0	30.0	30.0	21.0	14.0	19.0	27.0	22.0	26.0	22.0	14.0	15.0	17.0	19.0	22.0	24.0	14.0	3.0	3.0	5.0	13.0	7.0	5.0	6.0	7.0	26.0	26.0	34.0	24.0	24.0	22.0	33.0	28.0	18.0	16.0	23.0	17.0	15.0	13.0	15.0	21.0	22.0
122	1.0	9.0	4.0	1.0	14.0	7.0	0.0	22.0	69.0	12.0	3.0	22.0	23.0	11.0	12.0	17.0	6.0	26.0	8.0	37.0	11.0	6.0	9.0	28.0	8.0	3.0	12.0	8.0	11.0	2.0	4.0	6.0	7.0	12.0	33.0	49.0	3.0	6.0	11.0	4.0	24.0	28.0	24.0	7.0	12.0	39.0	9.0	5.0	9.0
123	10.0	16.0	7.0	16.0	7.0	19.0	14.0	4.0	8.0	1.0	2.0	9.0	2.0	7.0	4.0	11.0	9.0	13.0	17.0	17.0	15.0	24.0	10.0	12.0	10.0	20.0	13.0	6.0	3.0	21.0	9.0	7.0	3.0	2.0	6.0	5.0	8.0	10.0	5.0	2.0	2.0	2.0	22.0	14.0	13.0	9.0	0.0	6.0	0.0
124	11.0	15.0	0.0	19.0	9.0	5.0	13.0	0.0	6.0	4.0	2.0	6.0	4.0	17.0	8.0	19.0	13.0	9.0	6.0	17.0	8.0	21.0	4.0	37.0	13.0	37.0	6.0	1.0	18.0	15.0	12.0	2.0	1.0	1.0	1.0	0.0	12.0	22.0	7.0	2.0	2.0	1.0	2.0	19.0	7.0	10.0	0.0	1.0	0.0
125	8.0	9.0	8.0	8.0	4.0	3.0	5.0	12.0	53.0	35.0	33.0	51.0	42.0	54.0	56.0	41.0	31.0	39.0	35.0	29.0	26.0	25.0	19.0	24.0	15.0	9.0	9.0	9.0	16.0	12.0	10.0	10.0	12.0	16.0	18.0	11.0	15.0	11.0	14.0	14.0	15.0	10.0	19.0	8.0	9.0	8.0	11.0	14.0	2.0
126	408.0	430.0	272.0	358.0	387.0	360.0	400.0	287.0	521.0	586.0	536.0	431.0	313.0	481.0	575.0	786.0	383.0	911.0	163.0	553.0	139.0	553.0	310.0	1083.0	635.0	563.0	201.0	75.0	628.0	358.0	375.0	160.0	280.0	93.0	217.0	102.0	734.0	853.0	391.0	202.0	117.0	38.0	201.0	444.0	63.0	356.0	147.0	185.0	79.0
127	36.0	50.0	75.0	64.0	91.0	27.0	114.0	42.0	26.0	10.0	40.0	64.0	31.0	57.0	72.0	80.0	81.0	61.0	57.0	103.0	4.0	147.0	42.0	1.0	105.0	152.0	36.0	18.0	115.0	84.0	128.0	35.0	3.0	38.0	12.0	11.0	69.0	90.0	40.0	28.0	37.0	21.0	3.0	73.0	60.0	1.0	85.0	1.0	13.0
128	6.0	29.0	19.0	10.0	27.0	7.0	4.0	4.0	3.0	0.0	24.0	1.0	7.0	3.0	0.0	8.0	3.0	7.0	9.0	10.0	3.0	23.0	6.0	8.0	8.0	5.0	3.0	6.0	11.0	16.0	1.0	2.0	2.0	3.0	0.0	1.0	2.0	8.0	0.0	3.0	2.0	8.0	11.0	12.0	2.0	2.0	5.0	2.0	8.0
129	1.0	0.0	2.0	3.0	1.0	0.0	0.0	0.0	2.0	1.0	2.0	0.0	3.0	3.0	3.0	0.0	0.0	2.0	4.0	2.0	2.0	1.0	1.0	1.0	0.0	0.0	1.0	1.0	1.0	2.0	0.0	0.0	0.0	1.0	0.0	1.0	0.0	3.0	0.0	0.0	2.0	0.0	0.0	2.0	2.0	1.0	1.0	0.0	0.0
130	19.0	21.0	17.0	4.0	75.0	28.0	36.0	8.0	67.0	16.0	149.0	48.0	68.0	49.0	44.0	43.0	47.0	29.0	60.0	123.0	173.0	75.0	202.0	135.0	60.0	67.0	60.0	108.0	43.0	100.0	31.0	30.0	84.0	170.0	118.0	79.0	46.0	75.0	37.0	65.0	21.0	56.0	218.0	57.0	198.0	66.0	297.0	172.0	422.0
131	3.0	4.0	2.0	3.0	3.0	1.0	3.0	3.0	1.0	8.0	3.0	1.0	5.0	6.0	3.0	5.0	5.0	4.0	5.0	3.0	5.0	6.0	4.0	4.0	1.0	2.0	3.0	3.0	8.0	6.0	1.0	3.0	7.0	3.0	4.0	3.0	2.0	0.0	2.0	1.0	3.0	7.0	4.0	4.0	4.0	2.0	3.0	3.0	1.0
132	0.0	1.0	2.0	0.0	2.0	1.0	0.0	3.0	3.0	0.0	1.0	3.0	1.0	0.0	2.0	0.0	3.0	0.0	1.0	2.0	0.0	1.0	1.0	0.0	0.0	0.0	0.0	2.0	1.0	0.0	1.0	0.0	4.0	2.0	0.0	0.0	3.0	2.0	0.0	2.0	2.0	0.0	3.0	3.0	1.0	0.0	3.0	1.0	1.0
133	52.0	99.0	31.0	42.0	80.0	61.0	48.0	46.0	62.0	30.0	45.0	43.0	79.0	37.0	35.0	39.0	74.0	34.0	44.0	44.0	44.0	143.0	61.0	119.0	57.0	58.0	10.0	44.0	67.0	36.0	45.0	18.0	105.0	238.0	113.0	146.0	87.0	36.0	38.0	39.0	42.0	23.0	28.0	55.0	51.0	60.0	58.0	42.0	98.0
134	48.0	19.0	57.0	28.0	38.0	36.0	17.0	13.0	12.0	11.0	20.0	11.0	6.0	18.0	25.0	33.0	33.0	16.0	64.0	11.0	30.0	39.0	30.0	12.0	65.0	29.0	30.0	33.0	35.0	41.0	22.0	38.0	38.0	31.0	19.0	15.0	17.0	24.0	12.0	4.0	8.0	20.0	15.0	31.0	57.0	25.0	53.0	64.0	27.0
135	22.0	20.0	125.0	20.0	40.0	2.0	11.0	336.0	271.0	126.0	256.0	123.0	195.0	93.0	295.0	155.0	203.0	199.0	40.0	9.0	16.0	119.0	129.0	19.0	12.0	24.0	86.0	14.0	35.0	19.0	10.0	68.0	277.0	369.0	301.0	85.0	72.0	132.0	175.0	520.0	88.0	28.0	26.0	55.0	36.0	83.0	37.0	31.0	26.0
136	28.0	28.0	42.0	54.0	50.0	67.0	59.0	30.0	7.0	17.0	40.0	11.0	73.0	80.0	40.0	44.0	118.0	23.0	46.0	19.0	44.0	22.0	226.0	115.0	34.0	85.0	27.0	17.0	26.0	106.0	29.0	14.0	98.0	22.0	16.0	12.0	105.0	86.0	53.0	86.0	78.0	16.0	314.0	3.0	86.0	60.0	54.0	28.0	54.0
137	0.0	0.0	0.0	0.0	0.0	0.0	0.0	0.0	1.0	0.0	0.0	0.0	0.0	0.0	0.0	0.0	1.0	0.0	4.0	0.0	0.0	1.0	0.0	0.0	0.0	0.0	0.0	0.0	0.0	0.0	0.0	0.0	0.0	1.0	1.0	0.0	0.0	0.0	0.0	2.0	0.0	0.0	0.0	0.0	0.0	2.0	1.0	0.0	0.0
138	1.0	1.0	1.0	3.0	3.0	0.0	1.0	3.0	4.0	1.0	1.0	0.0	2.0	5.0	1.0	1.0	1.0	3.0	1.0	3.0	3.0	3.0	1.0	1.0	2.0	2.0	3.0	1.0	4.0	1.0	4.0	3.0	0.0	2.0	1.0	1.0	1.0	3.0	0.0	0.0	2.0	1.0	3.0	2.0	6.0	2.0	1.0	4.0	2.0
139	9.0	6.0	2.0	15.0	5.0	5.0	26.0	3.0	7.0	6.0	5.0	4.0	24.0	21.0	3.0	9.0	14.0	7.0	12.0	15.0	24.0	12.0	8.0	12.0	13.0	68.0	2.0	5.0	7.0	4.0	13.0	10.0	8.0	11.0	15.0	25.0	18.0	5.0	32.0	3.0	24.0	19.0	33.0	13.0	30.0	33.0	14.0	14.0	1.0
140	7.0	0.0	5.0	7.0	8.0	8.0	15.0	12.0	5.0	7.0	4.0	8.0	7.0	4.0	6.0	3.0	17.0	2.0	3.0	9.0	3.0	4.0	4.0	6.0	3.0	8.0	1.0	13.0	12.0	3.0	7.0	8.0	15.0	34.0	31.0	19.0	40.0	5.0	11.0	56.0	10.0	41.0	7.0	8.0	9.0	8.0	67.0	32.0	90.0
141	79.0	33.0	39.0	216.0	119.0	118.0	104.0	131.0	74.0	13.0	64.0	13.0	160.0	63.0	46.0	63.0	51.0	76.0	71.0	96.0	32.0	56.0	18.0	16.0	32.0	80.0	27.0	61.0	171.0	185.0	35.0	33.0	148.0	42.0	50.0	82.0	96.0	56.0	55.0	192.0	83.0	118.0	19.0	83.0	27.0	53.0	29.0	18.0	17.0
142	30.0	17.0	22.0	15.0	21.0	9.0	24.0	29.0	20.0	13.0	17.0	10.0	23.0	13.0	24.0	29.0	59.0	15.0	23.0	28.0	20.0	14.0	37.0	39.0	34.0	10.0	16.0	15.0	27.0	10.0	19.0	21.0	16.0	15.0	14.0	10.0	12.0	6.0	24.0	44.0	31.0	12.0	16.0	18.0	17.0	8.0	20.0	26.0	24.0
143	5.0	9.0	4.0	2.0	7.0	4.0	5.0	6.0	8.0	5.0	6.0	12.0	7.0	8.0	12.0	10.0	10.0	9.0	10.0	7.0	3.0	5.0	10.0	5.0	0.0	1.0	0.0	3.0	0.0	1.0	0.0	2.0	11.0	2.0	3.0	1.0	2.0	9.0	6.0	5.0	1.0	0.0	1.0	2.0	0.0	2.0	1.0	1.0	0.0
144	13.0	5.0	3.0	11.0	4.0	6.0	6.0	6.0	16.0	3.0	1.0	5.0	4.0	5.0	18.0	7.0	8.0	0.0	24.0	21.0	11.0	3.0	11.0	4.0	3.0	11.0	6.0	2.0	2.0	2.0	1.0	3.0	1.0	1.0	2.0	1.0	4.0	5.0	2.0	0.0	3.0	3.0	6.0	34.0	3.0	8.0	0.0	2.0	0.0
145	8.0	11.0	5.0	7.0	12.0	12.0	128.0	74.0	31.0	73.0	134.0	85.0	35.0	46.0	75.0	125.0	22.0	145.0	24.0	27.0	69.0	71.0	210.0	14.0	58.0	18.0	18.0	18.0	14.0	17.0	152.0	22.0	48.0	31.0	23.0	20.0	89.0	97.0	47.0	173.0	30.0	19.0	10.0	19.0	22.0	25.0	15.0	116.0	32.0
146	124.0	35.0	16.0	25.0	115.0	187.0	75.0	37.0	37.0	14.0	40.0	26.0	30.0	39.0	54.0	44.0	63.0	66.0	53.0	40.0	84.0	54.0	105.0	84.0	160.0	55.0	4.0	50.0	140.0	110.0	14.0	15.0	22.0	17.0	205.0	20.0	91.0	121.0	27.0	89.0	12.0	83.0	291.0	135.0	42.0	160.0	169.0	1074.0	142.0
147	76.0	111.0	4.0	79.0	135.0	55.0	125.0	75.0	36.0	43.0	88.0	62.0	93.0	102.0	107.0	120.0	75.0	130.0	77.0	108.0	32.0	237.0	80.0	128.0	156.0	138.0	33.0	99.0	274.0	372.0	145.0	70.0	63.0	63.0	185.0	54.0	120.0	113.0	76.0	227.0	40.0	105.0	79.0	207.0	77.0	102.0	89.0	28.0	7.0
148	3.0	2.0	1.0	0.0	5.0	7.0	7.0	1.0	0.0	0.0	0.0	0.0	0.0	0.0	0.0	0.0	0.0	0.0	1.0	1.0	2.0	0.0	1.0	0.0	0.0	1.0	1.0	3.0	0.0	0.0	3.0	0.0	0.0	0.0	0.0	0.0	0.0	0.0	0.0	0.0	0.0	0.0	0.0	1.0	0.0	1.0	4.0	3.0	2.0
149	8.0	9.0	32.0	10.0	8.0	8.0	7.0	10.0	12.0	42.0	5.0	16.0	9.0	23.0	12.0	5.0	10.0	6.0	10.0	14.0	20.0	9.0	13.0	5.0	7.0	20.0	8.0	26.0	7.0	5.0	3.0	19.0	43.0	22.0	24.0	17.0	0.0	5.0	1.0	7.0	17.0	16.0	10.0	9.0	13.0	29.0	19.0	3.0	19.0
150	1.0	2.0	0.0	1.0	2.0	1.0	3.0	1.0	1.0	0.0	0.0	0.0	0.0	1.0	3.0	2.0	0.0	5.0	2.0	5.0	0.0	8.0	0.0	5.0	2.0	0.0	0.0	0.0	2.0	2.0	1.0	0.0	0.0	0.0	6.0	2.0	1.0	0.0	0.0	3.0	2.0	1.0	2.0	1.0	1.0	3.0	0.0	1.0	1.0
151	14.0	15.0	13.0	19.0	20.0	18.0	18.0	20.0	60.0	49.0	58.0	56.0	55.0	61.0	59.0	60.0	39.0	28.0	30.0	26.0	29.0	39.0	41.0	28.0	38.0	26.0	14.0	15.0	31.0	37.0	34.0	31.0	66.0	34.0	55.0	34.0	43.0	40.0	46.0	48.0	14.0	11.0	15.0	4.0	16.0	13.0	14.0	10.0	12.0
152	23.0	61.0	11.0	21.0	46.0	47.0	67.0	6.0	8.0	7.0	6.0	9.0	7.0	16.0	10.0	36.0	9.0	36.0	15.0	32.0	7.0	40.0	27.0	6.0	26.0	22.0	25.0	21.0	21.0	13.0	27.0	31.0	22.0	5.0	4.0	29.0	36.0	21.0	12.0	9.0	0.0	5.0	10.0	7.0	15.0	0.0	2.0	25.0	21.0
153	0.0	0.0	1.0	0.0	0.0	0.0	0.0	1.0	0.0	0.0	0.0	0.0	1.0	0.0	0.0	0.0	0.0	0.0	5.0	1.0	2.0	0.0	3.0	1.0	1.0	4.0	2.0	4.0	3.0	2.0	2.0	2.0	2.0	1.0	0.0	2.0	6.0	9.0	3.0	3.0	5.0	4.0	2.0	3.0	2.0	5.0	4.0	3.0	2.0
154	0.0	1.0	0.0	0.0	0.0	1.0	2.0	0.0	0.0	1.0	0.0	0.0	0.0	1.0	1.0	0.0	0.0	1.0	2.0	0.0	1.0	2.0	0.0	4.0	1.0	0.0	0.0	0.0	0.0	2.0	0.0	2.0	0.0	0.0	1.0	0.0	0.0	0.0	0.0	0.0	0.0	0.0	2.0	0.0	0.0	1.0	0.0	0.0	0.0
155	2.0	3.0	5.0	4.0	9.0	1.0	6.0	4.0	1.0	2.0	8.0	1.0	7.0	3.0	8.0	3.0	7.0	2.0	11.0	6.0	1.0	4.0	9.0	8.0	3.0	1.0	3.0	6.0	8.0	4.0	3.0	6.0	0.0	5.0	7.0	4.0	6.0	6.0	2.0	2.0	2.0	6.0	2.0	4.0	3.0	6.0	2.0	5.0	4.0
156	43.0	7.0	137.0	32.0	15.0	59.0	5.0	15.0	8.0	10.0	9.0	4.0	12.0	7.0	21.0	15.0	44.0	13.0	91.0	23.0	152.0	14.0	13.0	19.0	70.0	66.0	66.0	76.0	14.0	55.0	16.0	15.0	21.0	4.0	16.0	14.0	11.0	26.0	16.0	16.0	30.0	51.0	59.0	12.0	30.0	66.0	65.0	112.0	114.0
157	4.0	8.0	4.0	3.0	6.0	1.0	7.0	10.0	11.0	4.0	3.0	6.0	2.0	9.0	1.0	6.0	4.0	8.0	8.0	5.0	10.0	9.0	6.0	14.0	2.0	1.0	6.0	4.0	9.0	4.0	9.0	3.0	24.0	18.0	19.0	18.0	23.0	19.0	15.0	16.0	17.0	27.0	16.0	22.0	25.0	22.0	14.0	14.0	16.0
158	4.0	3.0	4.0	1.0	9.0	7.0	0.0	17.0	9.0	32.0	11.0	0.0	3.0	20.0	73.0	22.0	55.0	3.0	3.0	0.0	1.0	84.0	3.0	0.0	5.0	55.0	2.0	1.0	3.0	2.0	0.0	5.0	30.0	4.0	5.0	3.0	8.0	17.0	85.0	30.0	17.0	0.0	9.0	51.0	18.0	6.0	0.0	0.0	2.0
159	66.0	77.0	4.0	81.0	84.0	51.0	515.0	17.0	51.0	8.0	51.0	31.0	13.0	42.0	324.0	106.0	97.0	399.0	51.0	83.0	15.0	52.0	151.0	34.0	314.0	365.0	281.0	85.0	184.0	82.0	51.0	16.0	27.0	13.0	45.0	15.0	120.0	221.0	44.0	162.0	1.0	6.0	30.0	11.0	7.0	58.0	12.0	97.0	48.0
160	0.0	1.0	1.0	0.0	0.0	0.0	0.0	1.0	1.0	0.0	1.0	1.0	0.0	1.0	1.0	2.0	2.0	2.0	3.0	2.0	1.0	0.0	0.0	1.0	1.0	0.0	1.0	0.0	1.0	2.0	2.0	2.0	0.0	0.0	0.0	4.0	1.0	3.0	1.0	1.0	4.0	6.0	0.0	1.0	0.0	0.0	1.0	2.0	0.0
161	150.0	61.0	73.0	51.0	81.0	181.0	157.0	78.0	103.0	57.0	74.0	78.0	76.0	36.0	66.0	86.0	128.0	36.0	108.0	66.0	104.0	103.0	95.0	389.0	217.0	115.0	39.0	39.0	139.0	79.0	101.0	56.0	76.0	35.0	79.0	30.0	65.0	191.0	75.0	99.0	63.0	53.0	143.0	93.0	46.0	69.0	586.0	320.0	146.0
162	258.0	168.0	77.0	218.0	240.0	204.0	121.0	147.0	265.0	69.0	288.0	192.0	109.0	41.0	185.0	132.0	102.0	377.0	88.0	158.0	62.0	555.0	205.0	177.0	452.0	449.0	196.0	187.0	378.0	134.0	113.0	54.0	113.0	85.0	181.0	69.0	182.0	460.0	143.0	296.0	12.0	80.0	308.0	746.0	64.0	105.0	119.0	819.0	3134.0
163	5.0	5.0	11.0	3.0	2.0	10.0	1.0	0.0	0.0	0.0	0.0	0.0	0.0	0.0	0.0	4.0	1.0	6.0	6.0	1.0	5.0	0.0	0.0	0.0	14.0	2.0	5.0	3.0	1.0	7.0	3.0	0.0	0.0	0.0	0.0	0.0	0.0	2.0	0.0	0.0	0.0	2.0	3.0	1.0	1.0	0.0	0.0	0.0	3.0
164	9.0	8.0	2.0	9.0	9.0	6.0	11.0	0.0	2.0	1.0	2.0	3.0	1.0	6.0	5.0	4.0	5.0	1.0	37.0	14.0	7.0	20.0	7.0	5.0	11.0	4.0	6.0	3.0	6.0	4.0	3.0	3.0	1.0	0.0	3.0	1.0	5.0	6.0	5.0	1.0	5.0	3.0	7.0	22.0	7.0	9.0	0.0	2.0	0.0
165	25.0	24.0	17.0	21.0	29.0	25.0	0.0	0.0	0.0	0.0	0.0	0.0	0.0	0.0	0.0	0.0	1.0	0.0	54.0	84.0	25.0	14.0	53.0	112.0	176.0	163.0	213.0	40.0	90.0	36.0	1.0	3.0	0.0	0.0	0.0	2.0	3.0	0.0	0.0	0.0	2.0	39.0	272.0	74.0	56.0	140.0	4.0	37.0	36.0
166	2.0	5.0	3.0	3.0	5.0	0.0	5.0	2.0	1.0	2.0	5.0	6.0	3.0	6.0	4.0	2.0	2.0	4.0	7.0	0.0	5.0	1.0	5.0	4.0	4.0	2.0	1.0	1.0	3.0	3.0	2.0	1.0	1.0	1.0	4.0	4.0	1.0	1.0	2.0	7.0	8.0	3.0	4.0	6.0	4.0	6.0	1.0	3.0	0.0
167	0.0	0.0	0.0	0.0	0.0	0.0	0.0	1.0	2.0	2.0	1.0	2.0	5.0	0.0	1.0	3.0	1.0	1.0	11.0	0.0	11.0	2.0	2.0	1.0	0.0	0.0	0.0	0.0	0.0	0.0	0.0	2.0	0.0	3.0	2.0	1.0	3.0	0.0	0.0	2.0	1.0	0.0	6.0	0.0	4.0	1.0	0.0	2.0	0.0
168	0.0	1.0	4.0	7.0	11.0	0.0	0.0	2.0	1.0	27.0	3.0	0.0	1.0	0.0	1.0	0.0	1.0	0.0	1.0	1.0	0.0	0.0	0.0	0.0	0.0	2.0	1.0	32.0	0.0	1.0	0.0	0.0	87.0	1.0	5.0	0.0	0.0	0.0	0.0	0.0	0.0	0.0	2.0	0.0	0.0	1.0	0.0	2.0	2.0
169	0.0	2.0	0.0	0.0	2.0	1.0	3.0	0.0	1.0	1.0	0.0	3.0	1.0	0.0	0.0	0.0	0.0	0.0	11.0	10.0	3.0	11.0	0.0	7.0	3.0	1.0	0.0	1.0	6.0	0.0	0.0	4.0	0.0	1.0	5.0	3.0	5.0	1.0	2.0	0.0	0.0	2.0	1.0	1.0	2.0	3.0	1.0	3.0	0.0
170	2.0	3.0	2.0	1.0	3.0	4.0	11.0	2.0	1.0	1.0	0.0	0.0	1.0	1.0	0.0	2.0	1.0	2.0	9.0	5.0	3.0	4.0	3.0	0.0	6.0	5.0	9.0	5.0	1.0	1.0	8.0	0.0	1.0	0.0	0.0	0.0	1.0	3.0	2.0	3.0	0.0	5.0	3.0	6.0	6.0	0.0	0.0	11.0	1.0
171	25.0	11.0	21.0	24.0	12.0	12.0	12.0	17.0	43.0	28.0	19.0	31.0	19.0	27.0	31.0	22.0	29.0	20.0	23.0	16.0	8.0	12.0	7.0	14.0	20.0	11.0	14.0	14.0	19.0	28.0	15.0	15.0	31.0	16.0	27.0	24.0	14.0	25.0	20.0	22.0	19.0	10.0	9.0	20.0	9.0	4.0	8.0	6.0	26.0
172	83.0	26.0	36.0	1424.0	17.0	66.0	20.0	877.0	478.0	1674.0	52.0	822.0	44.0	1765.0	195.0	13.0	138.0	56.0	38.0	27.0	32.0	14.0	95.0	16.0	76.0	4.0	237.0	163.0	112.0	12.0	6.0	257.0	121.0	567.0	334.0	616.0	26.0	26.0	717.0	165.0	553.0	951.0	26.0	27.0	2280.0	260.0	558.0	98.0	175.0
173	24.0	25.0	27.0	42.0	24.0	18.0	24.0	24.0	13.0	17.0	41.0	17.0	31.0	8.0	57.0	14.0	64.0	16.0	7.0	19.0	12.0	20.0	29.0	19.0	46.0	30.0	9.0	4.0	23.0	27.0	28.0	24.0	23.0	36.0	8.0	17.0	15.0	95.0	21.0	28.0	13.0	11.0	18.0	4.0	45.0	40.0	1.0	54.0	10.0
174	1.0	2.0	2.0	0.0	0.0	2.0	1.0	1.0	1.0	1.0	0.0	0.0	0.0	0.0	0.0	0.0	2.0	2.0	5.0	1.0	44.0	1.0	2.0	3.0	0.0	0.0	1.0	0.0	0.0	0.0	0.0	0.0	3.0	1.0	1.0	0.0	1.0	1.0	2.0	1.0	1.0	0.0	5.0	1.0	1.0	0.0	1.0	1.0	2.0
175	0.0	2.0	1.0	1.0	2.0	0.0	0.0	0.0	0.0	0.0	0.0	1.0	0.0	0.0	3.0	2.0	0.0	0.0	1.0	4.0	3.0	7.0	1.0	8.0	0.0	2.0	0.0	2.0	0.0	8.0	1.0	1.0	0.0	0.0	1.0	1.0	0.0	0.0	0.0	0.0	0.0	1.0	2.0	2.0	0.0	0.0	0.0	0.0	0.0
176	16.0	1.0	22.0	1.0	12.0	5.0	5.0	6.0	0.0	14.0	3.0	8.0	8.0	6.0	0.0	21.0	17.0	2.0	1.0	21.0	4.0	8.0	0.0	27.0	16.0	7.0	3.0	1.0	0.0	7.0	2.0	30.0	9.0	5.0	1.0	4.0	18.0	158.0	11.0	34.0	10.0	5.0	5.0	5.0	26.0	36.0	3.0	1.0	1.0
177	15.0	5.0	12.0	6.0	13.0	12.0	1.0	3.0	4.0	9.0	16.0	16.0	10.0	12.0	7.0	16.0	8.0	10.0	22.0	4.0	5.0	5.0	19.0	0.0	53.0	22.0	33.0	12.0	56.0	18.0	25.0	5.0	13.0	1.0	0.0	3.0	24.0	14.0	12.0	5.0	3.0	5.0	25.0	22.0	12.0	7.0	3.0	12.0	5.0
178	4.0	2.0	6.0	1.0	1.0	3.0	3.0	0.0	1.0	1.0	1.0	2.0	1.0	0.0	1.0	0.0	0.0	0.0	9.0	5.0	8.0	0.0	4.0	0.0	1.0	1.0	2.0	1.0	3.0	1.0	1.0	0.0	0.0	0.0	0.0	0.0	0.0	0.0	0.0	0.0	2.0	1.0	8.0	4.0	0.0	3.0	0.0	0.0	0.0
179	12.0	8.0	1.0	33.0	6.0	3.0	3.0	8.0	2.0	10.0	1.0	51.0	5.0	4.0	18.0	3.0	12.0	11.0	5.0	1.0	19.0	103.0	115.0	1.0	7.0	5.0	6.0	52.0	0.0	95.0	4.0	24.0	349.0	27.0	13.0	17.0	6.0	24.0	18.0	121.0	128.0	47.0	150.0	7.0	6.0	924.0	46.0	5.0	165.0
180	11.0	4.0	11.0	4.0	7.0	18.0	2.0	0.0	1.0	2.0	0.0	1.0	2.0	2.0	1.0	3.0	3.0	2.0	6.0	4.0	3.0	5.0	6.0	3.0	3.0	4.0	10.0	1.0	10.0	1.0	1.0	1.0	5.0	0.0	1.0	2.0	7.0	7.0	6.0	0.0	0.0	2.0	5.0	2.0	12.0	0.0	1.0	6.0	10.0
181	4.0	3.0	7.0	4.0	1.0	1.0	0.0	0.0	4.0	6.0	4.0	3.0	2.0	3.0	8.0	7.0	2.0	2.0	2.0	8.0	1.0	3.0	1.0	1.0	7.0	23.0	3.0	2.0	2.0	0.0	19.0	1.0	2.0	1.0	0.0	0.0	3.0	3.0	1.0	1.0	3.0	11.0	1.0	2.0	0.0	0.0	303.0	10.0	40.0
182	10.0	14.0	21.0	8.0	6.0	5.0	3.0	0.0	12.0	13.0	5.0	5.0	1.0	15.0	5.0	2.0	17.0	19.0	10.0	11.0	9.0	7.0	7.0	4.0	8.0	11.0	4.0	8.0	3.0	3.0	9.0	3.0	10.0	7.0	9.0	26.0	5.0	6.0	2.0	2.0	13.0	12.0	9.0	3.0	2.0	4.0	3.0	2.0	5.0
183	41.0	2.0	220.0	4.0	3.0	12.0	21.0	109.0	272.0	176.0	18.0	3.0	270.0	223.0	17.0	919.0	53.0	115.0	182.0	26.0	13.0	23.0	4.0	0.0	1.0	16.0	9.0	17.0	2.0	332.0	21.0	28.0	2.0	137.0	1.0	1.0	16.0	14.0	57.0	12.0	6.0	190.0	248.0	17.0	185.0	0.0	0.0	5.0	0.0
184	0.0	0.0	0.0	0.0	0.0	0.0	0.0	0.0	0.0	1.0	1.0	0.0	1.0	0.0	0.0	0.0	4.0	1.0	6.0	2.0	4.0	2.0	2.0	8.0	0.0	0.0	0.0	0.0	0.0	0.0	0.0	0.0	3.0	1.0	0.0	1.0	1.0	2.0	3.0	3.0	1.0	0.0	0.0	0.0	2.0	2.0	0.0	0.0	0.0
185	0.0	0.0	0.0	0.0	1.0	0.0	0.0	0.0	0.0	0.0	0.0	0.0	0.0	2.0	0.0	1.0	0.0	0.0	1.0	2.0	0.0	0.0	0.0	2.0	3.0	1.0	0.0	2.0	3.0	1.0	0.0	0.0	0.0	0.0	1.0	0.0	0.0	1.0	0.0	0.0	0.0	1.0	1.0	0.0	0.0	2.0	0.0	2.0	0.0
186	1.0	1.0	0.0	0.0	0.0	1.0	0.0	1.0	2.0	0.0	0.0	0.0	0.0	1.0	0.0	1.0	4.0	0.0	3.0	1.0	2.0	1.0	0.0	0.0	0.0	0.0	2.0	3.0	0.0	0.0	0.0	1.0	1.0	3.0	0.0	0.0	0.0	0.0	3.0	0.0	3.0	3.0	0.0	1.0	0.0	0.0	0.0	2.0	4.0
187	1.0	3.0	4.0	2.0	4.0	3.0	4.0	3.0	6.0	2.0	3.0	6.0	2.0	3.0	2.0	6.0	4.0	3.0	5.0	5.0	5.0	3.0	4.0	6.0	2.0	1.0	0.0	0.0	3.0	4.0	3.0	1.0	4.0	2.0	5.0	3.0	6.0	4.0	4.0	7.0	5.0	4.0	2.0	4.0	7.0	2.0	5.0	1.0	1.0
188	2.0	5.0	4.0	0.0	4.0	0.0	1.0	10.0	4.0	2.0	1.0	3.0	3.0	1.0	3.0	2.0	7.0	1.0	3.0	3.0	4.0	1.0	1.0	1.0	2.0	6.0	2.0	1.0	3.0	4.0	6.0	13.0	6.0	5.0	3.0	1.0	2.0	7.0	4.0	7.0	7.0	3.0	2.0	3.0	8.0	10.0	10.0	0.0	8.0
189	0.0	0.0	0.0	0.0	0.0	0.0	0.0	0.0	0.0	0.0	0.0	0.0	0.0	0.0	0.0	0.0	0.0	0.0	2.0	0.0	0.0	1.0	0.0	1.0	0.0	0.0	1.0	0.0	0.0	0.0	1.0	0.0	0.0	0.0	1.0	1.0	0.0	0.0	0.0	0.0	0.0	0.0	0.0	0.0	0.0	0.0	0.0	2.0	0.0
190	8.0	12.0	5.0	5.0	11.0	11.0	9.0	11.0	7.0	4.0	9.0	6.0	8.0	5.0	9.0	3.0	4.0	2.0	9.0	10.0	6.0	4.0	11.0	2.0	10.0	5.0	26.0	12.0	5.0	1.0	1.0	5.0	8.0	1.0	5.0	3.0	13.0	5.0	4.0	1.0	2.0	4.0	2.0	11.0	0.0	0.0	1.0	2.0	1.0
191	6.0	8.0	2.0	18.0	4.0	5.0	5.0	5.0	7.0	16.0	4.0	7.0	5.0	5.0	3.0	1.0	8.0	8.0	2.0	2.0	7.0	4.0	4.0	3.0	4.0	9.0	7.0	15.0	2.0	4.0	16.0	22.0	20.0	9.0	16.0	8.0	7.0	6.0	24.0	7.0	11.0	23.0	4.0	4.0	5.0	11.0	11.0	10.0	7.0
192	0.0	0.0	0.0	0.0	0.0	0.0	0.0	0.0	0.0	0.0	0.0	0.0	0.0	1.0	0.0	0.0	0.0	0.0	1.0	0.0	0.0	0.0	0.0	0.0	0.0	0.0	0.0	0.0	0.0	0.0	0.0	0.0	0.0	0.0	0.0	0.0	0.0	0.0	0.0	0.0	0.0	0.0	1.0	1.0	3.0	0.0	0.0	1.0	0.0
193	1.0	0.0	1.0	0.0	0.0	1.0	0.0	1.0	0.0	0.0	0.0	0.0	0.0	0.0	1.0	1.0	0.0	0.0	2.0	1.0	0.0	0.0	1.0	0.0	0.0	0.0	0.0	0.0	0.0	0.0	0.0	0.0	0.0	0.0	0.0	0.0	0.0	0.0	1.0	1.0	0.0	0.0	0.0	0.0	0.0	0.0	1.0	0.0	0.0
194	2.0	0.0	0.0	5.0	1.0	0.0	5.0	0.0	0.0	0.0	1.0	2.0	1.0	1.0	3.0	0.0	6.0	1.0	3.0	4.0	4.0	1.0	2.0	0.0	3.0	7.0	5.0	14.0	1.0	2.0	3.0	9.0	4.0	8.0	16.0	5.0	0.0	0.0	1.0	0.0	0.0	2.0	0.0	0.0	0.0	0.0	1.0	0.0	4.0
195	0.0	2.0	2.0	3.0	1.0	0.0	3.0	2.0	2.0	1.0	0.0	0.0	2.0	0.0	2.0	0.0	20.0	12.0	20.0	8.0	13.0	15.0	14.0	7.0	0.0	1.0	0.0	0.0	0.0	1.0	0.0	0.0	1.0	2.0	2.0	3.0	0.0	3.0	1.0	2.0	2.0	0.0	2.0	2.0	3.0	7.0	6.0	3.0	1.0
196	3.0	9.0	13.0	10.0	9.0	9.0	8.0	4.0	1.0	1.0	2.0	7.0	5.0	4.0	6.0	6.0	7.0	7.0	8.0	7.0	1.0	2.0	9.0	0.0	9.0	6.0	2.0	1.0	18.0	2.0	10.0	5.0	2.0	0.0	0.0	1.0	0.0	3.0	5.0	1.0	4.0	3.0	10.0	1.0	3.0	1.0	1.0	5.0	3.0
197	4.0	2.0	4.0	2.0	4.0	3.0	5.0	1.0	3.0	0.0	0.0	6.0	1.0	0.0	3.0	1.0	1.0	1.0	6.0	2.0	0.0	4.0	1.0	0.0	2.0	0.0	1.0	1.0	3.0	0.0	1.0	2.0	2.0	2.0	1.0	0.0	1.0	4.0	1.0	0.0	0.0	1.0	0.0	3.0	3.0	0.0	1.0	3.0	1.0
198	11.0	18.0	50.0	10.0	16.0	22.0	4.0	3.0	1.0	7.0	12.0	7.0	7.0	1.0	6.0	0.0	1.0	0.0	8.0	8.0	16.0	2.0	12.0	5.0	1.0	0.0	1.0	1.0	3.0	1.0	3.0	10.0	18.0	0.0	0.0	2.0	2.0	3.0	2.0	0.0	11.0	2.0	27.0	5.0	0.0	4.0	1.0	5.0	1.0
199	42.0	21.0	97.0	27.0	33.0	34.0	3.0	103.0	95.0	61.0	99.0	137.0	59.0	49.0	56.0	43.0	33.0	34.0	88.0	200.0	99.0	38.0	59.0	303.0	62.0	54.0	85.0	44.0	68.0	65.0	6.0	48.0	35.0	31.0	26.0	11.0	35.0	111.0	39.0	32.0	24.0	60.0	195.0	37.0	62.0	227.0	139.0	144.0	86.0
200	46.0	37.0	2.0	28.0	41.0	60.0	347.0	5.0	9.0	3.0	8.0	3.0	3.0	19.0	60.0	40.0	18.0	82.0	11.0	4.0	1.0	2.0	1.0	3.0	46.0	65.0	1.0	14.0	37.0	18.0	71.0	13.0	28.0	13.0	18.0	7.0	63.0	61.0	33.0	53.0	1.0	6.0	12.0	18.0	11.0	2.0	47.0	430.0	165.0
201	1.0	2.0	0.0	0.0	1.0	3.0	5.0	24.0	47.0	18.0	30.0	45.0	26.0	16.0	13.0	22.0	7.0	17.0	28.0	13.0	1.0	1.0	20.0	1.0	71.0	18.0	28.0	15.0	22.0	8.0	21.0	17.0	8.0	2.0	17.0	7.0	1.0	0.0	1.0	0.0	2.0	4.0	9.0	53.0	12.0	0.0	1.0	19.0	3.0
202	4.0	4.0	5.0	1.0	1.0	1.0	1.0	1.0	2.0	7.0	4.0	2.0	2.0	2.0	4.0	2.0	1.0	2.0	4.0	2.0	4.0	1.0	4.0	2.0	4.0	6.0	3.0	3.0	2.0	1.0	3.0	3.0	3.0	14.0	2.0	5.0	1.0	1.0	5.0	1.0	2.0	5.0	0.0	0.0	0.0	5.0	16.0	3.0	3.0
203	17.0	32.0	10.0	10.0	59.0	23.0	10.0	20.0	49.0	18.0	45.0	19.0	18.0	14.0	41.0	22.0	39.0	40.0	15.0	9.0	6.0	6.0	12.0	13.0	11.0	23.0	25.0	50.0	25.0	24.0	18.0	22.0	53.0	61.0	37.0	51.0	26.0	40.0	33.0	149.0	21.0	19.0	14.0	22.0	10.0	11.0	6.0	16.0	20.0
204	2.0	0.0	0.0	0.0	1.0	0.0	0.0	0.0	2.0	0.0	1.0	2.0	0.0	0.0	0.0	0.0	1.0	1.0	2.0	0.0	0.0	0.0	2.0	0.0	1.0	1.0	0.0	0.0	0.0	0.0	1.0	0.0	0.0	0.0	1.0	0.0	2.0	0.0	0.0	1.0	0.0	0.0	0.0	0.0	0.0	0.0	0.0	1.0	0.0
205	0.0	0.0	0.0	0.0	0.0	1.0	0.0	0.0	1.0	0.0	0.0	0.0	0.0	0.0	0.0	0.0	0.0	0.0	1.0	0.0	1.0	1.0	0.0	0.0	0.0	0.0	0.0	0.0	1.0	0.0	0.0	0.0	0.0	0.0	0.0	0.0	1.0	0.0	0.0	0.0	0.0	0.0	0.0	0.0	0.0	0.0	0.0	1.0	0.0
206	132.0	63.0	105.0	156.0	46.0	48.0	30.0	106.0	97.0	267.0	50.0	179.0	62.0	199.0	88.0	60.0	226.0	38.0	29.0	71.0	167.0	52.0	95.0	50.0	38.0	120.0	117.0	146.0	44.0	34.0	80.0	255.0	242.0	135.0	142.0	167.0	45.0	135.0	309.0	116.0	229.0	95.0	56.0	89.0	205.0	331.0	449.0	156.0	111.0
207	26.0	22.0	9.0	13.0	18.0	21.0	34.0	2.0	16.0	4.0	2.0	9.0	9.0	3.0	15.0	14.0	4.0	16.0	43.0	21.0	10.0	27.0	20.0	1.0	32.0	12.0	33.0	22.0	14.0	1.0	10.0	20.0	1.0	1.0	2.0	11.0	14.0	17.0	10.0	1.0	5.0	5.0	12.0	18.0	9.0	0.0	3.0	26.0	12.0
208	38.0	51.0	59.0	81.0	23.0	45.0	18.0	47.0	52.0	69.0	18.0	26.0	84.0	25.0	53.0	44.0	78.0	23.0	12.0	54.0	115.0	43.0	30.0	69.0	19.0	118.0	40.0	66.0	28.0	44.0	41.0	66.0	32.0	34.0	54.0	61.0	19.0	26.0	31.0	28.0	64.0	30.0	26.0	35.0	72.0	57.0	114.0	64.0	64.0
209	0.0	0.0	0.0	0.0	0.0	0.0	0.0	0.0	0.0	0.0	0.0	0.0	0.0	0.0	0.0	0.0	4.0	1.0	6.0	6.0	4.0	3.0	3.0	3.0	1.0	1.0	1.0	0.0	5.0	1.0	0.0	1.0	0.0	0.0	0.0	0.0	0.0	0.0	0.0	0.0	0.0	0.0	0.0	0.0	1.0	0.0	0.0	0.0	0.0
210	1.0	0.0	6.0	0.0	0.0	0.0	0.0	10.0	4.0	4.0	4.0	5.0	2.0	5.0	1.0	3.0	7.0	4.0	4.0	3.0	5.0	0.0	2.0	0.0	1.0	0.0	2.0	0.0	0.0	0.0	0.0	5.0	3.0	0.0	1.0	3.0	2.0	2.0	1.0	4.0	6.0	3.0	1.0	5.0	0.0	0.0	0.0	0.0	0.0
211	251.0	217.0	1635.0	128.0	396.0	333.0	794.0	31.0	57.0	55.0	97.0	42.0	29.0	69.0	132.0	109.0	174.0	149.0	86.0	159.0	39.0	35.0	47.0	559.0	355.0	295.0	132.0	52.0	150.0	168.0	274.0	42.0	83.0	67.0	78.0	26.0	39.0	199.0	61.0	72.0	319.0	55.0	340.0	86.0	133.0	96.0	854.0	334.0	119.0
212	1.0	0.0	0.0	7.0	4.0	4.0	2.0	2.0	5.0	2.0	5.0	1.0	2.0	0.0	1.0	4.0	5.0	2.0	5.0	3.0	0.0	9.0	3.0	0.0	3.0	14.0	1.0	7.0	11.0	16.0	11.0	8.0	0.0	8.0	13.0	8.0	4.0	1.0	3.0	0.0	1.0	6.0	2.0	0.0	3.0	12.0	4.0	3.0	0.0
213	6.0	3.0	2.0	1.0	0.0	5.0	1.0	2.0	5.0	3.0	0.0	0.0	3.0	3.0	4.0	0.0	4.0	1.0	16.0	10.0	3.0	3.0	9.0	2.0	8.0	0.0	7.0	4.0	0.0	0.0	0.0	3.0	5.0	0.0	1.0	4.0	0.0	1.0	0.0	2.0	0.0	11.0	3.0	8.0	1.0	3.0	1.0	2.0	0.0
214	2.0	0.0	0.0	0.0	0.0	0.0	0.0	0.0	0.0	0.0	0.0	0.0	1.0	0.0	0.0	0.0	0.0	0.0	1.0	0.0	0.0	0.0	0.0	0.0	0.0	0.0	1.0	1.0	0.0	1.0	0.0	0.0	0.0	1.0	1.0	0.0	1.0	0.0	2.0	1.0	0.0	1.0	0.0	0.0	0.0	0.0	2.0	0.0	0.0
215	0.0	0.0	0.0	1.0	2.0	0.0	2.0	0.0	2.0	9.0	6.0	2.0	2.0	0.0	0.0	1.0	0.0	2.0	5.0	6.0	7.0	4.0	5.0	1.0	2.0	1.0	0.0	0.0	11.0	0.0	0.0	1.0	3.0	0.0	0.0	0.0	2.0	1.0	0.0	0.0	0.0	2.0	3.0	1.0	0.0	1.0	0.0	2.0	0.0
216	2.0	5.0	9.0	11.0	6.0	1.0	10.0	4.0	2.0	3.0	10.0	6.0	9.0	0.0	13.0	1.0	7.0	0.0	10.0	12.0	0.0	0.0	0.0	0.0	8.0	5.0	3.0	4.0	20.0	3.0	27.0	1.0	0.0	3.0	2.0	5.0	6.0	10.0	5.0	0.0	8.0	0.0	0.0	0.0	0.0	0.0	16.0	0.0	3.0
217	5.0	2.0	4.0	4.0	4.0	5.0	6.0	10.0	5.0	1.0	5.0	1.0	1.0	2.0	6.0	3.0	7.0	8.0	7.0	6.0	1.0	2.0	7.0	3.0	3.0	1.0	2.0	5.0	2.0	2.0	1.0	3.0	5.0	3.0	4.0	1.0	3.0	4.0	6.0	7.0	1.0	3.0	0.0	0.0	2.0	0.0	5.0	4.0	6.0
218	8.0	15.0	29.0	10.0	23.0	8.0	27.0	27.0	17.0	17.0	26.0	14.0	33.0	17.0	36.0	28.0	17.0	27.0	38.0	29.0	49.0	16.0	53.0	46.0	16.0	13.0	30.0	15.0	29.0	17.0	40.0	23.0	16.0	26.0	35.0	12.0	31.0	15.0	27.0	31.0	10.0	20.0	23.0	13.0	35.0	10.0	24.0	29.0	8.0
219	0.0	2.0	0.0	2.0	1.0	1.0	15.0	0.0	2.0	1.0	0.0	1.0	1.0	1.0	0.0	3.0	0.0	1.0	9.0	20.0	9.0	10.0	0.0	13.0	4.0	9.0	0.0	0.0	5.0	5.0	1.0	2.0	1.0	2.0	3.0	2.0	2.0	2.0	0.0	0.0	0.0	0.0	4.0	1.0	2.0	9.0	0.0	0.0	1.0
220	0.0	0.0	1.0	0.0	0.0	1.0	0.0	0.0	1.0	1.0	1.0	0.0	1.0	1.0	0.0	4.0	1.0	0.0	1.0	0.0	2.0	0.0	0.0	1.0	0.0	1.0	0.0	1.0	0.0	3.0	1.0	0.0	0.0	4.0	1.0	1.0	1.0	0.0	1.0	1.0	0.0	0.0	1.0	0.0	0.0	0.0	2.0	2.0	2.0
221	0.0	0.0	0.0	0.0	0.0	0.0	0.0	1.0	0.0	0.0	0.0	0.0	0.0	0.0	0.0	0.0	0.0	1.0	8.0	1.0	8.0	3.0	31.0	3.0	0.0	0.0	0.0	1.0	0.0	0.0	0.0	0.0	0.0	0.0	0.0	0.0	0.0	0.0	0.0	0.0	2.0	3.0	4.0	9.0	12.0	1.0	23.0	38.0	2.0
222	0.0	1.0	0.0	3.0	0.0	6.0	3.0	1.0	2.0	2.0	0.0	4.0	0.0	1.0	1.0	0.0	0.0	1.0	3.0	0.0	3.0	2.0	2.0	0.0	7.0	8.0	1.0	3.0	3.0	2.0	2.0	0.0	2.0	0.0	0.0	1.0	1.0	3.0	1.0	0.0	1.0	3.0	0.0	3.0	2.0	0.0	3.0	1.0	2.0
223	0.0	1.0	0.0	0.0	1.0	0.0	1.0	0.0	0.0	0.0	2.0	0.0	1.0	0.0	0.0	1.0	0.0	0.0	3.0	1.0	1.0	2.0	3.0	6.0	0.0	0.0	0.0	0.0	0.0	0.0	0.0	0.0	0.0	4.0	2.0	1.0	1.0	0.0	0.0	0.0	3.0	0.0	1.0	1.0	0.0	0.0	0.0	0.0	0.0
224	17.0	1.0	0.0	1.0	1.0	1.0	0.0	20.0	4.0	0.0	36.0	2.0	18.0	0.0	0.0	6.0	0.0	0.0	3.0	5.0	1.0	6.0	1.0	1.0	16.0	0.0	3.0	21.0	30.0	1.0	2.0	125.0	2.0	166.0	1.0	82.0	1.0	3.0	5.0	12.0	117.0	14.0	2.0	1.0	0.0	2.0	0.0	2.0	4.0
225	8.0	12.0	35.0	3.0	7.0	16.0	1.0	5.0	0.0	2.0	8.0	4.0	3.0	0.0	1.0	1.0	0.0	2.0	5.0	5.0	15.0	1.0	6.0	9.0	2.0	0.0	2.0	0.0	0.0	1.0	1.0	3.0	2.0	0.0	0.0	2.0	1.0	0.0	0.0	0.0	5.0	1.0	21.0	4.0	0.0	5.0	2.0	6.0	0.0
226	7.0	1.0	10.0	3.0	4.0	8.0	1.0	0.0	0.0	0.0	0.0	0.0	0.0	0.0	0.0	0.0	0.0	0.0	1.0	0.0	7.0	1.0	5.0	2.0	1.0	0.0	2.0	3.0	1.0	0.0	2.0	0.0	0.0	0.0	0.0	0.0	0.0	0.0	0.0	0.0	1.0	0.0	2.0	0.0	1.0	0.0	1.0	3.0	0.0
227	7.0	10.0	28.0	3.0	5.0	17.0	3.0	4.0	9.0	9.0	0.0	9.0	5.0	12.0	33.0	1.0	14.0	4.0	11.0	11.0	8.0	3.0	11.0	9.0	29.0	7.0	6.0	17.0	4.0	1.0	2.0	15.0	5.0	23.0	12.0	7.0	0.0	12.0	6.0	11.0	18.0	19.0	8.0	14.0	3.0	11.0	21.0	7.0	23.0
228	4.0	5.0	1.0	6.0	1.0	5.0	6.0	1.0	3.0	1.0	3.0	2.0	1.0	1.0	1.0	5.0	1.0	3.0	3.0	4.0	2.0	4.0	8.0	0.0	5.0	5.0	3.0	4.0	3.0	2.0	4.0	1.0	1.0	0.0	0.0	1.0	4.0	4.0	3.0	1.0	1.0	4.0	6.0	2.0	6.0	0.0	3.0	10.0	4.0
229	17.0	27.0	27.0	20.0	25.0	20.0	9.0	13.0	24.0	7.0	19.0	11.0	9.0	10.0	17.0	27.0	4.0	20.0	22.0	13.0	13.0	16.0	11.0	3.0	13.0	5.0	10.0	5.0	19.0	11.0	33.0	12.0	12.0	2.0	2.0	4.0	18.0	18.0	5.0	2.0	3.0	12.0	21.0	34.0	7.0	5.0	4.0	8.0	4.0
230	3.0	12.0	15.0	1.0	7.0	2.0	3.0	0.0	7.0	2.0	20.0	14.0	12.0	37.0	7.0	3.0	31.0	16.0	8.0	8.0	5.0	6.0	16.0	1.0	4.0	15.0	3.0	41.0	4.0	3.0	12.0	16.0	7.0	4.0	12.0	45.0	9.0	6.0	7.0	2.0	19.0	21.0	5.0	0.0	0.0	19.0	0.0	13.0	3.0
231	15.0	13.0	30.0	4.0	12.0	17.0	4.0	6.0	4.0	5.0	3.0	3.0	1.0	4.0	4.0	9.0	3.0	4.0	14.0	1.0	6.0	4.0	4.0	2.0	4.0	5.0	10.0	3.0	5.0	1.0	0.0	2.0	6.0	0.0	0.0	0.0	3.0	4.0	3.0	1.0	5.0	0.0	14.0	2.0	7.0	1.0	5.0	1.0	14.0
232	2.0	3.0	4.0	0.0	7.0	4.0	2.0	1.0	2.0	1.0	4.0	1.0	1.0	0.0	5.0	1.0	1.0	0.0	1.0	2.0	2.0	0.0	0.0	2.0	0.0	0.0	1.0	1.0	1.0	0.0	0.0	0.0	1.0	0.0	0.0	1.0	0.0	1.0	0.0	0.0	0.0	4.0	4.0	3.0	0.0	0.0	0.0	0.0	0.0
233	2.0	1.0	0.0	1.0	0.0	2.0	7.0	0.0	0.0	0.0	0.0	2.0	0.0	0.0	0.0	3.0	0.0	0.0	1.0	14.0	0.0	1.0	3.0	21.0	0.0	0.0	1.0	0.0	0.0	0.0	1.0	3.0	0.0	0.0	0.0	1.0	4.0	0.0	0.0	1.0	0.0	4.0	2.0	1.0	3.0	4.0	1.0	7.0	3.0
234	0.0	0.0	1.0	1.0	1.0	2.0	0.0	0.0	0.0	0.0	0.0	2.0	0.0	1.0	0.0	0.0	2.0	1.0	1.0	0.0	2.0	0.0	0.0	0.0	0.0	0.0	0.0	2.0	0.0	0.0	2.0	0.0	1.0	0.0	0.0	2.0	0.0	1.0	0.0	1.0	1.0	0.0	1.0	0.0	0.0	0.0	2.0	1.0	0.0
235	3.0	0.0	1.0	3.0	0.0	3.0	0.0	2.0	1.0	0.0	0.0	0.0	2.0	1.0	1.0	0.0	3.0	2.0	5.0	3.0	0.0	5.0	3.0	5.0	2.0	1.0	1.0	5.0	1.0	2.0	2.0	2.0	7.0	5.0	9.0	5.0	6.0	6.0	5.0	6.0	7.0	3.0	6.0	3.0	4.0	2.0	9.0	8.0	6.0
236	5.0	14.0	33.0	5.0	6.0	16.0	0.0	2.0	0.0	0.0	0.0	0.0	0.0	1.0	1.0	4.0	0.0	3.0	18.0	3.0	7.0	0.0	0.0	0.0	12.0	9.0	12.0	5.0	2.0	4.0	4.0	0.0	1.0	0.0	0.0	0.0	0.0	0.0	0.0	1.0	2.0	6.0	11.0	3.0	0.0	5.0	0.0	1.0	1.0
237	0.0	0.0	0.0	0.0	0.0	0.0	0.0	0.0	0.0	0.0	0.0	0.0	0.0	0.0	0.0	0.0	0.0	0.0	1.0	0.0	0.0	0.0	0.0	0.0	0.0	1.0	0.0	0.0	1.0	0.0	0.0	0.0	1.0	0.0	0.0	0.0	0.0	0.0	0.0	1.0	0.0	0.0	0.0	0.0	0.0	0.0	0.0	0.0	0.0
238	1.0	0.0	4.0	1.0	2.0	2.0	1.0	1.0	0.0	1.0	0.0	1.0	2.0	1.0	0.0	1.0	4.0	0.0	4.0	7.0	1.0	0.0	1.0	1.0	1.0	1.0	0.0	3.0	0.0	1.0	1.0	1.0	0.0	7.0	1.0	3.0	1.0	1.0	4.0	0.0	0.0	4.0	3.0	1.0	0.0	0.0	1.0	2.0	1.0
239	0.0	0.0	0.0	0.0	0.0	0.0	0.0	0.0	0.0	0.0	0.0	0.0	2.0	0.0	1.0	0.0	0.0	1.0	1.0	0.0	0.0	0.0	1.0	0.0	0.0	0.0	0.0	0.0	0.0	0.0	0.0	0.0	0.0	0.0	0.0	0.0	0.0	1.0	0.0	1.0	0.0	0.0	1.0	0.0	0.0	0.0	0.0	0.0	0.0
240	2.0	3.0	3.0	4.0	4.0	3.0	0.0	25.0	10.0	7.0	4.0	8.0	5.0	40.0	166.0	4.0	274.0	5.0	1.0	9.0	6.0	5.0	7.0	4.0	8.0	2.0	1.0	9.0	7.0	4.0	4.0	9.0	9.0	3.0	14.0	3.0	4.0	3.0	2.0	95.0	2.0	12.0	0.0	2.0	1.0	1.0	3.0	0.0	985.0
241	3.0	2.0	16.0	5.0	2.0	4.0	0.0	7.0	1.0	192.0	1.0	44.0	4.0	5.0	8.0	3.0	7.0	0.0	4.0	2.0	0.0	0.0	1.0	0.0	1.0	7.0	2.0	14.0	0.0	0.0	1.0	6.0	3.0	1.0	18.0	6.0	2.0	10.0	5.0	3.0	3.0	0.0	0.0	1.0	0.0	18.0	10.0	3.0	2.0
242	0.0	1.0	2.0	0.0	0.0	0.0	1.0	16.0	4.0	5.0	6.0	7.0	4.0	1.0	8.0	5.0	9.0	10.0	8.0	0.0	9.0	0.0	1.0	1.0	3.0	1.0	0.0	2.0	0.0	0.0	0.0	4.0	7.0	0.0	1.0	2.0	3.0	9.0	4.0	4.0	11.0	5.0	2.0	7.0	0.0	2.0	2.0	1.0	0.0
243	7.0	0.0	5.0	0.0	14.0	6.0	6.0	14.0	0.0	5.0	4.0	1.0	15.0	7.0	6.0	12.0	4.0	8.0	8.0	0.0	21.0	16.0	6.0	14.0	3.0	5.0	6.0	2.0	17.0	5.0	2.0	9.0	5.0	4.0	7.0	0.0	17.0	7.0	7.0	14.0	7.0	6.0	8.0	0.0	14.0	7.0	3.0	12.0	6.0
244	0.0	0.0	0.0	1.0	0.0	0.0	0.0	0.0	0.0	0.0	0.0	0.0	0.0	0.0	0.0	0.0	2.0	1.0	4.0	0.0	0.0	5.0	1.0	2.0	0.0	0.0	0.0	0.0	0.0	0.0	0.0	0.0	0.0	0.0	0.0	0.0	0.0	0.0	0.0	0.0	1.0	0.0	0.0	0.0	1.0	0.0	0.0	0.0	0.0
245	77.0	68.0	98.0	54.0	130.0	92.0	53.0	197.0	217.0	140.0	269.0	70.0	149.0	57.0	204.0	123.0	172.0	78.0	9.0	8.0	5.0	50.0	44.0	57.0	16.0	27.0	31.0	10.0	31.0	37.0	15.0	18.0	62.0	66.0	48.0	23.0	29.0	72.0	41.0	115.0	48.0	8.0	15.0	21.0	17.0	17.0	31.0	24.0	12.0
246	11.0	5.0	10.0	2.0	3.0	8.0	9.0	6.0	7.0	6.0	3.0	7.0	1.0	2.0	5.0	9.0	7.0	8.0	14.0	7.0	4.0	2.0	6.0	10.0	9.0	14.0	6.0	6.0	12.0	5.0	4.0	6.0	5.0	4.0	6.0	1.0	1.0	6.0	6.0	5.0	3.0	5.0	3.0	9.0	10.0	5.0	33.0	7.0	11.0
247	0.0	3.0	0.0	0.0	3.0	2.0	0.0	10.0	7.0	5.0	9.0	4.0	1.0	1.0	3.0	5.0	3.0	4.0	6.0	1.0	0.0	1.0	1.0	3.0	1.0	1.0	3.0	1.0	1.0	2.0	1.0	7.0	5.0	1.0	3.0	1.0	5.0	6.0	2.0	5.0	1.0	4.0	7.0	1.0	2.0	7.0	6.0	9.0	4.0
248	31.0	32.0	7.0	45.0	26.0	35.0	73.0	8.0	16.0	11.0	3.0	7.0	4.0	35.0	20.0	42.0	19.0	36.0	30.0	20.0	20.0	47.0	19.0	3.0	41.0	83.0	25.0	15.0	33.0	50.0	56.0	13.0	2.0	2.0	1.0	8.0	43.0	36.0	28.0	0.0	2.0	5.0	7.0	42.0	27.0	1.0	0.0	11.0	0.0
249	24.0	10.0	25.0	69.0	18.0	21.0	28.0	52.0	14.0	77.0	11.0	47.0	10.0	47.0	17.0	25.0	88.0	6.0	12.0	18.0	54.0	9.0	14.0	15.0	15.0	21.0	29.0	35.0	14.0	13.0	24.0	33.0	34.0	27.0	49.0	39.0	4.0	31.0	43.0	30.0	55.0	103.0	10.0	9.0	28.0	50.0	37.0	18.0	22.0
250	0.0	1.0	0.0	0.0	1.0	0.0	0.0	0.0	1.0	0.0	0.0	1.0	1.0	0.0	1.0	0.0	1.0	0.0	1.0	0.0	0.0	0.0	0.0	0.0	1.0	0.0	1.0	0.0	0.0	0.0	0.0	1.0	0.0	0.0	0.0	1.0	0.0	0.0	0.0	0.0	0.0	0.0	0.0	1.0	0.0	0.0	0.0	1.0	0.0
251	0.0	0.0	1.0	0.0	0.0	0.0	0.0	0.0	0.0	0.0	0.0	0.0	0.0	0.0	0.0	0.0	0.0	0.0	2.0	1.0	0.0	0.0	0.0	0.0	1.0	0.0	0.0	0.0	0.0	0.0	0.0	0.0	0.0	0.0	1.0	0.0	1.0	1.0	0.0	0.0	0.0	0.0	0.0	1.0	0.0	0.0	0.0	2.0	0.0
252	1.0	0.0	2.0	1.0	5.0	0.0	4.0	4.0	2.0	1.0	7.0	1.0	1.0	5.0	2.0	3.0	12.0	4.0	5.0	1.0	8.0	0.0	4.0	7.0	2.0	1.0	5.0	3.0	11.0	4.0	1.0	4.0	3.0	6.0	13.0	1.0	0.0	0.0	3.0	1.0	11.0	7.0	13.0	13.0	12.0	16.0	15.0	8.0	5.0
253	3.0	3.0	3.0	1.0	1.0	1.0	1.0	2.0	2.0	0.0	0.0	0.0	2.0	1.0	4.0	0.0	1.0	1.0	2.0	5.0	1.0	0.0	3.0	2.0	3.0	1.0	0.0	3.0	1.0	0.0	0.0	0.0	0.0	0.0	0.0	1.0	1.0	0.0	0.0	4.0	0.0	2.0	2.0	6.0	0.0	0.0	0.0	1.0	0.0
254	11.0	18.0	1.0	19.0	7.0	13.0	48.0	1.0	1.0	1.0	0.0	1.0	1.0	7.0	5.0	20.0	2.0	7.0	14.0	62.0	10.0	35.0	9.0	73.0	12.0	13.0	8.0	4.0	2.0	12.0	3.0	12.0	2.0	5.0	3.0	4.0	8.0	7.0	1.0	1.0	0.0	1.0	3.0	6.0	23.0	6.0	0.0	6.0	0.0
255	0.0	0.0	0.0	0.0	1.0	0.0	0.0	0.0	0.0	0.0	0.0	0.0	0.0	0.0	0.0	0.0	0.0	0.0	1.0	0.0	0.0	0.0	0.0	0.0	0.0	0.0	0.0	0.0	0.0	0.0	0.0	0.0	0.0	0.0	0.0	0.0	1.0	0.0	0.0	0.0	0.0	0.0	0.0	0.0	0.0	0.0	0.0	0.0	0.0
256	10.0	5.0	9.0	10.0	6.0	1.0	7.0	4.0	7.0	13.0	5.0	7.0	10.0	23.0	4.0	21.0	10.0	35.0	20.0	8.0	8.0	21.0	2.0	14.0	10.0	23.0	14.0	14.0	2.0	9.0	19.0	18.0	6.0	37.0	14.0	20.0	15.0	30.0	35.0	28.0	14.0	20.0	12.0	15.0	15.0	131.0	24.0	91.0	11.0
257	15.0	13.0	15.0	6.0	15.0	14.0	17.0	15.0	51.0	47.0	39.0	32.0	42.0	56.0	58.0	45.0	37.0	23.0	21.0	24.0	23.0	25.0	19.0	24.0	12.0	5.0	4.0	3.0	4.0	9.0	10.0	7.0	25.0	24.0	20.0	22.0	11.0	29.0	12.0	27.0	18.0	6.0	4.0	6.0	8.0	11.0	7.0	2.0	8.0
258	22.0	48.0	18.0	17.0	50.0	43.0	10.0	5.0	6.0	13.0	1.0	23.0	41.0	25.0	11.0	49.0	56.0	23.0	8.0	1.0	13.0	6.0	0.0	10.0	12.0	45.0	7.0	32.0	55.0	20.0	10.0	8.0	123.0	6.0	5.0	11.0	37.0	26.0	21.0	63.0	29.0	12.0	21.0	23.0	16.0	24.0	8.0	29.0	4.0
259	9.0	4.0	10.0	3.0	6.0	15.0	7.0	15.0	5.0	2.0	2.0	4.0	9.0	7.0	10.0	8.0	11.0	8.0	10.0	8.0	15.0	2.0	4.0	6.0	2.0	18.0	5.0	15.0	6.0	11.0	4.0	11.0	6.0	15.0	7.0	13.0	7.0	3.0	6.0	9.0	7.0	11.0	9.0	9.0	3.0	5.0	8.0	5.0	5.0
260	5.0	10.0	2.0	6.0	3.0	3.0	2.0	8.0	10.0	7.0	4.0	7.0	5.0	5.0	3.0	7.0	9.0	9.0	4.0	15.0	3.0	7.0	7.0	3.0	10.0	8.0	8.0	5.0	4.0	4.0	0.0	3.0	7.0	9.0	4.0	6.0	5.0	4.0	2.0	4.0	9.0	8.0	4.0	5.0	4.0	6.0	3.0	5.0	10.0
261	1.0	1.0	0.0	1.0	0.0	0.0	0.0	0.0	0.0	0.0	0.0	0.0	0.0	0.0	1.0	0.0	1.0	1.0	1.0	0.0	0.0	0.0	0.0	0.0	1.0	3.0	0.0	0.0	0.0	0.0	1.0	0.0	1.0	0.0	0.0	0.0	0.0	0.0	0.0	0.0	0.0	0.0	0.0	0.0	1.0	0.0	0.0	0.0	0.0
262	12.0	10.0	10.0	5.0	4.0	11.0	3.0	8.0	6.0	4.0	6.0	13.0	4.0	5.0	12.0	2.0	5.0	7.0	18.0	7.0	6.0	6.0	1.0	5.0	7.0	3.0	8.0	9.0	1.0	6.0	9.0	11.0	0.0	10.0	13.0	3.0	0.0	7.0	3.0	2.0	10.0	4.0	21.0	2.0	1.0	4.0	5.0	4.0	4.0
263	3.0	0.0	3.0	0.0	1.0	3.0	0.0	4.0	1.0	4.0	1.0	1.0	0.0	3.0	1.0	2.0	0.0	1.0	1.0	0.0	1.0	1.0	2.0	0.0	1.0	3.0	0.0	0.0	1.0	0.0	0.0	1.0	2.0	0.0	5.0	6.0	1.0	0.0	1.0	3.0	5.0	7.0	4.0	0.0	4.0	0.0	0.0	1.0	5.0
264	5.0	2.0	0.0	4.0	4.0	3.0	6.0	3.0	2.0	1.0	1.0	1.0	1.0	4.0	6.0	2.0	20.0	15.0	15.0	22.0	10.0	9.0	15.0	13.0	4.0	5.0	2.0	7.0	9.0	4.0	5.0	4.0	17.0	18.0	13.0	10.0	16.0	17.0	11.0	22.0	8.0	8.0	7.0	7.0	4.0	4.0	7.0	7.0	29.0
265	39.0	68.0	68.0	58.0	72.0	81.0	25.0	27.0	27.0	45.0	76.0	28.0	30.0	28.0	33.0	41.0	19.0	46.0	69.0	27.0	43.0	46.0	42.0	4.0	38.0	61.0	74.0	26.0	73.0	38.0	36.0	24.0	29.0	1.0	6.0	13.0	29.0	27.0	14.0	10.0	41.0	34.0	63.0	59.0	24.0	22.0	9.0	46.0	25.0
266	1.0	0.0	3.0	2.0	2.0	7.0	5.0	0.0	2.0	1.0	0.0	0.0	0.0	0.0	1.0	4.0	3.0	4.0	1.0	0.0	0.0	2.0	2.0	1.0	4.0	4.0	3.0	1.0	1.0	0.0	4.0	2.0	0.0	0.0	0.0	0.0	2.0	3.0	0.0	0.0	0.0	0.0	1.0	1.0	1.0	0.0	0.0	0.0	0.0
267	13.0	30.0	10.0	19.0	33.0	5.0	16.0	6.0	27.0	3.0	33.0	6.0	17.0	22.0	51.0	38.0	21.0	8.0	11.0	45.0	1.0	16.0	5.0	0.0	2.0	24.0	8.0	3.0	4.0	9.0	5.0	17.0	3.0	28.0	5.0	26.0	14.0	6.0	5.0	4.0	6.0	7.0	3.0	3.0	3.0	0.0	2.0	0.0	3.0
268	0.0	0.0	0.0	0.0	0.0	0.0	0.0	0.0	1.0	1.0	0.0	0.0	1.0	2.0	1.0	0.0	0.0	0.0	2.0	1.0	0.0	1.0	1.0	0.0	0.0	2.0	0.0	0.0	0.0	0.0	0.0	1.0	0.0	0.0	0.0	0.0	0.0	0.0	0.0	0.0	1.0	0.0	0.0	1.0	0.0	0.0	1.0	0.0	0.0
269	297.0	431.0	189.0	287.0	455.0	549.0	519.0	381.0	300.0	281.0	369.0	666.0	437.0	238.0	290.0	246.0	108.0	78.0	152.0	38.0	33.0	116.0	31.0	30.0	58.0	40.0	252.0	56.0	141.0	47.0	513.0	532.0	846.0	369.0	623.0	434.0	135.0	276.0	176.0	271.0	95.0	34.0	104.0	435.0	67.0	94.0	2.0	7.0	0.0
270	0.0	0.0	1.0	0.0	1.0	0.0	0.0	1.0	0.0	0.0	0.0	1.0	0.0	1.0	0.0	0.0	0.0	0.0	9.0	3.0	1.0	3.0	83.0	0.0	1.0	0.0	0.0	0.0	0.0	0.0	1.0	88.0	43.0	124.0	21.0	112.0	0.0	0.0	0.0	1.0	2.0	10.0	1.0	0.0	40.0	0.0	14.0	4.0	0.0
271	1.0	0.0	0.0	0.0	0.0	0.0	1.0	12.0	5.0	8.0	31.0	4.0	3.0	0.0	0.0	0.0	0.0	2.0	8.0	28.0	28.0	167.0	88.0	88.0	26.0	146.0	0.0	15.0	20.0	46.0	1.0	7.0	24.0	156.0	91.0	26.0	69.0	32.0	21.0	32.0	37.0	2.0	4.0	17.0	1.0	57.0	33.0	3.0	1.0
272	2.0	0.0	0.0	1.0	0.0	0.0	3.0	0.0	1.0	0.0	0.0	1.0	0.0	0.0	0.0	0.0	1.0	1.0	1.0	0.0	0.0	2.0	0.0	1.0	2.0	0.0	0.0	3.0	2.0	0.0	0.0	0.0	0.0	0.0	1.0	0.0	0.0	0.0	0.0	0.0	1.0	0.0	2.0	1.0	0.0	3.0	0.0	0.0	2.0
273	0.0	0.0	0.0	1.0	4.0	1.0	0.0	0.0	1.0	0.0	0.0	0.0	0.0	1.0	0.0	1.0	0.0	0.0	3.0	2.0	2.0	0.0	0.0	0.0	0.0	2.0	0.0	1.0	1.0	0.0	1.0	0.0	0.0	0.0	0.0	0.0	2.0	0.0	0.0	0.0	0.0	1.0	2.0	2.0	1.0	0.0	0.0	0.0	0.0
274	0.0	2.0	0.0	0.0	2.0	2.0	2.0	0.0	1.0	0.0	2.0	0.0	0.0	0.0	0.0	0.0	0.0	1.0	1.0	1.0	2.0	0.0	2.0	0.0	2.0	1.0	3.0	6.0	0.0	2.0	1.0	2.0	1.0	0.0	0.0	1.0	2.0	0.0	0.0	0.0	0.0	0.0	1.0	0.0	3.0	0.0	1.0	3.0	8.0
275	1.0	0.0	0.0	1.0	0.0	1.0	1.0	0.0	0.0	2.0	0.0	0.0	3.0	1.0	0.0	1.0	1.0	2.0	2.0	4.0	0.0	2.0	0.0	2.0	0.0	2.0	0.0	0.0	4.0	3.0	0.0	0.0	1.0	4.0	6.0	4.0	1.0	0.0	2.0	2.0	2.0	1.0	0.0	1.0	0.0	0.0	1.0	0.0	0.0
276	2.0	2.0	1.0	1.0	1.0	2.0	0.0	0.0	0.0	0.0	0.0	1.0	0.0	0.0	3.0	0.0	0.0	0.0	3.0	0.0	0.0	4.0	0.0	0.0	1.0	0.0	2.0	0.0	8.0	1.0	6.0	1.0	0.0	0.0	1.0	1.0	0.0	2.0	1.0	1.0	0.0	1.0	6.0	4.0	2.0	1.0	0.0	0.0	0.0
277	2.0	2.0	2.0	4.0	1.0	9.0	0.0	5.0	1.0	17.0	1.0	0.0	1.0	1.0	0.0	4.0	0.0	1.0	8.0	2.0	0.0	0.0	0.0	0.0	1.0	0.0	1.0	13.0	1.0	3.0	0.0	4.0	0.0	0.0	2.0	1.0	0.0	0.0	0.0	3.0	49.0	1.0	6.0	2.0	0.0	2.0	5.0	0.0	3.0
278	5.0	1.0	14.0	0.0	5.0	6.0	24.0	6.0	6.0	5.0	5.0	6.0	4.0	6.0	5.0	5.0	6.0	9.0	3.0	7.0	4.0	4.0	0.0	4.0	3.0	10.0	6.0	9.0	2.0	1.0	7.0	10.0	6.0	9.0	12.0	8.0	3.0	11.0	9.0	3.0	34.0	12.0	2.0	8.0	56.0	3.0	11.0	7.0	5.0
279	102.0	108.0	97.0	97.0	85.0	65.0	106.0	29.0	13.0	28.0	48.0	73.0	17.0	37.0	67.0	87.0	51.0	139.0	40.0	19.0	28.0	28.0	112.0	52.0	257.0	62.0	89.0	27.0	117.0	144.0	116.0	17.0	30.0	17.0	32.0	10.0	70.0	67.0	75.0	127.0	35.0	17.0	55.0	64.0	76.0	95.0	107.0	81.0	84.0
280	0.0	0.0	0.0	0.0	0.0	0.0	1.0	0.0	0.0	0.0	0.0	1.0	2.0	0.0	0.0	0.0	0.0	0.0	1.0	1.0	1.0	2.0	2.0	0.0	7.0	1.0	4.0	1.0	1.0	1.0	2.0	1.0	1.0	2.0	1.0	1.0	2.0	2.0	3.0	2.0	1.0	2.0	1.0	2.0	0.0	1.0	0.0	4.0	0.0
281	3.0	7.0	4.0	2.0	1.0	9.0	1.0	0.0	1.0	0.0	0.0	0.0	1.0	3.0	2.0	11.0	4.0	0.0	13.0	6.0	8.0	3.0	0.0	3.0	3.0	1.0	8.0	0.0	1.0	1.0	1.0	2.0	1.0	0.0	2.0	0.0	2.0	3.0	1.0	0.0	2.0	1.0	7.0	0.0	12.0	3.0	0.0	5.0	0.0
282	3.0	1.0	2.0	0.0	1.0	1.0	0.0	1.0	0.0	0.0	0.0	0.0	1.0	0.0	2.0	1.0	2.0	1.0	5.0	4.0	0.0	0.0	1.0	2.0	0.0	0.0	0.0	1.0	2.0	1.0	1.0	2.0	2.0	0.0	1.0	0.0	0.0	2.0	0.0	2.0	0.0	0.0	0.0	2.0	1.0	0.0	3.0	0.0	0.0
283	0.0	0.0	0.0	1.0	0.0	1.0	0.0	4.0	0.0	1.0	1.0	0.0	0.0	2.0	0.0	1.0	1.0	0.0	1.0	0.0	0.0	0.0	0.0	0.0	0.0	0.0	1.0	4.0	0.0	3.0	0.0	0.0	0.0	1.0	0.0	2.0	1.0	0.0	2.0	0.0	3.0	0.0	2.0	1.0	1.0	1.0	0.0	0.0	3.0
284	18.0	32.0	45.0	15.0	17.0	17.0	57.0	53.0	169.0	12.0	49.0	243.0	69.0	82.0	51.0	96.0	50.0	130.0	66.0	114.0	51.0	62.0	78.0	93.0	21.0	7.0	7.0	12.0	6.0	3.0	34.0	70.0	19.0	23.0	25.0	43.0	54.0	35.0	43.0	62.0	23.0	67.0	111.0	161.0	33.0	79.0	2.0	31.0	55.0
285	1.0	1.0	9.0	2.0	1.0	1.0	1.0	2.0	1.0	4.0	2.0	0.0	2.0	17.0	23.0	22.0	40.0	5.0	1.0	1.0	0.0	3.0	2.0	1.0	1.0	0.0	18.0	0.0	0.0	0.0	1.0	6.0	0.0	0.0	0.0	0.0	0.0	2.0	0.0	34.0	11.0	0.0	35.0	1.0	3.0	26.0	0.0	2.0	12.0
286	1.0	2.0	2.0	1.0	3.0	4.0	2.0	0.0	4.0	5.0	4.0	0.0	3.0	3.0	6.0	4.0	4.0	1.0	2.0	2.0	2.0	2.0	3.0	3.0	1.0	3.0	0.0	2.0	1.0	0.0	1.0	4.0	1.0	0.0	0.0	2.0	0.0	1.0	0.0	0.0	0.0	0.0	0.0	0.0	2.0	0.0	1.0	0.0	2.0
287	1.0	4.0	1.0	1.0	4.0	1.0	0.0	0.0	2.0	0.0	0.0	0.0	1.0	0.0	0.0	0.0	1.0	1.0	3.0	1.0	0.0	7.0	0.0	1.0	0.0	0.0	0.0	0.0	0.0	0.0	0.0	0.0	0.0	0.0	0.0	1.0	1.0	1.0	0.0	0.0	2.0	1.0	2.0	3.0	1.0	3.0	0.0	2.0	2.0
288	0.0	0.0	0.0	1.0	0.0	0.0	0.0	1.0	1.0	0.0	1.0	1.0	0.0	1.0	0.0	0.0	0.0	0.0	2.0	1.0	0.0	0.0	1.0	1.0	1.0	1.0	0.0	1.0	1.0	0.0	0.0	0.0	0.0	0.0	1.0	0.0	0.0	1.0	0.0	0.0	0.0	0.0	0.0	0.0	0.0	0.0	0.0	1.0	2.0
289	12.0	9.0	12.0	10.0	8.0	14.0	0.0	6.0	3.0	7.0	13.0	16.0	3.0	12.0	16.0	12.0	4.0	8.0	27.0	7.0	7.0	8.0	25.0	1.0	44.0	25.0	25.0	11.0	45.0	19.0	30.0	11.0	10.0	0.0	0.0	2.0	29.0	8.0	9.0	5.0	4.0	6.0	23.0	18.0	7.0	5.0	0.0	16.0	3.0
290	0.0	0.0	1.0	0.0	0.0	0.0	0.0	0.0	0.0	2.0	0.0	0.0	0.0	2.0	1.0	0.0	0.0	0.0	3.0	2.0	0.0	0.0	0.0	0.0	1.0	0.0	0.0	0.0	2.0	1.0	1.0	0.0	0.0	0.0	0.0	1.0	0.0	3.0	0.0	1.0	0.0	0.0	0.0	0.0	0.0	0.0	1.0	1.0	0.0
291	6.0	1.0	2.0	1.0	1.0	4.0	0.0	1.0	1.0	0.0	0.0	0.0	1.0	11.0	4.0	8.0	0.0	1.0	6.0	5.0	5.0	8.0	6.0	0.0	15.0	16.0	5.0	2.0	6.0	12.0	15.0	3.0	0.0	0.0	6.0	0.0	7.0	4.0	2.0	1.0	0.0	0.0	6.0	10.0	13.0	6.0	0.0	3.0	0.0
292	1.0	5.0	0.0	0.0	3.0	0.0	7.0	1.0	3.0	0.0	0.0	2.0	1.0	0.0	1.0	2.0	2.0	5.0	7.0	2.0	1.0	7.0	3.0	0.0	3.0	3.0	0.0	2.0	1.0	1.0	6.0	1.0	1.0	0.0	0.0	0.0	1.0	6.0	1.0	0.0	0.0	1.0	1.0	3.0	0.0	0.0	0.0	3.0	0.0
293	40.0	26.0	40.0	14.0	17.0	76.0	35.0	36.0	25.0	10.0	13.0	32.0	38.0	16.0	19.0	20.0	18.0	34.0	22.0	38.0	73.0	12.0	37.0	76.0	6.0	16.0	68.0	14.0	21.0	23.0	9.0	21.0	33.0	17.0	23.0	23.0	14.0	17.0	9.0	31.0	26.0	25.0	18.0	22.0	54.0	34.0	35.0	41.0	50.0
294	7.0	4.0	12.0	4.0	6.0	5.0	4.0	0.0	0.0	1.0	0.0	5.0	0.0	1.0	4.0	4.0	0.0	3.0	5.0	1.0	2.0	2.0	5.0	0.0	5.0	0.0	1.0	3.0	4.0	3.0	3.0	1.0	0.0	0.0	1.0	1.0	1.0	1.0	1.0	3.0	1.0	1.0	0.0	0.0	0.0	1.0	3.0	6.0	4.0
295	3.0	6.0	5.0	7.0	8.0	7.0	5.0	7.0	9.0	5.0	2.0	5.0	3.0	3.0	3.0	9.0	9.0	5.0	2.0	4.0	4.0	5.0	1.0	4.0	3.0	2.0	3.0	2.0	3.0	0.0	1.0	1.0	6.0	1.0	5.0	1.0	0.0	3.0	3.0	1.0	2.0	2.0	0.0	2.0	3.0	1.0	1.0	1.0	3.0
296	14.0	73.0	45.0	45.0	74.0	24.0	23.0	18.0	17.0	4.0	76.0	43.0	29.0	15.0	29.0	54.0	37.0	50.0	43.0	53.0	25.0	113.0	33.0	70.0	25.0	15.0	21.0	63.0	49.0	102.0	22.0	10.0	14.0	48.0	28.0	13.0	28.0	27.0	35.0	11.0	46.0	38.0	121.0	43.0	43.0	33.0	77.0	24.0	59.0
297	0.0	0.0	0.0	0.0	1.0	0.0	0.0	0.0	0.0	0.0	0.0	0.0	0.0	0.0	0.0	1.0	0.0	0.0	4.0	5.0	0.0	0.0	0.0	1.0	1.0	0.0	0.0	0.0	0.0	0.0	0.0	0.0	0.0	0.0	0.0	0.0	0.0	0.0	0.0	0.0	0.0	0.0	1.0	0.0	0.0	0.0	0.0	1.0	0.0
298	1.0	0.0	0.0	0.0	0.0	0.0	0.0	0.0	0.0	0.0	0.0	0.0	0.0	0.0	0.0	0.0	0.0	0.0	3.0	1.0	1.0	0.0	0.0	0.0	0.0	0.0	0.0	0.0	0.0	0.0	0.0	0.0	0.0	0.0	0.0	0.0	0.0	0.0	0.0	0.0	0.0	0.0	0.0	0.0	0.0	0.0	0.0	0.0	0.0
299	0.0	0.0	1.0	0.0	0.0	0.0	0.0	0.0	0.0	0.0	0.0	0.0	0.0	0.0	0.0	0.0	0.0	0.0	1.0	0.0	0.0	0.0	0.0	0.0	2.0	0.0	0.0	1.0	0.0	0.0	0.0	0.0	0.0	0.0	0.0	0.0	0.0	0.0	0.0	0.0	0.0	0.0	1.0	1.0	0.0	0.0	0.0	0.0	0.0
300	0.0	0.0	0.0	0.0	0.0	0.0	0.0	0.0	0.0	0.0	0.0	0.0	0.0	0.0	1.0	0.0	0.0	1.0	1.0	1.0	1.0	0.0	1.0	2.0	0.0	1.0	0.0	0.0	1.0	0.0	0.0	0.0	0.0	0.0	0.0	0.0	0.0	0.0	0.0	0.0	0.0	0.0	2.0	0.0	0.0	1.0	0.0	0.0	0.0
301	0.0	8.0	6.0	1.0	3.0	1.0	1.0	1.0	3.0	4.0	5.0	1.0	2.0	0.0	2.0	1.0	2.0	0.0	2.0	1.0	3.0	3.0	1.0	8.0	0.0	0.0	0.0	2.0	2.0	0.0	1.0	0.0	1.0	7.0	7.0	2.0	0.0	1.0	0.0	0.0	0.0	0.0	0.0	0.0	0.0	1.0	1.0	0.0	0.0
302	35.0	24.0	13.0	17.0	3.0	13.0	11.0	23.0	15.0	22.0	1.0	31.0	1.0	29.0	11.0	21.0	28.0	5.0	4.0	8.0	30.0	1.0	5.0	12.0	8.0	3.0	25.0	23.0	4.0	22.0	5.0	82.0	35.0	59.0	17.0	43.0	21.0	21.0	124.0	36.0	22.0	42.0	7.0	14.0	12.0	64.0	58.0	14.0	28.0
303	3.0	0.0	3.0	1.0	3.0	1.0	0.0	0.0	1.0	1.0	4.0	0.0	0.0	2.0	1.0	3.0	0.0	3.0	2.0	2.0	2.0	0.0	3.0	0.0	1.0	0.0	0.0	1.0	3.0	1.0	0.0	0.0	1.0	0.0	0.0	0.0	3.0	2.0	0.0	0.0	2.0	0.0	1.0	0.0	0.0	0.0	0.0	0.0	2.0
304	7.0	5.0	5.0	3.0	6.0	13.0	2.0	0.0	6.0	3.0	7.0	7.0	1.0	1.0	3.0	4.0	0.0	3.0	3.0	1.0	6.0	2.0	7.0	0.0	3.0	1.0	0.0	1.0	3.0	1.0	2.0	8.0	2.0	0.0	0.0	1.0	2.0	0.0	2.0	0.0	0.0	2.0	4.0	2.0	1.0	1.0	2.0	7.0	6.0
305	0.0	0.0	0.0	0.0	0.0	0.0	0.0	0.0	0.0	0.0	0.0	0.0	1.0	0.0	1.0	0.0	2.0	0.0	1.0	1.0	0.0	0.0	0.0	0.0	0.0	0.0	0.0	0.0	0.0	0.0	0.0	0.0	0.0	0.0	0.0	0.0	0.0	0.0	0.0	0.0	0.0	0.0	0.0	0.0	0.0	0.0	0.0	0.0	0.0
306	7.0	7.0	3.0	5.0	10.0	8.0	10.0	9.0	36.0	42.0	32.0	51.0	46.0	60.0	49.0	35.0	24.0	9.0	15.0	14.0	9.0	18.0	13.0	15.0	54.0	40.0	20.0	25.0	41.0	52.0	33.0	26.0	5.0	0.0	1.0	3.0	1.0	5.0	4.0	1.0	2.0	9.0	8.0	10.0	9.0	10.0	9.0	9.0	4.0
307	0.0	0.0	0.0	1.0	0.0	2.0	0.0	1.0	1.0	1.0	0.0	0.0	1.0	0.0	2.0	2.0	0.0	0.0	1.0	0.0	0.0	1.0	0.0	0.0	0.0	0.0	0.0	0.0	0.0	0.0	0.0	5.0	1.0	1.0	3.0	1.0	0.0	2.0	0.0	1.0	0.0	0.0	1.0	0.0	0.0	0.0	0.0	0.0	0.0
308	0.0	0.0	5.0	3.0	0.0	3.0	0.0	0.0	0.0	0.0	0.0	3.0	0.0	1.0	3.0	1.0	2.0	0.0	2.0	14.0	4.0	5.0	9.0	0.0	1.0	1.0	0.0	0.0	1.0	5.0	1.0	0.0	2.0	0.0	2.0	0.0	0.0	4.0	1.0	0.0	33.0	0.0	3.0	9.0	1.0	2.0	0.0	0.0	1.0
309	3.0	0.0	4.0	0.0	0.0	2.0	9.0	18.0	7.0	1.0	0.0	3.0	1.0	18.0	2.0	5.0	5.0	19.0	10.0	0.0	1.0	1.0	11.0	1.0	0.0	0.0	9.0	0.0	0.0	2.0	3.0	2.0	4.0	4.0	1.0	1.0	0.0	6.0	2.0	0.0	4.0	1.0	0.0	9.0	38.0	1.0	8.0	0.0	22.0
310	2.0	1.0	13.0	4.0	1.0	0.0	2.0	0.0	2.0	1.0	0.0	1.0	1.0	2.0	1.0	2.0	1.0	2.0	5.0	4.0	2.0	14.0	6.0	4.0	1.0	2.0	1.0	0.0	1.0	0.0	1.0	2.0	0.0	1.0	3.0	0.0	2.0	1.0	0.0	0.0	0.0	0.0	4.0	2.0	2.0	7.0	11.0	2.0	0.0
311	5.0	2.0	7.0	0.0	3.0	5.0	4.0	3.0	10.0	11.0	10.0	13.0	11.0	14.0	9.0	5.0	7.0	4.0	7.0	9.0	5.0	9.0	5.0	6.0	3.0	1.0	4.0	4.0	2.0	5.0	1.0	4.0	7.0	9.0	11.0	11.0	2.0	12.0	6.0	14.0	3.0	10.0	2.0	7.0	5.0	5.0	4.0	15.0	0.0
312	2.0	0.0	0.0	2.0	1.0	0.0	0.0	1.0	0.0	2.0	1.0	0.0	2.0	1.0	1.0	0.0	0.0	0.0	2.0	0.0	0.0	0.0	0.0	0.0	1.0	0.0	3.0	3.0	1.0	1.0	0.0	3.0	0.0	0.0	2.0	0.0	1.0	0.0	0.0	0.0	0.0	2.0	0.0	0.0	0.0	0.0	0.0	0.0	0.0
313	9.0	4.0	13.0	6.0	8.0	9.0	8.0	58.0	41.0	15.0	29.0	49.0	32.0	9.0	36.0	10.0	36.0	10.0	9.0	9.0	6.0	7.0	25.0	11.0	12.0	3.0	6.0	5.0	8.0	3.0	13.0	11.0	44.0	9.0	8.0	7.0	14.0	29.0	12.0	25.0	7.0	6.0	9.0	8.0	5.0	19.0	12.0	13.0	8.0
314	4.0	6.0	4.0	3.0	5.0	2.0	4.0	3.0	1.0	5.0	13.0	5.0	2.0	0.0	6.0	1.0	0.0	1.0	6.0	0.0	0.0	5.0	6.0	3.0	2.0	11.0	3.0	1.0	1.0	3.0	5.0	0.0	0.0	2.0	5.0	0.0	3.0	4.0	0.0	3.0	0.0	0.0	3.0	3.0	3.0	6.0	7.0	3.0	7.0
315	2.0	6.0	1.0	4.0	8.0	6.0	0.0	1.0	1.0	5.0	1.0	1.0	4.0	2.0	4.0	2.0	0.0	1.0	3.0	2.0	7.0	3.0	2.0	4.0	1.0	6.0	1.0	2.0	4.0	6.0	1.0	1.0	2.0	2.0	4.0	2.0	1.0	0.0	0.0	0.0	3.0	1.0	4.0	4.0	1.0	1.0	1.0	1.0	0.0
316	0.0	0.0	0.0	0.0	0.0	0.0	0.0	0.0	0.0	2.0	1.0	1.0	1.0	0.0	0.0	0.0	0.0	0.0	2.0	1.0	5.0	0.0	0.0	0.0	0.0	0.0	0.0	0.0	0.0	0.0	0.0	0.0	0.0	1.0	0.0	0.0	0.0	0.0	0.0	0.0	1.0	0.0	0.0	0.0	0.0	0.0	0.0	0.0	0.0
317	0.0	1.0	0.0	0.0	0.0	0.0	0.0	0.0	0.0	1.0	2.0	0.0	0.0	1.0	2.0	0.0	0.0	1.0	3.0	1.0	0.0	1.0	0.0	0.0	0.0	1.0	1.0	0.0	0.0	1.0	1.0	0.0	1.0	1.0	1.0	2.0	0.0	1.0	2.0	2.0	0.0	0.0	0.0	1.0	0.0	0.0	1.0	0.0	0.0
318	1.0	0.0	2.0	1.0	1.0	0.0	1.0	0.0	1.0	2.0	2.0	2.0	2.0	3.0	1.0	0.0	3.0	3.0	2.0	5.0	2.0	0.0	5.0	2.0	0.0	0.0	1.0	0.0	2.0	0.0	1.0	0.0	1.0	1.0	2.0	3.0	3.0	1.0	3.0	2.0	2.0	1.0	2.0	0.0	1.0	0.0	3.0	3.0	3.0
319	49.0	35.0	28.0	52.0	84.0	31.0	35.0	11.0	11.0	6.0	18.0	26.0	18.0	16.0	55.0	86.0	45.0	65.0	13.0	82.0	15.0	43.0	9.0	48.0	210.0	116.0	102.0	74.0	130.0	139.0	252.0	23.0	5.0	9.0	65.0	13.0	124.0	76.0	34.0	268.0	7.0	52.0	122.0	95.0	83.0	132.0	110.0	118.0	121.0
320	3.0	277.0	4.0	43.0	184.0	10.0	108.0	5.0	5.0	9.0	20.0	63.0	71.0	4.0	4.0	111.0	1.0	31.0	4.0	11.0	19.0	269.0	67.0	187.0	0.0	63.0	3.0	13.0	210.0	115.0	71.0	3.0	11.0	1066.0	1271.0	180.0	59.0	10.0	11.0	349.0	39.0	5.0	15.0	167.0	155.0	94.0	213.0	12.0	2.0
321	9.0	3.0	6.0	3.0	0.0	8.0	2.0	0.0	0.0	0.0	0.0	3.0	0.0	3.0	1.0	8.0	2.0	0.0	6.0	4.0	9.0	3.0	1.0	2.0	3.0	1.0	7.0	1.0	1.0	1.0	0.0	1.0	2.0	1.0	1.0	2.0	1.0	3.0	3.0	1.0	1.0	1.0	14.0	2.0	15.0	1.0	0.0	1.0	0.0
322	0.0	0.0	0.0	0.0	1.0	1.0	0.0	0.0	0.0	0.0	0.0	0.0	0.0	1.0	0.0	1.0	0.0	2.0	1.0	1.0	0.0	2.0	3.0	1.0	1.0	0.0	0.0	2.0	0.0	0.0	0.0	0.0	0.0	1.0	1.0	0.0	0.0	0.0	0.0	0.0	0.0	1.0	0.0	0.0	3.0	1.0	0.0	0.0	0.0
323	24.0	34.0	27.0	20.0	20.0	35.0	18.0	9.0	19.0	15.0	11.0	13.0	12.0	19.0	7.0	11.0	2.0	12.0	13.0	2.0	7.0	5.0	20.0	0.0	52.0	20.0	46.0	23.0	16.0	1.0	35.0	9.0	18.0	0.0	1.0	4.0	5.0	10.0	2.0	5.0	9.0	9.0	25.0	36.0	11.0	9.0	8.0	13.0	6.0
324	66.0	15.0	46.0	43.0	33.0	32.0	65.0	96.0	20.0	45.0	71.0	27.0	87.0	66.0	45.0	68.0	124.0	24.0	19.0	19.0	32.0	127.0	41.0	57.0	68.0	60.0	52.0	33.0	33.0	60.0	102.0	77.0	10.0	98.0	20.0	44.0	50.0	99.0	54.0	52.0	115.0	44.0	204.0	23.0	155.0	196.0	57.0	119.0	30.0
325	13.0	12.0	21.0	5.0	11.0	12.0	2.0	1.0	2.0	6.0	5.0	9.0	1.0	2.0	1.0	1.0	1.0	2.0	9.0	1.0	5.0	0.0	7.0	0.0	7.0	1.0	9.0	2.0	1.0	0.0	0.0	3.0	7.0	0.0	1.0	1.0	4.0	3.0	2.0	0.0	4.0	1.0	6.0	0.0	2.0	0.0	0.0	6.0	6.0
326	2.0	6.0	4.0	1.0	2.0	2.0	1.0	4.0	5.0	9.0	2.0	5.0	4.0	2.0	2.0	5.0	5.0	4.0	4.0	7.0	3.0	4.0	1.0	2.0	1.0	2.0	0.0	14.0	1.0	0.0	2.0	7.0	11.0	4.0	8.0	11.0	3.0	3.0	5.0	4.0	14.0	10.0	2.0	5.0	4.0	2.0	3.0	0.0	3.0
327	0.0	2.0	1.0	1.0	1.0	0.0	1.0	1.0	0.0	5.0	1.0	0.0	1.0	2.0	0.0	2.0	4.0	5.0	5.0	2.0	1.0	3.0	2.0	2.0	6.0	6.0	0.0	5.0	6.0	4.0	5.0	2.0	6.0	1.0	5.0	2.0	7.0	2.0	2.0	2.0	1.0	3.0	3.0	2.0	3.0	1.0	2.0	3.0	2.0
328	1.0	1.0	1.0	0.0	2.0	1.0	2.0	0.0	0.0	2.0	0.0	0.0	1.0	0.0	1.0	1.0	0.0	2.0	2.0	5.0	0.0	5.0	1.0	2.0	0.0	3.0	0.0	2.0	3.0	0.0	0.0	1.0	0.0	0.0	1.0	2.0	1.0	0.0	0.0	1.0	0.0	1.0	2.0	0.0	0.0	1.0	0.0	0.0	0.0
329	0.0	0.0	0.0	0.0	0.0	0.0	0.0	0.0	0.0	0.0	0.0	0.0	0.0	0.0	0.0	0.0	0.0	0.0	1.0	2.0	2.0	1.0	0.0	1.0	0.0	1.0	1.0	3.0	2.0	2.0	1.0	0.0	0.0	2.0	2.0	1.0	1.0	2.0	1.0	5.0	1.0	2.0	2.0	0.0	2.0	2.0	2.0	0.0	1.0
330	0.0	0.0	0.0	0.0	0.0	0.0	0.0	0.0	2.0	3.0	4.0	3.0	4.0	1.0	4.0	4.0	2.0	6.0	11.0	0.0	4.0	0.0	17.0	0.0	0.0	0.0	0.0	0.0	0.0	0.0	0.0	1.0	4.0	1.0	0.0	4.0	8.0	0.0	2.0	0.0	1.0	2.0	1.0	0.0	4.0	0.0	1.0	0.0	1.0
331	1.0	0.0	1.0	0.0	2.0	3.0	1.0	0.0	0.0	0.0	0.0	0.0	0.0	0.0	1.0	0.0	0.0	1.0	1.0	1.0	0.0	0.0	1.0	0.0	0.0	0.0	0.0	2.0	0.0	0.0	0.0	0.0	0.0	0.0	0.0	0.0	3.0	0.0	0.0	0.0	0.0	0.0	2.0	0.0	0.0	0.0	0.0	0.0	1.0
332	1.0	1.0	1.0	0.0	1.0	2.0	0.0	0.0	3.0	3.0	2.0	1.0	1.0	0.0	0.0	3.0	1.0	1.0	1.0	1.0	2.0	1.0	2.0	3.0	3.0	2.0	1.0	1.0	0.0	0.0	2.0	0.0	2.0	4.0	1.0	3.0	2.0	5.0	2.0	2.0	3.0	1.0	1.0	1.0	0.0	1.0	2.0	0.0	2.0
333	0.0	0.0	1.0	0.0	3.0	6.0	4.0	3.0	3.0	3.0	1.0	0.0	0.0	0.0	0.0	0.0	1.0	3.0	3.0	1.0	0.0	0.0	1.0	0.0	0.0	3.0	1.0	7.0	1.0	3.0	0.0	1.0	3.0	0.0	1.0	1.0	0.0	2.0	1.0	1.0	0.0	2.0	1.0	0.0	0.0	0.0	0.0	0.0	3.0
334	9.0	9.0	16.0	14.0	19.0	11.0	22.0	17.0	33.0	21.0	28.0	22.0	20.0	39.0	34.0	26.0	35.0	30.0	26.0	33.0	37.0	23.0	25.0	35.0	7.0	3.0	6.0	4.0	5.0	4.0	5.0	7.0	18.0	28.0	17.0	18.0	15.0	17.0	23.0	25.0	22.0	17.0	17.0	12.0	19.0	20.0	8.0	19.0	12.0
335	0.0	0.0	0.0	0.0	0.0	0.0	0.0	0.0	4.0	3.0	10.0	3.0	4.0	0.0	2.0	4.0	0.0	1.0	8.0	0.0	1.0	0.0	8.0	0.0	0.0	1.0	0.0	0.0	0.0	0.0	0.0	2.0	2.0	0.0	2.0	2.0	4.0	0.0	2.0	0.0	1.0	1.0	4.0	0.0	0.0	0.0	0.0	0.0	0.0
336	0.0	0.0	0.0	0.0	1.0	0.0	0.0	0.0	0.0	0.0	2.0	0.0	2.0	0.0	1.0	0.0	0.0	0.0	2.0	0.0	0.0	0.0	0.0	1.0	0.0	2.0	1.0	2.0	1.0	0.0	0.0	1.0	0.0	0.0	0.0	0.0	0.0	0.0	0.0	0.0	1.0	0.0	1.0	0.0	0.0	0.0	2.0	0.0	0.0
337	10.0	46.0	23.0	107.0	47.0	10.0	10.0	37.0	119.0	39.0	12.0	69.0	13.0	51.0	19.0	9.0	63.0	93.0	19.0	287.0	348.0	18.0	49.0	25.0	28.0	56.0	33.0	245.0	18.0	9.0	49.0	215.0	9.0	51.0	122.0	46.0	9.0	11.0	79.0	124.0	331.0	401.0	83.0	62.0	21.0	73.0	19.0	70.0	80.0
338	0.0	1.0	0.0	1.0	1.0	1.0	4.0	1.0	0.0	1.0	0.0	2.0	0.0	0.0	3.0	0.0	0.0	0.0	3.0	2.0	2.0	7.0	0.0	4.0	1.0	0.0	0.0	0.0	1.0	4.0	0.0	1.0	0.0	1.0	9.0	0.0	0.0	2.0	0.0	0.0	1.0	1.0	0.0	1.0	0.0	3.0	0.0	1.0	0.0
339	17.0	1.0	0.0	13.0	7.0	5.0	17.0	8.0	2.0	9.0	3.0	8.0	7.0	5.0	1.0	5.0	16.0	2.0	9.0	2.0	1.0	0.0	4.0	2.0	15.0	13.0	4.0	5.0	4.0	11.0	20.0	11.0	8.0	11.0	1.0	5.0	14.0	15.0	18.0	22.0	8.0	3.0	0.0	0.0	11.0	15.0	14.0	12.0	1.0
340	4.0	12.0	5.0	5.0	15.0	5.0	6.0	2.0	5.0	0.0	8.0	1.0	2.0	1.0	2.0	4.0	2.0	19.0	2.0	5.0	3.0	28.0	5.0	3.0	4.0	7.0	4.0	8.0	12.0	21.0	4.0	1.0	1.0	2.0	1.0	2.0	6.0	3.0	3.0	0.0	0.0	5.0	3.0	8.0	2.0	0.0	0.0	2.0	6.0
341	0.0	1.0	1.0	1.0	0.0	2.0	0.0	0.0	0.0	0.0	0.0	1.0	2.0	1.0	0.0	1.0	2.0	0.0	3.0	1.0	1.0	0.0	1.0	0.0	0.0	0.0	0.0	0.0	1.0	0.0	0.0	1.0	0.0	1.0	0.0	1.0	0.0	0.0	0.0	0.0	0.0	1.0	0.0	0.0	0.0	0.0	0.0	0.0	0.0
342	34.0	35.0	19.0	48.0	46.0	31.0	85.0	5.0	14.0	6.0	11.0	9.0	7.0	53.0	21.0	73.0	22.0	38.0	46.0	24.0	19.0	51.0	30.0	5.0	57.0	112.0	39.0	26.0	44.0	49.0	65.0	16.0	4.0	2.0	2.0	5.0	39.0	42.0	28.0	1.0	4.0	7.0	29.0	46.0	38.0	1.0	0.0	15.0	0.0
343	23.0	23.0	29.0	35.0	20.0	42.0	15.0	18.0	21.0	11.0	10.0	14.0	18.0	3.0	19.0	16.0	7.0	11.0	103.0	13.0	25.0	17.0	38.0	4.0	15.0	6.0	45.0	13.0	14.0	2.0	7.0	15.0	15.0	0.0	0.0	7.0	1.0	15.0	14.0	2.0	15.0	15.0	26.0	32.0	15.0	2.0	3.0	19.0	10.0
344	6.0	8.0	18.0	1.0	7.0	30.0	1.0	0.0	1.0	0.0	0.0	0.0	0.0	1.0	1.0	1.0	1.0	2.0	20.0	2.0	4.0	0.0	0.0	0.0	10.0	14.0	7.0	3.0	0.0	6.0	2.0	0.0	0.0	0.0	0.0	0.0	0.0	0.0	0.0	0.0	0.0	8.0	11.0	2.0	0.0	10.0	0.0	2.0	2.0
345	32.0	11.0	11.0	7.0	8.0	12.0	6.0	3.0	15.0	6.0	8.0	8.0	23.0	24.0	13.0	15.0	18.0	12.0	5.0	14.0	9.0	3.0	3.0	9.0	12.0	9.0	3.0	31.0	21.0	12.0	10.0	29.0	42.0	38.0	6.0	44.0	6.0	19.0	14.0	41.0	42.0	12.0	5.0	10.0	7.0	13.0	59.0	20.0	69.0
346	8.0	17.0	6.0	7.0	11.0	12.0	14.0	4.0	15.0	13.0	8.0	9.0	5.0	8.0	7.0	15.0	3.0	22.0	7.0	17.0	2.0	6.0	7.0	11.0	11.0	8.0	6.0	4.0	17.0	9.0	8.0	8.0	10.0	1.0	2.0	1.0	13.0	13.0	9.0	1.0	0.0	2.0	3.0	10.0	2.0	2.0	5.0	4.0	2.0
347	456.0	48.0	3.0	54.0	246.0	488.0	15.0	450.0	30.0	196.0	11.0	430.0	539.0	450.0	1095.0	599.0	896.0	179.0	16.0	25.0	11.0	571.0	38.0	19.0	805.0	988.0	231.0	202.0	401.0	950.0	782.0	294.0	19.0	58.0	81.0	54.0	583.0	1073.0	643.0	152.0	285.0	46.0	3.0	476.0	321.0	237.0	142.0	342.0	5.0
348	0.0	1.0	0.0	0.0	0.0	0.0	0.0	0.0	0.0	0.0	0.0	0.0	0.0	0.0	0.0	0.0	1.0	0.0	1.0	0.0	0.0	0.0	0.0	0.0	0.0	0.0	0.0	0.0	0.0	0.0	0.0	0.0	0.0	0.0	0.0	0.0	0.0	0.0	0.0	0.0	0.0	0.0	0.0	1.0	0.0	0.0	0.0	0.0	0.0
349	1.0	0.0	0.0	0.0	0.0	0.0	0.0	2.0	1.0	1.0	1.0	0.0	0.0	0.0	1.0	0.0	0.0	0.0	1.0	1.0	1.0	0.0	0.0	1.0	0.0	1.0	0.0	0.0	0.0	2.0	0.0	0.0	0.0	0.0	0.0	1.0	0.0	0.0	0.0	0.0	0.0	0.0	0.0	0.0	2.0	0.0	1.0	0.0	0.0
350	2.0	30.0	67.0	16.0	38.0	6.0	41.0	6.0	6.0	10.0	9.0	19.0	18.0	12.0	25.0	17.0	5.0	97.0	17.0	23.0	8.0	66.0	54.0	8.0	20.0	39.0	10.0	10.0	31.0	16.0	15.0	5.0	0.0	3.0	10.0	8.0	16.0	10.0	7.0	7.0	8.0	3.0	60.0	21.0	21.0	39.0	42.0	99.0	11.0
351	1.0	0.0	1.0	0.0	2.0	2.0	7.0	0.0	1.0	0.0	1.0	3.0	4.0	1.0	2.0	1.0	0.0	1.0	10.0	8.0	3.0	7.0	1.0	7.0	6.0	0.0	3.0	0.0	2.0	0.0	1.0	3.0	1.0	3.0	3.0	3.0	2.0	3.0	0.0	1.0	0.0	2.0	2.0	2.0	0.0	0.0	0.0	3.0	3.0
352	108.0	71.0	3.0	143.0	72.0	22.0	87.0	88.0	4.0	41.0	10.0	61.0	64.0	4.0	98.0	221.0	452.0	97.0	4.0	7.0	152.0	17.0	3.0	39.0	78.0	22.0	1.0	18.0	14.0	46.0	356.0	251.0	9.0	730.0	402.0	671.0	110.0	224.0	465.0	83.0	2.0	3.0	1.0	43.0	1.0	4.0	1.0	141.0	4.0
353	0.0	1.0	0.0	1.0	1.0	1.0	4.0	0.0	1.0	1.0	0.0	2.0	0.0	0.0	1.0	1.0	1.0	0.0	2.0	1.0	0.0	3.0	0.0	0.0	0.0	0.0	0.0	0.0	0.0	0.0	0.0	0.0	0.0	0.0	0.0	0.0	1.0	0.0	0.0	0.0	0.0	0.0	1.0	4.0	0.0	0.0	0.0	1.0	0.0
354	6.0	2.0	2.0	5.0	14.0	6.0	2.0	3.0	2.0	2.0	0.0	2.0	0.0	3.0	2.0	5.0	1.0	14.0	5.0	0.0	0.0	1.0	1.0	1.0	12.0	1.0	8.0	13.0	2.0	1.0	6.0	0.0	0.0	1.0	1.0	2.0	13.0	0.0	2.0	0.0	0.0	0.0	1.0	4.0	0.0	0.0	0.0	1.0	0.0
355	23.0	6.0	11.0	15.0	3.0	4.0	2.0	16.0	13.0	38.0	3.0	20.0	9.0	5.0	3.0	8.0	14.0	4.0	2.0	7.0	11.0	3.0	14.0	2.0	8.0	13.0	17.0	8.0	2.0	11.0	9.0	29.0	39.0	25.0	16.0	21.0	7.0	6.0	36.0	9.0	30.0	18.0	7.0	14.0	23.0	77.0	22.0	10.0	13.0
356	0.0	0.0	0.0	0.0	3.0	1.0	0.0	0.0	0.0	0.0	0.0	0.0	1.0	0.0	0.0	0.0	0.0	0.0	2.0	1.0	1.0	0.0	0.0	0.0	0.0	0.0	0.0	0.0	0.0	1.0	0.0	0.0	0.0	0.0	1.0	0.0	0.0	0.0	0.0	0.0	0.0	0.0	0.0	0.0	2.0	0.0	2.0	0.0	0.0
357	1.0	0.0	5.0	0.0	0.0	5.0	0.0	1.0	0.0	0.0	0.0	0.0	0.0	0.0	1.0	0.0	0.0	0.0	8.0	0.0	0.0	0.0	0.0	0.0	3.0	0.0	2.0	1.0	1.0	0.0	1.0	0.0	0.0	0.0	0.0	0.0	0.0	0.0	0.0	0.0	0.0	2.0	4.0	0.0	0.0	1.0	0.0	1.0	1.0
358	3.0	18.0	16.0	4.0	20.0	8.0	2.0	4.0	4.0	7.0	13.0	6.0	15.0	2.0	6.0	4.0	4.0	7.0	7.0	2.0	5.0	1.0	7.0	0.0	1.0	8.0	4.0	10.0	14.0	6.0	9.0	3.0	10.0	0.0	2.0	0.0	5.0	2.0	2.0	4.0	6.0	4.0	3.0	7.0	4.0	0.0	4.0	6.0	1.0
359	1.0	0.0	1.0	0.0	0.0	0.0	0.0	3.0	1.0	6.0	1.0	4.0	0.0	4.0	0.0	1.0	5.0	0.0	1.0	1.0	0.0	0.0	0.0	0.0	0.0	0.0	0.0	3.0	2.0	3.0	0.0	2.0	1.0	3.0	3.0	0.0	6.0	5.0	4.0	15.0	6.0	5.0	8.0	0.0	0.0	0.0	0.0	2.0	0.0
360	2.0	0.0	3.0	1.0	3.0	1.0	2.0	0.0	0.0	2.0	1.0	2.0	2.0	0.0	3.0	2.0	2.0	0.0	2.0	0.0	1.0	0.0	2.0	1.0	0.0	1.0	1.0	1.0	1.0	0.0	2.0	3.0	0.0	2.0	0.0	1.0	2.0	0.0	1.0	0.0	1.0	3.0	0.0	1.0	1.0	0.0	0.0	2.0	0.0
361	0.0	0.0	0.0	1.0	0.0	0.0	0.0	0.0	0.0	0.0	0.0	0.0	0.0	0.0	1.0	0.0	0.0	0.0	1.0	0.0	0.0	0.0	0.0	0.0	0.0	0.0	0.0	0.0	0.0	1.0	0.0	0.0	0.0	0.0	0.0	0.0	0.0	0.0	0.0	0.0	0.0	2.0	0.0	3.0	0.0	0.0	0.0	0.0	0.0
362	6.0	6.0	14.0	21.0	3.0	4.0	5.0	1.0	3.0	10.0	7.0	5.0	6.0	3.0	5.0	3.0	9.0	2.0	5.0	11.0	5.0	4.0	10.0	3.0	11.0	10.0	6.0	9.0	3.0	7.0	5.0	13.0	11.0	8.0	5.0	15.0	4.0	2.0	13.0	1.0	3.0	11.0	11.0	0.0	8.0	18.0	10.0	3.0	26.0
363	1.0	4.0	0.0	2.0	1.0	2.0	5.0	1.0	1.0	0.0	1.0	0.0	0.0	1.0	1.0	1.0	0.0	4.0	1.0	9.0	3.0	2.0	1.0	7.0	1.0	1.0	1.0	0.0	0.0	1.0	0.0	0.0	0.0	1.0	2.0	1.0	1.0	1.0	1.0	2.0	0.0	2.0	1.0	0.0	2.0	2.0	0.0	2.0	0.0
364	1.0	3.0	2.0	187.0	26.0	10.0	2.0	26.0	4.0	36.0	9.0	79.0	2.0	35.0	19.0	0.0	42.0	5.0	2.0	3.0	265.0	1.0	0.0	1.0	3.0	7.0	15.0	5.0	28.0	3.0	0.0	8.0	0.0	2.0	21.0	40.0	16.0	0.0	2.0	26.0	32.0	431.0	1.0	4.0	3.0	83.0	12.0	4.0	55.0
365	6.0	5.0	8.0	1.0	1.0	1.0	1.0	20.0	23.0	19.0	68.0	7.0	17.0	13.0	22.0	16.0	42.0	15.0	9.0	17.0	13.0	6.0	0.0	29.0	9.0	17.0	11.0	30.0	23.0	39.0	8.0	10.0	56.0	77.0	45.0	65.0	46.0	19.0	52.0	99.0	25.0	21.0	5.0	21.0	9.0	21.0	20.0	2.0	9.0
366	9.0	9.0	12.0	7.0	6.0	5.0	1.0	1.0	1.0	3.0	1.0	3.0	2.0	0.0	0.0	3.0	1.0	3.0	3.0	4.0	4.0	0.0	4.0	1.0	1.0	0.0	0.0	0.0	2.0	2.0	0.0	2.0	6.0	0.0	0.0	0.0	4.0	1.0	1.0	0.0	1.0	1.0	5.0	2.0	1.0	0.0	0.0	3.0	0.0
367	1.0	2.0	6.0	1.0	2.0	2.0	1.0	1.0	0.0	1.0	0.0	0.0	3.0	0.0	1.0	1.0	0.0	2.0	1.0	3.0	2.0	0.0	1.0	1.0	0.0	0.0	0.0	1.0	3.0	6.0	0.0	0.0	1.0	0.0	1.0	3.0	1.0	2.0	0.0	2.0	0.0	6.0	1.0	1.0	3.0	2.0	1.0	0.0	2.0
368	12.0	18.0	8.0	5.0	5.0	7.0	2.0	11.0	13.0	5.0	13.0	27.0	12.0	7.0	22.0	7.0	25.0	5.0	19.0	3.0	33.0	8.0	8.0	5.0	15.0	8.0	9.0	4.0	7.0	7.0	8.0	4.0	38.0	9.0	4.0	3.0	6.0	35.0	14.0	14.0	9.0	5.0	6.0	3.0	6.0	14.0	21.0	6.0	7.0
369	58.0	51.0	53.0	97.0	33.0	35.0	22.0	144.0	39.0	100.0	22.0	130.0	63.0	45.0	43.0	40.0	86.0	21.0	18.0	16.0	33.0	20.0	12.0	47.0	22.0	84.0	134.0	68.0	40.0	58.0	52.0	90.0	87.0	281.0	130.0	212.0	48.0	96.0	89.0	90.0	129.0	37.0	22.0	21.0	127.0	245.0	106.0	56.0	328.0
370	3.0	4.0	3.0	9.0	19.0	18.0	1.0	2.0	0.0	2.0	8.0	7.0	2.0	1.0	2.0	3.0	2.0	15.0	8.0	2.0	3.0	5.0	3.0	3.0	18.0	3.0	14.0	3.0	3.0	1.0	5.0	2.0	0.0	0.0	0.0	0.0	9.0	1.0	3.0	0.0	3.0	4.0	14.0	11.0	2.0	1.0	2.0	8.0	0.0
371	0.0	0.0	1.0	0.0	0.0	0.0	0.0	0.0	0.0	0.0	0.0	0.0	1.0	0.0	1.0	0.0	0.0	0.0	1.0	1.0	1.0	0.0	3.0	0.0	0.0	0.0	0.0	0.0	0.0	0.0	0.0	1.0	2.0	0.0	0.0	0.0	0.0	0.0	0.0	0.0	0.0	1.0	0.0	1.0	0.0	0.0	0.0	0.0	0.0
372	0.0	0.0	2.0	0.0	1.0	0.0	0.0	0.0	0.0	1.0	0.0	0.0	0.0	0.0	0.0	1.0	0.0	0.0	1.0	1.0	0.0	0.0	0.0	0.0	0.0	0.0	0.0	0.0	1.0	1.0	0.0	0.0	1.0	0.0	0.0	0.0	0.0	0.0	0.0	0.0	0.0	0.0	0.0	0.0	0.0	0.0	0.0	0.0	0.0
373	0.0	0.0	3.0	0.0	0.0	0.0	0.0	0.0	1.0	0.0	0.0	3.0	0.0	0.0	1.0	0.0	0.0	0.0	2.0	3.0	1.0	1.0	4.0	1.0	0.0	0.0	0.0	0.0	1.0	0.0	0.0	0.0	1.0	0.0	0.0	2.0	1.0	0.0	0.0	0.0	0.0	0.0	3.0	1.0	2.0	1.0	0.0	0.0	1.0
374	1.0	1.0	2.0	0.0	2.0	2.0	0.0	1.0	2.0	1.0	2.0	1.0	1.0	1.0	0.0	0.0	0.0	0.0	5.0	2.0	8.0	0.0	0.0	0.0	1.0	2.0	1.0	3.0	1.0	2.0	0.0	0.0	0.0	0.0	1.0	0.0	0.0	0.0	0.0	0.0	1.0	0.0	0.0	0.0	2.0	0.0	0.0	3.0	3.0
375	0.0	0.0	0.0	0.0	0.0	0.0	0.0	0.0	0.0	0.0	1.0	0.0	0.0	1.0	0.0	0.0	1.0	0.0	1.0	0.0	0.0	1.0	0.0	2.0	1.0	0.0	0.0	0.0	0.0	0.0	0.0	0.0	0.0	1.0	0.0	0.0	0.0	0.0	2.0	0.0	0.0	0.0	0.0	0.0	2.0	3.0	1.0	0.0	1.0
376	9.0	7.0	8.0	4.0	6.0	11.0	3.0	1.0	1.0	0.0	0.0	2.0	1.0	1.0	0.0	0.0	2.0	0.0	10.0	16.0	13.0	1.0	4.0	21.0	2.0	4.0	0.0	1.0	2.0	3.0	0.0	3.0	1.0	0.0	0.0	0.0	1.0	1.0	1.0	0.0	5.0	1.0	24.0	8.0	0.0	10.0	0.0	4.0	0.0
377	0.0	1.0	0.0	2.0	2.0	0.0	2.0	0.0	0.0	0.0	0.0	0.0	1.0	0.0	1.0	1.0	0.0	0.0	2.0	0.0	1.0	4.0	1.0	2.0	0.0	0.0	0.0	0.0	3.0	2.0	0.0	0.0	0.0	0.0	0.0	1.0	0.0	0.0	0.0	0.0	0.0	0.0	0.0	1.0	0.0	0.0	0.0	0.0	0.0
378	11.0	17.0	17.0	4.0	10.0	9.0	4.0	10.0	14.0	15.0	24.0	15.0	11.0	3.0	6.0	3.0	2.0	2.0	27.0	11.0	13.0	5.0	25.0	1.0	8.0	6.0	15.0	5.0	2.0	0.0	2.0	1.0	7.0	0.0	1.0	0.0	6.0	3.0	4.0	2.0	6.0	9.0	6.0	29.0	1.0	0.0	3.0	1.0	1.0
379	4.0	4.0	3.0	5.0	4.0	2.0	1.0	1.0	3.0	3.0	0.0	4.0	2.0	14.0	5.0	4.0	4.0	8.0	13.0	5.0	3.0	3.0	3.0	3.0	14.0	15.0	6.0	2.0	15.0	21.0	20.0	1.0	0.0	1.0	2.0	0.0	11.0	10.0	6.0	1.0	1.0	2.0	12.0	16.0	9.0	8.0	0.0	8.0	0.0
380	0.0	1.0	0.0	0.0	0.0	0.0	0.0	0.0	0.0	1.0	1.0	2.0	1.0	0.0	2.0	4.0	2.0	3.0	5.0	0.0	3.0	0.0	5.0	1.0	0.0	0.0	0.0	0.0	0.0	0.0	0.0	2.0	1.0	5.0	1.0	4.0	1.0	0.0	0.0	4.0	1.0	0.0	2.0	0.0	1.0	0.0	2.0	1.0	0.0
381	13.0	25.0	54.0	42.0	19.0	31.0	21.0	58.0	57.0	128.0	21.0	46.0	7.0	19.0	39.0	40.0	48.0	22.0	8.0	43.0	40.0	9.0	44.0	5.0	21.0	62.0	6.0	40.0	14.0	9.0	22.0	90.0	109.0	195.0	30.0	72.0	9.0	90.0	51.0	30.0	41.0	28.0	10.0	15.0	18.0	38.0	82.0	94.0	10.0
382	4.0	1.0	29.0	14.0	3.0	2.0	2.0	2.0	0.0	5.0	5.0	160.0	6.0	4.0	66.0	0.0	14.0	3.0	1.0	27.0	108.0	51.0	0.0	51.0	3.0	6.0	43.0	5.0	4.0	3.0	0.0	8.0	2.0	8.0	6.0	6.0	2.0	24.0	4.0	9.0	115.0	19.0	59.0	22.0	38.0	349.0	127.0	47.0	66.0
383	0.0	1.0	0.0	0.0	0.0	0.0	0.0	0.0	0.0	0.0	0.0	0.0	0.0	0.0	0.0	0.0	1.0	0.0	1.0	0.0	0.0	1.0	0.0	0.0	0.0	0.0	0.0	1.0	0.0	0.0	0.0	0.0	0.0	0.0	0.0	1.0	0.0	0.0	0.0	0.0	0.0	0.0	0.0	0.0	0.0	0.0	0.0	0.0	0.0
384	82.0	586.0	18.0	233.0	296.0	121.0	340.0	5.0	0.0	0.0	1.0	0.0	3.0	5.0	0.0	1.0	4.0	0.0	1.0	2.0	2.0	999.0	2.0	360.0	3.0	43.0	15.0	12.0	228.0	224.0	57.0	0.0	2.0	0.0	0.0	0.0	1.0	1.0	0.0	1.0	1.0	1.0	0.0	68.0	4.0	133.0	3.0	0.0	3.0
385	1.0	1.0	7.0	0.0	1.0	0.0	0.0	0.0	0.0	0.0	0.0	0.0	0.0	0.0	0.0	0.0	0.0	0.0	2.0	1.0	0.0	0.0	0.0	1.0	2.0	0.0	2.0	2.0	0.0	0.0	0.0	0.0	1.0	0.0	0.0	0.0	0.0	0.0	0.0	0.0	0.0	0.0	1.0	0.0	1.0	1.0	2.0	0.0	1.0
386	1.0	5.0	0.0	0.0	4.0	3.0	1.0	0.0	2.0	2.0	1.0	0.0	0.0	0.0	0.0	1.0	1.0	4.0	2.0	2.0	2.0	5.0	4.0	0.0	1.0	3.0	0.0	2.0	5.0	10.0	2.0	2.0	1.0	0.0	0.0	0.0	0.0	0.0	0.0	0.0	1.0	0.0	0.0	2.0	0.0	0.0	0.0	1.0	0.0
387	6.0	0.0	1.0	2.0	4.0	8.0	0.0	5.0	0.0	1.0	1.0	3.0	1.0	0.0	0.0	0.0	0.0	0.0	5.0	3.0	1.0	1.0	1.0	2.0	0.0	0.0	0.0	0.0	0.0	0.0	0.0	2.0	4.0	0.0	0.0	0.0	0.0	0.0	0.0	0.0	3.0	3.0	4.0	4.0	0.0	0.0	0.0	2.0	0.0
388	0.0	0.0	0.0	0.0	0.0	0.0	0.0	0.0	0.0	0.0	0.0	0.0	0.0	0.0	1.0	0.0	0.0	0.0	2.0	1.0	0.0	0.0	0.0	0.0	2.0	0.0	0.0	0.0	0.0	1.0	0.0	0.0	0.0	0.0	1.0	1.0	1.0	0.0	0.0	0.0	0.0	1.0	0.0	0.0	0.0	0.0	0.0	0.0	0.0
389	0.0	1.0	0.0	0.0	0.0	2.0	0.0	3.0	0.0	0.0	20.0	0.0	12.0	3.0	0.0	1.0	0.0	0.0	6.0	1.0	0.0	0.0	0.0	0.0	0.0	0.0	0.0	0.0	0.0	3.0	33.0	6.0	0.0	1.0	0.0	0.0	17.0	1.0	0.0	1.0	1.0	2.0	2.0	1.0	4.0	1.0	0.0	7.0	0.0
390	7.0	1.0	8.0	3.0	8.0	6.0	3.0	7.0	5.0	4.0	10.0	3.0	5.0	2.0	4.0	5.0	5.0	1.0	3.0	6.0	12.0	1.0	1.0	0.0	0.0	8.0	6.0	2.0	2.0	1.0	0.0	3.0	4.0	0.0	0.0	2.0	3.0	1.0	2.0	2.0	9.0	5.0	7.0	10.0	5.0	1.0	2.0	1.0	4.0
391	0.0	3.0	3.0	0.0	1.0	0.0	1.0	1.0	4.0	1.0	9.0	0.0	2.0	3.0	4.0	2.0	2.0	3.0	1.0	4.0	2.0	1.0	0.0	1.0	2.0	3.0	1.0	3.0	4.0	5.0	1.0	2.0	3.0	7.0	0.0	4.0	0.0	1.0	1.0	3.0	1.0	3.0	5.0	2.0	0.0	0.0	0.0	2.0	1.0
392	12.0	12.0	4.0	2.0	3.0	8.0	2.0	8.0	0.0	6.0	12.0	8.0	6.0	2.0	5.0	6.0	0.0	4.0	17.0	2.0	7.0	2.0	6.0	2.0	10.0	10.0	8.0	2.0	8.0	6.0	12.0	2.0	8.0	0.0	0.0	3.0	7.0	5.0	4.0	2.0	4.0	4.0	10.0	11.0	5.0	3.0	3.0	14.0	4.0
393	0.0	1.0	0.0	0.0	0.0	1.0	0.0	0.0	0.0	0.0	0.0	0.0	0.0	0.0	0.0	0.0	0.0	0.0	5.0	0.0	2.0	0.0	0.0	0.0	0.0	0.0	0.0	0.0	0.0	0.0	0.0	0.0	0.0	0.0	0.0	0.0	0.0	0.0	0.0	0.0	0.0	0.0	1.0	0.0	0.0	1.0	0.0	0.0	0.0
394	0.0	1.0	0.0	0.0	1.0	2.0	0.0	0.0	0.0	0.0	0.0	0.0	0.0	0.0	0.0	0.0	0.0	0.0	2.0	0.0	0.0	0.0	0.0	0.0	4.0	3.0	1.0	1.0	0.0	2.0	0.0	0.0	0.0	0.0	0.0	0.0	0.0	0.0	0.0	0.0	0.0	1.0	1.0	1.0	0.0	1.0	0.0	3.0	1.0
395	1.0	0.0	0.0	0.0	0.0	0.0	0.0	2.0	1.0	1.0	0.0	0.0	2.0	0.0	2.0	1.0	1.0	0.0	1.0	1.0	0.0	1.0	1.0	1.0	2.0	0.0	1.0	2.0	1.0	0.0	1.0	2.0	1.0	0.0	0.0	0.0	1.0	0.0	1.0	0.0	0.0	0.0	1.0	3.0	0.0	1.0	1.0	0.0	2.0
396	1.0	0.0	1.0	4.0	2.0	7.0	1.0	1.0	0.0	0.0	0.0	1.0	1.0	2.0	1.0	3.0	2.0	3.0	1.0	9.0	2.0	1.0	1.0	6.0	1.0	4.0	3.0	2.0	0.0	3.0	1.0	4.0	4.0	15.0	4.0	9.0	0.0	0.0	2.0	4.0	2.0	2.0	1.0	0.0	4.0	2.0	2.0	2.0	2.0
397	2.0	0.0	0.0	0.0	0.0	0.0	0.0	1.0	2.0	2.0	8.0	2.0	4.0	3.0	1.0	2.0	4.0	2.0	4.0	4.0	5.0	3.0	5.0	2.0	0.0	0.0	0.0	0.0	0.0	0.0	0.0	0.0	7.0	3.0	8.0	3.0	7.0	1.0	4.0	3.0	0.0	0.0	0.0	0.0	0.0	0.0	1.0	0.0	0.0
398	3.0	3.0	2.0	2.0	0.0	4.0	2.0	0.0	0.0	0.0	2.0	0.0	0.0	0.0	0.0	2.0	3.0	1.0	1.0	3.0	1.0	0.0	3.0	1.0	3.0	0.0	1.0	0.0	0.0	0.0	0.0	1.0	1.0	1.0	1.0	0.0	0.0	3.0	0.0	2.0	1.0	0.0	2.0	0.0	0.0	0.0	0.0	2.0	0.0
399	0.0	0.0	0.0	0.0	0.0	1.0	1.0	0.0	0.0	0.0	0.0	0.0	1.0	0.0	0.0	0.0	0.0	2.0	2.0	0.0	1.0	1.0	0.0	1.0	0.0	0.0	0.0	1.0	0.0	1.0	0.0	0.0	0.0	0.0	3.0	0.0	0.0	0.0	1.0	1.0	0.0	0.0	1.0	0.0	1.0	0.0	0.0	0.0	0.0
400	0.0	0.0	16.0	0.0	0.0	0.0	1.0	0.0	0.0	0.0	13.0	0.0	0.0	0.0	0.0	0.0	0.0	0.0	25.0	0.0	0.0	0.0	0.0	0.0	0.0	0.0	12.0	0.0	0.0	0.0	0.0	1.0	0.0	0.0	23.0	1.0	0.0	0.0	0.0	0.0	0.0	0.0	15.0	1.0	0.0	0.0	0.0	0.0	0.0
401	4.0	1.0	16.0	2.0	0.0	1.0	1.0	0.0	2.0	6.0	0.0	0.0	2.0	3.0	0.0	0.0	2.0	2.0	5.0	10.0	3.0	0.0	1.0	0.0	1.0	1.0	0.0	5.0	0.0	0.0	1.0	0.0	10.0	4.0	3.0	3.0	0.0	0.0	0.0	4.0	1.0	1.0	3.0	1.0	1.0	4.0	5.0	4.0	0.0
402	3.0	3.0	8.0	1.0	1.0	2.0	0.0	1.0	2.0	1.0	0.0	1.0	0.0	0.0	1.0	1.0	0.0	0.0	4.0	0.0	2.0	0.0	3.0	0.0	1.0	0.0	3.0	2.0	0.0	0.0	1.0	0.0	0.0	1.0	0.0	1.0	1.0	1.0	0.0	1.0	1.0	0.0	0.0	1.0	0.0	1.0	0.0	0.0	1.0
403	0.0	0.0	0.0	0.0	0.0	0.0	0.0	0.0	0.0	0.0	0.0	0.0	0.0	0.0	0.0	1.0	0.0	2.0	1.0	0.0	1.0	0.0	0.0	0.0	0.0	0.0	0.0	0.0	0.0	0.0	0.0	0.0	0.0	1.0	0.0	0.0	0.0	0.0	0.0	0.0	0.0	0.0	0.0	1.0	0.0	0.0	0.0	0.0	0.0
404	0.0	1.0	0.0	0.0	1.0	0.0	1.0	0.0	3.0	1.0	0.0	1.0	0.0	1.0	1.0	0.0	0.0	0.0	3.0	1.0	0.0	1.0	0.0	1.0	3.0	0.0	0.0	2.0	0.0	0.0	0.0	1.0	1.0	0.0	0.0	0.0	1.0	1.0	0.0	1.0	1.0	0.0	1.0	0.0	0.0	0.0	1.0	1.0	0.0
405	0.0	1.0	1.0	0.0	3.0	1.0	1.0	0.0	0.0	0.0	0.0	0.0	1.0	0.0	0.0	0.0	0.0	0.0	1.0	1.0	0.0	1.0	0.0	0.0	0.0	0.0	0.0	1.0	0.0	0.0	0.0	1.0	0.0	0.0	0.0	0.0	0.0	0.0	0.0	0.0	0.0	2.0	3.0	0.0	1.0	0.0	0.0	0.0	0.0
406	22.0	8.0	6.0	15.0	8.0	9.0	6.0	25.0	28.0	12.0	16.0	24.0	16.0	8.0	2.0	4.0	25.0	7.0	29.0	45.0	36.0	8.0	2.0	12.0	12.0	26.0	7.0	22.0	12.0	15.0	5.0	39.0	105.0	50.0	25.0	70.0	9.0	10.0	2.0	15.0	6.0	23.0	10.0	10.0	9.0	7.0	15.0	6.0	6.0
407	0.0	0.0	1.0	0.0	0.0	0.0	0.0	0.0	4.0	7.0	12.0	4.0	11.0	0.0	4.0	6.0	1.0	7.0	9.0	1.0	12.0	3.0	6.0	1.0	0.0	0.0	0.0	0.0	0.0	0.0	0.0	2.0	3.0	2.0	2.0	3.0	3.0	0.0	2.0	4.0	2.0	0.0	18.0	0.0	3.0	0.0	2.0	0.0	0.0
408	9.0	13.0	2.0	4.0	5.0	10.0	24.0	1.0	2.0	0.0	0.0	5.0	0.0	0.0	2.0	4.0	1.0	4.0	12.0	43.0	2.0	27.0	10.0	11.0	6.0	1.0	15.0	5.0	0.0	3.0	1.0	14.0	7.0	7.0	5.0	3.0	2.0	5.0	1.0	3.0	0.0	1.0	5.0	4.0	10.0	4.0	0.0	8.0	10.0
409	0.0	0.0	0.0	0.0	0.0	0.0	0.0	0.0	0.0	1.0	0.0	0.0	1.0	0.0	0.0	0.0	0.0	0.0	2.0	0.0	1.0	1.0	0.0	0.0	0.0	0.0	0.0	0.0	0.0	0.0	0.0	0.0	0.0	0.0	0.0	1.0	0.0	0.0	0.0	0.0	0.0	1.0	1.0	0.0	1.0	0.0	1.0	0.0	0.0
410	0.0	0.0	0.0	0.0	0.0	0.0	0.0	0.0	0.0	0.0	0.0	0.0	0.0	0.0	0.0	0.0	0.0	0.0	1.0	0.0	0.0	0.0	0.0	0.0	0.0	0.0	0.0	0.0	0.0	0.0	0.0	0.0	0.0	0.0	0.0	0.0	0.0	1.0	0.0	0.0	0.0	0.0	0.0	0.0	0.0	0.0	0.0	0.0	0.0
411	0.0	2.0	0.0	1.0	5.0	0.0	0.0	0.0	1.0	0.0	0.0	0.0	2.0	0.0	0.0	0.0	0.0	1.0	1.0	2.0	4.0	5.0	5.0	3.0	0.0	0.0	0.0	1.0	0.0	5.0	1.0	0.0	0.0	4.0	6.0	0.0	1.0	0.0	0.0	0.0	2.0	1.0	1.0	1.0	0.0	0.0	1.0	0.0	0.0
412	1.0	0.0	2.0	1.0	3.0	3.0	3.0	1.0	1.0	1.0	3.0	3.0	1.0	0.0	0.0	4.0	0.0	3.0	1.0	3.0	2.0	2.0	3.0	1.0	1.0	0.0	0.0	0.0	2.0	4.0	1.0	1.0	1.0	0.0	0.0	0.0	2.0	1.0	1.0	0.0	0.0	0.0	2.0	0.0	0.0	0.0	0.0	0.0	0.0
413	4.0	8.0	20.0	120.0	40.0	38.0	118.0	176.0	2.0	158.0	56.0	84.0	297.0	11.0	62.0	213.0	28.0	64.0	17.0	29.0	32.0	191.0	117.0	255.0	94.0	294.0	13.0	13.0	231.0	188.0	121.0	87.0	5.0	51.0	35.0	36.0	53.0	376.0	37.0	100.0	150.0	53.0	157.0	146.0	37.0	8.0	377.0	226.0	56.0
414	0.0	0.0	0.0	0.0	0.0	0.0	3.0	1.0	0.0	1.0	1.0	0.0	0.0	0.0	3.0	0.0	0.0	0.0	1.0	3.0	1.0	3.0	2.0	6.0	3.0	1.0	0.0	0.0	4.0	2.0	2.0	0.0	1.0	0.0	1.0	0.0	2.0	0.0	2.0	0.0	0.0	0.0	1.0	1.0	0.0	0.0	0.0	0.0	0.0
415	5.0	1.0	0.0	4.0	0.0	1.0	0.0	1.0	0.0	9.0	0.0	0.0	0.0	17.0	0.0	2.0	4.0	1.0	3.0	3.0	0.0	2.0	2.0	1.0	5.0	8.0	0.0	31.0	6.0	1.0	0.0	42.0	10.0	2.0	4.0	14.0	5.0	0.0	1.0	2.0	37.0	3.0	5.0	1.0	0.0	1.0	1.0	1.0	2.0
416	22.0	5.0	2.0	16.0	4.0	6.0	7.0	10.0	2.0	16.0	2.0	23.0	4.0	21.0	9.0	22.0	30.0	1.0	3.0	11.0	7.0	2.0	1.0	0.0	21.0	10.0	14.0	28.0	7.0	17.0	23.0	44.0	2.0	6.0	18.0	18.0	10.0	23.0	52.0	20.0	6.0	52.0	1.0	3.0	0.0	2.0	15.0	0.0	14.0
417	11.0	27.0	22.0	13.0	77.0	15.0	16.0	44.0	21.0	29.0	41.0	28.0	22.0	7.0	6.0	19.0	18.0	48.0	11.0	38.0	48.0	67.0	23.0	100.0	4.0	8.0	50.0	50.0	3.0	18.0	6.0	4.0	47.0	39.0	120.0	13.0	25.0	11.0	7.0	74.0	13.0	34.0	59.0	54.0	21.0	30.0	65.0	12.0	31.0
418	24.0	24.0	60.0	21.0	15.0	11.0	15.0	66.0	62.0	115.0	33.0	69.0	39.0	58.0	40.0	21.0	72.0	17.0	10.0	43.0	19.0	52.0	34.0	31.0	40.0	52.0	29.0	23.0	17.0	28.0	75.0	108.0	113.0	173.0	45.0	19.0	56.0	52.0	49.0	17.0	29.0	38.0	12.0	20.0	27.0	84.0	48.0	13.0	22.0
419	0.0	0.0	0.0	0.0	0.0	0.0	0.0	0.0	2.0	1.0	3.0	2.0	3.0	1.0	1.0	1.0	2.0	0.0	4.0	7.0	7.0	1.0	5.0	2.0	0.0	1.0	0.0	0.0	0.0	1.0	0.0	1.0	0.0	3.0	3.0	2.0	1.0	1.0	0.0	1.0	0.0	2.0	6.0	1.0	10.0	2.0	2.0	1.0	4.0
420	43.0	16.0	129.0	24.0	46.0	16.0	7.0	45.0	13.0	10.0	63.0	12.0	22.0	68.0	4.0	94.0	78.0	51.0	9.0	11.0	6.0	30.0	17.0	174.0	0.0	12.0	13.0	0.0	5.0	14.0	12.0	7.0	2.0	16.0	2.0	3.0	19.0	18.0	8.0	7.0	14.0	2.0	2.0	2.0	46.0	12.0	3.0	35.0	1.0
421	1.0	0.0	3.0	0.0	1.0	0.0	0.0	3.0	0.0	0.0	0.0	1.0	1.0	1.0	0.0	0.0	0.0	1.0	2.0	1.0	2.0	0.0	0.0	0.0	0.0	0.0	0.0	0.0	0.0	2.0	0.0	3.0	0.0	0.0	1.0	0.0	0.0	1.0	0.0	4.0	0.0	1.0	0.0	0.0	0.0	0.0	1.0	0.0	1.0
422	3.0	6.0	6.0	2.0	3.0	5.0	4.0	2.0	0.0	4.0	6.0	6.0	4.0	2.0	2.0	4.0	0.0	2.0	12.0	8.0	4.0	8.0	10.0	0.0	7.0	3.0	10.0	0.0	3.0	3.0	10.0	0.0	2.0	0.0	0.0	2.0	2.0	3.0	3.0	4.0	3.0	6.0	29.0	6.0	7.0	10.0	8.0	24.0	4.0
423	0.0	0.0	0.0	0.0	0.0	0.0	0.0	0.0	1.0	0.0	1.0	1.0	1.0	0.0	1.0	0.0	0.0	0.0	1.0	1.0	0.0	0.0	3.0	1.0	0.0	0.0	0.0	0.0	0.0	0.0	0.0	4.0	2.0	6.0	4.0	5.0	3.0	0.0	0.0	0.0	0.0	1.0	0.0	1.0	0.0	0.0	1.0	0.0	0.0
424	7.0	1.0	14.0	6.0	8.0	19.0	6.0	17.0	6.0	11.0	5.0	3.0	9.0	6.0	5.0	9.0	10.0	5.0	7.0	7.0	13.0	2.0	6.0	0.0	3.0	16.0	3.0	4.0	9.0	8.0	0.0	10.0	12.0	1.0	1.0	7.0	1.0	6.0	2.0	3.0	16.0	14.0	7.0	8.0	5.0	3.0	3.0	6.0	2.0
425	36.0	100.0	6.0	15.0	20.0	6.0	4.0	1.0	11.0	5.0	1.0	228.0	0.0	4.0	28.0	1.0	4.0	28.0	13.0	36.0	3.0	42.0	0.0	21.0	6.0	8.0	3.0	3.0	1.0	0.0	3.0	0.0	1.0	0.0	2.0	1.0	0.0	0.0	0.0	0.0	0.0	14.0	31.0	51.0	0.0	111.0	115.0	2.0	148.0
426	6.0	2.0	4.0	0.0	2.0	3.0	2.0	0.0	10.0	0.0	1.0	3.0	1.0	2.0	9.0	4.0	3.0	4.0	7.0	8.0	4.0	1.0	1.0	3.0	6.0	0.0	1.0	2.0	0.0	0.0	2.0	3.0	4.0	0.0	0.0	0.0	1.0	3.0	3.0	2.0	2.0	0.0	0.0	4.0	5.0	0.0	2.0	0.0	1.0
427	0.0	0.0	2.0	0.0	0.0	0.0	0.0	1.0	0.0	0.0	1.0	0.0	0.0	1.0	0.0	0.0	1.0	2.0	4.0	10.0	10.0	0.0	1.0	2.0	0.0	0.0	0.0	0.0	0.0	0.0	0.0	0.0	0.0	0.0	0.0	0.0	0.0	1.0	0.0	1.0	3.0	6.0	7.0	2.0	5.0	3.0	0.0	0.0	0.0
428	6.0	0.0	1.0	1.0	3.0	1.0	2.0	1.0	1.0	2.0	2.0	4.0	4.0	4.0	0.0	3.0	3.0	4.0	3.0	3.0	4.0	2.0	5.0	2.0	3.0	0.0	0.0	2.0	4.0	4.0	1.0	2.0	1.0	2.0	3.0	1.0	0.0	3.0	3.0	2.0	2.0	2.0	4.0	0.0	2.0	2.0	3.0	6.0	1.0
429	1.0	0.0	0.0	0.0	0.0	0.0	0.0	0.0	1.0	0.0	0.0	0.0	0.0	4.0	2.0	6.0	2.0	0.0	1.0	0.0	0.0	3.0	1.0	0.0	1.0	3.0	1.0	1.0	0.0	7.0	4.0	0.0	0.0	0.0	0.0	0.0	0.0	4.0	1.0	0.0	0.0	0.0	0.0	3.0	1.0	0.0	0.0	1.0	0.0
430	4.0	3.0	0.0	0.0	1.0	4.0	2.0	2.0	1.0	0.0	2.0	0.0	1.0	1.0	2.0	1.0	0.0	4.0	3.0	2.0	3.0	3.0	0.0	3.0	0.0	3.0	1.0	2.0	0.0	2.0	2.0	1.0	0.0	1.0	0.0	0.0	0.0	2.0	1.0	1.0	3.0	0.0	2.0	6.0	1.0	2.0	0.0	0.0	0.0
431	0.0	2.0	1.0	0.0	2.0	1.0	3.0	0.0	0.0	0.0	0.0	0.0	0.0	0.0	2.0	2.0	0.0	2.0	4.0	3.0	4.0	3.0	1.0	3.0	2.0	0.0	3.0	1.0	0.0	0.0	0.0	1.0	0.0	0.0	0.0	0.0	0.0	1.0	2.0	0.0	2.0	2.0	2.0	3.0	9.0	1.0	0.0	5.0	0.0
432	1.0	2.0	4.0	3.0	2.0	0.0	2.0	4.0	2.0	2.0	0.0	4.0	2.0	2.0	19.0	3.0	3.0	1.0	4.0	2.0	2.0	1.0	11.0	1.0	19.0	12.0	3.0	4.0	13.0	8.0	1.0	1.0	2.0	0.0	1.0	3.0	1.0	2.0	1.0	1.0	0.0	1.0	0.0	0.0	1.0	1.0	4.0	2.0	1.0
433	1.0	0.0	0.0	0.0	4.0	0.0	0.0	0.0	1.0	1.0	1.0	1.0	1.0	0.0	0.0	1.0	0.0	4.0	3.0	8.0	0.0	6.0	0.0	1.0	0.0	2.0	0.0	0.0	1.0	0.0	1.0	2.0	3.0	0.0	1.0	3.0	5.0	0.0	1.0	0.0	1.0	0.0	0.0	0.0	0.0	1.0	0.0	0.0	0.0
434	0.0	1.0	0.0	0.0	0.0	1.0	3.0	3.0	0.0	0.0	0.0	0.0	0.0	0.0	0.0	0.0	2.0	3.0	23.0	37.0	26.0	8.0	29.0	986.0	0.0	0.0	1.0	0.0	0.0	0.0	1.0	1.0	0.0	0.0	0.0	2.0	1.0	1.0	1.0	4.0	35.0	148.0	92.0	44.0	99.0	302.0	691.0	43.0	8.0
435	0.0	0.0	0.0	0.0	0.0	0.0	0.0	0.0	0.0	0.0	0.0	0.0	0.0	0.0	0.0	0.0	0.0	0.0	1.0	1.0	0.0	0.0	0.0	0.0	0.0	0.0	0.0	0.0	0.0	0.0	0.0	0.0	0.0	1.0	0.0	0.0	0.0	0.0	0.0	0.0	0.0	0.0	1.0	0.0	0.0	0.0	0.0	0.0	0.0
436	0.0	2.0	24.0	1.0	0.0	2.0	2.0	3.0	0.0	8.0	4.0	3.0	5.0	1.0	2.0	3.0	3.0	0.0	3.0	7.0	1.0	5.0	2.0	2.0	4.0	2.0	3.0	9.0	0.0	2.0	3.0	2.0	36.0	1.0	4.0	12.0	2.0	2.0	2.0	3.0	18.0	11.0	2.0	1.0	5.0	4.0	14.0	2.0	3.0
437	0.0	0.0	0.0	0.0	0.0	0.0	0.0	0.0	0.0	0.0	0.0	0.0	0.0	0.0	0.0	0.0	0.0	1.0	5.0	0.0	0.0	0.0	3.0	2.0	0.0	0.0	0.0	0.0	0.0	0.0	0.0	0.0	0.0	0.0	0.0	0.0	0.0	1.0	0.0	0.0	0.0	0.0	0.0	0.0	0.0	0.0	0.0	1.0	0.0
438	0.0	0.0	1.0	0.0	0.0	0.0	0.0	0.0	0.0	0.0	0.0	0.0	0.0	0.0	0.0	0.0	0.0	0.0	1.0	0.0	2.0	0.0	0.0	0.0	0.0	0.0	0.0	0.0	0.0	0.0	0.0	0.0	0.0	0.0	0.0	0.0	0.0	0.0	0.0	0.0	0.0	0.0	0.0	0.0	0.0	0.0	0.0	1.0	1.0
439	6.0	13.0	4.0	0.0	2.0	7.0	0.0	5.0	0.0	6.0	10.0	20.0	3.0	0.0	2.0	4.0	19.0	0.0	2.0	0.0	0.0	0.0	5.0	2.0	12.0	6.0	2.0	5.0	1.0	2.0	17.0	21.0	2.0	1.0	11.0	114.0	0.0	10.0	3.0	4.0	8.0	1.0	0.0	0.0	4.0	17.0	9.0	0.0	13.0
440	1.0	2.0	7.0	0.0	3.0	0.0	0.0	25.0	7.0	16.0	1.0	0.0	21.0	0.0	24.0	27.0	96.0	22.0	1.0	1.0	4.0	21.0	1.0	1.0	0.0	5.0	26.0	1.0	2.0	0.0	1.0	9.0	69.0	2.0	0.0	4.0	29.0	1.0	26.0	52.0	175.0	1.0	0.0	56.0	38.0	1.0	0.0	2.0	3.0
441	0.0	0.0	0.0	0.0	0.0	0.0	0.0	0.0	0.0	0.0	0.0	0.0	0.0	0.0	0.0	0.0	0.0	0.0	1.0	1.0	4.0	0.0	1.0	4.0	3.0	1.0	0.0	2.0	0.0	1.0	2.0	0.0	1.0	2.0	1.0	0.0	1.0	3.0	5.0	1.0	3.0	1.0	1.0	4.0	11.0	7.0	0.0	3.0	0.0
442	1.0	0.0	0.0	0.0	0.0	1.0	0.0	0.0	0.0	0.0	1.0	1.0	0.0	0.0	0.0	0.0	0.0	0.0	2.0	0.0	1.0	0.0	0.0	0.0	0.0	0.0	0.0	0.0	0.0	0.0	0.0	1.0	0.0	0.0	0.0	0.0	1.0	0.0	0.0	2.0	0.0	0.0	0.0	1.0	0.0	0.0	0.0	0.0	0.0
443	6.0	9.0	6.0	6.0	13.0	8.0	5.0	3.0	4.0	3.0	4.0	3.0	1.0	4.0	3.0	3.0	3.0	14.0	8.0	2.0	3.0	5.0	5.0	2.0	11.0	7.0	1.0	2.0	11.0	6.0	0.0	1.0	4.0	1.0	1.0	0.0	25.0	3.0	13.0	3.0	0.0	3.0	0.0	6.0	3.0	0.0	0.0	2.0	0.0
444	1.0	1.0	0.0	0.0	4.0	1.0	1.0	0.0	0.0	0.0	2.0	1.0	2.0	0.0	2.0	0.0	1.0	0.0	2.0	0.0	1.0	1.0	1.0	1.0	0.0	0.0	0.0	0.0	0.0	0.0	0.0	0.0	0.0	0.0	1.0	1.0	1.0	0.0	0.0	1.0	0.0	0.0	0.0	0.0	2.0	2.0	1.0	1.0	0.0
445	0.0	2.0	1.0	0.0	1.0	0.0	2.0	0.0	0.0	0.0	0.0	1.0	0.0	1.0	0.0	1.0	0.0	0.0	2.0	0.0	3.0	0.0	1.0	1.0	0.0	0.0	0.0	1.0	1.0	0.0	1.0	1.0	0.0	0.0	0.0	2.0	0.0	0.0	0.0	0.0	0.0	0.0	0.0	0.0	0.0	0.0	0.0	0.0	0.0
446	1.0	4.0	4.0	2.0	1.0	1.0	3.0	0.0	0.0	4.0	3.0	3.0	6.0	5.0	2.0	4.0	6.0	4.0	7.0	4.0	5.0	10.0	1.0	3.0	2.0	1.0	1.0	1.0	1.0	1.0	4.0	1.0	6.0	3.0	3.0	1.0	1.0	3.0	5.0	6.0	2.0	6.0	2.0	1.0	7.0	1.0	4.0	4.0	1.0
447	4.0	3.0	1.0	6.0	5.0	3.0	6.0	2.0	3.0	1.0	0.0	3.0	0.0	1.0	1.0	5.0	1.0	2.0	23.0	7.0	4.0	11.0	1.0	3.0	3.0	8.0	5.0	3.0	2.0	3.0	1.0	1.0	1.0	1.0	1.0	0.0	2.0	2.0	5.0	0.0	3.0	1.0	7.0	16.0	8.0	5.0	0.0	6.0	0.0
448	0.0	1.0	0.0	0.0	0.0	0.0	1.0	0.0	0.0	0.0	0.0	2.0	0.0	0.0	0.0	0.0	0.0	0.0	8.0	12.0	0.0	1.0	1.0	4.0	3.0	3.0	4.0	0.0	1.0	0.0	0.0	0.0	1.0	0.0	1.0	1.0	1.0	0.0	0.0	0.0	0.0	3.0	5.0	1.0	0.0	2.0	0.0	4.0	2.0
449	0.0	0.0	1.0	2.0	2.0	0.0	0.0	1.0	0.0	2.0	1.0	1.0	3.0	1.0	1.0	4.0	0.0	1.0	2.0	0.0	3.0	0.0	0.0	3.0	0.0	4.0	1.0	1.0	6.0	2.0	0.0	0.0	0.0	2.0	4.0	0.0	1.0	1.0	0.0	0.0	0.0	1.0	0.0	3.0	1.0	2.0	1.0	0.0	0.0
450	0.0	0.0	0.0	0.0	0.0	0.0	0.0	1.0	0.0	0.0	0.0	0.0	0.0	1.0	1.0	0.0	0.0	0.0	1.0	0.0	1.0	0.0	0.0	0.0	1.0	0.0	0.0	3.0	1.0	0.0	0.0	2.0	0.0	1.0	0.0	1.0	0.0	1.0	0.0	2.0	0.0	0.0	0.0	0.0	1.0	0.0	0.0	1.0	1.0
451	1.0	1.0	1.0	0.0	2.0	0.0	0.0	0.0	0.0	1.0	2.0	0.0	1.0	0.0	0.0	1.0	0.0	0.0	3.0	1.0	3.0	1.0	3.0	0.0	2.0	0.0	4.0	0.0	2.0	1.0	0.0	0.0	0.0	0.0	0.0	1.0	1.0	0.0	0.0	0.0	0.0	0.0	1.0	0.0	0.0	0.0	0.0	0.0	6.0
452	0.0	0.0	0.0	0.0	0.0	0.0	0.0	0.0	0.0	0.0	1.0	0.0	0.0	0.0	0.0	0.0	0.0	0.0	1.0	0.0	0.0	0.0	0.0	0.0	0.0	0.0	1.0	0.0	0.0	0.0	0.0	0.0	0.0	0.0	0.0	0.0	0.0	0.0	0.0	0.0	0.0	0.0	0.0	0.0	0.0	1.0	0.0	0.0	0.0
453	2.0	8.0	1.0	6.0	6.0	7.0	7.0	0.0	0.0	1.0	2.0	1.0	0.0	2.0	3.0	5.0	2.0	2.0	8.0	7.0	3.0	20.0	2.0	11.0	3.0	3.0	2.0	3.0	4.0	20.0	5.0	1.0	0.0	1.0	0.0	0.0	3.0	1.0	0.0	1.0	0.0	0.0	3.0	6.0	12.0	5.0	0.0	1.0	0.0
454	1.0	1.0	0.0	1.0	3.0	1.0	0.0	3.0	0.0	1.0	1.0	0.0	0.0	0.0	0.0	1.0	5.0	4.0	5.0	1.0	2.0	1.0	1.0	3.0	0.0	1.0	0.0	1.0	2.0	0.0	1.0	1.0	3.0	2.0	3.0	1.0	5.0	5.0	1.0	1.0	1.0	2.0	0.0	0.0	1.0	0.0	1.0	0.0	0.0
455	26.0	17.0	18.0	18.0	13.0	12.0	14.0	17.0	0.0	2.0	1.0	2.0	1.0	1.0	1.0	1.0	6.0	5.0	9.0	10.0	8.0	8.0	8.0	4.0	3.0	6.0	0.0	3.0	4.0	4.0	1.0	5.0	5.0	5.0	4.0	7.0	2.0	4.0	4.0	8.0	4.0	5.0	4.0	6.0	2.0	6.0	1.0	4.0	5.0
456	1.0	0.0	4.0	1.0	2.0	3.0	0.0	0.0	2.0	0.0	0.0	0.0	0.0	0.0	1.0	0.0	1.0	0.0	2.0	1.0	0.0	0.0	2.0	0.0	0.0	0.0	1.0	1.0	2.0	4.0	2.0	0.0	0.0	0.0	1.0	0.0	2.0	0.0	1.0	2.0	0.0	0.0	0.0	0.0	0.0	1.0	1.0	0.0	0.0
457	26.0	27.0	42.0	25.0	24.0	24.0	21.0	6.0	28.0	16.0	5.0	24.0	15.0	20.0	13.0	12.0	4.0	22.0	10.0	7.0	11.0	1.0	30.0	0.0	58.0	17.0	44.0	25.0	22.0	5.0	40.0	13.0	19.0	1.0	0.0	7.0	4.0	15.0	3.0	0.0	6.0	15.0	27.0	37.0	25.0	9.0	7.0	8.0	8.0
458	4.0	3.0	1.0	0.0	1.0	1.0	0.0	3.0	5.0	0.0	3.0	0.0	2.0	1.0	1.0	1.0	3.0	11.0	2.0	4.0	4.0	12.0	2.0	4.0	1.0	3.0	0.0	2.0	4.0	0.0	3.0	2.0	2.0	1.0	3.0	1.0	0.0	1.0	0.0	2.0	4.0	0.0	7.0	0.0	5.0	2.0	2.0	3.0	2.0
459	4.0	2.0	0.0	4.0	1.0	1.0	2.0	4.0	6.0	3.0	1.0	0.0	5.0	7.0	0.0	1.0	1.0	1.0	1.0	0.0	7.0	0.0	0.0	0.0	0.0	0.0	4.0	10.0	2.0	2.0	2.0	7.0	4.0	3.0	2.0	10.0	5.0	2.0	6.0	4.0	2.0	4.0	1.0	2.0	2.0	1.0	1.0	2.0	10.0
460	0.0	2.0	1.0	0.0	0.0	0.0	0.0	0.0	0.0	0.0	1.0	0.0	0.0	0.0	0.0	1.0	1.0	0.0	2.0	0.0	0.0	0.0	0.0	1.0	0.0	0.0	1.0	1.0	0.0	0.0	0.0	0.0	0.0	0.0	0.0	1.0	0.0	0.0	0.0	0.0	0.0	1.0	1.0	0.0	1.0	0.0	0.0	0.0	0.0
461	0.0	1.0	3.0	3.0	0.0	5.0	0.0	16.0	7.0	71.0	3.0	2.0	13.0	4.0	9.0	1.0	1.0	2.0	2.0	8.0	26.0	15.0	0.0	2.0	1.0	26.0	2.0	128.0	1.0	0.0	1.0	20.0	2.0	5.0	21.0	185.0	2.0	1.0	1.0	1.0	17.0	5.0	16.0	1.0	8.0	31.0	15.0	1.0	22.0
462	2.0	0.0	1.0	2.0	2.0	1.0	2.0	3.0	2.0	1.0	4.0	4.0	2.0	3.0	1.0	2.0	5.0	1.0	1.0	2.0	1.0	2.0	0.0	2.0	0.0	5.0	1.0	1.0	1.0	0.0	0.0	4.0	2.0	3.0	11.0	2.0	4.0	2.0	4.0	3.0	14.0	9.0	0.0	3.0	2.0	3.0	2.0	3.0	4.0
463	2.0	3.0	2.0	1.0	2.0	3.0	1.0	0.0	0.0	1.0	0.0	1.0	1.0	0.0	0.0	1.0	0.0	1.0	7.0	13.0	5.0	0.0	0.0	30.0	0.0	0.0	0.0	0.0	0.0	2.0	0.0	1.0	0.0	0.0	0.0	2.0	1.0	0.0	0.0	0.0	2.0	0.0	10.0	1.0	0.0	2.0	1.0	1.0	0.0
464	10.0	7.0	6.0	7.0	1.0	3.0	0.0	3.0	3.0	2.0	0.0	6.0	6.0	3.0	4.0	6.0	5.0	0.0	13.0	8.0	12.0	11.0	14.0	3.0	8.0	9.0	9.0	8.0	6.0	6.0	12.0	15.0	10.0	6.0	15.0	27.0	5.0	2.0	14.0	4.0	12.0	28.0	5.0	26.0	44.0	17.0	10.0	11.0	22.0
465	0.0	0.0	0.0	0.0	0.0	0.0	1.0	0.0	0.0	0.0	0.0	0.0	0.0	0.0	0.0	1.0	0.0	1.0	3.0	0.0	0.0	0.0	0.0	0.0	0.0	0.0	0.0	0.0	0.0	0.0	0.0	0.0	0.0	0.0	0.0	0.0	0.0	1.0	0.0	0.0	0.0	0.0	0.0	0.0	0.0	0.0	0.0	0.0	0.0
466	3.0	10.0	3.0	2.0	11.0	5.0	2.0	1.0	3.0	6.0	10.0	2.0	0.0	0.0	5.0	12.0	0.0	5.0	7.0	19.0	5.0	10.0	8.0	26.0	1.0	4.0	3.0	4.0	6.0	20.0	1.0	1.0	3.0	4.0	7.0	2.0	4.0	2.0	1.0	0.0	5.0	1.0	2.0	9.0	2.0	2.0	6.0	6.0	0.0
467	0.0	0.0	1.0	1.0	1.0	1.0	1.0	1.0	0.0	0.0	0.0	0.0	0.0	0.0	1.0	0.0	2.0	0.0	3.0	3.0	0.0	0.0	0.0	1.0	3.0	0.0	1.0	1.0	1.0	0.0	1.0	1.0	1.0	0.0	0.0	0.0	1.0	0.0	0.0	0.0	0.0	1.0	2.0	4.0	0.0	1.0	0.0	0.0	0.0
468	8.0	4.0	13.0	1.0	11.0	1.0	4.0	4.0	5.0	34.0	25.0	12.0	2.0	35.0	37.0	7.0	9.0	1.0	10.0	10.0	20.0	15.0	18.0	4.0	6.0	24.0	34.0	25.0	11.0	5.0	9.0	9.0	19.0	18.0	11.0	7.0	1.0	8.0	1.0	45.0	32.0	26.0	27.0	16.0	35.0	17.0	9.0	1.0	35.0
469	35.0	42.0	28.0	6.0	42.0	29.0	151.0	16.0	12.0	7.0	19.0	15.0	9.0	20.0	36.0	18.0	26.0	39.0	21.0	43.0	34.0	14.0	14.0	77.0	17.0	50.0	18.0	42.0	35.0	7.0	66.0	12.0	17.0	42.0	29.0	14.0	30.0	9.0	3.0	19.0	8.0	38.0	46.0	14.0	6.0	9.0	46.0	29.0	61.0
470	2.0	0.0	1.0	1.0	3.0	2.0	1.0	2.0	1.0	0.0	0.0	3.0	2.0	1.0	0.0	0.0	5.0	0.0	5.0	2.0	1.0	1.0	0.0	1.0	0.0	4.0	1.0	0.0	2.0	0.0	0.0	3.0	1.0	5.0	2.0	2.0	2.0	2.0	2.0	1.0	0.0	5.0	2.0	2.0	2.0	1.0	1.0	2.0	1.0
471	9.0	2.0	1.0	6.0	1.0	6.0	0.0	16.0	9.0	1.0	0.0	4.0	8.0	5.0	0.0	2.0	4.0	0.0	2.0	0.0	8.0	1.0	3.0	1.0	0.0	2.0	6.0	9.0	5.0	0.0	1.0	6.0	13.0	0.0	0.0	2.0	3.0	1.0	7.0	1.0	8.0	6.0	3.0	5.0	1.0	2.0	4.0	1.0	3.0
472	0.0	4.0	1.0	6.0	3.0	5.0	0.0	1.0	5.0	0.0	2.0	0.0	0.0	1.0	3.0	4.0	2.0	12.0	3.0	2.0	1.0	5.0	1.0	0.0	13.0	2.0	8.0	10.0	2.0	0.0	3.0	1.0	2.0	0.0	0.0	0.0	8.0	0.0	1.0	0.0	0.0	2.0	3.0	3.0	1.0	0.0	1.0	3.0	0.0
473	0.0	2.0	0.0	1.0	1.0	2.0	1.0	1.0	1.0	4.0	0.0	3.0	2.0	0.0	1.0	2.0	4.0	0.0	1.0	0.0	0.0	0.0	0.0	1.0	0.0	0.0	2.0	1.0	0.0	0.0	3.0	3.0	5.0	3.0	3.0	2.0	4.0	1.0	2.0	1.0	4.0	0.0	2.0	0.0	6.0	3.0	2.0	4.0	4.0
474	4.0	6.0	2.0	3.0	1.0	6.0	1.0	2.0	6.0	3.0	0.0	11.0	5.0	28.0	31.0	5.0	23.0	30.0	7.0	6.0	1.0	4.0	10.0	4.0	40.0	5.0	2.0	1.0	1.0	88.0	3.0	62.0	13.0	12.0	3.0	2.0	1.0	32.0	60.0	387.0	66.0	83.0	29.0	6.0	19.0	245.0	3.0	1.0	3.0
475	0.0	0.0	2.0	2.0	0.0	0.0	0.0	0.0	0.0	0.0	0.0	0.0	0.0	0.0	0.0	0.0	0.0	0.0	1.0	0.0	0.0	0.0	0.0	0.0	0.0	0.0	0.0	0.0	0.0	1.0	0.0	0.0	0.0	0.0	0.0	0.0	0.0	0.0	0.0	1.0	0.0	0.0	0.0	0.0	0.0	0.0	0.0	0.0	0.0
476	6.0	8.0	0.0	8.0	11.0	4.0	22.0	1.0	1.0	2.0	0.0	2.0	0.0	7.0	1.0	2.0	0.0	5.0	2.0	9.0	1.0	3.0	11.0	1.0	3.0	1.0	7.0	6.0	2.0	5.0	2.0	9.0	3.0	0.0	1.0	4.0	3.0	3.0	3.0	1.0	0.0	1.0	1.0	0.0	0.0	0.0	1.0	3.0	8.0
477	5.0	6.0	2.0	7.0	4.0	4.0	3.0	0.0	3.0	1.0	1.0	4.0	1.0	4.0	2.0	8.0	4.0	5.0	5.0	8.0	6.0	17.0	2.0	5.0	2.0	5.0	0.0	0.0	2.0	2.0	3.0	6.0	1.0	1.0	4.0	0.0	10.0	10.0	10.0	1.0	1.0	2.0	4.0	12.0	1.0	4.0	0.0	1.0	0.0
478	2.0	10.0	2.0	6.0	14.0	6.0	1.0	11.0	12.0	3.0	21.0	0.0	14.0	0.0	8.0	7.0	14.0	2.0	2.0	5.0	2.0	12.0	5.0	2.0	3.0	2.0	3.0	9.0	4.0	19.0	3.0	10.0	13.0	12.0	17.0	13.0	4.0	3.0	5.0	4.0	9.0	14.0	0.0	6.0	6.0	2.0	3.0	1.0	3.0
479	18.0	11.0	8.0	5.0	12.0	15.0	14.0	7.0	2.0	7.0	4.0	3.0	3.0	3.0	10.0	4.0	3.0	4.0	10.0	9.0	17.0	1.0	13.0	9.0	8.0	5.0	6.0	10.0	7.0	4.0	8.0	4.0	0.0	2.0	1.0	0.0	7.0	4.0	5.0	6.0	0.0	3.0	17.0	8.0	7.0	4.0	0.0	4.0	0.0
480	0.0	0.0	0.0	0.0	0.0	2.0	0.0	0.0	1.0	0.0	0.0	0.0	0.0	0.0	0.0	2.0	6.0	1.0	4.0	2.0	1.0	1.0	1.0	2.0	5.0	0.0	0.0	0.0	0.0	2.0	2.0	3.0	0.0	0.0	2.0	0.0	0.0	1.0	0.0	0.0	2.0	0.0	1.0	0.0	0.0	0.0	0.0	0.0	0.0
481	0.0	0.0	0.0	0.0	0.0	0.0	0.0	1.0	1.0	3.0	0.0	0.0	1.0	2.0	2.0	2.0	1.0	0.0	13.0	0.0	8.0	1.0	2.0	2.0	0.0	0.0	0.0	0.0	0.0	0.0	0.0	1.0	0.0	5.0	2.0	3.0	4.0	0.0	1.0	1.0	1.0	0.0	0.0	0.0	7.0	2.0	0.0	0.0	0.0
482	1.0	9.0	0.0	1.0	7.0	4.0	15.0	0.0	0.0	0.0	0.0	2.0	1.0	0.0	1.0	0.0	0.0	0.0	1.0	2.0	1.0	2.0	0.0	2.0	0.0	0.0	2.0	0.0	1.0	2.0	0.0	8.0	9.0	11.0	9.0	5.0	1.0	2.0	0.0	3.0	0.0	0.0	2.0	0.0	3.0	0.0	1.0	0.0	0.0
483	2.0	0.0	2.0	6.0	1.0	1.0	1.0	1.0	0.0	3.0	1.0	1.0	3.0	0.0	0.0	0.0	2.0	1.0	1.0	0.0	2.0	2.0	3.0	2.0	0.0	1.0	0.0	3.0	2.0	2.0	2.0	1.0	2.0	3.0	1.0	1.0	1.0	0.0	2.0	2.0	1.0	0.0	3.0	2.0	0.0	3.0	0.0	0.0	2.0
484	0.0	1.0	3.0	0.0	0.0	1.0	1.0	0.0	3.0	0.0	0.0	1.0	0.0	2.0	2.0	3.0	3.0	3.0	2.0	1.0	0.0	1.0	0.0	2.0	1.0	0.0	1.0	0.0	0.0	0.0	2.0	0.0	2.0	0.0	0.0	0.0	1.0	1.0	0.0	0.0	1.0	0.0	1.0	3.0	1.0	0.0	0.0	0.0	0.0
485	1.0	0.0	0.0	3.0	0.0	1.0	1.0	2.0	4.0	3.0	1.0	3.0	2.0	2.0	0.0	3.0	0.0	1.0	2.0	1.0	1.0	3.0	4.0	2.0	2.0	0.0	0.0	1.0	1.0	3.0	0.0	0.0	1.0	0.0	6.0	1.0	1.0	1.0	0.0	2.0	0.0	2.0	2.0	0.0	0.0	1.0	1.0	2.0	1.0
486	97.0	711.0	486.0	359.0	656.0	253.0	183.0	172.0	220.0	32.0	776.0	137.0	254.0	79.0	186.0	249.0	239.0	351.0	301.0	370.0	192.0	1104.0	192.0	442.0	316.0	139.0	151.0	390.0	394.0	927.0	144.0	56.0	120.0	374.0	169.0	164.0	207.0	210.0	73.0	143.0	231.0	297.0	295.0	375.0	282.0	305.0	595.0	126.0	354.0
487	1.0	2.0	1.0	1.0	3.0	5.0	24.0	1.0	2.0	7.0	3.0	1.0	2.0	0.0	1.0	2.0	0.0	9.0	6.0	6.0	8.0	17.0	6.0	3.0	8.0	19.0	1.0	2.0	27.0	12.0	5.0	5.0	3.0	1.0	3.0	8.0	9.0	7.0	5.0	1.0	2.0	2.0	1.0	1.0	0.0	0.0	0.0	4.0	2.0
488	2.0	0.0	7.0	1.0	1.0	2.0	0.0	0.0	0.0	0.0	0.0	0.0	0.0	3.0	1.0	2.0	0.0	0.0	2.0	2.0	1.0	0.0	0.0	0.0	2.0	0.0	1.0	0.0	1.0	2.0	0.0	1.0	3.0	2.0	0.0	0.0	4.0	1.0	0.0	1.0	1.0	1.0	1.0	0.0	1.0	0.0	0.0	1.0	4.0
489	0.0	0.0	0.0	0.0	0.0	0.0	0.0	0.0	0.0	1.0	0.0	0.0	0.0	0.0	0.0	0.0	0.0	0.0	1.0	0.0	0.0	0.0	0.0	0.0	0.0	0.0	0.0	0.0	0.0	0.0	0.0	0.0	0.0	0.0	0.0	0.0	0.0	0.0	0.0	0.0	0.0	0.0	1.0	0.0	1.0	0.0	0.0	0.0	0.0
490	13.0	5.0	8.0	11.0	13.0	24.0	20.0	14.0	8.0	4.0	10.0	6.0	6.0	18.0	18.0	8.0	8.0	7.0	17.0	10.0	0.0	4.0	2.0	2.0	32.0	19.0	43.0	10.0	17.0	3.0	6.0	11.0	40.0	2.0	15.0	8.0	9.0	15.0	7.0	8.0	6.0	16.0	21.0	2.0	29.0	5.0	5.0	9.0	16.0
491	3.0	1.0	4.0	1.0	2.0	2.0	0.0	1.0	8.0	2.0	0.0	4.0	0.0	5.0	2.0	8.0	19.0	1.0	2.0	3.0	0.0	93.0	0.0	0.0	18.0	1.0	12.0	59.0	10.0	1.0	43.0	114.0	1.0	33.0	55.0	756.0	49.0	4.0	3.0	28.0	13.0	0.0	1.0	50.0	3.0	2.0	9.0	0.0	2.0
492	4.0	1.0	0.0	2.0	1.0	5.0	1.0	31.0	25.0	43.0	3.0	16.0	9.0	1.0	2.0	1.0	2.0	0.0	7.0	2.0	4.0	1.0	2.0	0.0	4.0	4.0	2.0	9.0	2.0	3.0	5.0	9.0	25.0	6.0	1.0	14.0	0.0	0.0	13.0	1.0	1.0	4.0	9.0	0.0	1.0	14.0	14.0	3.0	0.0
493	34.0	19.0	51.0	10.0	14.0	25.0	5.0	6.0	5.0	4.0	12.0	7.0	6.0	3.0	12.0	6.0	1.0	7.0	12.0	14.0	5.0	11.0	7.0	5.0	11.0	8.0	35.0	10.0	16.0	6.0	5.0	7.0	21.0	0.0	1.0	4.0	5.0	3.0	6.0	8.0	6.0	12.0	22.0	8.0	3.0	5.0	5.0	20.0	3.0
494	0.0	0.0	0.0	2.0	1.0	0.0	1.0	2.0	4.0	0.0	0.0	1.0	1.0	5.0	0.0	2.0	0.0	1.0	3.0	1.0	6.0	0.0	1.0	1.0	0.0	0.0	3.0	3.0	3.0	2.0	2.0	0.0	0.0	2.0	1.0	2.0	2.0	1.0	6.0	2.0	1.0	1.0	0.0	6.0	4.0	5.0	0.0	2.0	0.0
495	11.0	11.0	16.0	7.0	11.0	4.0	5.0	7.0	15.0	11.0	10.0	7.0	13.0	6.0	13.0	13.0	25.0	15.0	22.0	18.0	10.0	15.0	16.0	11.0	11.0	8.0	12.0	4.0	14.0	14.0	13.0	9.0	8.0	9.0	11.0	10.0	15.0	13.0	15.0	13.0	6.0	14.0	12.0	6.0	17.0	14.0	6.0	17.0	9.0
496	8.0	3.0	9.0	30.0	2.0	7.0	3.0	11.0	5.0	31.0	1.0	15.0	2.0	14.0	2.0	3.0	18.0	4.0	4.0	5.0	8.0	3.0	12.0	6.0	6.0	14.0	9.0	16.0	4.0	1.0	8.0	31.0	11.0	33.0	11.0	15.0	8.0	11.0	30.0	11.0	19.0	8.0	3.0	5.0	30.0	21.0	45.0	8.0	10.0
497	0.0	1.0	0.0	1.0	0.0	0.0	0.0	0.0	1.0	0.0	1.0	1.0	1.0	1.0	0.0	1.0	0.0	1.0	1.0	0.0	3.0	2.0	1.0	0.0	0.0	0.0	0.0	0.0	0.0	0.0	1.0	0.0	1.0	0.0	0.0	1.0	0.0	0.0	1.0	3.0	0.0	0.0	2.0	0.0	0.0	0.0	0.0	1.0	3.0
498	2.0	3.0	3.0	0.0	5.0	3.0	0.0	0.0	1.0	0.0	1.0	0.0	0.0	1.0	3.0	2.0	0.0	0.0	1.0	5.0	2.0	1.0	1.0	1.0	0.0	0.0	1.0	1.0	0.0	0.0	4.0	0.0	0.0	0.0	2.0	0.0	2.0	0.0	0.0	1.0	0.0	1.0	4.0	4.0	0.0	0.0	0.0	0.0	0.0
499	3.0	2.0	0.0	1.0	2.0	1.0	2.0	0.0	1.0	0.0	0.0	1.0	0.0	0.0	3.0	1.0	3.0	1.0	2.0	3.0	1.0	1.0	1.0	4.0	0.0	4.0	0.0	0.0	0.0	4.0	0.0	1.0	0.0	0.0	1.0	1.0	1.0	1.0	1.0	0.0	0.0	0.0	6.0	1.0	2.0	3.0	0.0	3.0	0.0
500	2.0	1.0	10.0	1.0	2.0	4.0	0.0	6.0	6.0	8.0	9.0	5.0	5.0	0.0	3.0	2.0	0.0	2.0	9.0	3.0	8.0	0.0	3.0	4.0	5.0	2.0	3.0	0.0	4.0	4.0	0.0	4.0	0.0	0.0	0.0	1.0	0.0	2.0	3.0	0.0	2.0	3.0	11.0	4.0	4.0	2.0	1.0	6.0	4.0
501	2.0	3.0	5.0	2.0	2.0	6.0	2.0	0.0	3.0	1.0	0.0	1.0	0.0	1.0	2.0	2.0	2.0	1.0	2.0	0.0	1.0	0.0	2.0	0.0	2.0	0.0	2.0	3.0	0.0	0.0	5.0	0.0	2.0	0.0	0.0	0.0	1.0	1.0	0.0	2.0	1.0	0.0	5.0	4.0	1.0	0.0	0.0	0.0	2.0
502	1.0	5.0	1.0	6.0	7.0	0.0	13.0	2.0	7.0	3.0	10.0	1.0	5.0	2.0	4.0	6.0	2.0	4.0	9.0	4.0	5.0	6.0	14.0	0.0	10.0	6.0	4.0	1.0	7.0	0.0	5.0	1.0	2.0	0.0	0.0	1.0	9.0	3.0	1.0	1.0	0.0	5.0	5.0	4.0	1.0	0.0	0.0	6.0	0.0
503	0.0	7.0	1.0	2.0	7.0	1.0	0.0	3.0	1.0	3.0	7.0	0.0	6.0	1.0	3.0	1.0	1.0	6.0	10.0	3.0	2.0	2.0	6.0	4.0	0.0	3.0	0.0	2.0	1.0	3.0	1.0	1.0	0.0	0.0	1.0	0.0	2.0	1.0	0.0	0.0	7.0	0.0	1.0	3.0	0.0	0.0	1.0	1.0	0.0
504	4.0	1.0	3.0	0.0	2.0	1.0	1.0	1.0	2.0	0.0	0.0	0.0	0.0	1.0	1.0	0.0	1.0	0.0	2.0	1.0	2.0	0.0	6.0	0.0	0.0	0.0	1.0	2.0	1.0	1.0	0.0	0.0	0.0	1.0	0.0	5.0	2.0	0.0	1.0	2.0	0.0	1.0	0.0	1.0	0.0	0.0	2.0	1.0	1.0
505	0.0	1.0	0.0	0.0	1.0	1.0	1.0	6.0	7.0	4.0	21.0	3.0	1.0	0.0	2.0	1.0	0.0	10.0	4.0	4.0	0.0	28.0	1.0	10.0	2.0	35.0	0.0	0.0	5.0	8.0	2.0	1.0	10.0	2.0	8.0	0.0	2.0	3.0	10.0	18.0	4.0	0.0	1.0	4.0	0.0	3.0	15.0	4.0	16.0
506	0.0	1.0	1.0	1.0	1.0	0.0	0.0	0.0	1.0	0.0	0.0	1.0	1.0	1.0	0.0	1.0	0.0	1.0	1.0	1.0	1.0	1.0	0.0	1.0	0.0	0.0	1.0	0.0	0.0	1.0	0.0	0.0	1.0	0.0	0.0	0.0	3.0	0.0	0.0	0.0	0.0	1.0	0.0	1.0	0.0	0.0	1.0	1.0	1.0
507	27.0	49.0	16.0	25.0	24.0	44.0	43.0	9.0	19.0	10.0	8.0	14.0	9.0	24.0	21.0	33.0	14.0	21.0	70.0	45.0	38.0	44.0	18.0	40.0	21.0	59.0	41.0	13.0	21.0	22.0	36.0	18.0	4.0	4.0	5.0	10.0	21.0	20.0	13.0	5.0	7.0	11.0	23.0	50.0	37.0	16.0	0.0	10.0	1.0
508	0.0	0.0	0.0	0.0	0.0	0.0	0.0	0.0	0.0	1.0	1.0	0.0	0.0	0.0	0.0	0.0	1.0	1.0	1.0	0.0	0.0	0.0	1.0	0.0	0.0	0.0	0.0	1.0	0.0	0.0	1.0	0.0	0.0	0.0	0.0	0.0	1.0	0.0	0.0	2.0	0.0	0.0	0.0	0.0	0.0	0.0	2.0	1.0	0.0
509	0.0	0.0	0.0	1.0	0.0	0.0	1.0	0.0	0.0	0.0	0.0	1.0	0.0	2.0	0.0	0.0	0.0	0.0	1.0	0.0	0.0	0.0	0.0	0.0	2.0	1.0	0.0	0.0	0.0	0.0	1.0	0.0	0.0	0.0	0.0	0.0	1.0	0.0	0.0	0.0	0.0	0.0	0.0	0.0	0.0	0.0	0.0	0.0	0.0
510	3.0	9.0	2.0	6.0	3.0	7.0	6.0	4.0	0.0	2.0	6.0	11.0	3.0	2.0	4.0	7.0	1.0	4.0	11.0	5.0	11.0	2.0	9.0	1.0	3.0	1.0	13.0	6.0	1.0	1.0	7.0	2.0	0.0	1.0	0.0	0.0	3.0	3.0	2.0	5.0	5.0	6.0	26.0	8.0	5.0	5.0	6.0	19.0	0.0
511	1.0	2.0	0.0	4.0	1.0	1.0	1.0	2.0	6.0	0.0	0.0	1.0	2.0	0.0	0.0	1.0	0.0	0.0	2.0	0.0	1.0	3.0	0.0	0.0	0.0	1.0	1.0	1.0	3.0	0.0	0.0	1.0	1.0	0.0	1.0	2.0	0.0	0.0	0.0	2.0	0.0	2.0	0.0	0.0	1.0	0.0	0.0	1.0	0.0
512	1.0	1.0	0.0	0.0	0.0	0.0	2.0	0.0	0.0	0.0	0.0	0.0	0.0	1.0	0.0	1.0	0.0	2.0	1.0	0.0	0.0	0.0	0.0	0.0	0.0	1.0	0.0	0.0	4.0	1.0	0.0	0.0	1.0	0.0	0.0	0.0	0.0	0.0	0.0	1.0	0.0	0.0	0.0	2.0	0.0	0.0	0.0	0.0	0.0
513	7.0	5.0	5.0	1.0	6.0	6.0	8.0	4.0	2.0	2.0	4.0	1.0	2.0	4.0	2.0	10.0	3.0	6.0	5.0	2.0	2.0	3.0	5.0	0.0	12.0	6.0	9.0	6.0	8.0	5.0	10.0	7.0	2.0	0.0	4.0	1.0	11.0	6.0	3.0	1.0	1.0	1.0	3.0	8.0	5.0	0.0	1.0	7.0	3.0
514	2.0	6.0	7.0	3.0	6.0	11.0	5.0	4.0	6.0	2.0	5.0	5.0	1.0	4.0	0.0	2.0	2.0	1.0	4.0	1.0	3.0	7.0	5.0	0.0	4.0	3.0	3.0	0.0	5.0	1.0	3.0	4.0	6.0	0.0	1.0	1.0	1.0	5.0	3.0	0.0	0.0	3.0	3.0	7.0	1.0	0.0	8.0	7.0	1.0
515	3.0	4.0	8.0	6.0	3.0	7.0	10.0	1.0	1.0	3.0	2.0	2.0	4.0	1.0	4.0	7.0	1.0	6.0	3.0	6.0	2.0	6.0	1.0	10.0	7.0	3.0	3.0	2.0	2.0	5.0	9.0	2.0	1.0	0.0	2.0	3.0	0.0	4.0	2.0	1.0	1.0	4.0	2.0	1.0	3.0	3.0	7.0	2.0	2.0
516	7.0	13.0	12.0	12.0	31.0	10.0	14.0	2.0	4.0	9.0	9.0	2.0	0.0	3.0	14.0	21.0	1.0	12.0	2.0	5.0	4.0	15.0	7.0	0.0	3.0	2.0	0.0	13.0	6.0	4.0	9.0	3.0	2.0	0.0	2.0	5.0	11.0	5.0	5.0	3.0	2.0	6.0	8.0	6.0	3.0	0.0	2.0	1.0	1.0
517	0.0	0.0	0.0	0.0	1.0	0.0	0.0	0.0	0.0	0.0	0.0	0.0	0.0	0.0	0.0	0.0	1.0	1.0	1.0	0.0	0.0	0.0	0.0	0.0	0.0	0.0	0.0	0.0	1.0	0.0	0.0	1.0	0.0	0.0	0.0	0.0	0.0	1.0	0.0	0.0	1.0	0.0	0.0	0.0	0.0	1.0	1.0	0.0	3.0
518	2.0	0.0	0.0	0.0	0.0	4.0	3.0	0.0	3.0	1.0	0.0	0.0	2.0	0.0	1.0	0.0	0.0	0.0	2.0	11.0	4.0	1.0	1.0	8.0	1.0	2.0	0.0	0.0	2.0	1.0	0.0	2.0	1.0	1.0	5.0	1.0	0.0	2.0	2.0	0.0	1.0	1.0	1.0	2.0	0.0	0.0	0.0	2.0	1.0
519	19.0	15.0	44.0	5.0	10.0	16.0	0.0	3.0	0.0	0.0	1.0	6.0	1.0	0.0	0.0	0.0	0.0	0.0	6.0	0.0	8.0	1.0	2.0	0.0	7.0	1.0	6.0	2.0	4.0	0.0	1.0	1.0	8.0	0.0	2.0	0.0	0.0	0.0	0.0	0.0	8.0	1.0	13.0	0.0	20.0	0.0	4.0	14.0	19.0
520	7.0	24.0	42.0	21.0	1.0	22.0	58.0	72.0	79.0	76.0	7.0	109.0	19.0	82.0	10.0	89.0	97.0	90.0	6.0	43.0	5.0	16.0	62.0	41.0	115.0	49.0	153.0	32.0	47.0	11.0	39.0	26.0	30.0	68.0	55.0	135.0	45.0	68.0	100.0	93.0	59.0	68.0	23.0	34.0	205.0	47.0	137.0	58.0	66.0
521	1.0	0.0	0.0	3.0	0.0	0.0	5.0	0.0	2.0	0.0	2.0	2.0	0.0	0.0	0.0	2.0	1.0	1.0	3.0	3.0	0.0	1.0	1.0	3.0	0.0	0.0	0.0	2.0	0.0	1.0	0.0	0.0	1.0	3.0	1.0	3.0	1.0	1.0	1.0	0.0	0.0	1.0	0.0	0.0	1.0	1.0	2.0	2.0	0.0
522	11.0	3.0	34.0	10.0	13.0	9.0	57.0	8.0	7.0	10.0	13.0	28.0	20.0	9.0	14.0	14.0	14.0	21.0	12.0	12.0	4.0	19.0	8.0	14.0	25.0	25.0	5.0	11.0	24.0	28.0	37.0	23.0	19.0	10.0	9.0	8.0	17.0	36.0	13.0	12.0	10.0	5.0	12.0	10.0	21.0	13.0	38.0	2.0	18.0
523	0.0	0.0	0.0	0.0	0.0	0.0	0.0	1.0	0.0	1.0	2.0	1.0	3.0	0.0	0.0	0.0	2.0	0.0	1.0	0.0	1.0	3.0	1.0	0.0	1.0	0.0	0.0	0.0	0.0	0.0	0.0	0.0	0.0	1.0	1.0	0.0	3.0	0.0	0.0	0.0	13.0	2.0	7.0	0.0	1.0	0.0	1.0	0.0	0.0
524	3.0	1.0	1.0	0.0	1.0	1.0	2.0	6.0	1.0	0.0	1.0	0.0	1.0	3.0	3.0	5.0	5.0	0.0	3.0	0.0	2.0	0.0	1.0	0.0	0.0	1.0	0.0	1.0	1.0	1.0	7.0	4.0	4.0	1.0	1.0	0.0	2.0	0.0	4.0	1.0	2.0	1.0	0.0	3.0	11.0	1.0	2.0	0.0	0.0
525	0.0	0.0	0.0	0.0	0.0	0.0	0.0	3.0	1.0	2.0	2.0	0.0	0.0	0.0	1.0	1.0	1.0	0.0	3.0	1.0	1.0	0.0	5.0	0.0	0.0	0.0	0.0	0.0	0.0	0.0	0.0	0.0	2.0	1.0	0.0	1.0	1.0	0.0	1.0	0.0	3.0	1.0	1.0	0.0	0.0	0.0	0.0	0.0	0.0
526	6.0	2.0	7.0	4.0	4.0	4.0	5.0	0.0	1.0	7.0	0.0	4.0	3.0	1.0	2.0	2.0	0.0	0.0	2.0	1.0	0.0	0.0	5.0	0.0	11.0	1.0	13.0	5.0	2.0	1.0	2.0	0.0	2.0	0.0	0.0	1.0	1.0	2.0	1.0	0.0	0.0	4.0	1.0	8.0	2.0	2.0	0.0	0.0	0.0
527	1.0	2.0	1.0	0.0	0.0	3.0	2.0	8.0	8.0	2.0	5.0	8.0	5.0	1.0	3.0	1.0	3.0	2.0	1.0	1.0	1.0	1.0	1.0	0.0	3.0	0.0	0.0	2.0	1.0	1.0	2.0	1.0	4.0	1.0	2.0	0.0	2.0	3.0	4.0	1.0	2.0	2.0	0.0	1.0	3.0	2.0	0.0	0.0	0.0
528	0.0	0.0	0.0	0.0	0.0	1.0	2.0	1.0	0.0	0.0	0.0	0.0	0.0	0.0	0.0	0.0	0.0	0.0	1.0	0.0	2.0	1.0	0.0	1.0	1.0	0.0	0.0	1.0	0.0	0.0	0.0	0.0	0.0	0.0	0.0	0.0	0.0	0.0	0.0	0.0	0.0	0.0	2.0	0.0	4.0	0.0	0.0	0.0	0.0
529	1.0	0.0	1.0	1.0	0.0	4.0	0.0	0.0	0.0	0.0	1.0	1.0	0.0	1.0	3.0	2.0	4.0	1.0	8.0	4.0	1.0	10.0	3.0	0.0	8.0	2.0	6.0	4.0	3.0	3.0	7.0	7.0	0.0	1.0	1.0	1.0	2.0	7.0	4.0	3.0	1.0	3.0	6.0	14.0	7.0	6.0	1.0	11.0	0.0
530	1.0	0.0	0.0	0.0	1.0	2.0	0.0	0.0	0.0	0.0	0.0	0.0	0.0	0.0	0.0	0.0	0.0	0.0	1.0	1.0	0.0	0.0	0.0	2.0	0.0	0.0	0.0	0.0	0.0	0.0	0.0	0.0	0.0	0.0	0.0	0.0	1.0	0.0	0.0	0.0	0.0	0.0	2.0	0.0	0.0	0.0	0.0	0.0	0.0
531	0.0	2.0	4.0	5.0	2.0	6.0	2.0	0.0	3.0	8.0	9.0	0.0	6.0	3.0	5.0	2.0	4.0	3.0	1.0	7.0	7.0	5.0	3.0	4.0	1.0	0.0	1.0	3.0	2.0	1.0	3.0	2.0	2.0	5.0	2.0	2.0	4.0	3.0	3.0	6.0	4.0	7.0	1.0	3.0	4.0	10.0	1.0	1.0	0.0
532	1.0	0.0	1.0	2.0	0.0	1.0	0.0	0.0	1.0	0.0	0.0	1.0	2.0	1.0	1.0	2.0	0.0	0.0	3.0	0.0	2.0	0.0	1.0	0.0	0.0	0.0	0.0	2.0	1.0	2.0	0.0	0.0	0.0	0.0	0.0	0.0	0.0	1.0	1.0	2.0	0.0	1.0	0.0	0.0	1.0	1.0	3.0	3.0	0.0
533	0.0	0.0	0.0	0.0	0.0	0.0	0.0	0.0	1.0	0.0	0.0	1.0	0.0	0.0	1.0	1.0	0.0	0.0	1.0	1.0	0.0	2.0	0.0	1.0	0.0	0.0	0.0	0.0	0.0	0.0	1.0	0.0	0.0	1.0	1.0	3.0	0.0	0.0	0.0	1.0	0.0	0.0	0.0	0.0	1.0	1.0	2.0	2.0	1.0
534	14.0	25.0	31.0	8.0	36.0	24.0	12.0	2.0	3.0	10.0	12.0	1.0	6.0	8.0	17.0	20.0	3.0	25.0	8.0	18.0	10.0	33.0	18.0	13.0	7.0	3.0	14.0	9.0	11.0	7.0	17.0	4.0	5.0	4.0	4.0	13.0	11.0	3.0	4.0	10.0	6.0	7.0	21.0	16.0	10.0	8.0	2.0	5.0	2.0
535	33.0	19.0	20.0	8.0	33.0	14.0	17.0	3.0	7.0	6.0	9.0	19.0	9.0	6.0	17.0	25.0	14.0	13.0	1.0	6.0	25.0	2.0	25.0	16.0	39.0	41.0	25.0	23.0	20.0	23.0	19.0	6.0	0.0	4.0	1.0	1.0	4.0	13.0	0.0	21.0	21.0	8.0	31.0	6.0	5.0	42.0	86.0	50.0	14.0
536	28.0	75.0	78.0	20.0	63.0	42.0	9.0	29.0	80.0	23.0	51.0	20.0	46.0	20.0	51.0	16.0	45.0	31.0	20.0	34.0	34.0	40.0	16.0	31.0	20.0	12.0	29.0	19.0	16.0	33.0	28.0	18.0	18.0	37.0	16.0	11.0	0.0	20.0	6.0	13.0	36.0	29.0	48.0	29.0	7.0	11.0	76.0	29.0	5.0
537	8.0	3.0	9.0	8.0	10.0	4.0	1.0	8.0	7.0	7.0	5.0	4.0	0.0	3.0	0.0	10.0	0.0	2.0	4.0	24.0	5.0	3.0	4.0	1.0	2.0	2.0	6.0	9.0	2.0	2.0	2.0	1.0	1.0	6.0	3.0	2.0	5.0	3.0	2.0	5.0	3.0	30.0	8.0	13.0	2.0	1.0	4.0	0.0	1.0
538	0.0	0.0	1.0	1.0	1.0	0.0	2.0	1.0	0.0	3.0	1.0	3.0	1.0	1.0	6.0	0.0	0.0	2.0	3.0	2.0	0.0	0.0	2.0	0.0	0.0	2.0	2.0	5.0	1.0	0.0	1.0	0.0	0.0	2.0	0.0	0.0	0.0	0.0	2.0	0.0	1.0	4.0	1.0	1.0	0.0	0.0	3.0	0.0	0.0
539	0.0	0.0	0.0	0.0	0.0	1.0	0.0	0.0	0.0	0.0	0.0	0.0	0.0	0.0	0.0	0.0	1.0	0.0	1.0	1.0	0.0	0.0	0.0	1.0	1.0	0.0	1.0	0.0	0.0	0.0	0.0	0.0	0.0	0.0	0.0	0.0	0.0	1.0	0.0	0.0	0.0	0.0	0.0	0.0	0.0	0.0	0.0	0.0	0.0
540	0.0	0.0	0.0	1.0	0.0	0.0	0.0	0.0	0.0	0.0	0.0	0.0	1.0	1.0	1.0	0.0	0.0	0.0	1.0	0.0	0.0	0.0	0.0	0.0	2.0	2.0	1.0	1.0	1.0	1.0	0.0	1.0	0.0	0.0	0.0	0.0	1.0	1.0	0.0	0.0	0.0	2.0	0.0	0.0	0.0	0.0	0.0	0.0	0.0
541	0.0	0.0	0.0	0.0	1.0	1.0	0.0	0.0	0.0	0.0	0.0	0.0	0.0	0.0	0.0	0.0	0.0	0.0	2.0	0.0	0.0	0.0	0.0	0.0	0.0	0.0	1.0	0.0	0.0	0.0	1.0	0.0	0.0	0.0	0.0	0.0	0.0	0.0	0.0	0.0	0.0	0.0	0.0	0.0	0.0	0.0	0.0	0.0	0.0
542	0.0	0.0	0.0	0.0	0.0	0.0	0.0	0.0	0.0	0.0	0.0	1.0	0.0	1.0	0.0	0.0	0.0	1.0	2.0	0.0	0.0	0.0	1.0	0.0	0.0	0.0	0.0	0.0	0.0	0.0	0.0	0.0	0.0	0.0	0.0	0.0	0.0	3.0	1.0	0.0	0.0	0.0	0.0	0.0	0.0	0.0	0.0	0.0	0.0
543	2.0	2.0	2.0	1.0	3.0	7.0	2.0	0.0	2.0	0.0	0.0	0.0	0.0	2.0	1.0	3.0	1.0	7.0	4.0	2.0	1.0	4.0	3.0	2.0	6.0	6.0	4.0	3.0	0.0	0.0	3.0	1.0	0.0	1.0	0.0	0.0	4.0	3.0	2.0	0.0	1.0	1.0	6.0	7.0	1.0	1.0	2.0	2.0	0.0
544	6.0	9.0	1.0	5.0	10.0	3.0	9.0	0.0	6.0	1.0	3.0	5.0	1.0	6.0	7.0	10.0	3.0	6.0	4.0	12.0	12.0	8.0	0.0	2.0	5.0	10.0	3.0	1.0	10.0	6.0	11.0	8.0	1.0	1.0	5.0	1.0	11.0	5.0	4.0	2.0	1.0	2.0	2.0	14.0	1.0	9.0	0.0	5.0	0.0
545	0.0	0.0	0.0	0.0	0.0	0.0	0.0	0.0	0.0	0.0	0.0	0.0	0.0	0.0	0.0	0.0	0.0	0.0	1.0	0.0	0.0	0.0	0.0	0.0	0.0	0.0	0.0	0.0	1.0	0.0	0.0	1.0	0.0	0.0	0.0	0.0	0.0	0.0	0.0	0.0	1.0	0.0	0.0	0.0	0.0	1.0	0.0	0.0	0.0
546	20.0	30.0	13.0	26.0	27.0	17.0	21.0	25.0	29.0	24.0	31.0	29.0	23.0	27.0	31.0	34.0	39.0	44.0	30.0	59.0	29.0	32.0	37.0	47.0	25.0	21.0	13.0	16.0	20.0	28.0	21.0	27.0	26.0	24.0	23.0	21.0	27.0	28.0	31.0	27.0	24.0	28.0	17.0	30.0	30.0	32.0	20.0	33.0	21.0
547	0.0	0.0	0.0	0.0	0.0	0.0	0.0	0.0	0.0	0.0	0.0	0.0	0.0	0.0	1.0	1.0	1.0	0.0	1.0	0.0	1.0	0.0	0.0	0.0	0.0	1.0	0.0	0.0	0.0	0.0	0.0	0.0	0.0	1.0	0.0	1.0	0.0	0.0	0.0	0.0	1.0	1.0	0.0	0.0	0.0	1.0	0.0	0.0	0.0
548	0.0	0.0	2.0	2.0	2.0	1.0	0.0	0.0	0.0	0.0	1.0	1.0	0.0	1.0	1.0	0.0	1.0	3.0	1.0	0.0	0.0	1.0	1.0	0.0	12.0	3.0	2.0	4.0	3.0	0.0	6.0	2.0	2.0	0.0	0.0	0.0	3.0	1.0	1.0	1.0	0.0	0.0	1.0	4.0	4.0	3.0	2.0	1.0	0.0
549	14.0	11.0	24.0	13.0	22.0	17.0	4.0	8.0	3.0	5.0	9.0	9.0	3.0	5.0	9.0	9.0	3.0	12.0	2.0	4.0	7.0	4.0	7.0	0.0	7.0	9.0	22.0	4.0	10.0	4.0	5.0	7.0	12.0	0.0	0.0	2.0	7.0	4.0	4.0	1.0	5.0	10.0	14.0	6.0	4.0	6.0	2.0	11.0	6.0
550	1.0	1.0	0.0	1.0	3.0	0.0	1.0	2.0	3.0	2.0	2.0	1.0	1.0	0.0	1.0	0.0	2.0	0.0	1.0	1.0	1.0	2.0	1.0	1.0	0.0	0.0	0.0	1.0	0.0	1.0	1.0	0.0	3.0	2.0	2.0	1.0	4.0	2.0	4.0	2.0	4.0	1.0	2.0	1.0	2.0	0.0	3.0	0.0	1.0
551	7.0	5.0	2.0	1.0	6.0	3.0	6.0	1.0	4.0	3.0	2.0	2.0	1.0	2.0	3.0	1.0	1.0	0.0	4.0	3.0	1.0	1.0	2.0	2.0	4.0	7.0	3.0	1.0	6.0	7.0	4.0	3.0	6.0	5.0	3.0	4.0	1.0	5.0	4.0	4.0	0.0	1.0	0.0	1.0	1.0	1.0	4.0	5.0	1.0
552	15.0	10.0	7.0	2.0	20.0	8.0	0.0	14.0	15.0	12.0	17.0	6.0	3.0	4.0	14.0	4.0	3.0	12.0	9.0	5.0	10.0	17.0	22.0	0.0	6.0	3.0	10.0	1.0	17.0	6.0	4.0	3.0	5.0	0.0	1.0	1.0	13.0	7.0	4.0	3.0	1.0	5.0	6.0	11.0	1.0	3.0	0.0	2.0	1.0
553	0.0	0.0	0.0	0.0	0.0	0.0	0.0	0.0	0.0	0.0	0.0	0.0	0.0	0.0	0.0	0.0	0.0	0.0	1.0	0.0	0.0	0.0	0.0	0.0	3.0	1.0	1.0	0.0	0.0	1.0	0.0	0.0	0.0	0.0	0.0	0.0	0.0	0.0	0.0	0.0	0.0	0.0	0.0	1.0	1.0	0.0	0.0	0.0	1.0
554	3.0	5.0	7.0	2.0	5.0	1.0	1.0	4.0	4.0	4.0	12.0	7.0	5.0	2.0	4.0	5.0	4.0	6.0	3.0	0.0	5.0	1.0	8.0	0.0	0.0	5.0	2.0	3.0	2.0	2.0	1.0	0.0	5.0	0.0	0.0	2.0	1.0	2.0	3.0	0.0	7.0	4.0	4.0	3.0	3.0	0.0	2.0	2.0	1.0
555	12.0	15.0	9.0	23.0	24.0	18.0	21.0	0.0	3.0	0.0	1.0	6.0	4.0	1.0	9.0	3.0	1.0	4.0	9.0	18.0	6.0	11.0	8.0	15.0	9.0	2.0	19.0	15.0	6.0	3.0	25.0	0.0	0.0	0.0	1.0	0.0	0.0	1.0	1.0	10.0	6.0	2.0	27.0	4.0	8.0	20.0	32.0	40.0	10.0
556	0.0	0.0	0.0	0.0	0.0	0.0	1.0	1.0	1.0	0.0	0.0	0.0	0.0	0.0	2.0	0.0	0.0	2.0	1.0	0.0	0.0	0.0	1.0	0.0	0.0	0.0	0.0	0.0	0.0	0.0	0.0	0.0	0.0	0.0	0.0	0.0	2.0	1.0	0.0	0.0	0.0	0.0	0.0	0.0	0.0	0.0	0.0	0.0	0.0
557	0.0	4.0	3.0	2.0	2.0	1.0	4.0	2.0	1.0	1.0	2.0	4.0	3.0	2.0	2.0	3.0	4.0	2.0	2.0	2.0	1.0	0.0	3.0	0.0	1.0	4.0	1.0	2.0	1.0	1.0	2.0	1.0	5.0	3.0	5.0	6.0	5.0	6.0	4.0	5.0	6.0	5.0	5.0	6.0	8.0	7.0	11.0	7.0	2.0
558	3.0	2.0	2.0	2.0	2.0	3.0	1.0	0.0	12.0	2.0	8.0	3.0	5.0	2.0	9.0	6.0	8.0	12.0	7.0	8.0	9.0	8.0	5.0	5.0	2.0	4.0	9.0	6.0	3.0	5.0	9.0	2.0	5.0	5.0	3.0	5.0	1.0	5.0	6.0	4.0	0.0	1.0	1.0	0.0	1.0	2.0	2.0	0.0	4.0
559	1.0	17.0	17.0	6.0	2.0	2.0	0.0	10.0	3.0	10.0	3.0	3.0	3.0	2.0	6.0	0.0	1.0	2.0	2.0	3.0	5.0	1.0	9.0	1.0	1.0	10.0	5.0	1.0	2.0	0.0	0.0	8.0	15.0	5.0	4.0	9.0	1.0	3.0	2.0	2.0	4.0	1.0	8.0	2.0	1.0	3.0	6.0	2.0	7.0
560	3.0	3.0	0.0	1.0	3.0	5.0	8.0	0.0	3.0	0.0	0.0	2.0	0.0	6.0	1.0	8.0	2.0	3.0	5.0	4.0	2.0	5.0	3.0	2.0	5.0	1.0	2.0	1.0	4.0	2.0	5.0	1.0	0.0	0.0	0.0	1.0	1.0	4.0	2.0	0.0	1.0	0.0	3.0	0.0	2.0	1.0	1.0	2.0	0.0
561	0.0	0.0	0.0	0.0	0.0	0.0	0.0	0.0	0.0	0.0	0.0	0.0	0.0	0.0	1.0	0.0	0.0	0.0	1.0	0.0	0.0	0.0	0.0	0.0	0.0	0.0	0.0	0.0	0.0	0.0	0.0	0.0	0.0	0.0	0.0	0.0	0.0	1.0	0.0	0.0	0.0	1.0	0.0	0.0	1.0	0.0	0.0	0.0	0.0
562	5.0	5.0	0.0	2.0	2.0	4.0	12.0	1.0	0.0	0.0	0.0	3.0	3.0	0.0	0.0	5.0	1.0	0.0	6.0	9.0	6.0	6.0	4.0	10.0	2.0	5.0	3.0	1.0	0.0	4.0	8.0	0.0	0.0	0.0	1.0	0.0	0.0	5.0	1.0	1.0	1.0	0.0	14.0	7.0	7.0	18.0	0.0	3.0	0.0
563	0.0	0.0	0.0	0.0	1.0	1.0	1.0	0.0	1.0	3.0	3.0	4.0	0.0	0.0	1.0	0.0	1.0	1.0	2.0	0.0	1.0	0.0	2.0	0.0	0.0	1.0	0.0	1.0	0.0	0.0	0.0	0.0	7.0	10.0	2.0	2.0	0.0	3.0	3.0	2.0	0.0	2.0	1.0	1.0	0.0	0.0	1.0	0.0	1.0
564	2.0	2.0	0.0	1.0	0.0	0.0	2.0	0.0	1.0	0.0	0.0	1.0	0.0	0.0	0.0	1.0	0.0	0.0	1.0	2.0	0.0	4.0	0.0	2.0	1.0	1.0	0.0	0.0	0.0	0.0	1.0	0.0	0.0	0.0	0.0	0.0	1.0	2.0	0.0	0.0	0.0	1.0	3.0	4.0	1.0	6.0	0.0	0.0	0.0
565	1.0	0.0	1.0	5.0	0.0	0.0	0.0	2.0	1.0	0.0	0.0	0.0	0.0	0.0	0.0	3.0	0.0	2.0	2.0	1.0	0.0	1.0	3.0	4.0	0.0	0.0	0.0	2.0	0.0	0.0	0.0	0.0	0.0	0.0	1.0	2.0	0.0	1.0	1.0	3.0	0.0	0.0	3.0	0.0	0.0	0.0	371.0	287.0	205.0
566	0.0	1.0	3.0	1.0	6.0	3.0	6.0	1.0	1.0	0.0	1.0	1.0	2.0	1.0	6.0	3.0	1.0	1.0	3.0	4.0	2.0	8.0	3.0	1.0	0.0	0.0	1.0	3.0	2.0	1.0	1.0	2.0	1.0	0.0	2.0	4.0	1.0	1.0	0.0	2.0	0.0	2.0	6.0	7.0	2.0	2.0	1.0	0.0	0.0
567	18.0	3.0	7.0	42.0	8.0	6.0	6.0	10.0	4.0	11.0	1.0	2.0	5.0	2.0	12.0	0.0	14.0	22.0	2.0	11.0	11.0	1.0	17.0	8.0	4.0	8.0	6.0	14.0	10.0	9.0	17.0	19.0	2.0	3.0	9.0	12.0	2.0	1.0	4.0	4.0	10.0	8.0	25.0	0.0	10.0	9.0	28.0	2.0	11.0
568	1.0	1.0	1.0	1.0	1.0	2.0	0.0	0.0	1.0	0.0	0.0	1.0	0.0	0.0	0.0	0.0	0.0	0.0	3.0	1.0	0.0	2.0	0.0	2.0	2.0	0.0	2.0	0.0	0.0	0.0	2.0	0.0	0.0	0.0	0.0	1.0	0.0	0.0	1.0	0.0	1.0	0.0	0.0	2.0	1.0	0.0	0.0	3.0	1.0
569	14.0	5.0	8.0	8.0	0.0	9.0	11.0	27.0	6.0	113.0	6.0	186.0	6.0	42.0	17.0	7.0	28.0	1.0	3.0	4.0	1.0	0.0	2.0	1.0	1.0	18.0	2.0	42.0	12.0	20.0	10.0	19.0	39.0	24.0	116.0	2.0	6.0	4.0	20.0	3.0	35.0	157.0	2.0	0.0	0.0	16.0	1.0	1.0	27.0
570	11.0	7.0	7.0	9.0	9.0	12.0	5.0	2.0	3.0	0.0	0.0	0.0	2.0	6.0	6.0	2.0	3.0	16.0	5.0	4.0	1.0	3.0	5.0	0.0	21.0	12.0	24.0	6.0	8.0	8.0	9.0	4.0	1.0	1.0	0.0	3.0	6.0	5.0	2.0	3.0	0.0	3.0	7.0	3.0	1.0	1.0	0.0	10.0	9.0
571	1.0	0.0	0.0	2.0	0.0	1.0	2.0	1.0	1.0	0.0	0.0	0.0	0.0	4.0	0.0	2.0	0.0	2.0	2.0	1.0	1.0	0.0	0.0	2.0	0.0	0.0	1.0	4.0	1.0	1.0	1.0	1.0	0.0	3.0	0.0	2.0	0.0	1.0	1.0	1.0	3.0	1.0	1.0	1.0	3.0	1.0	0.0	1.0	0.0
572	0.0	0.0	0.0	0.0	0.0	0.0	0.0	1.0	1.0	1.0	0.0	0.0	0.0	0.0	0.0	0.0	0.0	1.0	1.0	0.0	1.0	0.0	0.0	0.0	0.0	0.0	0.0	0.0	0.0	0.0	0.0	0.0	1.0	1.0	0.0	1.0	0.0	1.0	0.0	0.0	2.0	1.0	1.0	0.0	0.0	0.0	0.0	0.0	1.0
573	2.0	10.0	3.0	3.0	2.0	3.0	3.0	0.0	3.0	1.0	2.0	0.0	1.0	2.0	0.0	4.0	1.0	3.0	4.0	8.0	1.0	24.0	1.0	7.0	3.0	4.0	2.0	1.0	4.0	18.0	2.0	0.0	1.0	2.0	1.0	0.0	0.0	4.0	2.0	0.0	2.0	1.0	5.0	6.0	1.0	4.0	0.0	0.0	0.0
574	0.0	0.0	0.0	0.0	0.0	2.0	1.0	0.0	0.0	0.0	0.0	3.0	1.0	1.0	0.0	6.0	0.0	2.0	3.0	2.0	1.0	8.0	3.0	2.0	0.0	0.0	0.0	0.0	0.0	0.0	1.0	1.0	0.0	0.0	0.0	0.0	0.0	1.0	0.0	0.0	0.0	0.0	3.0	6.0	1.0	1.0	0.0	0.0	0.0
575	1.0	9.0	12.0	6.0	8.0	11.0	4.0	2.0	7.0	2.0	1.0	7.0	5.0	3.0	1.0	1.0	0.0	3.0	13.0	9.0	2.0	9.0	6.0	0.0	2.0	5.0	13.0	1.0	4.0	1.0	0.0	4.0	3.0	0.0	0.0	1.0	3.0	2.0	1.0	0.0	3.0	2.0	5.0	6.0	2.0	1.0	1.0	8.0	1.0
576	1.0	4.0	3.0	4.0	0.0	1.0	6.0	7.0	3.0	1.0	6.0	2.0	0.0	4.0	3.0	4.0	6.0	8.0	7.0	6.0	5.0	1.0	2.0	4.0	7.0	1.0	2.0	1.0	4.0	1.0	3.0	4.0	2.0	1.0	1.0	10.0	4.0	2.0	2.0	3.0	18.0	3.0	2.0	1.0	1.0	4.0	4.0	4.0	7.0
577	4.0	0.0	10.0	3.0	8.0	11.0	2.0	3.0	1.0	9.0	4.0	3.0	3.0	10.0	7.0	8.0	8.0	9.0	7.0	3.0	5.0	0.0	1.0	0.0	5.0	18.0	5.0	15.0	8.0	23.0	1.0	6.0	2.0	4.0	1.0	10.0	13.0	6.0	0.0	2.0	7.0	17.0	3.0	2.0	0.0	1.0	4.0	8.0	14.0
578	2.0	2.0	1.0	2.0	2.0	0.0	0.0	0.0	1.0	7.0	3.0	1.0	1.0	1.0	1.0	1.0	1.0	5.0	6.0	2.0	2.0	2.0	1.0	0.0	0.0	2.0	3.0	1.0	0.0	1.0	0.0	0.0	1.0	4.0	7.0	3.0	0.0	1.0	1.0	1.0	1.0	6.0	2.0	2.0	4.0	3.0	1.0	1.0	0.0
579	3.0	0.0	16.0	2.0	7.0	5.0	9.0	12.0	3.0	6.0	3.0	2.0	31.0	4.0	2.0	2.0	5.0	0.0	9.0	7.0	20.0	0.0	4.0	0.0	1.0	6.0	7.0	2.0	9.0	8.0	0.0	3.0	1.0	5.0	14.0	3.0	0.0	13.0	0.0	17.0	1.0	54.0	19.0	1.0	0.0	10.0	0.0	0.0	0.0
580	0.0	0.0	0.0	0.0	0.0	0.0	0.0	0.0	0.0	0.0	0.0	0.0	0.0	0.0	0.0	0.0	0.0	0.0	1.0	0.0	0.0	0.0	0.0	0.0	0.0	0.0	0.0	0.0	0.0	0.0	0.0	1.0	0.0	0.0	0.0	0.0	0.0	0.0	0.0	0.0	0.0	1.0	0.0	0.0	0.0	0.0	1.0	0.0	0.0
581	0.0	0.0	0.0	0.0	0.0	0.0	0.0	0.0	0.0	0.0	0.0	0.0	0.0	1.0	1.0	0.0	0.0	0.0	1.0	0.0	0.0	1.0	0.0	0.0	0.0	0.0	0.0	0.0	1.0	0.0	0.0	0.0	0.0	0.0	0.0	0.0	0.0	0.0	0.0	0.0	0.0	0.0	0.0	0.0	0.0	0.0	0.0	1.0	0.0
582	5.0	5.0	3.0	2.0	2.0	1.0	0.0	1.0	3.0	0.0	4.0	3.0	0.0	4.0	3.0	2.0	0.0	0.0	1.0	0.0	0.0	0.0	3.0	0.0	6.0	0.0	2.0	2.0	2.0	0.0	1.0	0.0	1.0	0.0	1.0	4.0	2.0	3.0	3.0	5.0	0.0	2.0	0.0	2.0	0.0	1.0	1.0	0.0	0.0
583	1.0	0.0	2.0	0.0	0.0	2.0	1.0	0.0	0.0	0.0	1.0	1.0	0.0	1.0	0.0	0.0	0.0	0.0	1.0	0.0	0.0	0.0	1.0	1.0	6.0	0.0	0.0	0.0	0.0	0.0	1.0	1.0	1.0	0.0	0.0	0.0	0.0	0.0	0.0	0.0	0.0	0.0	0.0	2.0	0.0	0.0	0.0	0.0	0.0
584	0.0	1.0	1.0	0.0	0.0	1.0	0.0	1.0	1.0	0.0	1.0	0.0	0.0	2.0	0.0	2.0	0.0	0.0	4.0	3.0	4.0	2.0	0.0	8.0	3.0	4.0	1.0	1.0	1.0	0.0	0.0	1.0	0.0	1.0	1.0	1.0	0.0	0.0	1.0	1.0	1.0	0.0	5.0	1.0	2.0	3.0	0.0	1.0	0.0
585	1.0	0.0	0.0	2.0	0.0	0.0	0.0	0.0	0.0	0.0	0.0	0.0	0.0	0.0	0.0	0.0	0.0	0.0	2.0	0.0	1.0	2.0	0.0	0.0	0.0	0.0	0.0	0.0	1.0	0.0	1.0	0.0	0.0	1.0	0.0	0.0	0.0	0.0	0.0	0.0	0.0	0.0	0.0	0.0	2.0	0.0	0.0	0.0	0.0
586	2.0	0.0	2.0	0.0	1.0	2.0	0.0	1.0	1.0	0.0	0.0	2.0	2.0	1.0	0.0	0.0	1.0	0.0	5.0	5.0	1.0	1.0	2.0	0.0	3.0	1.0	3.0	1.0	0.0	0.0	0.0	1.0	0.0	0.0	0.0	1.0	1.0	2.0	1.0	2.0	0.0	2.0	3.0	6.0	1.0	1.0	0.0	2.0	0.0
587	3.0	3.0	1.0	1.0	0.0	3.0	2.0	0.0	1.0	0.0	0.0	1.0	1.0	2.0	1.0	0.0	1.0	0.0	8.0	2.0	1.0	1.0	1.0	0.0	1.0	1.0	2.0	1.0	1.0	1.0	0.0	2.0	0.0	0.0	0.0	0.0	1.0	1.0	0.0	0.0	0.0	0.0	0.0	3.0	0.0	0.0	1.0	3.0	1.0
588	4.0	6.0	4.0	10.0	9.0	9.0	15.0	0.0	7.0	20.0	7.0	4.0	18.0	0.0	2.0	5.0	2.0	7.0	13.0	10.0	12.0	11.0	8.0	4.0	7.0	10.0	0.0	3.0	22.0	16.0	0.0	3.0	8.0	0.0	0.0	3.0	10.0	1.0	5.0	1.0	2.0	3.0	13.0	5.0	0.0	5.0	0.0	6.0	0.0
589	0.0	0.0	0.0	1.0	0.0	0.0	0.0	0.0	0.0	0.0	0.0	0.0	0.0	1.0	0.0	0.0	0.0	0.0	5.0	12.0	9.0	7.0	3.0	1.0	0.0	0.0	0.0	0.0	0.0	0.0	0.0	0.0	0.0	0.0	0.0	0.0	0.0	0.0	0.0	0.0	4.0	23.0	21.0	20.0	47.0	38.0	0.0	1.0	0.0
590	0.0	0.0	0.0	0.0	0.0	0.0	0.0	0.0	0.0	0.0	0.0	0.0	0.0	0.0	0.0	0.0	0.0	0.0	1.0	0.0	0.0	0.0	0.0	0.0	0.0	0.0	0.0	0.0	0.0	0.0	0.0	0.0	0.0	0.0	0.0	0.0	0.0	0.0	0.0	0.0	0.0	0.0	0.0	0.0	1.0	0.0	0.0	0.0	0.0
591	11.0	837.0	10.0	26.0	40.0	155.0	4.0	25.0	1.0	9.0	8.0	0.0	1.0	5.0	84.0	14.0	252.0	66.0	2.0	3.0	3.0	36.0	89.0	1.0	167.0	457.0	573.0	2.0	3.0	674.0	1043.0	157.0	4.0	32.0	4.0	60.0	3.0	10.0	2085.0	107.0	80.0	3.0	3.0	3.0	420.0	352.0	3.0	0.0	0.0
592	0.0	1.0	0.0	0.0	0.0	0.0	1.0	0.0	0.0	0.0	0.0	0.0	1.0	0.0	0.0	0.0	0.0	0.0	1.0	4.0	0.0	3.0	0.0	5.0	0.0	3.0	0.0	1.0	1.0	2.0	2.0	2.0	0.0	0.0	1.0	0.0	0.0	0.0	0.0	0.0	0.0	0.0	0.0	2.0	0.0	1.0	0.0	0.0	0.0
593	1.0	0.0	1.0	0.0	0.0	0.0	0.0	3.0	2.0	0.0	0.0	0.0	0.0	0.0	0.0	0.0	0.0	0.0	3.0	0.0	1.0	0.0	0.0	1.0	0.0	1.0	1.0	0.0	0.0	0.0	0.0	0.0	0.0	0.0	1.0	2.0	0.0	0.0	0.0	0.0	2.0	0.0	0.0	0.0	0.0	0.0	0.0	0.0	0.0
594	2.0	2.0	2.0	5.0	1.0	5.0	4.0	0.0	0.0	0.0	0.0	0.0	0.0	3.0	0.0	3.0	0.0	1.0	3.0	1.0	2.0	1.0	2.0	1.0	6.0	2.0	1.0	4.0	1.0	1.0	0.0	1.0	0.0	1.0	1.0	1.0	0.0	1.0	0.0	0.0	1.0	0.0	1.0	2.0	2.0	0.0	0.0	6.0	0.0
595	1.0	2.0	4.0	0.0	5.0	2.0	5.0	4.0	2.0	4.0	4.0	5.0	4.0	4.0	4.0	6.0	15.0	3.0	7.0	13.0	5.0	8.0	9.0	4.0	10.0	17.0	5.0	7.0	5.0	8.0	7.0	13.0	8.0	6.0	13.0	4.0	3.0	15.0	9.0	10.0	5.0	3.0	10.0	6.0	7.0	3.0	5.0	5.0	5.0
596	1.0	5.0	2.0	4.0	9.0	6.0	1.0	2.0	0.0	0.0	6.0	2.0	2.0	5.0	3.0	3.0	3.0	5.0	4.0	1.0	0.0	5.0	6.0	1.0	1.0	6.0	3.0	1.0	9.0	5.0	7.0	4.0	1.0	0.0	0.0	1.0	2.0	0.0	0.0	1.0	2.0	1.0	3.0	8.0	3.0	1.0	1.0	1.0	0.0
597	4.0	3.0	2.0	2.0	2.0	10.0	2.0	3.0	7.0	5.0	3.0	4.0	3.0	4.0	6.0	8.0	5.0	1.0	2.0	5.0	2.0	1.0	0.0	1.0	6.0	2.0	3.0	3.0	2.0	3.0	1.0	5.0	1.0	3.0	1.0	1.0	2.0	0.0	1.0	1.0	3.0	1.0	3.0	3.0	1.0	3.0	3.0	1.0	1.0
598	0.0	0.0	0.0	0.0	0.0	0.0	0.0	1.0	1.0	0.0	0.0	0.0	0.0	0.0	0.0	0.0	0.0	0.0	1.0	2.0	0.0	2.0	0.0	0.0	2.0	0.0	1.0	0.0	1.0	1.0	1.0	0.0	0.0	0.0	0.0	0.0	2.0	0.0	0.0	0.0	0.0	0.0	2.0	0.0	1.0	0.0	0.0	1.0	0.0
599	6.0	5.0	3.0	3.0	5.0	4.0	3.0	5.0	24.0	10.0	15.0	12.0	14.0	12.0	14.0	7.0	18.0	6.0	9.0	10.0	9.0	9.0	14.0	9.0	10.0	6.0	1.0	7.0	5.0	9.0	5.0	6.0	12.0	5.0	20.0	17.0	6.0	10.0	10.0	18.0	4.0	3.0	3.0	4.0	9.0	7.0	6.0	4.0	2.0
600	1.0	7.0	1.0	0.0	5.0	0.0	0.0	0.0	1.0	1.0	1.0	0.0	2.0	1.0	2.0	1.0	0.0	6.0	2.0	0.0	2.0	3.0	1.0	1.0	0.0	1.0	0.0	0.0	7.0	7.0	2.0	0.0	1.0	1.0	2.0	0.0	7.0	1.0	0.0	0.0	1.0	1.0	0.0	1.0	2.0	0.0	0.0	0.0	1.0
601	2.0	3.0	6.0	2.0	1.0	7.0	1.0	0.0	0.0	0.0	0.0	0.0	0.0	0.0	1.0	1.0	1.0	5.0	3.0	0.0	3.0	1.0	0.0	1.0	7.0	8.0	1.0	6.0	2.0	2.0	0.0	0.0	0.0	0.0	0.0	0.0	0.0	1.0	0.0	0.0	1.0	4.0	1.0	1.0	1.0	0.0	0.0	0.0	1.0
602	5.0	2.0	4.0	4.0	3.0	3.0	6.0	0.0	0.0	0.0	0.0	0.0	0.0	0.0	0.0	0.0	0.0	0.0	1.0	1.0	2.0	1.0	1.0	0.0	0.0	0.0	1.0	1.0	0.0	0.0	4.0	0.0	0.0	0.0	0.0	0.0	0.0	0.0	0.0	0.0	1.0	0.0	2.0	0.0	0.0	0.0	1.0	3.0	12.0
603	0.0	0.0	0.0	0.0	0.0	0.0	0.0	0.0	0.0	0.0	0.0	0.0	0.0	0.0	0.0	0.0	0.0	0.0	1.0	0.0	0.0	0.0	0.0	0.0	0.0	0.0	0.0	0.0	0.0	1.0	0.0	0.0	0.0	0.0	0.0	0.0	0.0	0.0	0.0	0.0	0.0	1.0	1.0	0.0	0.0	0.0	0.0	0.0	0.0
604	1.0	0.0	0.0	0.0	0.0	0.0	0.0	0.0	0.0	0.0	0.0	0.0	0.0	0.0	0.0	0.0	0.0	0.0	1.0	3.0	0.0	0.0	1.0	0.0	0.0	0.0	0.0	0.0	0.0	0.0	0.0	0.0	0.0	0.0	0.0	0.0	0.0	0.0	0.0	0.0	0.0	0.0	1.0	1.0	0.0	0.0	0.0	1.0	0.0
605	0.0	0.0	0.0	0.0	0.0	0.0	4.0	0.0	1.0	0.0	0.0	0.0	0.0	0.0	1.0	3.0	0.0	0.0	1.0	0.0	0.0	1.0	0.0	0.0	1.0	2.0	0.0	0.0	1.0	0.0	0.0	0.0	0.0	0.0	0.0	0.0	0.0	0.0	0.0	0.0	0.0	0.0	1.0	1.0	0.0	0.0	0.0	0.0	0.0
606	0.0	3.0	5.0	0.0	4.0	0.0	1.0	1.0	2.0	0.0	1.0	0.0	0.0	1.0	1.0	1.0	0.0	1.0	1.0	0.0	2.0	0.0	0.0	1.0	1.0	0.0	0.0	2.0	0.0	0.0	0.0	0.0	1.0	1.0	0.0	0.0	0.0	0.0	0.0	0.0	0.0	0.0	0.0	0.0	0.0	2.0	0.0	0.0	1.0
607	0.0	0.0	0.0	0.0	0.0	0.0	0.0	0.0	0.0	0.0	1.0	2.0	0.0	1.0	1.0	2.0	0.0	0.0	4.0	0.0	1.0	0.0	3.0	0.0	0.0	0.0	0.0	0.0	0.0	0.0	0.0	1.0	2.0	4.0	1.0	3.0	0.0	0.0	0.0	0.0	1.0	0.0	1.0	0.0	0.0	0.0	0.0	0.0	0.0
608	1.0	1.0	0.0	0.0	0.0	1.0	0.0	0.0	1.0	2.0	0.0	0.0	1.0	1.0	2.0	0.0	0.0	0.0	3.0	0.0	1.0	0.0	0.0	0.0	0.0	0.0	2.0	0.0	0.0	0.0	0.0	2.0	0.0	0.0	3.0	4.0	0.0	0.0	0.0	0.0	0.0	0.0	0.0	0.0	0.0	0.0	0.0	0.0	0.0
609	0.0	2.0	0.0	0.0	1.0	3.0	2.0	0.0	1.0	1.0	0.0	0.0	0.0	0.0	1.0	5.0	1.0	0.0	3.0	1.0	4.0	0.0	1.0	1.0	6.0	5.0	0.0	3.0	1.0	2.0	3.0	1.0	0.0	0.0	2.0	0.0	1.0	0.0	0.0	0.0	0.0	0.0	3.0	1.0	2.0	2.0	1.0	1.0	0.0
610	0.0	0.0	0.0	0.0	0.0	0.0	0.0	0.0	0.0	1.0	0.0	0.0	1.0	0.0	0.0	0.0	0.0	0.0	1.0	0.0	0.0	0.0	0.0	0.0	0.0	0.0	0.0	0.0	1.0	0.0	0.0	0.0	1.0	0.0	0.0	0.0	0.0	0.0	0.0	1.0	0.0	0.0	0.0	0.0	0.0	0.0	0.0	0.0	0.0
611	2.0	0.0	2.0	0.0	2.0	1.0	3.0	0.0	0.0	0.0	0.0	0.0	1.0	0.0	3.0	1.0	1.0	0.0	1.0	0.0	2.0	2.0	2.0	1.0	3.0	0.0	0.0	0.0	4.0	1.0	1.0	0.0	1.0	0.0	3.0	3.0	2.0	1.0	1.0	0.0	0.0	0.0	1.0	0.0	0.0	1.0	1.0	0.0	0.0
612	0.0	0.0	0.0	0.0	0.0	0.0	0.0	0.0	0.0	0.0	0.0	0.0	0.0	0.0	0.0	0.0	0.0	0.0	2.0	0.0	0.0	0.0	0.0	0.0	0.0	0.0	0.0	0.0	0.0	0.0	0.0	0.0	0.0	0.0	0.0	0.0	0.0	0.0	0.0	0.0	0.0	0.0	0.0	0.0	0.0	0.0	0.0	0.0	0.0
613	0.0	1.0	1.0	0.0	0.0	1.0	2.0	0.0	0.0	1.0	0.0	0.0	0.0	0.0	0.0	1.0	0.0	1.0	2.0	3.0	1.0	6.0	0.0	6.0	0.0	0.0	0.0	1.0	4.0	0.0	0.0	0.0	0.0	0.0	1.0	2.0	4.0	0.0	0.0	1.0	0.0	1.0	1.0	0.0	0.0	0.0	0.0	0.0	0.0
614	1.0	0.0	0.0	0.0	0.0	0.0	0.0	1.0	0.0	0.0	0.0	0.0	1.0	0.0	0.0	0.0	0.0	0.0	2.0	1.0	0.0	0.0	0.0	0.0	0.0	0.0	0.0	0.0	0.0	0.0	0.0	0.0	0.0	1.0	0.0	0.0	0.0	0.0	0.0	0.0	1.0	0.0	0.0	1.0	0.0	0.0	0.0	0.0	0.0
615	1.0	0.0	4.0	0.0	0.0	0.0	0.0	1.0	0.0	1.0	0.0	9.0	0.0	0.0	0.0	0.0	1.0	0.0	1.0	7.0	1.0	0.0	3.0	7.0	3.0	0.0	2.0	1.0	0.0	1.0	0.0	1.0	6.0	2.0	1.0	0.0	0.0	1.0	0.0	2.0	0.0	2.0	15.0	1.0	7.0	10.0	2.0	5.0	3.0
616	0.0	0.0	1.0	1.0	0.0	0.0	3.0	1.0	1.0	3.0	1.0	0.0	3.0	1.0	0.0	1.0	1.0	3.0	2.0	1.0	3.0	3.0	0.0	2.0	0.0	0.0	3.0	3.0	1.0	0.0	2.0	2.0	0.0	1.0	1.0	0.0	0.0	1.0	3.0	1.0	2.0	1.0	2.0	2.0	0.0	1.0	0.0	0.0	1.0
617	10.0	11.0	8.0	7.0	15.0	3.0	11.0	11.0	68.0	44.0	45.0	56.0	44.0	65.0	49.0	60.0	26.0	15.0	12.0	15.0	11.0	16.0	10.0	11.0	10.0	18.0	7.0	11.0	16.0	18.0	7.0	15.0	51.0	38.0	46.0	39.0	36.0	38.0	36.0	44.0	9.0	10.0	13.0	7.0	23.0	10.0	10.0	6.0	11.0
618	0.0	1.0	0.0	0.0	0.0	0.0	0.0	2.0	3.0	9.0	18.0	4.0	7.0	1.0	8.0	3.0	0.0	9.0	9.0	2.0	13.0	1.0	7.0	0.0	1.0	0.0	0.0	0.0	0.0	0.0	0.0	0.0	0.0	5.0	5.0	8.0	5.0	0.0	3.0	9.0	3.0	2.0	17.0	2.0	3.0	1.0	3.0	0.0	0.0
619	6.0	2.0	0.0	6.0	0.0	2.0	3.0	1.0	5.0	0.0	0.0	6.0	0.0	1.0	0.0	3.0	6.0	0.0	1.0	12.0	0.0	1.0	2.0	4.0	1.0	0.0	0.0	10.0	0.0	1.0	4.0	0.0	4.0	1.0	1.0	6.0	3.0	0.0	4.0	0.0	5.0	0.0	0.0	5.0	1.0	1.0	1.0	3.0	3.0
620	0.0	4.0	9.0	2.0	1.0	4.0	1.0	1.0	1.0	1.0	1.0	5.0	0.0	4.0	0.0	3.0	4.0	5.0	3.0	4.0	1.0	4.0	1.0	1.0	1.0	1.0	0.0	0.0	0.0	1.0	3.0	1.0	8.0	2.0	4.0	0.0	0.0	2.0	0.0	3.0	8.0	1.0	1.0	3.0	11.0	1.0	6.0	1.0	2.0
621	6.0	1.0	8.0	1.0	0.0	2.0	0.0	2.0	0.0	0.0	0.0	2.0	0.0	0.0	3.0	0.0	0.0	1.0	3.0	5.0	2.0	0.0	1.0	0.0	2.0	0.0	8.0	2.0	0.0	0.0	0.0	0.0	3.0	0.0	0.0	0.0	0.0	3.0	0.0	2.0	0.0	5.0	3.0	0.0	1.0	1.0	1.0	2.0	0.0
622	7.0	5.0	8.0	9.0	9.0	10.0	2.0	3.0	4.0	9.0	6.0	4.0	1.0	9.0	1.0	4.0	1.0	10.0	8.0	5.0	4.0	8.0	5.0	10.0	14.0	1.0	16.0	12.0	4.0	1.0	7.0	6.0	2.0	5.0	3.0	1.0	13.0	3.0	4.0	4.0	1.0	4.0	10.0	4.0	2.0	1.0	6.0	10.0	0.0
623	1.0	0.0	0.0	4.0	2.0	0.0	0.0	2.0	3.0	3.0	1.0	6.0	1.0	5.0	2.0	1.0	2.0	0.0	1.0	4.0	2.0	2.0	1.0	1.0	2.0	3.0	4.0	10.0	1.0	0.0	0.0	4.0	24.0	10.0	5.0	21.0	7.0	1.0	3.0	11.0	3.0	5.0	1.0	0.0	2.0	1.0	6.0	4.0	3.0
624	1.0	3.0	0.0	2.0	5.0	0.0	4.0	3.0	8.0	2.0	3.0	1.0	3.0	0.0	2.0	3.0	1.0	3.0	15.0	1.0	0.0	4.0	5.0	0.0	3.0	2.0	2.0	5.0	3.0	0.0	0.0	2.0	1.0	2.0	1.0	0.0	7.0	2.0	1.0	0.0	1.0	2.0	0.0	3.0	0.0	0.0	0.0	1.0	0.0
625	2.0	1.0	0.0	0.0	2.0	0.0	2.0	0.0	1.0	0.0	0.0	0.0	0.0	0.0	0.0	0.0	1.0	0.0	3.0	0.0	0.0	2.0	0.0	0.0	0.0	1.0	1.0	1.0	0.0	1.0	0.0	0.0	0.0	0.0	0.0	1.0	1.0	0.0	1.0	0.0	0.0	3.0	0.0	2.0	0.0	0.0	0.0	3.0	0.0
626	4.0	1.0	1.0	2.0	5.0	10.0	5.0	2.0	1.0	2.0	3.0	2.0	1.0	4.0	2.0	10.0	1.0	1.0	3.0	2.0	2.0	3.0	3.0	0.0	11.0	5.0	9.0	6.0	6.0	0.0	12.0	1.0	0.0	0.0	2.0	1.0	11.0	2.0	3.0	0.0	0.0	3.0	1.0	7.0	4.0	0.0	1.0	1.0	1.0
627	19.0	89.0	21.0	34.0	45.0	43.0	45.0	7.0	6.0	4.0	9.0	9.0	11.0	6.0	6.0	19.0	4.0	20.0	40.0	61.0	22.0	35.0	66.0	27.0	21.0	5.0	39.0	8.0	4.0	10.0	5.0	29.0	53.0	1.0	1.0	12.0	16.0	13.0	5.0	4.0	7.0	4.0	10.0	14.0	13.0	8.0	3.0	17.0	20.0
628	5.0	6.0	1.0	12.0	14.0	11.0	9.0	1.0	2.0	0.0	3.0	1.0	1.0	8.0	6.0	14.0	2.0	18.0	4.0	11.0	4.0	20.0	5.0	12.0	1.0	4.0	2.0	2.0	9.0	8.0	9.0	2.0	1.0	3.0	4.0	2.0	5.0	7.0	3.0	0.0	2.0	0.0	17.0	10.0	19.0	4.0	0.0	0.0	0.0
629	25.0	6.0	21.0	3.0	7.0	7.0	21.0	89.0	30.0	23.0	57.0	182.0	98.0	66.0	30.0	124.0	50.0	4.0	8.0	50.0	28.0	17.0	18.0	4.0	77.0	19.0	47.0	15.0	3.0	12.0	26.0	20.0	63.0	24.0	2.0	16.0	12.0	11.0	6.0	55.0	8.0	11.0	15.0	6.0	40.0	83.0	28.0	19.0	125.0
630	0.0	0.0	0.0	0.0	0.0	0.0	0.0	1.0	0.0	0.0	0.0	2.0	0.0	1.0	0.0	1.0	0.0	0.0	1.0	3.0	0.0	2.0	0.0	0.0	0.0	0.0	0.0	0.0	0.0	0.0	0.0	0.0	3.0	0.0	0.0	4.0	2.0	1.0	3.0	1.0	11.0	3.0	1.0	0.0	4.0	0.0	0.0	0.0	0.0
631	8.0	3.0	10.0	0.0	5.0	11.0	3.0	2.0	1.0	0.0	3.0	2.0	0.0	3.0	10.0	2.0	1.0	2.0	3.0	3.0	2.0	1.0	2.0	0.0	12.0	1.0	6.0	3.0	3.0	0.0	1.0	3.0	0.0	0.0	0.0	0.0	1.0	2.0	4.0	0.0	0.0	0.0	2.0	0.0	5.0	0.0	0.0	5.0	14.0
632	4.0	6.0	4.0	1.0	17.0	14.0	3.0	10.0	17.0	1.0	6.0	10.0	8.0	5.0	17.0	10.0	14.0	15.0	12.0	13.0	11.0	3.0	13.0	10.0	9.0	0.0	5.0	11.0	0.0	0.0	1.0	4.0	4.0	0.0	0.0	1.0	7.0	11.0	2.0	9.0	9.0	8.0	7.0	18.0	3.0	1.0	12.0	3.0	0.0
633	0.0	0.0	0.0	2.0	1.0	1.0	3.0	2.0	3.0	0.0	0.0	1.0	0.0	7.0	1.0	2.0	1.0	4.0	3.0	2.0	2.0	1.0	2.0	0.0	3.0	1.0	0.0	2.0	2.0	0.0	1.0	0.0	0.0	0.0	0.0	0.0	1.0	0.0	0.0	0.0	0.0	1.0	0.0	2.0	1.0	0.0	0.0	2.0	3.0
634	1.0	1.0	1.0	0.0	1.0	0.0	0.0	0.0	0.0	0.0	0.0	0.0	0.0	0.0	0.0	0.0	1.0	2.0	1.0	1.0	2.0	0.0	3.0	0.0	0.0	1.0	0.0	2.0	0.0	2.0	0.0	1.0	0.0	2.0	1.0	0.0	1.0	0.0	1.0	0.0	1.0	1.0	0.0	0.0	1.0	0.0	1.0	0.0	0.0
635	1.0	2.0	0.0	1.0	2.0	1.0	1.0	1.0	2.0	2.0	0.0	2.0	1.0	0.0	0.0	2.0	0.0	0.0	1.0	1.0	0.0	2.0	0.0	0.0	0.0	0.0	0.0	0.0	0.0	1.0	1.0	2.0	1.0	0.0	1.0	0.0	1.0	1.0	1.0	0.0	0.0	0.0	0.0	2.0	0.0	1.0	0.0	0.0	0.0
636	0.0	2.0	0.0	0.0	1.0	1.0	2.0	2.0	1.0	0.0	0.0	2.0	0.0	2.0	4.0	0.0	2.0	0.0	1.0	2.0	0.0	2.0	1.0	0.0	1.0	1.0	1.0	1.0	0.0	0.0	1.0	1.0	2.0	2.0	2.0	1.0	1.0	2.0	1.0	0.0	0.0	1.0	0.0	0.0	0.0	1.0	0.0	2.0	0.0
637	0.0	0.0	0.0	0.0	0.0	0.0	0.0	0.0	0.0	0.0	1.0	0.0	1.0	0.0	0.0	0.0	0.0	0.0	1.0	0.0	0.0	0.0	0.0	0.0	0.0	0.0	0.0	0.0	0.0	1.0	0.0	0.0	0.0	0.0	1.0	0.0	0.0	0.0	0.0	0.0	0.0	0.0	1.0	0.0	0.0	0.0	0.0	0.0	0.0
638	6.0	11.0	2.0	5.0	9.0	7.0	7.0	2.0	2.0	0.0	0.0	3.0	2.0	1.0	2.0	0.0	1.0	1.0	7.0	18.0	3.0	5.0	12.0	5.0	5.0	0.0	5.0	2.0	0.0	0.0	0.0	7.0	9.0	3.0	4.0	1.0	3.0	4.0	2.0	5.0	0.0	4.0	2.0	3.0	0.0	0.0	0.0	0.0	1.0
639	1.0	0.0	0.0	0.0	0.0	0.0	0.0	0.0	0.0	0.0	0.0	1.0	1.0	0.0	0.0	1.0	0.0	0.0	1.0	0.0	0.0	0.0	0.0	1.0	0.0	0.0	0.0	1.0	1.0	0.0	0.0	0.0	0.0	1.0	1.0	0.0	1.0	0.0	0.0	0.0	1.0	1.0	0.0	1.0	1.0	1.0	0.0	1.0	0.0
640	0.0	1.0	4.0	0.0	2.0	1.0	1.0	1.0	1.0	0.0	0.0	0.0	0.0	1.0	1.0	1.0	0.0	2.0	3.0	0.0	0.0	3.0	1.0	0.0	3.0	1.0	3.0	2.0	2.0	0.0	1.0	1.0	1.0	1.0	0.0	0.0	0.0	3.0	1.0	0.0	0.0	0.0	0.0	2.0	1.0	0.0	1.0	2.0	3.0
641	10.0	2.0	0.0	7.0	8.0	7.0	9.0	28.0	13.0	1.0	9.0	1.0	15.0	3.0	7.0	3.0	10.0	0.0	20.0	22.0	1.0	2.0	0.0	0.0	7.0	12.0	7.0	10.0	10.0	27.0	6.0	25.0	8.0	29.0	0.0	0.0	8.0	10.0	3.0	11.0	8.0	44.0	2.0	16.0	1.0	0.0	11.0	11.0	4.0
642	0.0	0.0	0.0	0.0	0.0	0.0	1.0	0.0	0.0	0.0	0.0	0.0	0.0	0.0	2.0	0.0	0.0	1.0	2.0	0.0	0.0	0.0	0.0	0.0	0.0	0.0	0.0	0.0	0.0	0.0	0.0	0.0	0.0	0.0	0.0	0.0	0.0	0.0	0.0	0.0	0.0	0.0	0.0	0.0	0.0	0.0	0.0	0.0	0.0
643	0.0	0.0	0.0	1.0	0.0	0.0	0.0	0.0	0.0	0.0	0.0	0.0	2.0	1.0	0.0	0.0	0.0	0.0	2.0	0.0	1.0	0.0	0.0	0.0	1.0	2.0	0.0	0.0	0.0	0.0	1.0	0.0	0.0	0.0	0.0	1.0	0.0	0.0	0.0	0.0	0.0	0.0	0.0	0.0	0.0	0.0	1.0	0.0	0.0
644	19.0	18.0	8.0	12.0	16.0	22.0	31.0	0.0	5.0	3.0	5.0	12.0	4.0	16.0	16.0	25.0	4.0	11.0	24.0	30.0	28.0	24.0	8.0	16.0	23.0	31.0	21.0	9.0	16.0	26.0	28.0	15.0	4.0	2.0	4.0	4.0	23.0	18.0	9.0	1.0	5.0	1.0	26.0	28.0	22.0	15.0	0.0	8.0	0.0
645	1.0	2.0	1.0	2.0	2.0	0.0	1.0	1.0	9.0	1.0	4.0	8.0	3.0	2.0	3.0	2.0	0.0	12.0	9.0	2.0	3.0	0.0	4.0	0.0	0.0	1.0	0.0	0.0	2.0	1.0	0.0	1.0	1.0	0.0	0.0	0.0	2.0	1.0	1.0	0.0	0.0	7.0	2.0	2.0	0.0	1.0	0.0	2.0	2.0
646	3.0	2.0	0.0	0.0	0.0	1.0	0.0	0.0	0.0	0.0	0.0	1.0	0.0	0.0	0.0	2.0	0.0	1.0	2.0	1.0	0.0	0.0	0.0	0.0	1.0	2.0	0.0	0.0	0.0	0.0	0.0	0.0	0.0	0.0	0.0	0.0	0.0	0.0	0.0	0.0	0.0	0.0	0.0	0.0	0.0	3.0	0.0	0.0	0.0
647	0.0	0.0	0.0	1.0	0.0	0.0	0.0	0.0	0.0	0.0	0.0	0.0	0.0	0.0	0.0	0.0	0.0	0.0	1.0	0.0	0.0	0.0	0.0	0.0	0.0	0.0	0.0	1.0	0.0	0.0	0.0	0.0	0.0	0.0	1.0	0.0	0.0	0.0	0.0	1.0	1.0	0.0	0.0	0.0	0.0	0.0	0.0	0.0	0.0
648	3.0	3.0	16.0	1.0	1.0	0.0	0.0	7.0	3.0	5.0	10.0	4.0	5.0	0.0	2.0	4.0	1.0	1.0	7.0	5.0	7.0	1.0	3.0	5.0	3.0	3.0	6.0	0.0	2.0	3.0	2.0	8.0	0.0	0.0	1.0	0.0	1.0	1.0	1.0	1.0	2.0	4.0	16.0	1.0	3.0	2.0	1.0	6.0	3.0
649	0.0	0.0	0.0	0.0	0.0	0.0	0.0	0.0	0.0	0.0	0.0	0.0	0.0	0.0	0.0	0.0	0.0	0.0	2.0	1.0	2.0	0.0	0.0	0.0	0.0	1.0	0.0	0.0	0.0	0.0	0.0	0.0	0.0	0.0	0.0	0.0	0.0	0.0	0.0	0.0	0.0	0.0	0.0	0.0	0.0	0.0	0.0	0.0	0.0
650	0.0	0.0	2.0	0.0	0.0	0.0	0.0	0.0	0.0	0.0	0.0	0.0	0.0	0.0	1.0	0.0	0.0	0.0	2.0	0.0	0.0	0.0	0.0	0.0	7.0	0.0	1.0	0.0	3.0	0.0	1.0	0.0	0.0	0.0	0.0	0.0	0.0	0.0	0.0	0.0	0.0	0.0	2.0	1.0	1.0	2.0	0.0	0.0	0.0
651	2.0	2.0	0.0	1.0	3.0	3.0	11.0	0.0	1.0	1.0	0.0	1.0	0.0	0.0	0.0	0.0	1.0	2.0	3.0	22.0	3.0	4.0	2.0	30.0	1.0	2.0	0.0	0.0	6.0	6.0	0.0	4.0	2.0	2.0	12.0	12.0	1.0	0.0	0.0	0.0	0.0	0.0	0.0	0.0	0.0	3.0	0.0	2.0	1.0
652	0.0	0.0	3.0	0.0	1.0	0.0	0.0	0.0	1.0	1.0	0.0	1.0	0.0	0.0	0.0	2.0	2.0	0.0	1.0	0.0	0.0	0.0	0.0	0.0	1.0	0.0	0.0	1.0	2.0	2.0	2.0	1.0	2.0	1.0	0.0	0.0	0.0	2.0	1.0	0.0	1.0	0.0	1.0	0.0	0.0	0.0	1.0	0.0	1.0
653	1.0	0.0	1.0	1.0	0.0	0.0	0.0	0.0	0.0	0.0	0.0	0.0	0.0	1.0	0.0	0.0	0.0	0.0	1.0	0.0	0.0	0.0	0.0	0.0	1.0	0.0	0.0	0.0	0.0	1.0	0.0	0.0	1.0	0.0	0.0	0.0	0.0	0.0	0.0	0.0	0.0	0.0	0.0	0.0	0.0	0.0	0.0	0.0	0.0
654	0.0	0.0	0.0	0.0	0.0	0.0	0.0	0.0	0.0	0.0	1.0	0.0	0.0	0.0	1.0	1.0	0.0	1.0	1.0	2.0	0.0	0.0	0.0	1.0	0.0	0.0	0.0	0.0	0.0	1.0	0.0	2.0	3.0	6.0	0.0	4.0	1.0	0.0	1.0	4.0	0.0	0.0	0.0	0.0	1.0	0.0	0.0	1.0	0.0
655	0.0	0.0	1.0	0.0	0.0	1.0	0.0	0.0	0.0	0.0	1.0	0.0	0.0	0.0	0.0	1.0	0.0	0.0	1.0	0.0	0.0	0.0	0.0	0.0	0.0	0.0	0.0	0.0	0.0	0.0	0.0	0.0	0.0	0.0	0.0	0.0	0.0	0.0	0.0	1.0	0.0	0.0	0.0	0.0	0.0	0.0	24.0	41.0	31.0
656	0.0	9.0	7.0	40.0	2.0	3.0	41.0	0.0	0.0	0.0	0.0	0.0	1.0	0.0	0.0	0.0	0.0	0.0	6.0	1.0	0.0	12.0	0.0	0.0	3.0	0.0	0.0	1.0	2.0	0.0	22.0	10.0	1.0	14.0	3.0	46.0	0.0	5.0	51.0	24.0	69.0	10.0	0.0	12.0	2.0	32.0	1.0	1.0	0.0
657	6.0	2.0	4.0	3.0	5.0	8.0	11.0	0.0	10.0	0.0	0.0	3.0	3.0	1.0	1.0	2.0	0.0	1.0	5.0	0.0	3.0	2.0	2.0	0.0	10.0	5.0	8.0	12.0	1.0	0.0	4.0	5.0	3.0	0.0	0.0	3.0	1.0	3.0	0.0	0.0	1.0	3.0	2.0	4.0	1.0	1.0	0.0	3.0	3.0
658	9.0	1.0	4.0	9.0	9.0	9.0	3.0	7.0	5.0	10.0	6.0	4.0	2.0	3.0	3.0	5.0	4.0	9.0	8.0	0.0	1.0	2.0	5.0	4.0	14.0	6.0	9.0	3.0	7.0	0.0	5.0	1.0	3.0	0.0	0.0	2.0	2.0	2.0	1.0	0.0	5.0	1.0	7.0	8.0	0.0	0.0	2.0	6.0	1.0
659	2.0	4.0	3.0	3.0	5.0	2.0	3.0	1.0	0.0	1.0	1.0	3.0	1.0	3.0	5.0	3.0	0.0	6.0	5.0	0.0	2.0	4.0	2.0	0.0	2.0	0.0	4.0	6.0	1.0	3.0	4.0	3.0	0.0	0.0	0.0	0.0	4.0	1.0	2.0	0.0	1.0	0.0	1.0	4.0	0.0	0.0	0.0	5.0	5.0
660	0.0	0.0	0.0	0.0	0.0	0.0	2.0	0.0	1.0	0.0	0.0	0.0	0.0	1.0	2.0	0.0	0.0	0.0	3.0	1.0	0.0	1.0	1.0	0.0	0.0	0.0	0.0	0.0	0.0	0.0	0.0	0.0	0.0	0.0	0.0	0.0	2.0	0.0	0.0	1.0	0.0	0.0	0.0	0.0	0.0	0.0	0.0	0.0	0.0
661	0.0	0.0	0.0	0.0	0.0	0.0	0.0	0.0	0.0	0.0	0.0	0.0	0.0	0.0	0.0	0.0	0.0	0.0	1.0	1.0	0.0	3.0	0.0	0.0	0.0	1.0	0.0	0.0	1.0	2.0	1.0	0.0	0.0	0.0	0.0	0.0	0.0	0.0	0.0	1.0	0.0	0.0	0.0	0.0	0.0	0.0	0.0	0.0	0.0
662	0.0	1.0	2.0	0.0	0.0	2.0	0.0	0.0	0.0	0.0	0.0	2.0	0.0	0.0	1.0	0.0	1.0	1.0	1.0	0.0	0.0	0.0	1.0	0.0	1.0	0.0	1.0	0.0	0.0	0.0	0.0	0.0	0.0	0.0	0.0	0.0	0.0	0.0	0.0	2.0	0.0	1.0	1.0	0.0	0.0	0.0	0.0	0.0	0.0
663	0.0	0.0	0.0	0.0	0.0	0.0	1.0	0.0	1.0	0.0	0.0	0.0	0.0	1.0	0.0	1.0	0.0	1.0	1.0	0.0	0.0	0.0	1.0	0.0	0.0	0.0	0.0	0.0	0.0	0.0	1.0	1.0	1.0	0.0	0.0	2.0	1.0	0.0	1.0	1.0	0.0	2.0	0.0	0.0	1.0	1.0	1.0	0.0	0.0
664	1.0	4.0	0.0	0.0	2.0	0.0	4.0	0.0	1.0	0.0	0.0	0.0	0.0	0.0	1.0	2.0	0.0	0.0	2.0	1.0	1.0	2.0	0.0	2.0	6.0	0.0	1.0	0.0	1.0	1.0	1.0	0.0	0.0	0.0	1.0	0.0	1.0	1.0	3.0	0.0	1.0	0.0	1.0	0.0	4.0	1.0	0.0	0.0	0.0
665	21.0	8.0	37.0	1.0	17.0	9.0	5.0	2.0	6.0	2.0	3.0	16.0	5.0	5.0	9.0	5.0	3.0	11.0	3.0	3.0	10.0	4.0	14.0	0.0	13.0	1.0	5.0	4.0	23.0	2.0	21.0	3.0	1.0	1.0	0.0	1.0	12.0	5.0	2.0	3.0	2.0	2.0	5.0	3.0	3.0	0.0	6.0	3.0	6.0
666	1.0	0.0	1.0	0.0	1.0	0.0	0.0	4.0	0.0	239.0	11.0	1.0	15.0	2.0	0.0	9.0	1.0	0.0	1.0	19.0	1.0	0.0	1.0	0.0	1.0	0.0	0.0	28.0	0.0	0.0	1.0	21.0	25.0	3.0	1.0	4.0	0.0	0.0	0.0	41.0	0.0	1.0	1.0	0.0	0.0	0.0	34.0	0.0	0.0
667	0.0	1.0	1.0	0.0	1.0	1.0	1.0	0.0	2.0	1.0	0.0	0.0	0.0	0.0	0.0	0.0	0.0	0.0	2.0	0.0	0.0	3.0	1.0	4.0	0.0	1.0	0.0	1.0	1.0	0.0	1.0	0.0	1.0	1.0	3.0	0.0	0.0	0.0	0.0	1.0	0.0	0.0	0.0	1.0	1.0	0.0	0.0	1.0	1.0
668	0.0	1.0	1.0	0.0	1.0	1.0	2.0	2.0	1.0	0.0	0.0	1.0	0.0	0.0	0.0	3.0	0.0	0.0	1.0	3.0	1.0	0.0	1.0	0.0	4.0	0.0	0.0	2.0	1.0	0.0	2.0	0.0	1.0	0.0	2.0	1.0	1.0	1.0	1.0	0.0	0.0	3.0	0.0	6.0	0.0	0.0	2.0	1.0	0.0
669	0.0	0.0	0.0	0.0	0.0	0.0	0.0	0.0	0.0	0.0	0.0	0.0	0.0	0.0	0.0	1.0	0.0	1.0	1.0	0.0	0.0	0.0	0.0	0.0	0.0	0.0	0.0	0.0	0.0	1.0	0.0	1.0	0.0	0.0	0.0	0.0	0.0	0.0	0.0	0.0	1.0	0.0	0.0	0.0	0.0	0.0	0.0	0.0	0.0
670	5.0	1.0	2.0	5.0	6.0	10.0	3.0	5.0	2.0	6.0	2.0	4.0	5.0	5.0	2.0	5.0	9.0	3.0	6.0	5.0	2.0	5.0	5.0	3.0	4.0	2.0	1.0	2.0	7.0	4.0	2.0	5.0	2.0	1.0	4.0	3.0	3.0	4.0	1.0	2.0	11.0	5.0	3.0	6.0	8.0	9.0	8.0	7.0	5.0
671	0.0	0.0	0.0	0.0	0.0	0.0	0.0	0.0	1.0	0.0	1.0	2.0	2.0	1.0	1.0	0.0	2.0	0.0	2.0	0.0	1.0	0.0	0.0	2.0	0.0	1.0	1.0	0.0	0.0	1.0	0.0	0.0	0.0	0.0	0.0	0.0	3.0	0.0	2.0	0.0	1.0	1.0	0.0	0.0	1.0	0.0	2.0	0.0	1.0
672	2.0	0.0	0.0	2.0	2.0	3.0	1.0	3.0	2.0	2.0	1.0	0.0	1.0	2.0	0.0	3.0	0.0	4.0	2.0	1.0	1.0	5.0	2.0	1.0	0.0	2.0	2.0	1.0	4.0	3.0	1.0	3.0	1.0	0.0	0.0	0.0	0.0	1.0	2.0	0.0	2.0	1.0	0.0	2.0	1.0	0.0	0.0	0.0	0.0
673	3.0	1.0	1.0	0.0	1.0	7.0	1.0	0.0	0.0	0.0	1.0	0.0	0.0	3.0	0.0	3.0	0.0	0.0	3.0	0.0	2.0	1.0	0.0	3.0	2.0	0.0	7.0	3.0	0.0	0.0	0.0	1.0	1.0	2.0	0.0	2.0	0.0	0.0	0.0	0.0	0.0	3.0	2.0	0.0	3.0	0.0	0.0	7.0	3.0
674	1.0	1.0	4.0	0.0	2.0	1.0	2.0	19.0	14.0	10.0	9.0	13.0	2.0	26.0	2.0	18.0	2.0	0.0	2.0	0.0	0.0	0.0	1.0	0.0	1.0	12.0	18.0	18.0	8.0	3.0	0.0	23.0	14.0	10.0	3.0	1.0	3.0	13.0	3.0	0.0	2.0	0.0	0.0	0.0	1.0	1.0	21.0	13.0	13.0
675	2.0	3.0	0.0	2.0	1.0	0.0	1.0	8.0	4.0	1.0	1.0	0.0	1.0	1.0	0.0	2.0	4.0	3.0	1.0	1.0	4.0	1.0	2.0	1.0	0.0	0.0	0.0	1.0	0.0	0.0	0.0	5.0	3.0	1.0	2.0	0.0	0.0	1.0	1.0	3.0	5.0	1.0	0.0	0.0	0.0	0.0	0.0	0.0	1.0
676	0.0	0.0	0.0	1.0	0.0	0.0	0.0	0.0	0.0	2.0	0.0	0.0	2.0	0.0	3.0	3.0	0.0	2.0	4.0	0.0	6.0	1.0	4.0	0.0	0.0	0.0	0.0	0.0	0.0	0.0	0.0	0.0	0.0	2.0	0.0	2.0	0.0	0.0	0.0	2.0	2.0	0.0	2.0	0.0	0.0	1.0	0.0	1.0	0.0
677	0.0	0.0	0.0	0.0	0.0	0.0	0.0	0.0	0.0	0.0	0.0	0.0	0.0	0.0	0.0	0.0	0.0	0.0	1.0	0.0	1.0	0.0	0.0	0.0	0.0	0.0	0.0	0.0	0.0	0.0	0.0	0.0	0.0	1.0	0.0	0.0	0.0	0.0	0.0	0.0	0.0	0.0	0.0	0.0	0.0	1.0	0.0	0.0	0.0
678	1.0	2.0	0.0	2.0	4.0	2.0	2.0	1.0	3.0	6.0	3.0	3.0	1.0	0.0	1.0	3.0	1.0	2.0	3.0	2.0	3.0	4.0	7.0	1.0	1.0	3.0	3.0	2.0	6.0	7.0	1.0	2.0	0.0	0.0	0.0	1.0	2.0	4.0	1.0	0.0	1.0	2.0	1.0	2.0	2.0	1.0	3.0	3.0	1.0
679	3.0	3.0	5.0	9.0	5.0	14.0	16.0	2.0	4.0	1.0	1.0	3.0	4.0	6.0	3.0	14.0	1.0	4.0	5.0	3.0	5.0	2.0	3.0	1.0	21.0	15.0	6.0	10.0	3.0	2.0	16.0	3.0	0.0	1.0	0.0	0.0	3.0	2.0	1.0	0.0	2.0	1.0	11.0	20.0	14.0	15.0	2.0	2.0	0.0
680	5.0	1.0	0.0	1.0	2.0	1.0	0.0	1.0	3.0	6.0	6.0	5.0	6.0	7.0	4.0	9.0	2.0	2.0	3.0	3.0	0.0	3.0	2.0	3.0	2.0	4.0	1.0	3.0	2.0	2.0	4.0	3.0	4.0	4.0	6.0	3.0	4.0	9.0	4.0	8.0	3.0	3.0	1.0	2.0	3.0	3.0	5.0	5.0	14.0
681	3.0	2.0	2.0	6.0	0.0	1.0	2.0	1.0	0.0	4.0	0.0	1.0	1.0	0.0	1.0	0.0	2.0	2.0	2.0	0.0	4.0	0.0	0.0	2.0	1.0	3.0	1.0	2.0	4.0	3.0	17.0	6.0	1.0	1.0	2.0	3.0	8.0	6.0	2.0	6.0	7.0	10.0	2.0	12.0	0.0	10.0	9.0	1.0	5.0
682	2.0	1.0	4.0	1.0	3.0	3.0	7.0	1.0	5.0	4.0	5.0	2.0	3.0	4.0	0.0	3.0	3.0	4.0	4.0	4.0	4.0	0.0	2.0	3.0	3.0	2.0	2.0	6.0	5.0	1.0	4.0	2.0	7.0	5.0	3.0	1.0	5.0	2.0	4.0	3.0	3.0	3.0	2.0	1.0	2.0	8.0	2.0	7.0	3.0
683	1.0	1.0	0.0	4.0	0.0	0.0	0.0	1.0	1.0	0.0	0.0	2.0	0.0	2.0	2.0	7.0	2.0	3.0	1.0	2.0	3.0	1.0	0.0	0.0	0.0	1.0	0.0	0.0	1.0	2.0	3.0	0.0	0.0	0.0	0.0	0.0	0.0	8.0	2.0	0.0	0.0	0.0	1.0	10.0	1.0	0.0	0.0	2.0	0.0
684	1.0	0.0	0.0	1.0	0.0	0.0	0.0	0.0	0.0	0.0	0.0	0.0	0.0	0.0	0.0	0.0	0.0	0.0	6.0	46.0	15.0	0.0	3.0	20.0	28.0	4.0	0.0	390.0	18.0	19.0	0.0	0.0	0.0	2.0	0.0	0.0	0.0	1.0	0.0	0.0	59.0	600.0	20.0	12.0	39.0	36.0	58.0	7.0	69.0
685	0.0	2.0	0.0	0.0	0.0	1.0	0.0	5.0	1.0	1.0	1.0	0.0	0.0	2.0	0.0	1.0	1.0	3.0	2.0	0.0	0.0	1.0	0.0	2.0	1.0	1.0	2.0	1.0	0.0	3.0	0.0	1.0	1.0	0.0	0.0	0.0	0.0	1.0	1.0	0.0	0.0	0.0	0.0	0.0	0.0	0.0	0.0	0.0	1.0
686	2.0	2.0	0.0	2.0	0.0	4.0	0.0	2.0	0.0	0.0	0.0	1.0	0.0	3.0	4.0	6.0	1.0	5.0	5.0	2.0	0.0	0.0	2.0	0.0	1.0	1.0	1.0	0.0	0.0	1.0	4.0	1.0	1.0	0.0	0.0	0.0	1.0	6.0	1.0	0.0	0.0	0.0	1.0	3.0	1.0	0.0	2.0	7.0	2.0
687	1.0	2.0	0.0	1.0	3.0	2.0	1.0	2.0	2.0	3.0	0.0	0.0	6.0	1.0	2.0	0.0	5.0	5.0	1.0	4.0	6.0	3.0	0.0	5.0	3.0	0.0	1.0	3.0	1.0	0.0	2.0	14.0	4.0	5.0	9.0	3.0	1.0	24.0	1.0	1.0	7.0	5.0	1.0	57.0	0.0	2.0	0.0	2.0	3.0
688	0.0	2.0	0.0	3.0	1.0	2.0	4.0	0.0	1.0	0.0	0.0	0.0	0.0	3.0	0.0	2.0	0.0	0.0	1.0	0.0	0.0	0.0	2.0	0.0	2.0	2.0	3.0	3.0	3.0	1.0	2.0	0.0	2.0	0.0	0.0	0.0	0.0	2.0	0.0	0.0	0.0	1.0	1.0	5.0	2.0	2.0	0.0	0.0	0.0
689	0.0	1.0	0.0	0.0	0.0	2.0	0.0	1.0	2.0	0.0	0.0	0.0	0.0	0.0	1.0	0.0	0.0	1.0	2.0	0.0	0.0	0.0	1.0	0.0	0.0	0.0	3.0	3.0	0.0	1.0	1.0	0.0	1.0	0.0	1.0	0.0	0.0	1.0	2.0	0.0	0.0	1.0	1.0	0.0	0.0	1.0	0.0	1.0	1.0
690	0.0	0.0	0.0	0.0	0.0	0.0	0.0	0.0	0.0	0.0	0.0	0.0	0.0	0.0	0.0	0.0	0.0	0.0	1.0	0.0	3.0	0.0	1.0	1.0	2.0	0.0	4.0	3.0	0.0	2.0	1.0	0.0	0.0	0.0	1.0	3.0	2.0	2.0	2.0	1.0	1.0	3.0	1.0	3.0	1.0	9.0	0.0	3.0	8.0
691	0.0	0.0	0.0	0.0	0.0	0.0	0.0	0.0	0.0	1.0	1.0	0.0	0.0	1.0	0.0	0.0	0.0	1.0	1.0	0.0	0.0	0.0	0.0	0.0	0.0	1.0	0.0	0.0	0.0	0.0	0.0	0.0	0.0	0.0	1.0	0.0	0.0	0.0	0.0	0.0	0.0	0.0	0.0	0.0	1.0	0.0	0.0	1.0	0.0
692	0.0	1.0	0.0	1.0	0.0	0.0	2.0	0.0	1.0	0.0	0.0	0.0	1.0	1.0	2.0	0.0	1.0	2.0	1.0	1.0	1.0	1.0	0.0	1.0	1.0	0.0	1.0	1.0	0.0	0.0	1.0	2.0	0.0	1.0	0.0	1.0	1.0	1.0	1.0	1.0	1.0	0.0	0.0	0.0	0.0	3.0	0.0	0.0	0.0
693	2.0	3.0	0.0	0.0	2.0	2.0	0.0	0.0	1.0	2.0	2.0	2.0	0.0	0.0	0.0	1.0	0.0	3.0	1.0	1.0	1.0	0.0	1.0	0.0	1.0	3.0	1.0	2.0	3.0	0.0	1.0	0.0	1.0	0.0	0.0	1.0	1.0	2.0	0.0	0.0	0.0	0.0	3.0	3.0	0.0	0.0	0.0	4.0	4.0
694	1.0	0.0	0.0	1.0	0.0	4.0	1.0	2.0	0.0	3.0	0.0	0.0	0.0	0.0	0.0	2.0	2.0	5.0	1.0	0.0	0.0	0.0	1.0	1.0	1.0	2.0	0.0	3.0	0.0	1.0	0.0	2.0	1.0	1.0	0.0	0.0	0.0	0.0	1.0	3.0	2.0	4.0	0.0	3.0	1.0	0.0	1.0	2.0	8.0
695	0.0	0.0	0.0	1.0	1.0	0.0	1.0	0.0	1.0	0.0	3.0	1.0	0.0	3.0	0.0	0.0	0.0	2.0	1.0	3.0	3.0	3.0	2.0	1.0	0.0	1.0	0.0	0.0	0.0	0.0	1.0	0.0	2.0	0.0	1.0	0.0	0.0	0.0	0.0	0.0	0.0	0.0	0.0	0.0	0.0	1.0	0.0	1.0	5.0
696	4.0	3.0	3.0	6.0	9.0	6.0	1.0	3.0	7.0	0.0	11.0	4.0	0.0	6.0	4.0	11.0	2.0	8.0	10.0	4.0	4.0	5.0	11.0	0.0	53.0	22.0	23.0	17.0	34.0	22.0	26.0	11.0	2.0	0.0	1.0	2.0	44.0	19.0	8.0	6.0	0.0	2.0	7.0	14.0	12.0	1.0	1.0	5.0	10.0
697	2.0	0.0	0.0	1.0	2.0	2.0	8.0	0.0	0.0	1.0	0.0	3.0	0.0	2.0	2.0	3.0	4.0	1.0	8.0	9.0	2.0	4.0	0.0	3.0	2.0	4.0	2.0	0.0	2.0	0.0	1.0	1.0	0.0	1.0	0.0	0.0	3.0	2.0	2.0	1.0	0.0	0.0	1.0	6.0	4.0	5.0	1.0	1.0	0.0
698	4.0	2.0	5.0	3.0	0.0	1.0	2.0	4.0	2.0	0.0	3.0	3.0	0.0	1.0	2.0	3.0	7.0	2.0	4.0	5.0	3.0	3.0	2.0	3.0	2.0	2.0	3.0	3.0	0.0	7.0	3.0	3.0	2.0	1.0	4.0	4.0	2.0	1.0	3.0	1.0	6.0	4.0	2.0	3.0	1.0	0.0	2.0	8.0	3.0
699	0.0	1.0	0.0	0.0	0.0	2.0	0.0	1.0	0.0	0.0	1.0	1.0	0.0	0.0	0.0	0.0	0.0	0.0	3.0	1.0	1.0	0.0	0.0	0.0	1.0	3.0	2.0	3.0	0.0	0.0	0.0	0.0	1.0	0.0	0.0	0.0	0.0	0.0	0.0	0.0	0.0	2.0	4.0	0.0	1.0	3.0	0.0	0.0	0.0
700	2.0	0.0	1.0	1.0	1.0	1.0	0.0	1.0	0.0	0.0	0.0	1.0	0.0	0.0	0.0	1.0	0.0	0.0	7.0	0.0	2.0	4.0	0.0	1.0	1.0	5.0	1.0	0.0	0.0	1.0	1.0	0.0	0.0	0.0	0.0	0.0	0.0	1.0	0.0	0.0	0.0	0.0	0.0	3.0	1.0	1.0	0.0	0.0	0.0
701	0.0	0.0	0.0	0.0	0.0	0.0	0.0	0.0	0.0	0.0	0.0	0.0	1.0	0.0	0.0	0.0	0.0	0.0	1.0	0.0	0.0	0.0	0.0	0.0	0.0	0.0	0.0	0.0	0.0	0.0	0.0	0.0	0.0	1.0	0.0	0.0	0.0	0.0	0.0	0.0	0.0	0.0	0.0	0.0	0.0	0.0	0.0	0.0	0.0
702	5.0	0.0	13.0	1.0	6.0	1.0	0.0	2.0	3.0	2.0	3.0	7.0	3.0	1.0	3.0	3.0	3.0	2.0	2.0	4.0	8.0	2.0	5.0	3.0	6.0	1.0	2.0	7.0	2.0	3.0	1.0	6.0	2.0	0.0	13.0	8.0	2.0	2.0	3.0	2.0	0.0	0.0	1.0	5.0	0.0	2.0	8.0	4.0	11.0
703	6.0	4.0	7.0	4.0	2.0	9.0	2.0	0.0	3.0	1.0	0.0	1.0	1.0	2.0	3.0	3.0	1.0	2.0	3.0	6.0	3.0	2.0	3.0	1.0	8.0	4.0	17.0	2.0	2.0	2.0	0.0	4.0	10.0	1.0	1.0	1.0	0.0	1.0	3.0	2.0	3.0	9.0	8.0	2.0	2.0	1.0	1.0	12.0	5.0
704	0.0	0.0	1.0	0.0	1.0	0.0	0.0	0.0	0.0	0.0	0.0	0.0	0.0	0.0	0.0	0.0	0.0	0.0	1.0	0.0	0.0	0.0	0.0	0.0	0.0	0.0	1.0	0.0	0.0	0.0	1.0	0.0	0.0	0.0	0.0	0.0	0.0	0.0	0.0	0.0	0.0	0.0	0.0	0.0	0.0	0.0	1.0	0.0	1.0
705	0.0	0.0	0.0	0.0	0.0	0.0	0.0	0.0	0.0	0.0	0.0	0.0	0.0	0.0	0.0	0.0	0.0	0.0	2.0	0.0	1.0	1.0	2.0	2.0	3.0	0.0	0.0	0.0	0.0	0.0	0.0	0.0	1.0	0.0	0.0	0.0	2.0	0.0	0.0	0.0	0.0	1.0	0.0	1.0	0.0	0.0	0.0	0.0	1.0
706	0.0	0.0	1.0	2.0	2.0	4.0	2.0	2.0	3.0	0.0	0.0	0.0	2.0	1.0	2.0	5.0	0.0	4.0	6.0	4.0	3.0	0.0	3.0	3.0	2.0	8.0	3.0	2.0	2.0	1.0	3.0	5.0	1.0	1.0	3.0	4.0	2.0	3.0	5.0	0.0	0.0	0.0	4.0	6.0	5.0	5.0	0.0	2.0	0.0
707	13.0	9.0	7.0	21.0	2.0	2.0	0.0	18.0	12.0	1.0	7.0	1.0	4.0	8.0	0.0	3.0	11.0	2.0	7.0	5.0	0.0	0.0	0.0	0.0	5.0	7.0	9.0	20.0	2.0	2.0	7.0	18.0	90.0	12.0	5.0	3.0	2.0	2.0	27.0	4.0	73.0	190.0	5.0	1.0	1.0	9.0	0.0	1.0	23.0
708	0.0	0.0	0.0	0.0	1.0	0.0	0.0	0.0	0.0	0.0	0.0	0.0	1.0	0.0	0.0	0.0	0.0	3.0	1.0	0.0	0.0	0.0	0.0	3.0	1.0	1.0	0.0	1.0	0.0	1.0	0.0	0.0	0.0	1.0	0.0	0.0	0.0	0.0	1.0	1.0	0.0	0.0	0.0	0.0	0.0	0.0	0.0	1.0	2.0
709	3.0	2.0	5.0	1.0	0.0	1.0	0.0	0.0	0.0	0.0	0.0	0.0	0.0	1.0	1.0	0.0	0.0	1.0	6.0	3.0	1.0	1.0	4.0	0.0	6.0	1.0	4.0	1.0	2.0	3.0	3.0	1.0	0.0	0.0	0.0	0.0	4.0	3.0	0.0	2.0	1.0	0.0	1.0	3.0	2.0	5.0	0.0	2.0	0.0
710	4.0	7.0	10.0	1.0	2.0	5.0	7.0	1.0	2.0	1.0	0.0	1.0	1.0	1.0	2.0	2.0	0.0	3.0	3.0	2.0	1.0	1.0	5.0	0.0	12.0	2.0	6.0	6.0	2.0	1.0	7.0	2.0	6.0	1.0	0.0	1.0	0.0	0.0	0.0	1.0	4.0	0.0	2.0	6.0	4.0	2.0	0.0	2.0	2.0
711	122.0	21.0	66.0	96.0	131.0	134.0	64.0	298.0	96.0	70.0	83.0	25.0	161.0	172.0	119.0	110.0	466.0	56.0	9.0	31.0	195.0	10.0	8.0	131.0	11.0	46.0	28.0	102.0	42.0	77.0	5.0	214.0	44.0	212.0	197.0	62.0	81.0	134.0	127.0	363.0	104.0	31.0	18.0	18.0	6.0	111.0	24.0	15.0	65.0
712	0.0	2.0	0.0	1.0	0.0	1.0	0.0	1.0	0.0	2.0	0.0	0.0	1.0	2.0	1.0	1.0	3.0	2.0	2.0	2.0	0.0	0.0	0.0	0.0	1.0	2.0	0.0	0.0	1.0	1.0	0.0	1.0	2.0	1.0	1.0	2.0	1.0	0.0	2.0	0.0	2.0	3.0	0.0	2.0	0.0	0.0	1.0	0.0	1.0
713	0.0	0.0	0.0	0.0	0.0	0.0	0.0	0.0	0.0	1.0	0.0	0.0	0.0	0.0	0.0	0.0	0.0	0.0	1.0	0.0	0.0	0.0	0.0	0.0	0.0	0.0	0.0	1.0	1.0	0.0	0.0	0.0	0.0	0.0	0.0	0.0	0.0	0.0	0.0	0.0	0.0	0.0	0.0	2.0	0.0	0.0	2.0	0.0	0.0
714	6.0	1.0	10.0	10.0	6.0	8.0	0.0	0.0	1.0	56.0	36.0	5.0	1.0	7.0	18.0	0.0	1.0	13.0	1.0	7.0	31.0	3.0	6.0	0.0	2.0	16.0	28.0	61.0	14.0	17.0	1.0	2.0	1.0	1.0	2.0	129.0	1.0	1.0	0.0	16.0	25.0	45.0	35.0	3.0	1.0	0.0	5.0	0.0	27.0
715	22.0	7.0	6.0	10.0	8.0	9.0	3.0	7.0	8.0	40.0	7.0	2.0	6.0	8.0	10.0	6.0	9.0	5.0	5.0	13.0	17.0	4.0	6.0	3.0	8.0	14.0	15.0	19.0	3.0	5.0	11.0	33.0	12.0	29.0	17.0	12.0	7.0	18.0	19.0	16.0	25.0	12.0	3.0	9.0	20.0	4.0	7.0	6.0	0.0
716	0.0	0.0	0.0	0.0	0.0	0.0	0.0	0.0	0.0	0.0	0.0	0.0	0.0	0.0	0.0	1.0	0.0	2.0	1.0	0.0	0.0	0.0	0.0	0.0	0.0	0.0	0.0	0.0	0.0	0.0	0.0	0.0	0.0	0.0	0.0	0.0	0.0	0.0	0.0	1.0	0.0	0.0	0.0	2.0	0.0	0.0	0.0	0.0	0.0
717	0.0	1.0	0.0	0.0	0.0	0.0	0.0	0.0	0.0	0.0	0.0	0.0	0.0	0.0	0.0	0.0	0.0	0.0	2.0	0.0	0.0	0.0	0.0	0.0	0.0	0.0	0.0	0.0	0.0	0.0	0.0	0.0	0.0	0.0	0.0	0.0	0.0	0.0	0.0	0.0	0.0	0.0	1.0	2.0	0.0	0.0	0.0	0.0	1.0
718	2.0	1.0	1.0	2.0	0.0	4.0	1.0	3.0	1.0	2.0	1.0	1.0	1.0	3.0	3.0	0.0	1.0	1.0	2.0	3.0	2.0	2.0	2.0	1.0	0.0	2.0	0.0	3.0	1.0	4.0	2.0	2.0	1.0	1.0	2.0	3.0	0.0	2.0	2.0	1.0	0.0	1.0	1.0	1.0	4.0	1.0	2.0	1.0	0.0
719	2.0	2.0	3.0	3.0	1.0	2.0	5.0	1.0	1.0	0.0	1.0	0.0	0.0	2.0	3.0	4.0	0.0	0.0	1.0	1.0	2.0	1.0	2.0	3.0	4.0	0.0	0.0	2.0	0.0	0.0	1.0	2.0	3.0	0.0	0.0	4.0	0.0	0.0	0.0	0.0	0.0	1.0	1.0	0.0	3.0	1.0	2.0	1.0	3.0
720	0.0	4.0	34.0	2.0	4.0	0.0	1.0	1.0	0.0	2.0	0.0	0.0	1.0	2.0	0.0	3.0	1.0	24.0	3.0	0.0	6.0	0.0	13.0	29.0	5.0	7.0	1.0	2.0	5.0	11.0	2.0	0.0	10.0	0.0	6.0	1.0	0.0	0.0	0.0	2.0	1.0	1.0	1.0	0.0	0.0	1.0	2.0	40.0	0.0
721	0.0	1.0	0.0	0.0	0.0	0.0	0.0	0.0	1.0	1.0	1.0	1.0	1.0	0.0	0.0	0.0	0.0	1.0	2.0	0.0	0.0	0.0	0.0	0.0	0.0	0.0	0.0	1.0	1.0	0.0	0.0	0.0	0.0	0.0	1.0	0.0	1.0	0.0	0.0	0.0	0.0	1.0	0.0	1.0	0.0	0.0	2.0	0.0	1.0
722	2.0	0.0	6.0	3.0	0.0	0.0	0.0	10.0	1.0	3.0	0.0	2.0	0.0	0.0	0.0	0.0	2.0	0.0	2.0	0.0	0.0	2.0	0.0	0.0	1.0	3.0	2.0	2.0	0.0	0.0	1.0	2.0	14.0	2.0	2.0	2.0	0.0	1.0	3.0	0.0	0.0	12.0	8.0	1.0	0.0	7.0	0.0	0.0	2.0
723	0.0	0.0	1.0	0.0	3.0	1.0	2.0	0.0	0.0	2.0	0.0	0.0	2.0	2.0	0.0	1.0	0.0	0.0	1.0	6.0	1.0	1.0	1.0	6.0	0.0	0.0	0.0	0.0	0.0	0.0	0.0	1.0	0.0	2.0	2.0	1.0	0.0	0.0	0.0	0.0	1.0	1.0	0.0	0.0	0.0	1.0	2.0	0.0	0.0
724	3.0	10.0	2.0	7.0	20.0	18.0	14.0	3.0	4.0	4.0	3.0	4.0	3.0	9.0	3.0	7.0	1.0	3.0	3.0	0.0	0.0	2.0	0.0	0.0	1.0	0.0	9.0	3.0	2.0	3.0	12.0	12.0	7.0	0.0	2.0	4.0	3.0	4.0	2.0	1.0	0.0	0.0	1.0	7.0	1.0	0.0	0.0	0.0	0.0
725	6.0	21.0	30.0	10.0	39.0	16.0	6.0	3.0	3.0	17.0	22.0	5.0	12.0	6.0	13.0	17.0	0.0	16.0	10.0	0.0	12.0	13.0	5.0	0.0	2.0	5.0	5.0	11.0	11.0	4.0	5.0	1.0	7.0	0.0	0.0	2.0	3.0	10.0	4.0	4.0	4.0	8.0	34.0	13.0	5.0	2.0	0.0	1.0	1.0
726	1.0	0.0	2.0	1.0	0.0	1.0	0.0	0.0	1.0	1.0	1.0	0.0	0.0	3.0	2.0	5.0	0.0	1.0	5.0	6.0	1.0	1.0	2.0	2.0	7.0	3.0	0.0	4.0	7.0	10.0	1.0	3.0	0.0	0.0	3.0	3.0	13.0	4.0	4.0	0.0	0.0	0.0	4.0	1.0	0.0	4.0	0.0	3.0	1.0
727	1.0	5.0	0.0	1.0	0.0	1.0	0.0	2.0	2.0	1.0	4.0	0.0	0.0	0.0	1.0	1.0	2.0	2.0	1.0	9.0	2.0	2.0	0.0	0.0	1.0	0.0	0.0	0.0	1.0	0.0	3.0	0.0	0.0	0.0	0.0	0.0	1.0	0.0	7.0	0.0	4.0	1.0	0.0	1.0	1.0	0.0	0.0	0.0	0.0
728	0.0	2.0	0.0	0.0	2.0	2.0	6.0	0.0	2.0	0.0	1.0	1.0	3.0	0.0	1.0	0.0	0.0	0.0	1.0	0.0	1.0	4.0	0.0	0.0	1.0	2.0	0.0	0.0	1.0	0.0	0.0	0.0	0.0	2.0	0.0	0.0	0.0	0.0	0.0	0.0	1.0	1.0	2.0	0.0	0.0	1.0	0.0	0.0	0.0
729	1.0	2.0	0.0	2.0	2.0	4.0	1.0	0.0	0.0	1.0	0.0	1.0	0.0	0.0	1.0	2.0	0.0	0.0	3.0	4.0	3.0	3.0	0.0	3.0	3.0	1.0	2.0	1.0	0.0	3.0	1.0	1.0	0.0	2.0	1.0	0.0	0.0	0.0	0.0	0.0	0.0	0.0	2.0	0.0	1.0	2.0	1.0	3.0	0.0
730	2.0	3.0	0.0	5.0	4.0	1.0	3.0	2.0	5.0	2.0	5.0	3.0	1.0	0.0	1.0	1.0	1.0	9.0	6.0	1.0	2.0	7.0	7.0	0.0	2.0	4.0	2.0	0.0	2.0	0.0	2.0	0.0	0.0	0.0	0.0	0.0	7.0	0.0	0.0	3.0	0.0	0.0	3.0	0.0	2.0	0.0	0.0	2.0	0.0
731	0.0	0.0	0.0	0.0	0.0	0.0	1.0	0.0	0.0	0.0	0.0	0.0	0.0	0.0	0.0	0.0	0.0	0.0	1.0	0.0	0.0	1.0	0.0	1.0	0.0	0.0	0.0	0.0	0.0	0.0	0.0	0.0	0.0	0.0	0.0	0.0	0.0	0.0	1.0	0.0	1.0	0.0	0.0	0.0	0.0	0.0	0.0	0.0	0.0
732	16.0	2.0	63.0	25.0	1.0	4.0	2.0	6.0	17.0	55.0	14.0	33.0	12.0	7.0	8.0	3.0	18.0	4.0	5.0	22.0	12.0	0.0	4.0	1.0	1.0	7.0	10.0	11.0	0.0	7.0	16.0	40.0	87.0	17.0	31.0	12.0	4.0	9.0	22.0	7.0	1.0	26.0	11.0	1.0	19.0	27.0	16.0	11.0	26.0
733	2.0	11.0	2.0	6.0	7.0	0.0	1.0	2.0	0.0	1.0	8.0	1.0	6.0	2.0	2.0	3.0	2.0	2.0	1.0	4.0	2.0	4.0	2.0	17.0	2.0	15.0	0.0	2.0	8.0	3.0	0.0	1.0	0.0	1.0	0.0	0.0	2.0	2.0	1.0	0.0	8.0	0.0	5.0	0.0	5.0	2.0	6.0	1.0	2.0
734	2.0	2.0	0.0	3.0	5.0	1.0	11.0	0.0	4.0	1.0	3.0	0.0	1.0	0.0	0.0	1.0	1.0	8.0	5.0	0.0	0.0	5.0	9.0	0.0	7.0	1.0	0.0	1.0	3.0	2.0	4.0	0.0	0.0	0.0	0.0	0.0	11.0	5.0	1.0	0.0	0.0	1.0	0.0	3.0	0.0	0.0	0.0	0.0	0.0
735	0.0	0.0	3.0	0.0	0.0	2.0	1.0	0.0	0.0	0.0	0.0	0.0	0.0	1.0	0.0	0.0	0.0	0.0	2.0	6.0	2.0	0.0	0.0	4.0	0.0	0.0	0.0	0.0	0.0	0.0	0.0	0.0	2.0	0.0	0.0	0.0	0.0	1.0	0.0	0.0	1.0	0.0	3.0	0.0	0.0	1.0	1.0	2.0	0.0
736	21.0	42.0	13.0	15.0	29.0	19.0	75.0	6.0	17.0	6.0	7.0	8.0	4.0	2.0	25.0	21.0	14.0	24.0	1.0	18.0	1.0	24.0	6.0	17.0	3.0	3.0	2.0	7.0	5.0	1.0	68.0	21.0	40.0	14.0	12.0	21.0	8.0	4.0	6.0	7.0	11.0	17.0	14.0	21.0	1.0	7.0	27.0	39.0	6.0
737	0.0	3.0	1.0	3.0	2.0	2.0	3.0	0.0	0.0	0.0	0.0	2.0	0.0	1.0	3.0	2.0	2.0	2.0	1.0	3.0	2.0	0.0	2.0	0.0	4.0	0.0	2.0	2.0	4.0	1.0	4.0	2.0	2.0	0.0	2.0	1.0	4.0	1.0	1.0	0.0	1.0	1.0	1.0	0.0	1.0	0.0	0.0	1.0	1.0
738	10.0	13.0	1.0	1.0	1.0	2.0	0.0	3.0	0.0	7.0	2.0	0.0	1.0	6.0	0.0	1.0	6.0	2.0	52.0	2.0	136.0	90.0	61.0	312.0	2.0	0.0	0.0	0.0	4.0	3.0	2.0	4.0	2.0	3.0	0.0	4.0	8.0	4.0	3.0	13.0	294.0	16.0	14.0	0.0	0.0	21.0	0.0	0.0	0.0
739	0.0	0.0	3.0	1.0	2.0	1.0	4.0	1.0	3.0	1.0	1.0	1.0	2.0	5.0	6.0	1.0	10.0	10.0	2.0	7.0	1.0	2.0	2.0	0.0	0.0	4.0	1.0	0.0	2.0	1.0	1.0	2.0	0.0	3.0	7.0	5.0	6.0	2.0	10.0	10.0	4.0	8.0	1.0	2.0	1.0	2.0	12.0	2.0	15.0
740	5.0	7.0	10.0	9.0	14.0	12.0	13.0	3.0	8.0	1.0	2.0	7.0	0.0	9.0	8.0	9.0	3.0	17.0	4.0	7.0	4.0	6.0	8.0	0.0	8.0	7.0	3.0	8.0	9.0	11.0	24.0	7.0	3.0	4.0	2.0	5.0	26.0	8.0	0.0	2.0	1.0	4.0	4.0	6.0	5.0	0.0	1.0	9.0	10.0
741	2.0	1.0	1.0	2.0	1.0	2.0	2.0	3.0	6.0	1.0	1.0	0.0	5.0	2.0	0.0	2.0	4.0	0.0	2.0	4.0	7.0	1.0	0.0	1.0	0.0	2.0	4.0	5.0	3.0	5.0	0.0	5.0	0.0	4.0	6.0	4.0	11.0	3.0	3.0	2.0	2.0	1.0	2.0	1.0	3.0	5.0	1.0	1.0	4.0
742	0.0	0.0	0.0	0.0	0.0	0.0	0.0	0.0	0.0	0.0	0.0	0.0	0.0	0.0	0.0	2.0	0.0	0.0	1.0	0.0	0.0	2.0	0.0	0.0	0.0	0.0	1.0	0.0	0.0	0.0	0.0	0.0	0.0	1.0	0.0	0.0	0.0	0.0	0.0	0.0	1.0	0.0	0.0	1.0	0.0	0.0	0.0	0.0	0.0
743	3.0	12.0	5.0	3.0	12.0	7.0	10.0	1.0	0.0	1.0	0.0	0.0	1.0	0.0	3.0	3.0	1.0	12.0	3.0	4.0	3.0	19.0	5.0	13.0	0.0	1.0	1.0	6.0	4.0	5.0	3.0	2.0	4.0	5.0	8.0	6.0	3.0	0.0	4.0	2.0	0.0	0.0	3.0	3.0	7.0	3.0	0.0	0.0	2.0
744	2.0	3.0	1.0	2.0	4.0	2.0	7.0	1.0	0.0	1.0	0.0	0.0	0.0	2.0	3.0	6.0	1.0	3.0	3.0	2.0	0.0	4.0	4.0	1.0	6.0	6.0	0.0	4.0	13.0	17.0	6.0	2.0	1.0	1.0	0.0	2.0	4.0	5.0	0.0	2.0	1.0	2.0	0.0	4.0	2.0	0.0	0.0	0.0	0.0
745	9.0	218.0	27.0	6.0	16.0	5.0	4.0	14.0	6.0	66.0	13.0	4.0	16.0	10.0	54.0	22.0	37.0	14.0	3.0	6.0	15.0	21.0	159.0	19.0	7.0	6.0	13.0	1.0	5.0	14.0	14.0	7.0	1.0	19.0	13.0	7.0	11.0	52.0	17.0	20.0	11.0	12.0	24.0	9.0	54.0	5.0	3.0	1.0	12.0
746	0.0	0.0	1.0	2.0	1.0	1.0	1.0	0.0	0.0	0.0	0.0	0.0	1.0	0.0	0.0	0.0	0.0	2.0	1.0	0.0	1.0	0.0	0.0	0.0	1.0	2.0	1.0	0.0	1.0	0.0	1.0	0.0	1.0	0.0	1.0	0.0	0.0	1.0	0.0	0.0	3.0	0.0	1.0	1.0	0.0	1.0	1.0	0.0	0.0
747	0.0	0.0	0.0	0.0	0.0	0.0	0.0	0.0	0.0	0.0	0.0	0.0	0.0	1.0	1.0	0.0	0.0	0.0	1.0	0.0	0.0	0.0	0.0	0.0	0.0	0.0	1.0	0.0	0.0	0.0	0.0	0.0	0.0	0.0	0.0	0.0	0.0	0.0	0.0	0.0	0.0	0.0	0.0	0.0	0.0	0.0	0.0	0.0	0.0
748	6.0	6.0	0.0	2.0	4.0	0.0	3.0	1.0	6.0	1.0	5.0	1.0	2.0	1.0	1.0	2.0	1.0	1.0	4.0	1.0	0.0	1.0	2.0	0.0	4.0	0.0	2.0	0.0	0.0	1.0	2.0	1.0	0.0	0.0	0.0	1.0	3.0	2.0	0.0	0.0	0.0	0.0	1.0	0.0	0.0	0.0	0.0	1.0	0.0
749	0.0	2.0	1.0	1.0	2.0	1.0	0.0	1.0	0.0	0.0	1.0	0.0	0.0	1.0	0.0	0.0	0.0	2.0	1.0	1.0	0.0	1.0	0.0	0.0	1.0	0.0	1.0	0.0	0.0	0.0	0.0	0.0	0.0	1.0	6.0	2.0	1.0	0.0	0.0	1.0	1.0	1.0	0.0	1.0	2.0	0.0	2.0	0.0	1.0
750	3.0	4.0	5.0	2.0	2.0	1.0	2.0	3.0	5.0	1.0	1.0	2.0	1.0	5.0	3.0	1.0	9.0	8.0	5.0	9.0	3.0	7.0	6.0	3.0	6.0	2.0	4.0	1.0	3.0	4.0	4.0	1.0	9.0	3.0	4.0	3.0	1.0	2.0	2.0	2.0	5.0	4.0	3.0	6.0	1.0	4.0	4.0	1.0	7.0
751	0.0	14.0	6.0	5.0	5.0	3.0	2.0	5.0	0.0	6.0	0.0	9.0	4.0	1.0	20.0	3.0	0.0	5.0	6.0	0.0	2.0	28.0	1.0	0.0	0.0	3.0	11.0	1.0	1.0	2.0	9.0	1.0	0.0	5.0	6.0	0.0	1.0	39.0	0.0	4.0	0.0	0.0	0.0	0.0	0.0	0.0	0.0	0.0	0.0
752	0.0	0.0	1.0	0.0	0.0	0.0	0.0	2.0	0.0	1.0	2.0	0.0	0.0	2.0	0.0	5.0	0.0	4.0	5.0	0.0	0.0	2.0	0.0	4.0	0.0	2.0	0.0	0.0	0.0	0.0	0.0	6.0	0.0	1.0	3.0	0.0	0.0	1.0	0.0	3.0	0.0	0.0	0.0	0.0	0.0	0.0	0.0	3.0	1.0
753	3.0	3.0	2.0	2.0	0.0	0.0	0.0	1.0	3.0	2.0	1.0	0.0	0.0	1.0	0.0	0.0	4.0	9.0	2.0	2.0	2.0	1.0	1.0	4.0	4.0	4.0	0.0	2.0	1.0	0.0	0.0	2.0	4.0	3.0	1.0	4.0	0.0	0.0	0.0	3.0	4.0	2.0	1.0	0.0	1.0	1.0	0.0	1.0	2.0
754	2.0	1.0	0.0	2.0	1.0	2.0	0.0	0.0	1.0	1.0	0.0	0.0	0.0	5.0	4.0	4.0	7.0	1.0	4.0	1.0	4.0	2.0	2.0	0.0	3.0	2.0	1.0	0.0	1.0	1.0	1.0	0.0	1.0	1.0	0.0	0.0	0.0	3.0	1.0	0.0	0.0	0.0	1.0	3.0	2.0	3.0	0.0	1.0	0.0
755	3.0	2.0	4.0	2.0	2.0	1.0	1.0	3.0	0.0	1.0	3.0	2.0	0.0	3.0	0.0	6.0	1.0	1.0	12.0	4.0	1.0	6.0	2.0	0.0	20.0	8.0	9.0	3.0	15.0	11.0	16.0	0.0	2.0	0.0	2.0	3.0	4.0	4.0	4.0	4.0	3.0	2.0	14.0	10.0	13.0	4.0	3.0	7.0	5.0
756	27.0	1.0	1.0	26.0	8.0	2.0	10.0	3.0	6.0	48.0	17.0	19.0	6.0	18.0	6.0	1.0	12.0	3.0	1.0	3.0	9.0	2.0	8.0	2.0	1.0	16.0	11.0	21.0	1.0	1.0	3.0	12.0	1.0	28.0	11.0	29.0	5.0	1.0	9.0	3.0	10.0	2.0	0.0	1.0	23.0	29.0	27.0	7.0	21.0
757	0.0	0.0	0.0	0.0	0.0	0.0	0.0	0.0	0.0	0.0	1.0	0.0	0.0	0.0	0.0	1.0	0.0	0.0	3.0	5.0	0.0	1.0	1.0	0.0	1.0	2.0	1.0	1.0	0.0	1.0	0.0	1.0	0.0	0.0	0.0	0.0	0.0	1.0	0.0	0.0	1.0	0.0	1.0	0.0	0.0	0.0	1.0	2.0	0.0
758	5.0	7.0	8.0	5.0	17.0	8.0	15.0	1.0	6.0	2.0	1.0	6.0	3.0	8.0	12.0	6.0	4.0	10.0	2.0	4.0	8.0	1.0	13.0	0.0	13.0	2.0	7.0	13.0	20.0	5.0	23.0	3.0	0.0	0.0	1.0	9.0	10.0	4.0	1.0	2.0	0.0	0.0	1.0	1.0	0.0	0.0	5.0	2.0	16.0
759	0.0	0.0	0.0	0.0	1.0	0.0	0.0	0.0	0.0	0.0	0.0	0.0	1.0	2.0	0.0	0.0	0.0	0.0	1.0	0.0	0.0	2.0	0.0	0.0	0.0	0.0	0.0	0.0	0.0	0.0	0.0	0.0	0.0	1.0	0.0	1.0	1.0	2.0	0.0	0.0	0.0	0.0	0.0	1.0	0.0	0.0	0.0	0.0	1.0
760	1.0	0.0	0.0	0.0	2.0	0.0	2.0	2.0	0.0	0.0	1.0	0.0	0.0	0.0	0.0	0.0	1.0	0.0	1.0	3.0	1.0	2.0	2.0	0.0	0.0	0.0	0.0	0.0	0.0	0.0	0.0	0.0	2.0	0.0	0.0	0.0	0.0	0.0	0.0	0.0	0.0	0.0	0.0	0.0	0.0	1.0	0.0	0.0	0.0
761	1.0	3.0	0.0	2.0	0.0	5.0	2.0	1.0	1.0	0.0	0.0	0.0	0.0	0.0	2.0	0.0	1.0	1.0	3.0	6.0	0.0	10.0	0.0	3.0	1.0	1.0	2.0	1.0	1.0	1.0	0.0	0.0	1.0	0.0	0.0	3.0	1.0	2.0	1.0	1.0	1.0	1.0	3.0	3.0	1.0	3.0	1.0	1.0	0.0
762	0.0	0.0	0.0	0.0	0.0	0.0	0.0	0.0	0.0	0.0	0.0	0.0	0.0	0.0	0.0	0.0	0.0	0.0	2.0	0.0	0.0	0.0	0.0	0.0	0.0	0.0	0.0	0.0	0.0	0.0	0.0	0.0	0.0	0.0	0.0	0.0	0.0	0.0	0.0	0.0	0.0	0.0	0.0	0.0	0.0	0.0	0.0	0.0	0.0
763	0.0	2.0	0.0	0.0	0.0	0.0	4.0	0.0	0.0	0.0	0.0	0.0	0.0	0.0	0.0	0.0	0.0	0.0	1.0	0.0	0.0	0.0	1.0	0.0	0.0	0.0	0.0	0.0	0.0	0.0	0.0	0.0	0.0	0.0	0.0	0.0	0.0	0.0	0.0	0.0	0.0	0.0	0.0	0.0	0.0	0.0	0.0	0.0	0.0
764	0.0	0.0	0.0	0.0	0.0	0.0	0.0	1.0	1.0	0.0	0.0	1.0	0.0	0.0	2.0	1.0	2.0	0.0	1.0	0.0	0.0	0.0	1.0	2.0	0.0	1.0	0.0	0.0	2.0	0.0	0.0	0.0	0.0	0.0	0.0	0.0	0.0	0.0	1.0	0.0	0.0	0.0	0.0	3.0	0.0	0.0	0.0	1.0	0.0
765	5.0	5.0	1.0	5.0	1.0	4.0	12.0	0.0	5.0	1.0	1.0	0.0	0.0	5.0	2.0	2.0	4.0	1.0	4.0	0.0	0.0	3.0	0.0	2.0	0.0	1.0	3.0	0.0	1.0	1.0	8.0	4.0	1.0	0.0	1.0	1.0	0.0	1.0	1.0	1.0	0.0	0.0	2.0	14.0	3.0	2.0	0.0	0.0	0.0
766	1.0	0.0	2.0	0.0	1.0	0.0	0.0	0.0	0.0	0.0	0.0	0.0	0.0	0.0	0.0	0.0	1.0	0.0	2.0	0.0	0.0	0.0	0.0	0.0	1.0	0.0	2.0	1.0	0.0	1.0	0.0	0.0	0.0	0.0	0.0	0.0	0.0	0.0	0.0	0.0	0.0	4.0	0.0	2.0	1.0	0.0	0.0	0.0	0.0
767	0.0	0.0	2.0	1.0	1.0	0.0	0.0	0.0	0.0	0.0	0.0	0.0	1.0	1.0	2.0	1.0	0.0	2.0	1.0	0.0	1.0	1.0	0.0	1.0	3.0	0.0	1.0	1.0	0.0	0.0	0.0	0.0	0.0	1.0	1.0	0.0	0.0	0.0	1.0	0.0	0.0	0.0	0.0	0.0	1.0	1.0	3.0	1.0	1.0
768	2.0	4.0	3.0	2.0	0.0	2.0	0.0	1.0	1.0	0.0	0.0	0.0	1.0	1.0	3.0	3.0	0.0	2.0	7.0	9.0	2.0	6.0	1.0	0.0	23.0	1.0	8.0	2.0	8.0	6.0	13.0	6.0	2.0	0.0	6.0	4.0	11.0	10.0	6.0	7.0	2.0	1.0	5.0	10.0	1.0	5.0	2.0	7.0	3.0
769	0.0	1.0	4.0	0.0	1.0	3.0	2.0	0.0	1.0	0.0	0.0	1.0	0.0	0.0	1.0	0.0	0.0	0.0	1.0	0.0	0.0	0.0	2.0	0.0	2.0	0.0	3.0	2.0	0.0	0.0	1.0	0.0	0.0	1.0	0.0	0.0	0.0	0.0	0.0	1.0	1.0	0.0	2.0	0.0	1.0	0.0	0.0	0.0	0.0
770	1.0	0.0	0.0	0.0	1.0	1.0	1.0	0.0	5.0	0.0	0.0	1.0	1.0	0.0	0.0	0.0	3.0	2.0	3.0	2.0	1.0	1.0	1.0	4.0	1.0	2.0	0.0	1.0	0.0	0.0	1.0	0.0	0.0	1.0	0.0	0.0	2.0	1.0	1.0	0.0	1.0	0.0	0.0	3.0	0.0	1.0	0.0	0.0	0.0
771	2.0	22.0	2.0	3.0	17.0	7.0	2.0	1.0	2.0	4.0	3.0	6.0	3.0	2.0	3.0	6.0	4.0	5.0	6.0	5.0	3.0	14.0	3.0	1.0	11.0	9.0	5.0	20.0	9.0	4.0	7.0	2.0	3.0	0.0	4.0	4.0	3.0	2.0	4.0	4.0	1.0	2.0	2.0	3.0	1.0	0.0	0.0	2.0	9.0
772	15.0	11.0	3.0	5.0	8.0	12.0	18.0	2.0	5.0	1.0	0.0	3.0	0.0	15.0	4.0	7.0	2.0	5.0	4.0	8.0	4.0	1.0	5.0	1.0	24.0	21.0	11.0	8.0	6.0	2.0	11.0	6.0	3.0	0.0	0.0	1.0	4.0	5.0	1.0	2.0	2.0	3.0	15.0	12.0	12.0	10.0	0.0	2.0	0.0
773	0.0	2.0	5.0	0.0	1.0	1.0	0.0	0.0	0.0	0.0	1.0	0.0	0.0	0.0	0.0	0.0	0.0	0.0	2.0	2.0	1.0	0.0	0.0	2.0	0.0	0.0	0.0	0.0	1.0	0.0	0.0	1.0	2.0	0.0	0.0	0.0	0.0	0.0	0.0	0.0	1.0	0.0	1.0	0.0	0.0	0.0	0.0	0.0	0.0
774	0.0	0.0	0.0	2.0	0.0	1.0	0.0	0.0	2.0	1.0	0.0	1.0	1.0	1.0	1.0	1.0	2.0	3.0	1.0	0.0	3.0	1.0	1.0	1.0	0.0	5.0	0.0	0.0	0.0	1.0	0.0	0.0	1.0	0.0	1.0	1.0	1.0	1.0	1.0	2.0	0.0	0.0	0.0	2.0	1.0	1.0	2.0	2.0	1.0
775	15.0	10.0	12.0	17.0	18.0	19.0	14.0	7.0	12.0	14.0	16.0	8.0	7.0	11.0	8.0	18.0	6.0	16.0	21.0	9.0	12.0	16.0	17.0	2.0	17.0	22.0	9.0	3.0	21.0	11.0	7.0	11.0	9.0	0.0	0.0	2.0	10.0	5.0	7.0	3.0	10.0	7.0	12.0	15.0	7.0	6.0	2.0	9.0	3.0
776	0.0	0.0	0.0	0.0	1.0	0.0	0.0	0.0	6.0	0.0	0.0	0.0	1.0	0.0	0.0	0.0	0.0	0.0	1.0	3.0	0.0	0.0	0.0	0.0	1.0	6.0	1.0	4.0	2.0	1.0	3.0	4.0	0.0	2.0	0.0	0.0	0.0	0.0	0.0	0.0	0.0	0.0	0.0	0.0	3.0	0.0	2.0	0.0	3.0
777	0.0	0.0	0.0	0.0	0.0	1.0	0.0	0.0	2.0	0.0	0.0	0.0	0.0	0.0	1.0	0.0	1.0	1.0	1.0	1.0	0.0	0.0	0.0	0.0	0.0	0.0	0.0	0.0	0.0	0.0	0.0	1.0	0.0	0.0	0.0	1.0	0.0	0.0	1.0	1.0	1.0	0.0	0.0	0.0	1.0	0.0	0.0	0.0	0.0
778	3.0	4.0	0.0	6.0	7.0	6.0	21.0	2.0	3.0	7.0	4.0	3.0	5.0	2.0	1.0	3.0	0.0	11.0	13.0	14.0	4.0	14.0	4.0	1.0	4.0	23.0	0.0	3.0	16.0	16.0	2.0	3.0	4.0	0.0	8.0	3.0	5.0	4.0	4.0	0.0	0.0	2.0	3.0	2.0	0.0	0.0	1.0	2.0	0.0
779	4.0	0.0	1.0	5.0	1.0	3.0	2.0	2.0	1.0	4.0	4.0	3.0	2.0	0.0	5.0	1.0	2.0	2.0	1.0	2.0	7.0	0.0	1.0	0.0	0.0	3.0	1.0	2.0	1.0	1.0	2.0	3.0	11.0	0.0	4.0	12.0	2.0	1.0	3.0	9.0	4.0	5.0	2.0	4.0	3.0	7.0	3.0	2.0	2.0
780	0.0	0.0	0.0	0.0	0.0	0.0	0.0	1.0	0.0	0.0	0.0	0.0	1.0	0.0	0.0	0.0	0.0	0.0	1.0	0.0	1.0	0.0	3.0	0.0	0.0	0.0	0.0	0.0	0.0	0.0	0.0	0.0	0.0	0.0	0.0	1.0	0.0	0.0	1.0	0.0	0.0	0.0	3.0	0.0	1.0	0.0	0.0	0.0	2.0
781	1.0	0.0	13.0	1.0	0.0	1.0	0.0	0.0	3.0	2.0	0.0	0.0	0.0	1.0	0.0	4.0	3.0	2.0	1.0	1.0	0.0	1.0	2.0	0.0	0.0	7.0	0.0	2.0	0.0	0.0	1.0	3.0	1.0	0.0	0.0	1.0	2.0	0.0	1.0	3.0	14.0	3.0	0.0	0.0	0.0	2.0	0.0	0.0	9.0
782	5.0	12.0	7.0	4.0	5.0	4.0	8.0	24.0	5.0	4.0	2.0	6.0	3.0	8.0	5.0	1.0	8.0	1.0	1.0	5.0	2.0	2.0	0.0	3.0	0.0	18.0	14.0	8.0	3.0	4.0	8.0	8.0	5.0	15.0	2.0	3.0	3.0	2.0	7.0	3.0	1.0	2.0	9.0	0.0	4.0	0.0	6.0	6.0	17.0
783	3.0	2.0	12.0	2.0	1.0	2.0	1.0	0.0	0.0	1.0	0.0	0.0	0.0	0.0	1.0	2.0	0.0	2.0	3.0	2.0	1.0	0.0	2.0	11.0	0.0	0.0	1.0	0.0	0.0	3.0	0.0	0.0	2.0	0.0	0.0	0.0	1.0	1.0	0.0	0.0	0.0	0.0	1.0	3.0	0.0	2.0	0.0	2.0	1.0
784	0.0	2.0	0.0	1.0	3.0	3.0	2.0	0.0	0.0	0.0	0.0	1.0	0.0	0.0	1.0	0.0	0.0	0.0	1.0	1.0	0.0	6.0	0.0	0.0	1.0	0.0	1.0	0.0	1.0	0.0	0.0	0.0	0.0	1.0	0.0	2.0	0.0	0.0	0.0	0.0	0.0	1.0	0.0	0.0	0.0	1.0	0.0	0.0	0.0
785	1.0	0.0	0.0	2.0	0.0	0.0	0.0	0.0	0.0	1.0	0.0	0.0	0.0	0.0	0.0	0.0	0.0	0.0	2.0	1.0	0.0	1.0	1.0	0.0	0.0	2.0	0.0	0.0	0.0	0.0	0.0	0.0	0.0	0.0	1.0	0.0	1.0	0.0	0.0	1.0	4.0	0.0	0.0	0.0	2.0	0.0	0.0	0.0	0.0
786	8.0	5.0	6.0	5.0	9.0	15.0	12.0	5.0	5.0	6.0	1.0	3.0	2.0	5.0	8.0	4.0	1.0	10.0	6.0	3.0	3.0	5.0	6.0	0.0	6.0	14.0	12.0	6.0	11.0	5.0	14.0	4.0	2.0	0.0	0.0	2.0	8.0	3.0	3.0	0.0	0.0	4.0	3.0	2.0	1.0	0.0	1.0	4.0	1.0
787	0.0	5.0	4.0	0.0	2.0	1.0	0.0	4.0	0.0	1.0	0.0	3.0	1.0	0.0	0.0	1.0	1.0	1.0	1.0	3.0	1.0	1.0	0.0	1.0	1.0	0.0	3.0	2.0	1.0	0.0	0.0	0.0	1.0	0.0	1.0	1.0	0.0	0.0	1.0	0.0	0.0	4.0	1.0	0.0	0.0	1.0	0.0	6.0	0.0
788	0.0	0.0	0.0	0.0	0.0	0.0	0.0	1.0	0.0	0.0	2.0	2.0	0.0	0.0	0.0	0.0	0.0	0.0	2.0	0.0	1.0	0.0	0.0	1.0	0.0	1.0	0.0	0.0	0.0	0.0	0.0	0.0	1.0	1.0	0.0	0.0	1.0	0.0	0.0	2.0	0.0	0.0	0.0	1.0	0.0	0.0	0.0	0.0	0.0
789	9.0	16.0	11.0	17.0	18.0	18.0	13.0	4.0	11.0	12.0	15.0	11.0	8.0	10.0	8.0	16.0	1.0	19.0	19.0	1.0	2.0	5.0	14.0	0.0	10.0	7.0	10.0	7.0	18.0	8.0	12.0	3.0	5.0	1.0	0.0	0.0	4.0	4.0	7.0	1.0	1.0	0.0	9.0	6.0	4.0	0.0	0.0	4.0	3.0
790	1.0	13.0	19.0	1.0	9.0	9.0	0.0	0.0	4.0	2.0	9.0	1.0	3.0	0.0	4.0	1.0	0.0	0.0	3.0	1.0	9.0	2.0	0.0	0.0	1.0	2.0	1.0	1.0	2.0	2.0	2.0	1.0	5.0	0.0	0.0	0.0	1.0	0.0	1.0	2.0	1.0	0.0	0.0	2.0	0.0	2.0	4.0	2.0	0.0
791	1.0	1.0	1.0	0.0	2.0	2.0	1.0	0.0	2.0	2.0	3.0	1.0	1.0	3.0	2.0	1.0	0.0	1.0	2.0	3.0	4.0	1.0	1.0	2.0	0.0	2.0	1.0	2.0	1.0	1.0	1.0	1.0	1.0	0.0	2.0	1.0	2.0	0.0	2.0	1.0	1.0	2.0	1.0	3.0	1.0	4.0	3.0	1.0	1.0
792	1.0	0.0	2.0	3.0	0.0	0.0	2.0	2.0	1.0	1.0	0.0	1.0	0.0	1.0	1.0	4.0	1.0	0.0	1.0	0.0	0.0	0.0	0.0	0.0	0.0	2.0	4.0	0.0	0.0	0.0	1.0	5.0	2.0	0.0	0.0	1.0	1.0	1.0	0.0	0.0	0.0	0.0	1.0	0.0	3.0	0.0	0.0	0.0	4.0
793	0.0	1.0	0.0	0.0	0.0	0.0	0.0	0.0	0.0	1.0	4.0	0.0	2.0	1.0	0.0	1.0	0.0	2.0	1.0	0.0	0.0	1.0	2.0	1.0	0.0	1.0	0.0	0.0	0.0	1.0	0.0	2.0	0.0	0.0	1.0	0.0	2.0	0.0	0.0	0.0	0.0	0.0	0.0	0.0	0.0	0.0	0.0	0.0	0.0
794	0.0	0.0	1.0	0.0	0.0	0.0	0.0	2.0	0.0	0.0	0.0	2.0	1.0	0.0	0.0	1.0	0.0	2.0	1.0	0.0	0.0	0.0	0.0	0.0	0.0	1.0	0.0	0.0	0.0	0.0	0.0	2.0	0.0	1.0	0.0	0.0	1.0	1.0	0.0	1.0	0.0	0.0	1.0	0.0	0.0	0.0	0.0	0.0	0.0
795	1.0	2.0	0.0	1.0	3.0	4.0	1.0	0.0	0.0	0.0	0.0	1.0	1.0	0.0	0.0	0.0	1.0	1.0	2.0	1.0	0.0	0.0	1.0	0.0	7.0	1.0	3.0	8.0	1.0	0.0	1.0	1.0	0.0	0.0	0.0	0.0	0.0	0.0	0.0	0.0	0.0	2.0	5.0	1.0	1.0	0.0	0.0	0.0	0.0
796	0.0	0.0	1.0	0.0	0.0	0.0	1.0	0.0	0.0	0.0	0.0	0.0	1.0	0.0	0.0	0.0	0.0	0.0	1.0	1.0	0.0	0.0	0.0	2.0	0.0	1.0	0.0	0.0	0.0	0.0	0.0	0.0	0.0	0.0	0.0	0.0	1.0	0.0	0.0	0.0	0.0	0.0	0.0	0.0	0.0	0.0	0.0	0.0	1.0
797	9.0	4.0	5.0	6.0	5.0	6.0	6.0	12.0	0.0	0.0	1.0	2.0	0.0	0.0	0.0	1.0	11.0	4.0	2.0	9.0	3.0	5.0	9.0	8.0	0.0	2.0	0.0	0.0	0.0	0.0	0.0	0.0	2.0	0.0	0.0	1.0	3.0	1.0	2.0	2.0	2.0	3.0	4.0	2.0	1.0	1.0	0.0	2.0	0.0
798	1.0	0.0	0.0	1.0	6.0	1.0	1.0	5.0	1.0	4.0	1.0	1.0	0.0	0.0	0.0	0.0	0.0	0.0	1.0	4.0	0.0	0.0	1.0	0.0	4.0	1.0	4.0	4.0	0.0	0.0	0.0	1.0	1.0	0.0	0.0	1.0	3.0	0.0	0.0	0.0	1.0	1.0	1.0	3.0	0.0	1.0	0.0	0.0	0.0
799	2.0	0.0	0.0	0.0	2.0	0.0	0.0	1.0	0.0	3.0	1.0	1.0	1.0	2.0	0.0	0.0	6.0	5.0	2.0	2.0	0.0	2.0	2.0	1.0	1.0	1.0	0.0	0.0	2.0	2.0	0.0	1.0	3.0	1.0	3.0	1.0	1.0	2.0	0.0	2.0	1.0	1.0	0.0	0.0	1.0	0.0	0.0	0.0	3.0
800	5.0	3.0	6.0	4.0	3.0	2.0	6.0	1.0	1.0	2.0	0.0	5.0	0.0	10.0	4.0	9.0	2.0	2.0	4.0	10.0	1.0	11.0	3.0	8.0	7.0	5.0	7.0	2.0	3.0	6.0	10.0	4.0	1.0	0.0	0.0	0.0	1.0	2.0	5.0	0.0	2.0	0.0	3.0	1.0	4.0	4.0	0.0	1.0	0.0
801	1.0	1.0	2.0	0.0	0.0	4.0	1.0	0.0	0.0	0.0	0.0	1.0	0.0	0.0	0.0	0.0	0.0	0.0	2.0	0.0	0.0	0.0	0.0	0.0	0.0	0.0	1.0	0.0	0.0	0.0	0.0	0.0	0.0	0.0	0.0	0.0	0.0	1.0	0.0	0.0	0.0	0.0	3.0	0.0	2.0	0.0	0.0	3.0	1.0
802	10.0	11.0	43.0	4.0	7.0	20.0	1.0	6.0	1.0	5.0	5.0	4.0	3.0	0.0	1.0	3.0	0.0	1.0	6.0	7.0	11.0	0.0	6.0	2.0	1.0	1.0	2.0	0.0	6.0	1.0	1.0	1.0	6.0	1.0	0.0	0.0	2.0	2.0	1.0	0.0	8.0	1.0	18.0	5.0	2.0	0.0	0.0	9.0	1.0
803	0.0	0.0	1.0	0.0	0.0	1.0	0.0	0.0	3.0	4.0	1.0	1.0	4.0	1.0	3.0	3.0	8.0	10.0	5.0	16.0	7.0	13.0	9.0	10.0	1.0	0.0	1.0	0.0	1.0	0.0	0.0	0.0	0.0	1.0	1.0	0.0	0.0	0.0	1.0	0.0	0.0	2.0	1.0	1.0	1.0	1.0	2.0	1.0	0.0
804	3.0	7.0	1.0	4.0	4.0	2.0	4.0	0.0	3.0	0.0	1.0	0.0	1.0	3.0	1.0	0.0	1.0	3.0	1.0	1.0	1.0	0.0	2.0	0.0	9.0	3.0	8.0	8.0	5.0	0.0	6.0	0.0	1.0	0.0	0.0	1.0	1.0	2.0	0.0	0.0	0.0	0.0	1.0	2.0	1.0	0.0	1.0	0.0	4.0
805	38.0	22.0	9.0	10.0	8.0	60.0	1.0	6.0	4.0	3.0	1.0	7.0	285.0	16.0	2.0	183.0	134.0	125.0	5.0	457.0	4.0	9.0	11.0	2.0	3.0	60.0	1.0	40.0	4.0	145.0	12.0	421.0	3.0	2.0	391.0	42.0	47.0	9.0	212.0	161.0	42.0	230.0	5.0	92.0	2.0	2.0	1.0	4.0	7.0
806	1.0	4.0	3.0	1.0	0.0	0.0	1.0	0.0	1.0	1.0	0.0	1.0	0.0	1.0	2.0	2.0	1.0	1.0	2.0	0.0	4.0	3.0	1.0	3.0	2.0	6.0	0.0	0.0	1.0	2.0	1.0	2.0	1.0	2.0	5.0	1.0	0.0	0.0	0.0	0.0	0.0	0.0	1.0	2.0	0.0	4.0	1.0	1.0	0.0
807	5.0	5.0	1.0	5.0	14.0	13.0	9.0	0.0	1.0	1.0	0.0	0.0	0.0	0.0	2.0	6.0	0.0	5.0	1.0	11.0	1.0	5.0	2.0	9.0	0.0	1.0	1.0	3.0	1.0	3.0	0.0	0.0	3.0	2.0	0.0	7.0	1.0	2.0	1.0	4.0	0.0	1.0	4.0	2.0	2.0	1.0	0.0	1.0	0.0
808	2.0	4.0	0.0	1.0	4.0	3.0	2.0	1.0	6.0	2.0	11.0	2.0	6.0	1.0	7.0	6.0	2.0	10.0	13.0	1.0	7.0	3.0	15.0	0.0	0.0	0.0	0.0	1.0	4.0	0.0	1.0	0.0	4.0	1.0	0.0	8.0	4.0	0.0	2.0	2.0	0.0	0.0	5.0	2.0	4.0	0.0	5.0	4.0	7.0
809	0.0	0.0	0.0	0.0	0.0	0.0	0.0	0.0	0.0	0.0	0.0	0.0	0.0	0.0	0.0	1.0	0.0	0.0	1.0	0.0	0.0	0.0	0.0	0.0	0.0	0.0	0.0	0.0	0.0	0.0	0.0	0.0	0.0	0.0	0.0	0.0	4.0	0.0	0.0	0.0	0.0	0.0	0.0	0.0	0.0	0.0	0.0	0.0	0.0
810	3.0	3.0	1.0	3.0	6.0	3.0	1.0	1.0	5.0	4.0	4.0	2.0	2.0	0.0	8.0	4.0	5.0	0.0	2.0	6.0	1.0	0.0	1.0	4.0	1.0	2.0	0.0	1.0	1.0	0.0	0.0	0.0	4.0	0.0	2.0	0.0	1.0	4.0	1.0	1.0	1.0	0.0	0.0	6.0	0.0	3.0	0.0	2.0	0.0
811	0.0	0.0	0.0	0.0	0.0	0.0	0.0	0.0	0.0	0.0	0.0	0.0	0.0	0.0	0.0	0.0	0.0	1.0	1.0	0.0	0.0	0.0	0.0	0.0	0.0	0.0	0.0	0.0	0.0	0.0	0.0	0.0	0.0	0.0	0.0	2.0	0.0	0.0	0.0	1.0	0.0	0.0	0.0	1.0	0.0	0.0	0.0	0.0	0.0
812	0.0	0.0	0.0	0.0	0.0	1.0	2.0	0.0	0.0	0.0	0.0	0.0	0.0	0.0	0.0	0.0	0.0	0.0	1.0	0.0	0.0	0.0	0.0	0.0	0.0	0.0	1.0	0.0	0.0	0.0	0.0	0.0	0.0	0.0	0.0	0.0	0.0	0.0	0.0	0.0	0.0	0.0	0.0	0.0	0.0	1.0	0.0	1.0	0.0
813	0.0	0.0	0.0	0.0	0.0	0.0	0.0	0.0	0.0	0.0	0.0	0.0	0.0	0.0	0.0	0.0	0.0	0.0	1.0	0.0	0.0	0.0	0.0	0.0	0.0	0.0	1.0	1.0	0.0	0.0	0.0	0.0	0.0	0.0	0.0	2.0	0.0	0.0	0.0	0.0	0.0	0.0	1.0	0.0	0.0	0.0	0.0	1.0	0.0
814	0.0	0.0	0.0	0.0	1.0	1.0	0.0	0.0	0.0	1.0	0.0	1.0	0.0	0.0	0.0	0.0	0.0	0.0	2.0	2.0	0.0	0.0	1.0	1.0	2.0	0.0	1.0	1.0	0.0	2.0	1.0	1.0	1.0	1.0	0.0	1.0	0.0	0.0	0.0	0.0	0.0	0.0	1.0	0.0	1.0	0.0	0.0	2.0	0.0
815	2.0	1.0	4.0	0.0	2.0	1.0	0.0	2.0	0.0	4.0	4.0	1.0	15.0	1.0	2.0	3.0	2.0	1.0	3.0	0.0	1.0	2.0	0.0	2.0	0.0	2.0	2.0	1.0	1.0	2.0	3.0	2.0	0.0	1.0	3.0	2.0	0.0	1.0	1.0	4.0	5.0	2.0	2.0	0.0	1.0	0.0	1.0	0.0	0.0
816	0.0	0.0	0.0	0.0	0.0	0.0	0.0	0.0	0.0	0.0	0.0	0.0	0.0	0.0	0.0	0.0	0.0	0.0	2.0	0.0	2.0	0.0	0.0	0.0	0.0	0.0	0.0	0.0	0.0	0.0	0.0	0.0	0.0	0.0	0.0	0.0	0.0	0.0	0.0	0.0	0.0	0.0	0.0	0.0	0.0	0.0	0.0	0.0	0.0
817	13.0	12.0	11.0	8.0	13.0	14.0	12.0	16.0	11.0	10.0	8.0	22.0	26.0	7.0	8.0	5.0	5.0	7.0	2.0	3.0	5.0	1.0	7.0	7.0	2.0	2.0	2.0	1.0	3.0	4.0	2.0	3.0	66.0	44.0	50.0	43.0	38.0	45.0	45.0	51.0	6.0	19.0	12.0	11.0	14.0	14.0	12.0	22.0	7.0
818	2.0	0.0	7.0	2.0	1.0	2.0	2.0	1.0	0.0	5.0	3.0	1.0	1.0	2.0	3.0	2.0	8.0	4.0	1.0	0.0	1.0	0.0	8.0	2.0	0.0	3.0	3.0	1.0	0.0	1.0	0.0	0.0	1.0	1.0	1.0	1.0	0.0	3.0	2.0	1.0	2.0	0.0	2.0	0.0	3.0	0.0	0.0	0.0	4.0
819	1.0	0.0	0.0	3.0	1.0	0.0	0.0	0.0	1.0	0.0	0.0	0.0	0.0	1.0	0.0	2.0	0.0	0.0	1.0	0.0	1.0	0.0	0.0	2.0	0.0	0.0	0.0	0.0	0.0	0.0	1.0	0.0	0.0	0.0	0.0	0.0	0.0	0.0	0.0	0.0	1.0	0.0	1.0	0.0	0.0	0.0	1.0	1.0	0.0
820	0.0	0.0	0.0	0.0	0.0	0.0	0.0	0.0	1.0	1.0	0.0	0.0	0.0	0.0	0.0	0.0	1.0	1.0	1.0	0.0	1.0	0.0	1.0	0.0	1.0	0.0	0.0	1.0	0.0	0.0	0.0	0.0	1.0	0.0	0.0	0.0	0.0	0.0	0.0	2.0	1.0	1.0	0.0	0.0	1.0	0.0	0.0	0.0	2.0
821	2.0	1.0	0.0	1.0	0.0	1.0	1.0	0.0	1.0	0.0	0.0	4.0	3.0	0.0	2.0	0.0	1.0	0.0	1.0	0.0	0.0	4.0	0.0	1.0	0.0	1.0	0.0	0.0	4.0	1.0	0.0	1.0	0.0	0.0	3.0	0.0	0.0	1.0	0.0	0.0	0.0	2.0	0.0	0.0	0.0	0.0	1.0	1.0	0.0
822	3.0	1.0	2.0	2.0	2.0	2.0	3.0	0.0	1.0	0.0	0.0	0.0	0.0	0.0	1.0	1.0	0.0	0.0	1.0	1.0	0.0	0.0	0.0	1.0	4.0	1.0	5.0	2.0	3.0	1.0	6.0	2.0	0.0	1.0	0.0	0.0	1.0	1.0	0.0	1.0	1.0	2.0	2.0	1.0	1.0	2.0	1.0	1.0	1.0
823	0.0	0.0	0.0	0.0	1.0	3.0	0.0	0.0	1.0	0.0	0.0	0.0	0.0	1.0	1.0	0.0	0.0	0.0	1.0	0.0	0.0	0.0	0.0	0.0	3.0	0.0	0.0	1.0	0.0	0.0	2.0	0.0	0.0	0.0	5.0	0.0	0.0	0.0	0.0	2.0	0.0	1.0	3.0	2.0	0.0	0.0	0.0	1.0	0.0
824	0.0	1.0	1.0	0.0	0.0	3.0	0.0	1.0	0.0	0.0	0.0	0.0	0.0	0.0	0.0	1.0	2.0	1.0	3.0	0.0	0.0	0.0	3.0	0.0	1.0	0.0	1.0	0.0	0.0	0.0	2.0	0.0	0.0	0.0	1.0	0.0	0.0	1.0	1.0	1.0	0.0	0.0	1.0	2.0	0.0	0.0	0.0	0.0	0.0
825	6.0	0.0	5.0	2.0	4.0	9.0	4.0	4.0	5.0	6.0	2.0	20.0	3.0	10.0	6.0	8.0	5.0	1.0	3.0	1.0	4.0	5.0	1.0	11.0	3.0	2.0	1.0	1.0	6.0	1.0	1.0	9.0	3.0	0.0	1.0	1.0	1.0	5.0	1.0	3.0	6.0	0.0	1.0	3.0	4.0	8.0	1.0	7.0	6.0
826	0.0	3.0	2.0	3.0	2.0	4.0	1.0	1.0	1.0	0.0	0.0	4.0	0.0	1.0	0.0	0.0	1.0	4.0	6.0	3.0	0.0	3.0	2.0	1.0	8.0	1.0	4.0	8.0	1.0	0.0	0.0	3.0	1.0	1.0	2.0	2.0	0.0	0.0	1.0	0.0	1.0	1.0	2.0	3.0	1.0	1.0	0.0	5.0	1.0
827	2.0	8.0	8.0	4.0	3.0	6.0	0.0	2.0	0.0	0.0	3.0	6.0	2.0	1.0	11.0	5.0	1.0	11.0	8.0	1.0	2.0	1.0	3.0	0.0	2.0	0.0	5.0	0.0	2.0	2.0	2.0	1.0	3.0	1.0	0.0	0.0	3.0	8.0	5.0	1.0	1.0	1.0	3.0	3.0	3.0	1.0	0.0	9.0	0.0
828	9.0	4.0	17.0	5.0	0.0	3.0	1.0	0.0	1.0	6.0	3.0	18.0	3.0	0.0	0.0	0.0	0.0	0.0	1.0	7.0	4.0	1.0	0.0	1.0	1.0	3.0	0.0	3.0	0.0	2.0	0.0	3.0	0.0	0.0	2.0	0.0	0.0	0.0	1.0	0.0	49.0	19.0	63.0	2.0	18.0	23.0	22.0	78.0	37.0
829	3.0	1.0	3.0	1.0	2.0	0.0	1.0	0.0	0.0	0.0	0.0	0.0	0.0	0.0	0.0	0.0	0.0	0.0	1.0	3.0	1.0	1.0	0.0	1.0	0.0	0.0	1.0	0.0	0.0	0.0	1.0	0.0	0.0	0.0	0.0	0.0	0.0	0.0	0.0	0.0	1.0	0.0	0.0	0.0	1.0	0.0	1.0	1.0	2.0
830	3.0	6.0	0.0	6.0	5.0	3.0	12.0	1.0	2.0	3.0	3.0	1.0	8.0	0.0	2.0	5.0	4.0	7.0	2.0	0.0	6.0	6.0	2.0	0.0	8.0	9.0	2.0	5.0	9.0	1.0	11.0	1.0	0.0	3.0	2.0	1.0	9.0	3.0	3.0	0.0	0.0	9.0	1.0	5.0	0.0	0.0	1.0	9.0	1.0
831	0.0	21.0	6.0	3.0	13.0	8.0	6.0	0.0	0.0	0.0	7.0	0.0	2.0	1.0	0.0	8.0	2.0	7.0	2.0	2.0	2.0	11.0	2.0	0.0	8.0	1.0	4.0	13.0	6.0	11.0	3.0	0.0	4.0	2.0	0.0	1.0	6.0	4.0	0.0	0.0	2.0	3.0	2.0	3.0	1.0	1.0	4.0	2.0	3.0
832	2.0	0.0	1.0	1.0	0.0	1.0	0.0	0.0	0.0	0.0	1.0	0.0	0.0	0.0	1.0	2.0	1.0	0.0	2.0	0.0	0.0	0.0	2.0	0.0	1.0	0.0	0.0	0.0	0.0	0.0	0.0	0.0	0.0	0.0	1.0	0.0	1.0	0.0	0.0	1.0	2.0	1.0	1.0	4.0	0.0	0.0	0.0	0.0	0.0
833	0.0	0.0	0.0	0.0	0.0	0.0	0.0	0.0	0.0	0.0	0.0	1.0	0.0	0.0	1.0	0.0	0.0	0.0	2.0	0.0	1.0	0.0	2.0	0.0	0.0	0.0	0.0	0.0	0.0	0.0	0.0	0.0	0.0	0.0	0.0	0.0	1.0	0.0	1.0	0.0	0.0	0.0	0.0	0.0	0.0	0.0	0.0	1.0	0.0
834	0.0	9.0	1.0	63.0	18.0	57.0	0.0	34.0	1.0	14.0	1.0	6.0	70.0	1.0	12.0	0.0	38.0	15.0	5.0	6.0	164.0	2.0	18.0	78.0	1.0	1.0	40.0	103.0	56.0	1.0	0.0	7.0	110.0	2.0	27.0	34.0	4.0	35.0	3.0	58.0	1.0	0.0	18.0	3.0	227.0	1.0	3.0	301.0	3.0
835	3.0	3.0	2.0	2.0	4.0	1.0	3.0	2.0	2.0	5.0	3.0	4.0	2.0	2.0	6.0	0.0	3.0	1.0	4.0	6.0	2.0	2.0	3.0	2.0	0.0	3.0	1.0	3.0	2.0	2.0	2.0	5.0	3.0	2.0	1.0	0.0	3.0	6.0	0.0	2.0	4.0	2.0	3.0	3.0	6.0	5.0	0.0	3.0	0.0
836	5.0	4.0	0.0	2.0	3.0	5.0	3.0	4.0	1.0	1.0	0.0	1.0	2.0	4.0	5.0	6.0	5.0	3.0	3.0	6.0	4.0	4.0	3.0	3.0	2.0	4.0	1.0	5.0	4.0	1.0	5.0	2.0	3.0	1.0	2.0	3.0	7.0	3.0	6.0	4.0	4.0	3.0	4.0	2.0	6.0	6.0	3.0	2.0	0.0
837	2.0	12.0	4.0	7.0	14.0	3.0	5.0	4.0	0.0	0.0	4.0	3.0	1.0	2.0	2.0	4.0	0.0	4.0	2.0	2.0	4.0	11.0	1.0	0.0	7.0	2.0	4.0	12.0	9.0	10.0	1.0	0.0	0.0	0.0	0.0	2.0	4.0	7.0	1.0	1.0	1.0	3.0	1.0	3.0	2.0	0.0	3.0	1.0	8.0
838	1.0	2.0	2.0	0.0	0.0	0.0	0.0	0.0	0.0	0.0	3.0	1.0	2.0	0.0	0.0	0.0	0.0	0.0	1.0	1.0	0.0	1.0	0.0	1.0	0.0	0.0	2.0	1.0	0.0	0.0	0.0	0.0	0.0	1.0	0.0	0.0	0.0	0.0	2.0	0.0	0.0	2.0	0.0	5.0	0.0	0.0	0.0	0.0	0.0
839	4.0	0.0	1.0	0.0	0.0	1.0	1.0	1.0	0.0	0.0	0.0	0.0	0.0	1.0	0.0	1.0	0.0	0.0	2.0	5.0	2.0	0.0	1.0	4.0	0.0	0.0	1.0	0.0	1.0	0.0	1.0	1.0	0.0	0.0	1.0	0.0	1.0	0.0	0.0	3.0	1.0	2.0	1.0	1.0	0.0	3.0	0.0	4.0	3.0
840	6.0	2.0	1.0	2.0	2.0	4.0	0.0	1.0	2.0	1.0	0.0	0.0	0.0	0.0	1.0	1.0	2.0	1.0	8.0	3.0	1.0	4.0	4.0	1.0	0.0	0.0	0.0	1.0	1.0	0.0	0.0	0.0	0.0	0.0	0.0	2.0	1.0	3.0	5.0	0.0	0.0	1.0	3.0	4.0	2.0	2.0	1.0	5.0	0.0
841	0.0	0.0	0.0	1.0	0.0	0.0	0.0	1.0	1.0	0.0	0.0	0.0	0.0	0.0	0.0	0.0	0.0	0.0	1.0	0.0	0.0	0.0	0.0	0.0	0.0	0.0	0.0	0.0	0.0	0.0	0.0	0.0	2.0	0.0	0.0	0.0	0.0	0.0	0.0	0.0	0.0	0.0	0.0	0.0	0.0	0.0	1.0	0.0	1.0
842	0.0	2.0	0.0	0.0	1.0	1.0	1.0	0.0	1.0	2.0	1.0	0.0	0.0	1.0	1.0	0.0	0.0	0.0	2.0	1.0	1.0	0.0	0.0	1.0	0.0	1.0	0.0	1.0	1.0	2.0	0.0	0.0	0.0	0.0	2.0	1.0	0.0	0.0	0.0	0.0	0.0	0.0	2.0	0.0	0.0	1.0	0.0	3.0	2.0
843	9.0	4.0	5.0	4.0	5.0	2.0	3.0	3.0	1.0	0.0	1.0	0.0	0.0	0.0	1.0	1.0	3.0	4.0	3.0	6.0	0.0	5.0	4.0	4.0	1.0	2.0	0.0	1.0	1.0	1.0	1.0	1.0	2.0	2.0	4.0	2.0	5.0	9.0	1.0	5.0	3.0	4.0	0.0	1.0	2.0	1.0	2.0	1.0	3.0
844	0.0	0.0	0.0	0.0	0.0	1.0	0.0	0.0	0.0	0.0	0.0	0.0	0.0	0.0	0.0	0.0	0.0	0.0	2.0	2.0	0.0	0.0	0.0	2.0	0.0	0.0	0.0	0.0	1.0	3.0	0.0	0.0	0.0	0.0	0.0	0.0	0.0	0.0	0.0	0.0	0.0	0.0	0.0	0.0	0.0	0.0	0.0	0.0	0.0
845	0.0	2.0	3.0	2.0	0.0	4.0	2.0	0.0	0.0	0.0	0.0	0.0	0.0	0.0	0.0	0.0	0.0	0.0	2.0	1.0	3.0	0.0	2.0	4.0	0.0	0.0	0.0	1.0	2.0	0.0	5.0	0.0	0.0	0.0	0.0	0.0	0.0	0.0	0.0	0.0	0.0	0.0	0.0	1.0	1.0	0.0	0.0	0.0	0.0
846	0.0	2.0	3.0	1.0	1.0	0.0	1.0	1.0	3.0	1.0	1.0	2.0	2.0	2.0	2.0	1.0	16.0	13.0	11.0	13.0	7.0	6.0	7.0	15.0	3.0	5.0	2.0	1.0	4.0	4.0	0.0	3.0	3.0	3.0	1.0	1.0	3.0	6.0	2.0	5.0	8.0	6.0	4.0	4.0	4.0	8.0	10.0	3.0	1.0
847	0.0	1.0	4.0	1.0	3.0	0.0	0.0	4.0	0.0	0.0	0.0	0.0	2.0	0.0	1.0	1.0	1.0	3.0	1.0	1.0	0.0	1.0	2.0	1.0	1.0	0.0	2.0	1.0	3.0	2.0	2.0	2.0	1.0	1.0	1.0	3.0	1.0	1.0	1.0	1.0	0.0	1.0	0.0	0.0	1.0	1.0	0.0	0.0	1.0
848	2.0	1.0	0.0	4.0	0.0	0.0	1.0	0.0	0.0	0.0	0.0	2.0	1.0	0.0	0.0	0.0	0.0	0.0	1.0	3.0	1.0	0.0	3.0	13.0	0.0	0.0	0.0	1.0	0.0	0.0	1.0	0.0	0.0	0.0	1.0	0.0	0.0	3.0	2.0	3.0	1.0	0.0	1.0	3.0	1.0	4.0	2.0	1.0	0.0
849	1.0	1.0	2.0	0.0	3.0	0.0	0.0	1.0	3.0	2.0	0.0	2.0	3.0	4.0	0.0	2.0	1.0	0.0	1.0	1.0	0.0	0.0	0.0	1.0	2.0	2.0	0.0	10.0	0.0	0.0	2.0	0.0	7.0	1.0	0.0	0.0	0.0	1.0	1.0	0.0	6.0	3.0	0.0	0.0	3.0	4.0	0.0	1.0	1.0
850	2.0	0.0	2.0	0.0	0.0	4.0	0.0	0.0	0.0	0.0	0.0	0.0	0.0	0.0	0.0	0.0	0.0	0.0	1.0	2.0	2.0	0.0	0.0	0.0	0.0	0.0	1.0	0.0	0.0	0.0	0.0	0.0	0.0	0.0	0.0	0.0	0.0	0.0	0.0	0.0	1.0	1.0	0.0	0.0	0.0	0.0	6.0	1.0	1.0
851	2.0	0.0	2.0	2.0	2.0	4.0	0.0	10.0	1.0	2.0	1.0	1.0	3.0	4.0	0.0	0.0	7.0	1.0	1.0	1.0	5.0	1.0	4.0	4.0	0.0	4.0	2.0	3.0	2.0	0.0	4.0	4.0	6.0	5.0	10.0	3.0	6.0	0.0	12.0	7.0	3.0	6.0	2.0	1.0	5.0	3.0	6.0	0.0	5.0
852	3.0	11.0	3.0	2.0	9.0	1.0	1.0	1.0	3.0	0.0	0.0	0.0	4.0	1.0	2.0	3.0	0.0	3.0	2.0	1.0	0.0	3.0	4.0	0.0	2.0	1.0	3.0	5.0	1.0	4.0	1.0	0.0	2.0	1.0	2.0	0.0	2.0	0.0	0.0	2.0	1.0	0.0	2.0	1.0	0.0	0.0	2.0	1.0	3.0
853	0.0	3.0	1.0	4.0	3.0	5.0	9.0	0.0	2.0	7.0	1.0	2.0	7.0	1.0	0.0	0.0	0.0	2.0	5.0	10.0	3.0	9.0	6.0	16.0	3.0	12.0	0.0	0.0	13.0	4.0	0.0	6.0	2.0	3.0	7.0	6.0	4.0	0.0	0.0	2.0	0.0	2.0	3.0	0.0	0.0	11.0	2.0	4.0	2.0
854	0.0	1.0	0.0	2.0	2.0	1.0	0.0	0.0	1.0	0.0	0.0	0.0	1.0	1.0	0.0	0.0	1.0	1.0	4.0	2.0	1.0	0.0	2.0	2.0	1.0	0.0	2.0	2.0	0.0	0.0	0.0	0.0	0.0	0.0	0.0	0.0	0.0	0.0	0.0	0.0	0.0	1.0	2.0	4.0	0.0	2.0	0.0	5.0	0.0
855	3.0	3.0	8.0	5.0	5.0	8.0	3.0	0.0	0.0	0.0	0.0	2.0	0.0	2.0	3.0	5.0	1.0	5.0	2.0	12.0	1.0	4.0	1.0	2.0	7.0	13.0	6.0	3.0	1.0	5.0	5.0	5.0	0.0	0.0	1.0	0.0	4.0	2.0	0.0	0.0	1.0	1.0	12.0	3.0	3.0	9.0	0.0	4.0	0.0
856	3.0	0.0	0.0	3.0	1.0	7.0	2.0	8.0	2.0	4.0	3.0	2.0	4.0	7.0	7.0	0.0	19.0	3.0	2.0	1.0	1.0	1.0	2.0	0.0	0.0	1.0	0.0	0.0	2.0	1.0	0.0	3.0	1.0	14.0	5.0	3.0	5.0	7.0	14.0	22.0	4.0	15.0	0.0	7.0	0.0	2.0	0.0	0.0	0.0
857	24.0	10.0	5.0	14.0	33.0	25.0	34.0	46.0	53.0	7.0	18.0	5.0	32.0	15.0	18.0	24.0	15.0	14.0	12.0	11.0	6.0	4.0	4.0	22.0	4.0	10.0	9.0	14.0	49.0	59.0	17.0	9.0	3.0	22.0	5.0	8.0	37.0	24.0	5.0	32.0	11.0	4.0	0.0	11.0	5.0	19.0	0.0	0.0	0.0
858	3.0	2.0	1.0	4.0	0.0	2.0	3.0	0.0	4.0	1.0	2.0	1.0	1.0	0.0	2.0	2.0	0.0	2.0	2.0	8.0	0.0	5.0	1.0	4.0	3.0	2.0	4.0	0.0	0.0	0.0	1.0	0.0	1.0	0.0	0.0	0.0	1.0	6.0	3.0	1.0	2.0	1.0	3.0	5.0	0.0	1.0	0.0	0.0	3.0
859	0.0	0.0	1.0	0.0	0.0	1.0	0.0	0.0	0.0	1.0	0.0	0.0	0.0	0.0	1.0	2.0	1.0	0.0	1.0	0.0	0.0	0.0	1.0	0.0	0.0	0.0	0.0	0.0	0.0	0.0	0.0	0.0	0.0	0.0	0.0	0.0	0.0	1.0	0.0	0.0	0.0	0.0	0.0	0.0	0.0	0.0	1.0	0.0	0.0
860	18.0	0.0	21.0	12.0	2.0	7.0	4.0	15.0	11.0	23.0	6.0	23.0	3.0	9.0	7.0	8.0	4.0	8.0	1.0	2.0	8.0	4.0	6.0	6.0	10.0	8.0	14.0	16.0	4.0	3.0	7.0	16.0	28.0	9.0	18.0	10.0	3.0	7.0	4.0	4.0	8.0	7.0	4.0	3.0	2.0	20.0	20.0	2.0	7.0
861	15.0	7.0	0.0	26.0	5.0	12.0	8.0	13.0	14.0	5.0	1.0	10.0	14.0	14.0	4.0	9.0	19.0	2.0	2.0	9.0	29.0	4.0	4.0	8.0	7.0	1.0	4.0	3.0	5.0	8.0	3.0	14.0	23.0	36.0	19.0	29.0	5.0	3.0	32.0	20.0	21.0	46.0	2.0	6.0	6.0	16.0	35.0	4.0	7.0
862	0.0	0.0	1.0	0.0	1.0	3.0	0.0	0.0	3.0	1.0	0.0	0.0	0.0	0.0	0.0	1.0	0.0	0.0	2.0	1.0	1.0	0.0	0.0	0.0	2.0	0.0	1.0	0.0	4.0	0.0	3.0	0.0	0.0	0.0	0.0	0.0	0.0	1.0	0.0	2.0	0.0	1.0	1.0	1.0	0.0	0.0	0.0	0.0	1.0
863	2.0	4.0	2.0	2.0	0.0	2.0	3.0	0.0	2.0	0.0	1.0	2.0	2.0	2.0	1.0	1.0	0.0	1.0	3.0	4.0	0.0	2.0	1.0	0.0	6.0	2.0	2.0	1.0	4.0	0.0	11.0	3.0	2.0	0.0	2.0	1.0	2.0	5.0	0.0	0.0	1.0	1.0	4.0	3.0	2.0	3.0	1.0	1.0	2.0
864	3.0	5.0	3.0	5.0	4.0	6.0	9.0	1.0	3.0	1.0	0.0	1.0	0.0	6.0	4.0	4.0	3.0	6.0	2.0	1.0	0.0	5.0	1.0	0.0	3.0	1.0	0.0	4.0	4.0	3.0	10.0	3.0	1.0	0.0	1.0	1.0	0.0	1.0	5.0	0.0	0.0	1.0	0.0	2.0	5.0	0.0	0.0	2.0	5.0
865	7.0	2.0	9.0	6.0	0.0	0.0	2.0	3.0	3.0	20.0	2.0	6.0	3.0	3.0	4.0	1.0	3.0	2.0	2.0	5.0	11.0	1.0	4.0	2.0	1.0	4.0	4.0	6.0	1.0	3.0	1.0	7.0	29.0	8.0	21.0	15.0	4.0	1.0	4.0	5.0	7.0	6.0	7.0	1.0	4.0	1.0	30.0	1.0	9.0
866	1.0	0.0	2.0	0.0	0.0	2.0	1.0	0.0	1.0	1.0	0.0	0.0	2.0	2.0	0.0	1.0	2.0	0.0	2.0	0.0	1.0	0.0	0.0	1.0	1.0	0.0	0.0	1.0	2.0	0.0	1.0	0.0	0.0	2.0	1.0	0.0	0.0	0.0	1.0	0.0	2.0	0.0	0.0	0.0	0.0	2.0	0.0	2.0	0.0
867	0.0	0.0	1.0	0.0	0.0	1.0	0.0	2.0	0.0	1.0	0.0	0.0	1.0	2.0	0.0	0.0	0.0	1.0	1.0	0.0	0.0	0.0	0.0	0.0	0.0	0.0	0.0	0.0	0.0	0.0	2.0	0.0	0.0	0.0	1.0	0.0	0.0	0.0	0.0	1.0	4.0	2.0	5.0	0.0	1.0	3.0	4.0	0.0	1.0
868	0.0	0.0	0.0	0.0	0.0	0.0	0.0	0.0	0.0	0.0	0.0	0.0	0.0	0.0	0.0	0.0	0.0	0.0	2.0	3.0	1.0	0.0	1.0	9.0	0.0	0.0	1.0	1.0	2.0	2.0	0.0	6.0	2.0	13.0	0.0	0.0	3.0	1.0	0.0	3.0	1.0	2.0	1.0	0.0	3.0	8.0	4.0	2.0	3.0
869	5.0	3.0	6.0	14.0	3.0	15.0	6.0	17.0	7.0	23.0	3.0	8.0	5.0	14.0	2.0	8.0	27.0	4.0	3.0	9.0	12.0	2.0	8.0	5.0	4.0	19.0	42.0	12.0	7.0	6.0	6.0	49.0	37.0	17.0	14.0	24.0	4.0	4.0	16.0	27.0	49.0	25.0	6.0	1.0	17.0	9.0	15.0	8.0	7.0
870	2.0	0.0	11.0	4.0	3.0	3.0	1.0	10.0	2.0	17.0	0.0	7.0	1.0	14.0	1.0	7.0	17.0	0.0	1.0	3.0	2.0	1.0	2.0	5.0	0.0	7.0	11.0	7.0	4.0	7.0	7.0	40.0	2.0	18.0	9.0	8.0	4.0	2.0	9.0	3.0	21.0	0.0	9.0	3.0	6.0	16.0	15.0	2.0	2.0
871	0.0	0.0	0.0	0.0	0.0	0.0	0.0	0.0	0.0	0.0	0.0	0.0	0.0	0.0	0.0	0.0	0.0	0.0	1.0	0.0	1.0	0.0	0.0	0.0	0.0	0.0	0.0	0.0	0.0	0.0	0.0	0.0	0.0	0.0	0.0	0.0	0.0	0.0	0.0	0.0	0.0	0.0	0.0	0.0	0.0	0.0	1.0	1.0	0.0
872	2.0	0.0	0.0	0.0	1.0	0.0	0.0	0.0	0.0	3.0	1.0	1.0	1.0	1.0	0.0	0.0	1.0	0.0	1.0	1.0	2.0	1.0	0.0	2.0	0.0	1.0	1.0	1.0	1.0	1.0	0.0	0.0	2.0	1.0	4.0	1.0	3.0	1.0	2.0	0.0	0.0	2.0	1.0	1.0	0.0	1.0	1.0	4.0	1.0
873	0.0	0.0	1.0	0.0	3.0	1.0	0.0	0.0	2.0	0.0	0.0	0.0	2.0	1.0	0.0	0.0	0.0	1.0	1.0	2.0	6.0	1.0	7.0	0.0	0.0	1.0	0.0	1.0	0.0	0.0	0.0	0.0	2.0	0.0	0.0	0.0	0.0	0.0	0.0	0.0	1.0	2.0	5.0	1.0	1.0	1.0	2.0	1.0	4.0
874	1.0	2.0	1.0	1.0	1.0	0.0	0.0	0.0	0.0	0.0	0.0	1.0	0.0	0.0	1.0	4.0	0.0	2.0	1.0	0.0	0.0	2.0	1.0	1.0	0.0	0.0	2.0	0.0	0.0	0.0	1.0	1.0	1.0	0.0	0.0	0.0	1.0	1.0	0.0	0.0	0.0	0.0	0.0	1.0	1.0	0.0	0.0	0.0	0.0
875	3.0	4.0	1.0	3.0	3.0	2.0	3.0	0.0	0.0	1.0	0.0	0.0	0.0	0.0	0.0	1.0	0.0	1.0	2.0	6.0	4.0	0.0	4.0	0.0	2.0	0.0	3.0	0.0	0.0	0.0	0.0	2.0	2.0	3.0	0.0	0.0	1.0	1.0	1.0	0.0	0.0	0.0	0.0	0.0	3.0	0.0	1.0	3.0	5.0
876	2.0	8.0	1.0	3.0	7.0	4.0	10.0	0.0	0.0	2.0	1.0	1.0	1.0	4.0	0.0	9.0	2.0	3.0	4.0	1.0	1.0	5.0	3.0	0.0	6.0	8.0	7.0	2.0	5.0	8.0	9.0	2.0	0.0	0.0	1.0	1.0	4.0	1.0	6.0	0.0	0.0	0.0	1.0	1.0	5.0	0.0	0.0	1.0	0.0
877	1.0	0.0	2.0	0.0	0.0	0.0	0.0	1.0	1.0	2.0	1.0	2.0	1.0	1.0	0.0	1.0	1.0	0.0	2.0	0.0	1.0	1.0	0.0	2.0	1.0	0.0	0.0	1.0	0.0	0.0	0.0	3.0	1.0	0.0	0.0	2.0	0.0	2.0	1.0	1.0	2.0	0.0	2.0	1.0	0.0	5.0	2.0	0.0	0.0
878	1.0	0.0	0.0	1.0	0.0	0.0	1.0	0.0	1.0	1.0	1.0	0.0	1.0	2.0	1.0	2.0	0.0	0.0	1.0	2.0	1.0	1.0	0.0	0.0	1.0	0.0	0.0	0.0	0.0	1.0	0.0	0.0	1.0	1.0	0.0	0.0	2.0	1.0	0.0	1.0	2.0	1.0	0.0	1.0	0.0	0.0	0.0	1.0	2.0
879	0.0	2.0	1.0	0.0	0.0	2.0	0.0	0.0	1.0	0.0	0.0	1.0	0.0	0.0	6.0	1.0	0.0	3.0	1.0	1.0	1.0	1.0	2.0	0.0	2.0	0.0	3.0	0.0	0.0	0.0	2.0	0.0	0.0	1.0	0.0	4.0	3.0	1.0	0.0	3.0	0.0	0.0	1.0	1.0	0.0	0.0	0.0	2.0	0.0
880	2.0	1.0	0.0	2.0	1.0	0.0	0.0	0.0	1.0	1.0	0.0	0.0	2.0	0.0	1.0	0.0	0.0	1.0	1.0	0.0	2.0	0.0	0.0	0.0	0.0	0.0	0.0	2.0	0.0	2.0	0.0	1.0	0.0	2.0	1.0	3.0	1.0	0.0	1.0	4.0	0.0	2.0	2.0	0.0	0.0	0.0	1.0	0.0	1.0
881	0.0	0.0	0.0	0.0	0.0	0.0	1.0	1.0	0.0	1.0	1.0	2.0	0.0	1.0	1.0	0.0	1.0	1.0	1.0	1.0	1.0	0.0	0.0	0.0	0.0	0.0	0.0	0.0	1.0	0.0	0.0	0.0	1.0	1.0	0.0	0.0	0.0	0.0	0.0	0.0	0.0	0.0	0.0	0.0	0.0	0.0	0.0	0.0	0.0
882	0.0	0.0	0.0	0.0	0.0	0.0	0.0	0.0	0.0	0.0	0.0	0.0	0.0	0.0	0.0	0.0	0.0	0.0	1.0	0.0	0.0	0.0	0.0	0.0	0.0	0.0	0.0	0.0	0.0	1.0	0.0	0.0	0.0	0.0	0.0	0.0	0.0	0.0	0.0	0.0	0.0	0.0	0.0	1.0	0.0	0.0	0.0	0.0	0.0
883	8.0	4.0	8.0	14.0	2.0	9.0	5.0	6.0	6.0	0.0	10.0	5.0	12.0	8.0	18.0	11.0	42.0	22.0	13.0	8.0	12.0	30.0	10.0	9.0	1.0	1.0	1.0	1.0	1.0	19.0	9.0	1.0	32.0	1.0	0.0	3.0	2.0	16.0	19.0	25.0	26.0	14.0	6.0	5.0	9.0	11.0	3.0	2.0	2.0
884	1.0	0.0	0.0	2.0	2.0	0.0	2.0	1.0	0.0	1.0	1.0	1.0	2.0	0.0	1.0	0.0	1.0	1.0	3.0	1.0	1.0	2.0	2.0	3.0	3.0	2.0	1.0	0.0	1.0	1.0	0.0	0.0	2.0	5.0	0.0	4.0	3.0	0.0	0.0	0.0	0.0	0.0	1.0	2.0	0.0	0.0	0.0	0.0	1.0
885	0.0	1.0	3.0	4.0	1.0	1.0	4.0	1.0	3.0	1.0	3.0	5.0	1.0	2.0	2.0	1.0	5.0	2.0	1.0	4.0	1.0	6.0	4.0	3.0	1.0	0.0	0.0	0.0	1.0	1.0	0.0	1.0	1.0	1.0	1.0	3.0	0.0	2.0	1.0	3.0	1.0	0.0	0.0	0.0	0.0	0.0	1.0	0.0	2.0
886	1.0	2.0	0.0	2.0	5.0	6.0	4.0	2.0	0.0	1.0	1.0	4.0	3.0	2.0	2.0	1.0	0.0	0.0	3.0	1.0	1.0	3.0	0.0	0.0	1.0	0.0	0.0	1.0	0.0	0.0	2.0	3.0	7.0	0.0	4.0	2.0	3.0	3.0	2.0	0.0	0.0	0.0	0.0	4.0	1.0	0.0	0.0	0.0	0.0
887	9.0	21.0	2.0	44.0	64.0	4.0	43.0	3.0	1.0	1.0	11.0	0.0	4.0	1.0	6.0	3.0	0.0	38.0	1.0	44.0	10.0	35.0	2.0	0.0	1.0	10.0	0.0	0.0	65.0	42.0	0.0	1.0	0.0	3.0	13.0	0.0	1.0	1.0	0.0	0.0	0.0	1.0	4.0	0.0	1.0	1.0	1.0	0.0	1.0
888	7.0	3.0	2.0	1.0	2.0	3.0	3.0	1.0	6.0	1.0	0.0	6.0	0.0	2.0	2.0	1.0	1.0	0.0	4.0	4.0	0.0	0.0	9.0	0.0	5.0	1.0	13.0	9.0	0.0	1.0	1.0	3.0	4.0	1.0	0.0	1.0	0.0	1.0	0.0	1.0	2.0	7.0	1.0	15.0	2.0	4.0	0.0	1.0	1.0
889	3.0	1.0	1.0	4.0	0.0	2.0	2.0	4.0	0.0	2.0	0.0	2.0	1.0	1.0	0.0	1.0	1.0	0.0	1.0	0.0	3.0	0.0	0.0	2.0	0.0	0.0	2.0	3.0	0.0	0.0	1.0	4.0	3.0	2.0	2.0	8.0	1.0	0.0	4.0	1.0	4.0	2.0	0.0	1.0	0.0	4.0	6.0	1.0	2.0
890	0.0	1.0	0.0	0.0	0.0	0.0	3.0	0.0	1.0	0.0	1.0	1.0	0.0	0.0	1.0	0.0	0.0	1.0	2.0	2.0	0.0	1.0	0.0	0.0	2.0	0.0	0.0	1.0	1.0	3.0	0.0	0.0	1.0	0.0	0.0	0.0	1.0	1.0	0.0	0.0	0.0	0.0	2.0	4.0	1.0	0.0	0.0	0.0	0.0
891	0.0	0.0	0.0	1.0	0.0	0.0	1.0	0.0	0.0	0.0	0.0	0.0	0.0	1.0	0.0	0.0	0.0	0.0	1.0	0.0	1.0	0.0	0.0	0.0	0.0	0.0	0.0	1.0	0.0	0.0	0.0	0.0	1.0	0.0	1.0	0.0	0.0	0.0	0.0	0.0	1.0	0.0	0.0	0.0	0.0	0.0	0.0	0.0	0.0
892	3.0	0.0	2.0	3.0	2.0	2.0	3.0	3.0	2.0	7.0	1.0	3.0	1.0	0.0	2.0	1.0	4.0	0.0	1.0	2.0	1.0	1.0	0.0	7.0	2.0	9.0	1.0	1.0	1.0	1.0	2.0	2.0	0.0	2.0	2.0	1.0	2.0	2.0	9.0	1.0	10.0	0.0	2.0	2.0	0.0	5.0	9.0	3.0	4.0
893	3.0	5.0	7.0	3.0	3.0	3.0	6.0	2.0	7.0	3.0	1.0	0.0	5.0	2.0	8.0	3.0	5.0	5.0	2.0	3.0	5.0	3.0	4.0	1.0	3.0	0.0	1.0	1.0	8.0	1.0	4.0	1.0	6.0	2.0	5.0	0.0	6.0	1.0	3.0	2.0	6.0	5.0	4.0	2.0	3.0	2.0	3.0	10.0	2.0
894	11.0	13.0	8.0	10.0	4.0	3.0	2.0	15.0	6.0	34.0	3.0	13.0	5.0	6.0	2.0	8.0	7.0	16.0	9.0	9.0	49.0	4.0	8.0	5.0	6.0	4.0	8.0	12.0	1.0	4.0	7.0	6.0	53.0	13.0	13.0	7.0	2.0	7.0	48.0	20.0	4.0	17.0	19.0	17.0	17.0	25.0	22.0	3.0	17.0
895	0.0	0.0	0.0	0.0	0.0	0.0	0.0	0.0	0.0	0.0	0.0	0.0	0.0	0.0	0.0	0.0	2.0	0.0	1.0	2.0	0.0	1.0	1.0	1.0	0.0	0.0	0.0	0.0	1.0	0.0	0.0	0.0	0.0	0.0	0.0	0.0	0.0	0.0	0.0	0.0	1.0	0.0	0.0	0.0	0.0	0.0	0.0	0.0	0.0
896	9.0	0.0	0.0	5.0	4.0	3.0	3.0	3.0	6.0	3.0	1.0	1.0	0.0	7.0	4.0	3.0	4.0	2.0	1.0	3.0	2.0	0.0	2.0	0.0	1.0	3.0	8.0	13.0	2.0	2.0	3.0	8.0	3.0	2.0	1.0	8.0	6.0	2.0	11.0	2.0	0.0	7.0	1.0	1.0	1.0	0.0	0.0	1.0	14.0
897	19.0	37.0	2.0	20.0	34.0	37.0	73.0	2.0	1.0	4.0	3.0	2.0	1.0	7.0	4.0	12.0	3.0	23.0	11.0	39.0	8.0	36.0	25.0	7.0	16.0	2.0	28.0	11.0	5.0	13.0	4.0	24.0	11.0	5.0	3.0	23.0	20.0	10.0	5.0	3.0	1.0	2.0	6.0	4.0	10.0	0.0	0.0	12.0	20.0
898	0.0	3.0	2.0	3.0	3.0	5.0	2.0	0.0	1.0	1.0	2.0	1.0	0.0	3.0	1.0	0.0	0.0	2.0	3.0	1.0	1.0	2.0	2.0	1.0	2.0	5.0	4.0	0.0	4.0	3.0	4.0	0.0	1.0	0.0	0.0	0.0	2.0	0.0	2.0	0.0	1.0	0.0	2.0	1.0	0.0	0.0	0.0	1.0	1.0
899	3.0	2.0	1.0	1.0	3.0	4.0	3.0	2.0	8.0	4.0	5.0	3.0	3.0	6.0	3.0	5.0	5.0	3.0	2.0	2.0	5.0	3.0	4.0	4.0	4.0	1.0	0.0	2.0	1.0	4.0	3.0	0.0	1.0	1.0	3.0	0.0	1.0	1.0	3.0	3.0	3.0	3.0	3.0	4.0	3.0	5.0	4.0	4.0	1.0
900	5.0	4.0	5.0	5.0	3.0	8.0	3.0	5.0	5.0	3.0	1.0	2.0	2.0	5.0	2.0	2.0	1.0	1.0	6.0	5.0	7.0	1.0	5.0	4.0	14.0	2.0	8.0	8.0	11.0	14.0	9.0	1.0	5.0	4.0	4.0	4.0	2.0	4.0	2.0	5.0	3.0	11.0	7.0	9.0	6.0	6.0	10.0	10.0	6.0
901	2.0	1.0	3.0	1.0	4.0	3.0	6.0	0.0	0.0	1.0	0.0	1.0	1.0	1.0	1.0	4.0	0.0	2.0	4.0	5.0	5.0	4.0	4.0	2.0	5.0	0.0	1.0	3.0	2.0	1.0	4.0	0.0	1.0	0.0	2.0	1.0	3.0	2.0	0.0	3.0	2.0	6.0	6.0	2.0	3.0	1.0	5.0	8.0	1.0
902	2.0	13.0	4.0	2.0	7.0	3.0	9.0	0.0	0.0	0.0	0.0	1.0	2.0	1.0	1.0	1.0	0.0	3.0	1.0	3.0	4.0	1.0	2.0	6.0	2.0	0.0	0.0	4.0	4.0	2.0	5.0	2.0	1.0	0.0	1.0	8.0	2.0	0.0	0.0	2.0	0.0	0.0	1.0	0.0	0.0	0.0	3.0	2.0	3.0
903	0.0	1.0	2.0	1.0	1.0	1.0	2.0	0.0	1.0	2.0	1.0	1.0	3.0	0.0	2.0	1.0	1.0	2.0	2.0	4.0	2.0	0.0	1.0	4.0	2.0	0.0	3.0	1.0	1.0	1.0	1.0	1.0	1.0	1.0	3.0	1.0	0.0	2.0	0.0	3.0	3.0	2.0	2.0	3.0	5.0	3.0	3.0	2.0	0.0
904	3.0	2.0	7.0	1.0	5.0	3.0	3.0	1.0	2.0	0.0	0.0	2.0	0.0	1.0	2.0	0.0	0.0	1.0	3.0	7.0	1.0	1.0	2.0	0.0	3.0	0.0	1.0	5.0	0.0	0.0	1.0	3.0	0.0	0.0	2.0	2.0	1.0	0.0	0.0	0.0	2.0	1.0	1.0	0.0	1.0	1.0	3.0	3.0	1.0
905	0.0	0.0	0.0	0.0	0.0	0.0	0.0	0.0	0.0	0.0	0.0	0.0	0.0	0.0	0.0	0.0	0.0	0.0	2.0	0.0	0.0	0.0	0.0	0.0	0.0	1.0	0.0	0.0	0.0	0.0	0.0	0.0	0.0	0.0	0.0	0.0	0.0	0.0	0.0	0.0	0.0	0.0	0.0	0.0	0.0	0.0	0.0	0.0	0.0
906	0.0	0.0	1.0	0.0	0.0	0.0	0.0	0.0	0.0	0.0	0.0	0.0	0.0	0.0	0.0	0.0	0.0	0.0	1.0	0.0	0.0	0.0	0.0	0.0	0.0	0.0	0.0	0.0	0.0	0.0	0.0	0.0	0.0	0.0	0.0	0.0	0.0	0.0	0.0	0.0	0.0	1.0	2.0	0.0	0.0	2.0	0.0	0.0	0.0
907	0.0	2.0	1.0	2.0	0.0	0.0	2.0	3.0	1.0	0.0	2.0	1.0	0.0	1.0	5.0	0.0	0.0	2.0	1.0	2.0	0.0	1.0	0.0	1.0	0.0	2.0	0.0	1.0	0.0	1.0	1.0	0.0	1.0	1.0	0.0	4.0	1.0	2.0	1.0	0.0	2.0	2.0	0.0	2.0	0.0	0.0	1.0	1.0	0.0
908	3.0	3.0	2.0	4.0	3.0	6.0	5.0	0.0	0.0	0.0	0.0	0.0	0.0	0.0	0.0	0.0	0.0	0.0	4.0	1.0	3.0	1.0	4.0	1.0	2.0	0.0	6.0	1.0	1.0	0.0	4.0	0.0	0.0	0.0	0.0	0.0	0.0	0.0	0.0	0.0	1.0	0.0	1.0	1.0	0.0	0.0	1.0	0.0	5.0
909	0.0	0.0	0.0	1.0	0.0	0.0	1.0	0.0	0.0	0.0	0.0	1.0	0.0	2.0	2.0	2.0	0.0	2.0	2.0	4.0	2.0	0.0	1.0	0.0	0.0	0.0	0.0	0.0	0.0	0.0	0.0	0.0	0.0	0.0	0.0	0.0	2.0	3.0	2.0	3.0	0.0	0.0	0.0	0.0	0.0	0.0	0.0	0.0	0.0
910	0.0	1.0	1.0	1.0	0.0	1.0	0.0	0.0	0.0	0.0	0.0	1.0	0.0	0.0	0.0	0.0	0.0	0.0	3.0	0.0	1.0	0.0	0.0	0.0	0.0	0.0	0.0	0.0	0.0	0.0	0.0	0.0	0.0	0.0	0.0	0.0	0.0	0.0	0.0	0.0	2.0	0.0	0.0	0.0	0.0	0.0	0.0	1.0	0.0
911	0.0	3.0	1.0	1.0	1.0	0.0	1.0	1.0	0.0	3.0	1.0	1.0	0.0	1.0	1.0	4.0	0.0	1.0	3.0	4.0	1.0	4.0	5.0	0.0	6.0	5.0	1.0	2.0	2.0	2.0	2.0	0.0	0.0	0.0	1.0	0.0	7.0	1.0	3.0	0.0	0.0	2.0	4.0	3.0	5.0	4.0	0.0	2.0	1.0
912	3.0	0.0	1.0	0.0	0.0	2.0	0.0	4.0	3.0	0.0	1.0	1.0	0.0	2.0	2.0	5.0	4.0	4.0	2.0	1.0	6.0	2.0	0.0	1.0	0.0	2.0	0.0	2.0	0.0	2.0	0.0	1.0	0.0	0.0	2.0	2.0	0.0	3.0	1.0	1.0	2.0	1.0	4.0	8.0	1.0	0.0	0.0	0.0	0.0
913	0.0	1.0	0.0	0.0	0.0	0.0	0.0	0.0	0.0	0.0	0.0	0.0	0.0	0.0	0.0	0.0	0.0	0.0	1.0	0.0	0.0	0.0	0.0	0.0	0.0	0.0	0.0	0.0	0.0	0.0	0.0	0.0	0.0	0.0	0.0	0.0	0.0	0.0	0.0	0.0	0.0	0.0	0.0	0.0	0.0	0.0	0.0	0.0	0.0
914	2.0	3.0	7.0	1.0	8.0	5.0	3.0	2.0	2.0	2.0	6.0	2.0	7.0	3.0	3.0	2.0	2.0	7.0	7.0	5.0	5.0	3.0	2.0	1.0	2.0	2.0	3.0	1.0	5.0	2.0	6.0	1.0	3.0	0.0	0.0	0.0	3.0	1.0	1.0	0.0	3.0	2.0	6.0	8.0	3.0	3.0	1.0	3.0	0.0
915	0.0	0.0	0.0	2.0	1.0	0.0	0.0	0.0	0.0	0.0	0.0	0.0	0.0	0.0	0.0	0.0	0.0	0.0	1.0	0.0	0.0	0.0	1.0	0.0	0.0	0.0	0.0	0.0	0.0	0.0	0.0	0.0	3.0	1.0	0.0	0.0	0.0	0.0	0.0	0.0	0.0	0.0	0.0	0.0	0.0	0.0	1.0	1.0	0.0
916	3.0	0.0	2.0	0.0	1.0	1.0	1.0	2.0	3.0	2.0	0.0	1.0	2.0	1.0	1.0	1.0	3.0	0.0	3.0	3.0	2.0	0.0	2.0	0.0	1.0	1.0	5.0	0.0	0.0	0.0	0.0	1.0	3.0	0.0	0.0	1.0	2.0	0.0	0.0	0.0	1.0	2.0	2.0	2.0	0.0	0.0	0.0	3.0	0.0
917	1.0	5.0	19.0	2.0	2.0	0.0	7.0	3.0	0.0	1.0	10.0	8.0	0.0	2.0	4.0	1.0	0.0	16.0	1.0	5.0	1.0	6.0	8.0	2.0	0.0	3.0	1.0	0.0	8.0	8.0	3.0	1.0	2.0	3.0	10.0	2.0	1.0	2.0	0.0	1.0	0.0	4.0	2.0	13.0	0.0	6.0	3.0	0.0	2.0
918	0.0	1.0	2.0	0.0	1.0	1.0	1.0	0.0	0.0	0.0	0.0	1.0	0.0	0.0	0.0	0.0	0.0	0.0	2.0	2.0	1.0	0.0	1.0	3.0	0.0	0.0	0.0	0.0	0.0	0.0	0.0	0.0	0.0	0.0	0.0	0.0	0.0	0.0	0.0	0.0	0.0	0.0	3.0	0.0	0.0	3.0	0.0	3.0	0.0
919	0.0	0.0	0.0	0.0	1.0	0.0	1.0	0.0	0.0	0.0	0.0	0.0	0.0	0.0	1.0	1.0	0.0	0.0	1.0	0.0	0.0	1.0	1.0	0.0	1.0	0.0	0.0	1.0	0.0	0.0	0.0	0.0	0.0	0.0	0.0	1.0	1.0	1.0	0.0	0.0	0.0	0.0	0.0	0.0	0.0	0.0	0.0	0.0	0.0
920	1.0	0.0	0.0	0.0	0.0	1.0	1.0	0.0	0.0	1.0	0.0	1.0	2.0	6.0	0.0	6.0	2.0	0.0	3.0	6.0	4.0	5.0	1.0	0.0	1.0	10.0	0.0	1.0	1.0	0.0	0.0	0.0	2.0	5.0	26.0	13.0	1.0	0.0	2.0	6.0	12.0	0.0	3.0	0.0	1.0	0.0	0.0	1.0	0.0
921	0.0	0.0	2.0	0.0	0.0	0.0	0.0	0.0	0.0	0.0	0.0	0.0	0.0	0.0	0.0	0.0	0.0	0.0	1.0	0.0	0.0	0.0	0.0	0.0	0.0	0.0	0.0	1.0	0.0	1.0	0.0	0.0	1.0	1.0	0.0	0.0	0.0	0.0	0.0	0.0	0.0	0.0	0.0	0.0	0.0	0.0	0.0	0.0	1.0
922	0.0	0.0	1.0	1.0	2.0	1.0	0.0	1.0	5.0	3.0	5.0	0.0	4.0	0.0	0.0	3.0	0.0	1.0	1.0	0.0	0.0	1.0	0.0	0.0	0.0	0.0	0.0	0.0	0.0	0.0	0.0	0.0	0.0	0.0	0.0	0.0	0.0	0.0	0.0	0.0	0.0	0.0	0.0	0.0	0.0	1.0	1.0	1.0	0.0
923	9.0	8.0	10.0	6.0	7.0	8.0	0.0	0.0	3.0	6.0	9.0	5.0	5.0	9.0	4.0	7.0	3.0	4.0	8.0	2.0	6.0	6.0	11.0	0.0	20.0	18.0	13.0	9.0	15.0	18.0	10.0	6.0	3.0	0.0	4.0	5.0	17.0	7.0	10.0	2.0	6.0	7.0	20.0	21.0	8.0	3.0	2.0	8.0	8.0
924	2.0	0.0	2.0	2.0	2.0	0.0	2.0	1.0	2.0	7.0	1.0	0.0	2.0	1.0	2.0	1.0	1.0	1.0	3.0	0.0	3.0	1.0	2.0	1.0	1.0	2.0	0.0	1.0	0.0	0.0	1.0	1.0	8.0	3.0	11.0	4.0	5.0	3.0	8.0	4.0	0.0	0.0	0.0	0.0	0.0	0.0	0.0	0.0	0.0
925	1.0	0.0	2.0	4.0	0.0	1.0	2.0	3.0	0.0	4.0	1.0	2.0	0.0	2.0	3.0	6.0	7.0	5.0	2.0	11.0	5.0	3.0	6.0	3.0	2.0	0.0	4.0	7.0	1.0	1.0	2.0	1.0	2.0	2.0	2.0	4.0	1.0	0.0	4.0	2.0	3.0	3.0	3.0	2.0	2.0	3.0	3.0	4.0	3.0
926	1.0	1.0	0.0	1.0	0.0	3.0	4.0	0.0	0.0	0.0	0.0	0.0	0.0	0.0	0.0	0.0	0.0	0.0	1.0	0.0	1.0	1.0	0.0	4.0	0.0	0.0	0.0	0.0	0.0	1.0	0.0	0.0	0.0	0.0	0.0	0.0	0.0	0.0	0.0	0.0	0.0	0.0	0.0	0.0	0.0	0.0	1.0	0.0	4.0
927	0.0	0.0	0.0	0.0	0.0	0.0	1.0	0.0	0.0	0.0	0.0	0.0	0.0	0.0	0.0	0.0	0.0	0.0	1.0	0.0	0.0	1.0	0.0	0.0	0.0	0.0	0.0	0.0	1.0	0.0	0.0	0.0	0.0	0.0	0.0	0.0	0.0	1.0	0.0	0.0	0.0	1.0	0.0	0.0	0.0	0.0	0.0	0.0	0.0
928	5.0	10.0	3.0	18.0	1.0	2.0	3.0	38.0	7.0	5.0	5.0	40.0	6.0	33.0	3.0	2.0	1.0	0.0	5.0	13.0	18.0	4.0	3.0	10.0	2.0	3.0	15.0	1.0	0.0	2.0	1.0	3.0	3.0	6.0	3.0	3.0	14.0	1.0	20.0	2.0	27.0	23.0	3.0	3.0	27.0	53.0	0.0	7.0	40.0
929	0.0	1.0	0.0	2.0	0.0	0.0	0.0	0.0	0.0	0.0	0.0	0.0	1.0	2.0	2.0	2.0	0.0	0.0	1.0	4.0	1.0	4.0	4.0	0.0	1.0	2.0	0.0	1.0	0.0	2.0	2.0	0.0	0.0	0.0	1.0	0.0	2.0	3.0	2.0	1.0	1.0	1.0	1.0	2.0	1.0	2.0	2.0	3.0	0.0
930	0.0	0.0	1.0	0.0	2.0	0.0	0.0	0.0	0.0	0.0	2.0	1.0	1.0	0.0	0.0	0.0	0.0	0.0	1.0	0.0	0.0	0.0	0.0	0.0	1.0	1.0	0.0	1.0	1.0	0.0	0.0	0.0	0.0	0.0	0.0	0.0	1.0	0.0	0.0	0.0	0.0	2.0	1.0	0.0	0.0	3.0	1.0	2.0	0.0
931	0.0	0.0	0.0	0.0	0.0	1.0	0.0	0.0	0.0	0.0	1.0	0.0	1.0	0.0	1.0	1.0	1.0	0.0	1.0	1.0	1.0	2.0	0.0	1.0	2.0	1.0	2.0	3.0	2.0	3.0	2.0	0.0	0.0	0.0	0.0	0.0	0.0	1.0	0.0	0.0	0.0	1.0	1.0	2.0	0.0	0.0	0.0	0.0	1.0
932	2.0	0.0	0.0	0.0	0.0	0.0	0.0	5.0	1.0	2.0	2.0	1.0	1.0	3.0	0.0	1.0	4.0	1.0	2.0	0.0	2.0	0.0	0.0	0.0	0.0	0.0	0.0	0.0	0.0	0.0	0.0	0.0	2.0	3.0	0.0	3.0	1.0	3.0	1.0	2.0	4.0	1.0	4.0	4.0	0.0	0.0	0.0	2.0	0.0
933	3.0	4.0	8.0	3.0	2.0	8.0	7.0	0.0	0.0	0.0	0.0	0.0	1.0	0.0	0.0	0.0	1.0	0.0	1.0	24.0	3.0	0.0	5.0	30.0	0.0	0.0	1.0	1.0	0.0	1.0	0.0	2.0	3.0	0.0	1.0	2.0	0.0	1.0	0.0	0.0	0.0	0.0	6.0	0.0	2.0	2.0	1.0	2.0	0.0
934	1.0	3.0	2.0	2.0	5.0	3.0	2.0	8.0	7.0	3.0	3.0	1.0	3.0	3.0	10.0	6.0	5.0	12.0	2.0	1.0	5.0	2.0	1.0	0.0	2.0	3.0	5.0	6.0	3.0	3.0	0.0	6.0	5.0	0.0	1.0	3.0	1.0	3.0	4.0	2.0	0.0	2.0	1.0	1.0	2.0	0.0	0.0	2.0	2.0
935	0.0	0.0	0.0	1.0	0.0	0.0	0.0	0.0	1.0	1.0	0.0	0.0	1.0	0.0	0.0	0.0	1.0	1.0	1.0	0.0	0.0	0.0	0.0	0.0	0.0	0.0	0.0	0.0	1.0	0.0	0.0	0.0	1.0	0.0	0.0	0.0	1.0	1.0	0.0	0.0	1.0	0.0	1.0	0.0	1.0	0.0	0.0	2.0	0.0
936	0.0	0.0	1.0	0.0	1.0	1.0	0.0	0.0	2.0	1.0	2.0	0.0	0.0	0.0	0.0	0.0	0.0	2.0	1.0	0.0	0.0	0.0	0.0	0.0	0.0	0.0	0.0	0.0	1.0	2.0	0.0	0.0	2.0	0.0	4.0	0.0	1.0	0.0	0.0	0.0	0.0	0.0	0.0	0.0	0.0	1.0	0.0	0.0	0.0
937	0.0	4.0	1.0	1.0	3.0	1.0	6.0	0.0	7.0	4.0	0.0	0.0	0.0	2.0	1.0	2.0	0.0	4.0	2.0	0.0	3.0	0.0	1.0	0.0	6.0	4.0	1.0	3.0	1.0	4.0	3.0	1.0	1.0	0.0	1.0	2.0	2.0	3.0	1.0	1.0	0.0	0.0	2.0	4.0	0.0	2.0	0.0	0.0	0.0
938	12.0	3.0	3.0	2.0	1.0	4.0	9.0	0.0	2.0	0.0	1.0	1.0	2.0	3.0	1.0	3.0	1.0	0.0	3.0	4.0	5.0	1.0	1.0	3.0	4.0	1.0	1.0	1.0	1.0	9.0	7.0	1.0	0.0	0.0	0.0	5.0	1.0	0.0	1.0	0.0	0.0	2.0	2.0	3.0	0.0	0.0	1.0	1.0	0.0
939	0.0	1.0	2.0	0.0	2.0	0.0	0.0	0.0	0.0	0.0	1.0	0.0	0.0	0.0	0.0	0.0	0.0	0.0	1.0	0.0	2.0	0.0	1.0	3.0	0.0	0.0	0.0	0.0	0.0	0.0	0.0	0.0	4.0	0.0	0.0	0.0	0.0	0.0	0.0	0.0	1.0	0.0	2.0	1.0	0.0	7.0	1.0	0.0	0.0
940	10.0	1.0	11.0	0.0	0.0	5.0	2.0	1.0	1.0	5.0	4.0	14.0	3.0	4.0	4.0	3.0	3.0	0.0	1.0	8.0	17.0	0.0	6.0	0.0	7.0	7.0	38.0	27.0	2.0	0.0	2.0	9.0	14.0	3.0	0.0	14.0	2.0	1.0	1.0	10.0	7.0	7.0	4.0	3.0	10.0	0.0	18.0	4.0	26.0
941	0.0	0.0	0.0	2.0	2.0	0.0	0.0	0.0	0.0	2.0	0.0	1.0	0.0	0.0	1.0	0.0	0.0	0.0	1.0	0.0	3.0	0.0	0.0	1.0	0.0	0.0	0.0	8.0	0.0	3.0	1.0	0.0	0.0	0.0	4.0	0.0	0.0	0.0	0.0	1.0	4.0	8.0	1.0	1.0	7.0	7.0	7.0	3.0	0.0
942	4.0	0.0	1.0	2.0	3.0	7.0	1.0	3.0	1.0	3.0	1.0	0.0	3.0	3.0	3.0	9.0	6.0	0.0	6.0	12.0	15.0	0.0	1.0	1.0	1.0	20.0	2.0	8.0	1.0	18.0	1.0	0.0	2.0	2.0	1.0	4.0	2.0	3.0	3.0	2.0	5.0	5.0	5.0	6.0	6.0	2.0	0.0	1.0	0.0
943	0.0	0.0	0.0	1.0	1.0	0.0	1.0	1.0	1.0	1.0	0.0	0.0	0.0	0.0	1.0	0.0	1.0	2.0	3.0	5.0	0.0	0.0	1.0	1.0	2.0	2.0	2.0	0.0	1.0	2.0	0.0	1.0	0.0	2.0	0.0	1.0	3.0	1.0	2.0	0.0	0.0	1.0	0.0	0.0	0.0	7.0	3.0	0.0	0.0
944	1.0	0.0	2.0	0.0	0.0	2.0	0.0	1.0	1.0	1.0	3.0	2.0	1.0	0.0	3.0	0.0	0.0	1.0	3.0	3.0	6.0	1.0	4.0	12.0	2.0	2.0	3.0	2.0	0.0	2.0	0.0	0.0	2.0	3.0	0.0	0.0	1.0	2.0	1.0	0.0	1.0	2.0	7.0	2.0	2.0	6.0	1.0	5.0	3.0
945	2.0	0.0	2.0	0.0	0.0	0.0	0.0	2.0	4.0	1.0	0.0	2.0	0.0	1.0	0.0	2.0	2.0	1.0	2.0	0.0	0.0	1.0	0.0	2.0	2.0	0.0	0.0	1.0	0.0	0.0	0.0	4.0	1.0	0.0	2.0	1.0	0.0	0.0	0.0	1.0	2.0	1.0	2.0	1.0	2.0	0.0	0.0	0.0	0.0
946	6.0	8.0	37.0	3.0	7.0	12.0	0.0	20.0	12.0	16.0	6.0	2.0	4.0	5.0	5.0	9.0	12.0	0.0	2.0	8.0	3.0	0.0	0.0	0.0	8.0	2.0	18.0	8.0	0.0	6.0	7.0	6.0	9.0	4.0	3.0	12.0	3.0	2.0	7.0	2.0	5.0	9.0	9.0	11.0	2.0	0.0	1.0	8.0	10.0
947	0.0	0.0	0.0	0.0	0.0	0.0	0.0	0.0	0.0	0.0	0.0	0.0	0.0	0.0	0.0	0.0	0.0	0.0	2.0	0.0	1.0	0.0	0.0	0.0	0.0	0.0	1.0	0.0	0.0	0.0	0.0	0.0	0.0	0.0	0.0	0.0	0.0	0.0	0.0	0.0	0.0	0.0	0.0	0.0	0.0	0.0	0.0	0.0	0.0
948	0.0	1.0	0.0	1.0	0.0	0.0	0.0	1.0	0.0	0.0	0.0	1.0	0.0	0.0	0.0	0.0	1.0	0.0	1.0	0.0	0.0	1.0	0.0	0.0	0.0	0.0	0.0	0.0	0.0	1.0	0.0	0.0	2.0	0.0	0.0	0.0	1.0	0.0	1.0	0.0	1.0	0.0	0.0	0.0	1.0	0.0	0.0	0.0	0.0
949	1.0	0.0	0.0	0.0	0.0	0.0	0.0	0.0	0.0	0.0	0.0	0.0	0.0	0.0	0.0	0.0	1.0	1.0	3.0	5.0	0.0	8.0	0.0	4.0	0.0	0.0	0.0	1.0	3.0	4.0	0.0	0.0	0.0	1.0	1.0	2.0	0.0	0.0	1.0	0.0	0.0	0.0	1.0	0.0	0.0	2.0	0.0	0.0	1.0
950	1.0	5.0	4.0	3.0	4.0	3.0	3.0	0.0	1.0	0.0	3.0	4.0	1.0	1.0	1.0	3.0	0.0	9.0	5.0	1.0	2.0	1.0	3.0	0.0	0.0	1.0	2.0	3.0	5.0	1.0	1.0	5.0	4.0	0.0	0.0	1.0	2.0	2.0	1.0	0.0	1.0	4.0	0.0	0.0	3.0	0.0	0.0	1.0	2.0
951	0.0	0.0	0.0	0.0	0.0	0.0	1.0	2.0	0.0	0.0	0.0	0.0	0.0	0.0	0.0	1.0	0.0	0.0	3.0	0.0	0.0	0.0	0.0	0.0	0.0	0.0	0.0	0.0	0.0	0.0	0.0	0.0	3.0	0.0	1.0	0.0	0.0	1.0	0.0	0.0	0.0	0.0	0.0	2.0	1.0	0.0	0.0	0.0	0.0
952	0.0	0.0	0.0	0.0	0.0	0.0	0.0	0.0	0.0	0.0	0.0	0.0	0.0	0.0	0.0	0.0	0.0	0.0	1.0	0.0	1.0	0.0	0.0	0.0	0.0	0.0	0.0	0.0	0.0	0.0	0.0	0.0	0.0	0.0	0.0	0.0	0.0	0.0	0.0	0.0	0.0	0.0	0.0	0.0	0.0	0.0	1.0	0.0	0.0
953	1.0	3.0	4.0	0.0	0.0	3.0	1.0	1.0	0.0	0.0	0.0	0.0	0.0	1.0	0.0	2.0	0.0	0.0	3.0	5.0	5.0	0.0	0.0	0.0	0.0	0.0	1.0	3.0	0.0	0.0	0.0	1.0	0.0	0.0	0.0	0.0	0.0	1.0	0.0	0.0	0.0	0.0	1.0	0.0	2.0	5.0	0.0	0.0	1.0
954	2.0	0.0	1.0	2.0	1.0	1.0	1.0	0.0	0.0	5.0	1.0	0.0	2.0	0.0	0.0	2.0	2.0	2.0	2.0	3.0	1.0	0.0	0.0	0.0	0.0	2.0	1.0	2.0	2.0	0.0	2.0	0.0	0.0	1.0	0.0	3.0	0.0	0.0	2.0	1.0	0.0	0.0	1.0	2.0	0.0	0.0	0.0	1.0	0.0
955	0.0	0.0	0.0	0.0	0.0	0.0	0.0	0.0	0.0	0.0	0.0	1.0	0.0	0.0	0.0	0.0	0.0	0.0	1.0	0.0	0.0	1.0	0.0	0.0	1.0	1.0	0.0	0.0	0.0	0.0	0.0	1.0	0.0	0.0	2.0	0.0	0.0	0.0	0.0	0.0	0.0	0.0	0.0	0.0	0.0	0.0	0.0	0.0	0.0
956	17.0	15.0	16.0	13.0	14.0	15.0	26.0	3.0	8.0	0.0	3.0	3.0	1.0	11.0	6.0	8.0	1.0	8.0	1.0	1.0	3.0	1.0	8.0	0.0	47.0	9.0	25.0	26.0	15.0	5.0	31.0	6.0	4.0	0.0	0.0	4.0	8.0	7.0	1.0	4.0	1.0	9.0	6.0	13.0	9.0	0.0	1.0	5.0	11.0
957	1.0	0.0	2.0	1.0	0.0	0.0	0.0	0.0	0.0	0.0	1.0	1.0	0.0	0.0	0.0	0.0	0.0	0.0	1.0	0.0	1.0	0.0	0.0	0.0	1.0	2.0	0.0	0.0	1.0	0.0	1.0	0.0	0.0	1.0	0.0	0.0	0.0	0.0	0.0	0.0	3.0	1.0	0.0	1.0	0.0	0.0	0.0	0.0	1.0
958	8.0	8.0	8.0	14.0	2.0	4.0	5.0	19.0	4.0	15.0	2.0	3.0	7.0	12.0	4.0	7.0	2.0	6.0	1.0	5.0	3.0	2.0	0.0	3.0	5.0	6.0	6.0	10.0	6.0	6.0	3.0	18.0	2.0	7.0	3.0	2.0	1.0	7.0	4.0	8.0	28.0	15.0	1.0	2.0	12.0	12.0	12.0	2.0	17.0
959	0.0	0.0	0.0	0.0	1.0	0.0	0.0	0.0	0.0	0.0	0.0	0.0	0.0	1.0	0.0	0.0	1.0	0.0	1.0	0.0	0.0	0.0	0.0	0.0	0.0	0.0	0.0	0.0	0.0	0.0	1.0	0.0	0.0	0.0	0.0	0.0	0.0	0.0	0.0	0.0	0.0	0.0	0.0	1.0	0.0	0.0	0.0	0.0	0.0
960	0.0	2.0	0.0	0.0	2.0	0.0	0.0	0.0	0.0	2.0	1.0	0.0	0.0	0.0	0.0	1.0	0.0	0.0	2.0	1.0	0.0	1.0	1.0	0.0	0.0	0.0	0.0	1.0	0.0	0.0	0.0	0.0	0.0	1.0	0.0	0.0	1.0	0.0	1.0	0.0	0.0	0.0	0.0	0.0	1.0	0.0	0.0	0.0	0.0
961	3.0	10.0	3.0	1.0	6.0	4.0	4.0	1.0	0.0	0.0	2.0	0.0	1.0	1.0	4.0	4.0	5.0	4.0	4.0	7.0	2.0	16.0	1.0	6.0	0.0	3.0	0.0	8.0	3.0	16.0	0.0	1.0	0.0	1.0	2.0	0.0	0.0	2.0	3.0	0.0	0.0	1.0	3.0	5.0	4.0	2.0	1.0	0.0	0.0
962	5.0	0.0	0.0	5.0	0.0	5.0	0.0	1.0	2.0	0.0	0.0	3.0	0.0	3.0	1.0	5.0	2.0	1.0	1.0	2.0	5.0	1.0	0.0	0.0	1.0	0.0	2.0	4.0	0.0	4.0	0.0	2.0	3.0	1.0	2.0	2.0	5.0	0.0	5.0	1.0	0.0	2.0	3.0	4.0	5.0	5.0	1.0	1.0	0.0
963	0.0	0.0	0.0	0.0	3.0	0.0	0.0	0.0	0.0	1.0	0.0	0.0	0.0	0.0	0.0	1.0	0.0	0.0	2.0	2.0	0.0	0.0	0.0	0.0	0.0	1.0	0.0	0.0	0.0	1.0	0.0	1.0	0.0	0.0	0.0	0.0	0.0	0.0	1.0	0.0	0.0	2.0	0.0	3.0	0.0	0.0	0.0	0.0	1.0
964	0.0	1.0	0.0	0.0	0.0	0.0	0.0	0.0	0.0	0.0	0.0	0.0	1.0	0.0	0.0	0.0	0.0	2.0	4.0	0.0	2.0	0.0	0.0	0.0	0.0	0.0	0.0	0.0	0.0	0.0	0.0	0.0	0.0	1.0	0.0	0.0	0.0	0.0	0.0	0.0	1.0	0.0	0.0	0.0	0.0	0.0	0.0	1.0	0.0
965	0.0	1.0	0.0	1.0	0.0	1.0	3.0	0.0	0.0	0.0	0.0	1.0	0.0	0.0	0.0	1.0	1.0	0.0	2.0	0.0	0.0	0.0	0.0	1.0	0.0	0.0	0.0	0.0	0.0	0.0	0.0	0.0	3.0	0.0	1.0	0.0	0.0	0.0	0.0	1.0	0.0	1.0	0.0	2.0	0.0	1.0	0.0	0.0	0.0
966	2.0	3.0	4.0	1.0	1.0	5.0	0.0	0.0	0.0	0.0	0.0	0.0	0.0	0.0	0.0	2.0	1.0	1.0	5.0	3.0	5.0	0.0	0.0	0.0	2.0	4.0	1.0	2.0	0.0	3.0	2.0	0.0	0.0	0.0	0.0	0.0	0.0	0.0	0.0	0.0	0.0	0.0	0.0	1.0	1.0	9.0	0.0	0.0	1.0
967	6.0	3.0	2.0	3.0	3.0	1.0	1.0	1.0	3.0	3.0	2.0	5.0	0.0	2.0	1.0	1.0	1.0	0.0	3.0	1.0	1.0	1.0	3.0	0.0	2.0	1.0	2.0	1.0	4.0	0.0	2.0	0.0	0.0	0.0	0.0	0.0	2.0	1.0	1.0	0.0	0.0	1.0	1.0	0.0	2.0	0.0	1.0	3.0	4.0
968	0.0	0.0	0.0	0.0	0.0	0.0	0.0	0.0	1.0	0.0	1.0	0.0	2.0	0.0	2.0	1.0	0.0	0.0	1.0	0.0	2.0	0.0	2.0	0.0	0.0	0.0	0.0	0.0	0.0	0.0	0.0	1.0	0.0	0.0	0.0	0.0	0.0	1.0	0.0	1.0	1.0	0.0	1.0	1.0	0.0	0.0	0.0	1.0	0.0
969	9.0	2.0	3.0	17.0	4.0	6.0	0.0	17.0	8.0	33.0	11.0	16.0	9.0	26.0	5.0	7.0	26.0	4.0	2.0	9.0	11.0	7.0	10.0	0.0	1.0	2.0	9.0	11.0	3.0	6.0	2.0	21.0	38.0	46.0	17.0	28.0	11.0	13.0	22.0	21.0	14.0	52.0	1.0	9.0	10.0	34.0	44.0	10.0	8.0
970	0.0	1.0	0.0	0.0	0.0	0.0	0.0	0.0	0.0	0.0	0.0	0.0	0.0	0.0	1.0	0.0	0.0	0.0	1.0	0.0	1.0	0.0	0.0	1.0	0.0	0.0	1.0	0.0	0.0	1.0	0.0	0.0	0.0	0.0	0.0	0.0	1.0	0.0	1.0	0.0	0.0	0.0	0.0	0.0	0.0	0.0	0.0	0.0	0.0
971	18.0	396.0	22.0	108.0	435.0	46.0	60.0	58.0	35.0	201.0	1326.0	117.0	932.0	94.0	33.0	51.0	28.0	37.0	6.0	43.0	15.0	183.0	46.0	16.0	30.0	70.0	3.0	6.0	76.0	92.0	18.0	58.0	213.0	47.0	10.0	20.0	111.0	61.0	51.0	130.0	30.0	25.0	84.0	5.0	42.0	24.0	19.0	26.0	7.0
972	2.0	5.0	6.0	4.0	0.0	10.0	0.0	1.0	2.0	5.0	3.0	7.0	4.0	2.0	3.0	4.0	7.0	15.0	3.0	3.0	4.0	150.0	3.0	53.0	4.0	5.0	2.0	3.0	5.0	5.0	7.0	1.0	2.0	2.0	1.0	2.0	1.0	2.0	6.0	2.0	1.0	0.0	0.0	3.0	8.0	7.0	2.0	1.0	4.0
973	2.0	0.0	3.0	1.0	0.0	2.0	1.0	2.0	1.0	1.0	2.0	1.0	0.0	4.0	2.0	2.0	2.0	0.0	2.0	3.0	4.0	0.0	7.0	1.0	1.0	0.0	6.0	1.0	2.0	0.0	0.0	0.0	0.0	6.0	1.0	1.0	0.0	5.0	0.0	0.0	2.0	1.0	1.0	0.0	8.0	0.0	8.0	3.0	2.0
974	1.0	1.0	0.0	1.0	1.0	0.0	1.0	0.0	0.0	1.0	0.0	1.0	1.0	2.0	0.0	0.0	1.0	2.0	1.0	1.0	2.0	0.0	1.0	1.0	1.0	2.0	0.0	0.0	0.0	2.0	2.0	0.0	0.0	0.0	2.0	0.0	1.0	0.0	1.0	0.0	0.0	0.0	2.0	0.0	1.0	1.0	3.0	1.0	0.0
975	3.0	1.0	0.0	1.0	3.0	0.0	0.0	2.0	0.0	1.0	0.0	2.0	2.0	0.0	1.0	3.0	1.0	1.0	2.0	1.0	2.0	3.0	1.0	0.0	1.0	1.0	0.0	0.0	1.0	1.0	0.0	1.0	0.0	0.0	1.0	0.0	8.0	1.0	1.0	3.0	1.0	0.0	1.0	3.0	0.0	1.0	0.0	0.0	0.0
976	1.0	0.0	0.0	0.0	1.0	0.0	1.0	0.0	0.0	0.0	0.0	0.0	0.0	0.0	0.0	0.0	0.0	0.0	1.0	0.0	0.0	0.0	0.0	0.0	0.0	0.0	0.0	0.0	0.0	0.0	0.0	0.0	0.0	0.0	0.0	0.0	0.0	0.0	0.0	0.0	0.0	0.0	0.0	0.0	0.0	0.0	0.0	0.0	0.0
977	8.0	13.0	4.0	2.0	7.0	6.0	2.0	2.0	12.0	0.0	1.0	5.0	3.0	1.0	1.0	3.0	3.0	1.0	3.0	4.0	6.0	0.0	0.0	1.0	3.0	2.0	1.0	5.0	1.0	7.0	4.0	0.0	6.0	2.0	4.0	0.0	0.0	1.0	1.0	0.0	10.0	12.0	19.0	1.0	0.0	2.0	2.0	20.0	4.0
978	0.0	0.0	0.0	1.0	0.0	1.0	0.0	2.0	0.0	0.0	0.0	0.0	0.0	0.0	0.0	0.0	0.0	0.0	1.0	1.0	0.0	0.0	0.0	1.0	0.0	0.0	0.0	0.0	0.0	0.0	0.0	0.0	1.0	0.0	1.0	2.0	4.0	3.0	3.0	1.0	2.0	0.0	3.0	0.0	1.0	1.0	0.0	0.0	0.0
979	0.0	0.0	1.0	0.0	0.0	0.0	0.0	0.0	1.0	1.0	1.0	0.0	0.0	0.0	0.0	0.0	0.0	0.0	1.0	0.0	0.0	0.0	0.0	2.0	0.0	0.0	0.0	0.0	0.0	0.0	0.0	0.0	0.0	2.0	2.0	0.0	0.0	1.0	0.0	4.0	0.0	0.0	1.0	0.0	0.0	1.0	0.0	2.0	1.0
980	0.0	2.0	0.0	1.0	1.0	0.0	2.0	1.0	0.0	1.0	3.0	0.0	0.0	0.0	0.0	0.0	1.0	0.0	1.0	2.0	1.0	2.0	0.0	0.0	0.0	0.0	0.0	0.0	0.0	0.0	1.0	1.0	1.0	0.0	0.0	1.0	0.0	0.0	0.0	0.0	0.0	0.0	0.0	1.0	1.0	0.0	0.0	0.0	0.0
981	1.0	0.0	0.0	1.0	1.0	0.0	0.0	0.0	2.0	1.0	0.0	0.0	1.0	0.0	0.0	0.0	1.0	0.0	3.0	1.0	0.0	0.0	0.0	0.0	0.0	0.0	1.0	0.0	0.0	0.0	0.0	0.0	1.0	0.0	1.0	2.0	1.0	1.0	0.0	0.0	0.0	1.0	3.0	3.0	0.0	1.0	0.0	1.0	0.0
982	1.0	0.0	1.0	1.0	2.0	1.0	2.0	0.0	0.0	3.0	0.0	0.0	0.0	0.0	2.0	0.0	0.0	0.0	2.0	1.0	0.0	0.0	0.0	0.0	1.0	3.0	0.0	0.0	1.0	7.0	2.0	1.0	0.0	1.0	0.0	0.0	0.0	2.0	0.0	0.0	1.0	0.0	0.0	3.0	3.0	1.0	0.0	0.0	0.0
983	0.0	0.0	0.0	0.0	0.0	0.0	1.0	0.0	0.0	0.0	0.0	0.0	0.0	0.0	0.0	0.0	0.0	1.0	2.0	0.0	0.0	0.0	0.0	0.0	0.0	1.0	0.0	0.0	0.0	0.0	1.0	0.0	0.0	0.0	0.0	0.0	0.0	0.0	0.0	0.0	0.0	1.0	0.0	0.0	0.0	0.0	0.0	0.0	0.0
984	2.0	2.0	2.0	3.0	3.0	1.0	3.0	1.0	2.0	17.0	1.0	14.0	0.0	16.0	3.0	1.0	7.0	1.0	2.0	4.0	5.0	3.0	5.0	1.0	3.0	3.0	4.0	7.0	1.0	1.0	1.0	5.0	11.0	7.0	4.0	7.0	0.0	3.0	1.0	4.0	5.0	5.0	2.0	1.0	5.0	18.0	25.0	7.0	8.0
985	1.0	1.0	0.0	0.0	5.0	0.0	3.0	3.0	2.0	1.0	2.0	0.0	2.0	4.0	3.0	2.0	2.0	4.0	1.0	0.0	4.0	2.0	2.0	3.0	1.0	0.0	0.0	1.0	3.0	1.0	5.0	0.0	0.0	2.0	2.0	2.0	0.0	2.0	0.0	1.0	1.0	0.0	0.0	1.0	3.0	3.0	2.0	3.0	0.0
986	0.0	0.0	1.0	1.0	0.0	0.0	0.0	0.0	0.0	1.0	0.0	0.0	0.0	0.0	0.0	0.0	0.0	0.0	1.0	0.0	0.0	1.0	0.0	0.0	0.0	0.0	0.0	0.0	0.0	0.0	1.0	0.0	0.0	1.0	0.0	0.0	0.0	0.0	0.0	0.0	0.0	0.0	0.0	0.0	1.0	0.0	0.0	2.0	0.0
987	1.0	0.0	0.0	1.0	0.0	2.0	0.0	1.0	0.0	0.0	0.0	1.0	0.0	3.0	0.0	0.0	1.0	0.0	1.0	0.0	0.0	2.0	0.0	2.0	1.0	2.0	0.0	1.0	1.0	1.0	3.0	0.0	1.0	4.0	0.0	0.0	0.0	3.0	1.0	2.0	0.0	0.0	3.0	2.0	3.0	3.0	0.0	2.0	3.0
988	20.0	4.0	58.0	10.0	5.0	9.0	3.0	10.0	2.0	1.0	1.0	5.0	3.0	2.0	2.0	2.0	0.0	4.0	4.0	23.0	14.0	0.0	1.0	55.0	8.0	2.0	10.0	13.0	4.0	5.0	3.0	7.0	26.0	16.0	9.0	5.0	1.0	3.0	1.0	2.0	10.0	6.0	43.0	8.0	25.0	87.0	259.0	229.0	100.0
989	0.0	1.0	1.0	0.0	0.0	0.0	0.0	0.0	0.0	0.0	0.0	0.0	0.0	0.0	0.0	0.0	0.0	0.0	1.0	1.0	0.0	0.0	0.0	2.0	0.0	0.0	0.0	0.0	0.0	0.0	0.0	0.0	0.0	0.0	0.0	0.0	0.0	0.0	0.0	0.0	0.0	0.0	1.0	0.0	0.0	0.0	0.0	0.0	0.0
990	0.0	0.0	0.0	0.0	0.0	0.0	0.0	0.0	0.0	4.0	0.0	0.0	1.0	0.0	0.0	0.0	0.0	0.0	1.0	0.0	14.0	0.0	0.0	0.0	0.0	1.0	0.0	0.0	0.0	0.0	0.0	1.0	0.0	0.0	4.0	4.0	0.0	0.0	0.0	0.0	14.0	0.0	0.0	0.0	0.0	0.0	0.0	0.0	0.0
991	2.0	1.0	3.0	2.0	0.0	1.0	4.0	0.0	0.0	2.0	0.0	4.0	0.0	6.0	3.0	11.0	4.0	1.0	1.0	1.0	0.0	0.0	1.0	5.0	3.0	9.0	3.0	2.0	2.0	4.0	3.0	0.0	0.0	0.0	0.0	1.0	3.0	4.0	4.0	1.0	1.0	0.0	1.0	6.0	1.0	7.0	0.0	3.0	0.0
992	0.0	1.0	1.0	0.0	2.0	1.0	0.0	0.0	0.0	0.0	1.0	0.0	1.0	0.0	0.0	0.0	0.0	2.0	1.0	1.0	1.0	1.0	1.0	0.0	0.0	1.0	0.0	2.0	2.0	1.0	0.0	0.0	0.0	0.0	0.0	2.0	1.0	0.0	0.0	0.0	0.0	0.0	0.0	1.0	0.0	0.0	0.0	0.0	0.0
993	0.0	0.0	0.0	0.0	1.0	0.0	0.0	0.0	0.0	0.0	0.0	0.0	0.0	0.0	0.0	0.0	0.0	0.0	1.0	0.0	0.0	0.0	0.0	0.0	0.0	0.0	0.0	0.0	0.0	0.0	0.0	0.0	0.0	1.0	0.0	1.0	0.0	0.0	0.0	0.0	0.0	0.0	0.0	0.0	0.0	0.0	0.0	0.0	0.0
994	1.0	2.0	7.0	1.0	1.0	1.0	1.0	2.0	1.0	0.0	0.0	1.0	1.0	0.0	0.0	0.0	0.0	0.0	4.0	3.0	0.0	0.0	0.0	1.0	1.0	0.0	0.0	0.0	0.0	0.0	1.0	0.0	0.0	0.0	0.0	1.0	1.0	0.0	0.0	0.0	1.0	1.0	2.0	2.0	1.0	1.0	0.0	2.0	0.0
995	1.0	5.0	5.0	2.0	3.0	3.0	5.0	12.0	19.0	10.0	16.0	12.0	24.0	16.0	22.0	26.0	33.0	15.0	12.0	15.0	10.0	16.0	12.0	18.0	6.0	5.0	8.0	6.0	5.0	8.0	6.0	4.0	38.0	25.0	31.0	16.0	21.0	37.0	34.0	44.0	11.0	5.0	4.0	13.0	5.0	8.0	8.0	1.0	8.0
996	3.0	1.0	1.0	1.0	0.0	0.0	0.0	0.0	0.0	0.0	1.0	0.0	0.0	1.0	1.0	1.0	1.0	1.0	1.0	2.0	0.0	1.0	0.0	1.0	1.0	2.0	0.0	2.0	0.0	1.0	0.0	0.0	0.0	1.0	0.0	0.0	0.0	2.0	0.0	1.0	2.0	1.0	1.0	0.0	0.0	1.0	1.0	0.0	2.0
997	0.0	3.0	2.0	0.0	0.0	1.0	2.0	1.0	2.0	1.0	3.0	4.0	4.0	3.0	2.0	1.0	0.0	3.0	2.0	2.0	1.0	1.0	2.0	1.0	0.0	1.0	0.0	1.0	0.0	1.0	1.0	2.0	1.0	0.0	1.0	0.0	1.0	0.0	0.0	0.0	1.0	2.0	3.0	3.0	1.0	3.0	0.0	1.0	1.0
998	0.0	1.0	0.0	0.0	0.0	0.0	0.0	0.0	0.0	3.0	1.0	1.0	0.0	0.0	0.0	0.0	1.0	2.0	1.0	3.0	0.0	2.0	0.0	6.0	0.0	2.0	0.0	0.0	1.0	0.0	0.0	0.0	0.0	1.0	3.0	0.0	0.0	0.0	0.0	0.0	1.0	0.0	0.0	0.0	0.0	0.0	0.0	0.0	0.0
999	0.0	0.0	0.0	0.0	0.0	0.0	0.0	0.0	0.0	0.0	0.0	0.0	0.0	0.0	0.0	0.0	1.0	1.0	1.0	0.0	0.0	0.0	0.0	0.0	0.0	0.0	0.0	0.0	0.0	0.0	0.0	0.0	0.0	1.0	0.0	0.0	0.0	1.0	0.0	0.0	1.0	0.0	0.0	0.0	0.0	1.0	0.0	0.0	0.0
1000	1.0	0.0	0.0	0.0	0.0	0.0	0.0	0.0	0.0	0.0	0.0	1.0	1.0	0.0	0.0	0.0	4.0	1.0	2.0	1.0	1.0	0.0	1.0	0.0	0.0	0.0	0.0	0.0	0.0	0.0	0.0	1.0	0.0	1.0	0.0	2.0	0.0	0.0	1.0	7.0	2.0	1.0	2.0	0.0	0.0	0.0	0.0	0.0	0.0
1001	1.0	0.0	0.0	0.0	1.0	1.0	0.0	0.0	2.0	0.0	0.0	1.0	0.0	0.0	3.0	3.0	1.0	0.0	2.0	0.0	0.0	0.0	0.0	0.0	0.0	0.0	0.0	0.0	0.0	1.0	1.0	0.0	0.0	1.0	1.0	0.0	0.0	0.0	0.0	1.0	0.0	3.0	0.0	2.0	2.0	2.0	0.0	1.0	0.0
1002	1.0	0.0	0.0	0.0	0.0	0.0	0.0	0.0	0.0	0.0	0.0	0.0	0.0	0.0	0.0	0.0	0.0	0.0	1.0	0.0	0.0	0.0	0.0	0.0	5.0	5.0	2.0	2.0	2.0	1.0	1.0	0.0	0.0	0.0	0.0	0.0	2.0	0.0	0.0	1.0	0.0	0.0	2.0	2.0	0.0	1.0	0.0	1.0	0.0
1003	72.0	121.0	92.0	80.0	103.0	98.0	59.0	39.0	57.0	79.0	102.0	64.0	50.0	55.0	51.0	93.0	20.0	88.0	115.0	19.0	35.0	50.0	140.0	2.0	90.0	100.0	120.0	53.0	126.0	40.0	98.0	45.0	49.0	0.0	3.0	12.0	77.0	40.0	47.0	5.0	24.0	35.0	34.0	58.0	27.0	3.0	7.0	44.0	28.0
1004	2.0	11.0	0.0	2.0	1.0	2.0	2.0	0.0	0.0	0.0	0.0	1.0	0.0	0.0	1.0	4.0	1.0	2.0	1.0	10.0	3.0	10.0	2.0	20.0	2.0	4.0	1.0	1.0	1.0	3.0	1.0	2.0	6.0	1.0	1.0	2.0	2.0	0.0	1.0	1.0	0.0	1.0	1.0	1.0	3.0	1.0	0.0	0.0	0.0
1005	0.0	1.0	0.0	1.0	0.0	1.0	0.0	1.0	3.0	0.0	1.0	0.0	0.0	1.0	1.0	2.0	1.0	2.0	2.0	2.0	0.0	1.0	0.0	3.0	1.0	0.0	1.0	0.0	1.0	1.0	2.0	1.0	0.0	0.0	0.0	0.0	3.0	2.0	1.0	1.0	0.0	0.0	0.0	1.0	0.0	0.0	0.0	0.0	0.0
1006	0.0	0.0	0.0	0.0	0.0	0.0	0.0	0.0	0.0	0.0	0.0	0.0	0.0	0.0	1.0	0.0	0.0	0.0	1.0	0.0	0.0	0.0	0.0	0.0	2.0	0.0	1.0	0.0	0.0	0.0	1.0	1.0	0.0	0.0	0.0	0.0	0.0	0.0	0.0	0.0	0.0	1.0	0.0	0.0	0.0	0.0	0.0	0.0	1.0
1007	0.0	0.0	1.0	0.0	1.0	0.0	0.0	0.0	0.0	1.0	1.0	0.0	0.0	1.0	2.0	0.0	0.0	0.0	1.0	0.0	0.0	1.0	0.0	1.0	1.0	0.0	1.0	1.0	1.0	0.0	0.0	0.0	0.0	0.0	1.0	1.0	0.0	0.0	1.0	1.0	0.0	1.0	0.0	1.0	0.0	0.0	2.0	0.0	0.0
1008	5.0	3.0	1.0	3.0	2.0	5.0	2.0	1.0	0.0	0.0	0.0	0.0	1.0	5.0	4.0	6.0	2.0	3.0	1.0	0.0	2.0	1.0	2.0	0.0	3.0	2.0	3.0	0.0	6.0	2.0	10.0	1.0	0.0	0.0	1.0	1.0	9.0	4.0	4.0	0.0	0.0	0.0	0.0	5.0	0.0	0.0	1.0	0.0	2.0
1009	4.0	3.0	0.0	1.0	5.0	1.0	5.0	2.0	0.0	1.0	0.0	0.0	0.0	1.0	1.0	4.0	0.0	10.0	2.0	0.0	0.0	1.0	2.0	0.0	13.0	3.0	1.0	0.0	1.0	5.0	3.0	0.0	0.0	0.0	0.0	0.0	4.0	0.0	1.0	2.0	0.0	0.0	2.0	0.0	2.0	0.0	0.0	1.0	2.0
1010	0.0	0.0	1.0	0.0	0.0	0.0	1.0	0.0	0.0	1.0	0.0	0.0	0.0	0.0	0.0	0.0	2.0	0.0	2.0	0.0	0.0	0.0	0.0	0.0	1.0	0.0	0.0	1.0	0.0	0.0	0.0	0.0	0.0	3.0	0.0	2.0	0.0	0.0	0.0	2.0	1.0	1.0	3.0	0.0	0.0	0.0	0.0	2.0	4.0
1011	0.0	0.0	0.0	0.0	0.0	0.0	0.0	0.0	2.0	0.0	0.0	3.0	1.0	0.0	1.0	1.0	0.0	0.0	1.0	0.0	0.0	3.0	0.0	0.0	0.0	0.0	0.0	0.0	0.0	1.0	0.0	0.0	0.0	0.0	0.0	0.0	0.0	0.0	0.0	1.0	1.0	0.0	0.0	0.0	0.0	0.0	0.0	0.0	0.0
1012	1.0	4.0	4.0	5.0	1.0	1.0	1.0	2.0	0.0	2.0	0.0	5.0	5.0	2.0	1.0	0.0	0.0	1.0	1.0	0.0	0.0	0.0	3.0	10.0	1.0	1.0	4.0	0.0	1.0	0.0	3.0	2.0	2.0	7.0	1.0	2.0	2.0	2.0	2.0	2.0	7.0	0.0	2.0	0.0	7.0	13.0	6.0	0.0	8.0
1013	0.0	0.0	0.0	0.0	0.0	1.0	0.0	0.0	0.0	0.0	0.0	1.0	0.0	0.0	0.0	0.0	0.0	0.0	1.0	3.0	0.0	1.0	0.0	2.0	0.0	1.0	0.0	0.0	0.0	0.0	0.0	1.0	1.0	0.0	2.0	0.0	0.0	0.0	0.0	1.0	1.0	0.0	1.0	0.0	0.0	0.0	0.0	0.0	0.0
1014	0.0	0.0	0.0	0.0	0.0	1.0	0.0	1.0	0.0	0.0	0.0	0.0	0.0	0.0	1.0	1.0	0.0	0.0	1.0	0.0	0.0	0.0	0.0	0.0	0.0	0.0	0.0	2.0	0.0	0.0	0.0	0.0	0.0	0.0	0.0	0.0	0.0	0.0	0.0	0.0	0.0	0.0	1.0	0.0	0.0	0.0	0.0	0.0	0.0
1015	0.0	0.0	0.0	0.0	0.0	0.0	0.0	0.0	0.0	0.0	0.0	0.0	0.0	0.0	0.0	0.0	0.0	0.0	2.0	0.0	1.0	0.0	0.0	1.0	0.0	0.0	0.0	0.0	0.0	0.0	0.0	0.0	0.0	0.0	0.0	0.0	0.0	2.0	0.0	0.0	1.0	0.0	2.0	0.0	0.0	2.0	1.0	2.0	0.0
1016	0.0	0.0	0.0	0.0	0.0	0.0	0.0	0.0	0.0	0.0	0.0	0.0	0.0	0.0	0.0	0.0	0.0	0.0	1.0	0.0	0.0	0.0	1.0	0.0	0.0	0.0	0.0	0.0	0.0	0.0	0.0	0.0	0.0	0.0	0.0	0.0	0.0	0.0	0.0	0.0	0.0	0.0	0.0	0.0	0.0	0.0	0.0	0.0	0.0
1017	0.0	0.0	0.0	0.0	0.0	0.0	0.0	0.0	1.0	0.0	0.0	0.0	0.0	0.0	0.0	0.0	1.0	0.0	1.0	0.0	0.0	0.0	0.0	0.0	0.0	0.0	1.0	0.0	0.0	0.0	0.0	0.0	1.0	0.0	0.0	1.0	0.0	0.0	0.0	0.0	1.0	0.0	0.0	0.0	0.0	0.0	0.0	0.0	0.0
1018	0.0	0.0	0.0	1.0	0.0	0.0	0.0	0.0	0.0	1.0	1.0	0.0	0.0	2.0	0.0	0.0	3.0	0.0	2.0	0.0	1.0	0.0	0.0	2.0	1.0	0.0	0.0	0.0	0.0	0.0	0.0	0.0	0.0	1.0	0.0	0.0	0.0	0.0	0.0	0.0	0.0	0.0	0.0	0.0	0.0	0.0	0.0	1.0	2.0
1019	1.0	0.0	0.0	1.0	1.0	0.0	0.0	0.0	2.0	0.0	0.0	2.0	0.0	0.0	0.0	0.0	1.0	0.0	1.0	1.0	1.0	1.0	0.0	0.0	3.0	0.0	0.0	1.0	2.0	0.0	0.0	0.0	0.0	0.0	1.0	0.0	2.0	0.0	1.0	0.0	0.0	0.0	1.0	0.0	0.0	0.0	1.0	0.0	0.0
1020	12.0	20.0	3.0	15.0	10.0	24.0	17.0	2.0	3.0	4.0	3.0	2.0	5.0	16.0	2.0	5.0	2.0	16.0	2.0	3.0	4.0	2.0	14.0	0.0	34.0	13.0	22.0	32.0	10.0	2.0	35.0	7.0	1.0	0.0	0.0	3.0	8.0	9.0	1.0	1.0	2.0	13.0	1.0	7.0	4.0	1.0	2.0	4.0	8.0
1021	1.0	3.0	6.0	4.0	1.0	2.0	0.0	1.0	0.0	1.0	0.0	0.0	1.0	0.0	0.0	1.0	2.0	1.0	3.0	6.0	3.0	1.0	1.0	4.0	1.0	0.0	0.0	1.0	0.0	0.0	0.0	2.0	2.0	0.0	0.0	0.0	0.0	0.0	0.0	0.0	1.0	0.0	7.0	3.0	0.0	4.0	0.0	4.0	0.0
1022	0.0	0.0	0.0	0.0	0.0	1.0	0.0	0.0	1.0	0.0	1.0	0.0	0.0	0.0	1.0	0.0	1.0	0.0	1.0	0.0	0.0	0.0	0.0	0.0	1.0	0.0	0.0	0.0	0.0	1.0	0.0	0.0	0.0	1.0	0.0	0.0	0.0	2.0	0.0	0.0	0.0	0.0	0.0	0.0	0.0	1.0	1.0	0.0	1.0
1023	4.0	10.0	4.0	8.0	12.0	6.0	16.0	4.0	5.0	11.0	6.0	6.0	2.0	13.0	8.0	21.0	3.0	29.0	5.0	4.0	1.0	10.0	5.0	0.0	10.0	15.0	1.0	2.0	19.0	11.0	11.0	4.0	3.0	1.0	0.0	6.0	28.0	17.0	9.0	1.0	1.0	0.0	1.0	5.0	0.0	0.0	0.0	3.0	1.0
1024	1.0	1.0	8.0	2.0	1.0	3.0	2.0	3.0	4.0	4.0	4.0	4.0	1.0	3.0	6.0	11.0	1.0	6.0	2.0	0.0	2.0	1.0	0.0	0.0	5.0	5.0	5.0	0.0	3.0	3.0	2.0	1.0	0.0	0.0	0.0	0.0	2.0	3.0	4.0	2.0	0.0	0.0	0.0	3.0	2.0	0.0	0.0	1.0	1.0
1025	0.0	0.0	0.0	2.0	0.0	0.0	0.0	1.0	2.0	1.0	1.0	0.0	2.0	2.0	2.0	1.0	1.0	0.0	1.0	0.0	1.0	1.0	1.0	0.0	0.0	1.0	0.0	1.0	0.0	0.0	1.0	0.0	1.0	1.0	0.0	1.0	0.0	3.0	4.0	1.0	3.0	0.0	0.0	2.0	2.0	1.0	1.0	1.0	0.0
1026	1.0	0.0	0.0	0.0	1.0	1.0	0.0	0.0	1.0	0.0	1.0	1.0	1.0	0.0	0.0	0.0	1.0	0.0	2.0	1.0	0.0	0.0	0.0	1.0	0.0	0.0	0.0	0.0	1.0	1.0	0.0	0.0	1.0	0.0	0.0	0.0	2.0	2.0	1.0	0.0	0.0	1.0	1.0	1.0	0.0	0.0	0.0	0.0	0.0
1027	0.0	0.0	0.0	0.0	0.0	0.0	0.0	0.0	0.0	0.0	0.0	0.0	0.0	0.0	0.0	0.0	0.0	0.0	1.0	2.0	3.0	1.0	2.0	2.0	0.0	0.0	0.0	0.0	0.0	0.0	0.0	0.0	0.0	0.0	0.0	0.0	0.0	0.0	0.0	0.0	9.0	5.0	0.0	1.0	10.0	4.0	11.0	4.0	0.0
1028	0.0	0.0	0.0	1.0	1.0	0.0	0.0	0.0	0.0	0.0	0.0	0.0	0.0	0.0	1.0	1.0	0.0	0.0	1.0	1.0	1.0	1.0	0.0	1.0	0.0	1.0	0.0	0.0	0.0	0.0	1.0	0.0	0.0	0.0	0.0	1.0	0.0	0.0	0.0	0.0	1.0	0.0	0.0	0.0	1.0	0.0	1.0	0.0	0.0
1029	6.0	3.0	7.0	2.0	4.0	1.0	2.0	7.0	1.0	1.0	2.0	0.0	3.0	5.0	2.0	2.0	5.0	5.0	1.0	4.0	1.0	1.0	1.0	2.0	0.0	3.0	0.0	3.0	3.0	2.0	1.0	4.0	4.0	4.0	2.0	12.0	6.0	0.0	3.0	7.0	4.0	10.0	2.0	2.0	6.0	3.0	2.0	16.0	6.0
1030	0.0	0.0	0.0	0.0	0.0	0.0	0.0	0.0	0.0	2.0	0.0	0.0	0.0	0.0	0.0	0.0	0.0	0.0	3.0	1.0	2.0	0.0	0.0	1.0	0.0	0.0	0.0	0.0	0.0	0.0	0.0	0.0	0.0	2.0	0.0	0.0	0.0	0.0	1.0	0.0	0.0	0.0	1.0	0.0	0.0	0.0	0.0	0.0	0.0
1031	2.0	0.0	0.0	1.0	2.0	2.0	1.0	2.0	0.0	0.0	0.0	0.0	0.0	0.0	0.0	0.0	0.0	1.0	2.0	0.0	2.0	0.0	3.0	1.0	0.0	1.0	0.0	1.0	0.0	1.0	2.0	0.0	0.0	0.0	0.0	0.0	0.0	1.0	0.0	1.0	0.0	1.0	11.0	0.0	0.0	3.0	1.0	1.0	1.0
1032	2.0	3.0	4.0	7.0	1.0	1.0	2.0	3.0	1.0	7.0	2.0	2.0	0.0	12.0	1.0	7.0	6.0	1.0	2.0	3.0	7.0	5.0	2.0	6.0	0.0	5.0	9.0	3.0	1.0	0.0	5.0	5.0	6.0	3.0	8.0	9.0	7.0	7.0	17.0	12.0	7.0	6.0	2.0	5.0	6.0	17.0	17.0	1.0	3.0
1033	1.0	0.0	0.0	0.0	0.0	0.0	0.0	0.0	1.0	0.0	0.0	1.0	0.0	0.0	0.0	0.0	1.0	0.0	1.0	0.0	0.0	0.0	0.0	0.0	0.0	0.0	1.0	0.0	1.0	0.0	0.0	1.0	1.0	0.0	0.0	0.0	0.0	0.0	1.0	0.0	0.0	0.0	0.0	1.0	0.0	1.0	0.0	1.0	0.0
1034	0.0	0.0	1.0	0.0	3.0	1.0	0.0	1.0	0.0	0.0	6.0	1.0	0.0	1.0	0.0	0.0	0.0	0.0	2.0	2.0	0.0	3.0	3.0	0.0	0.0	0.0	2.0	2.0	0.0	0.0	1.0	0.0	0.0	0.0	0.0	0.0	0.0	0.0	0.0	0.0	0.0	2.0	3.0	2.0	2.0	0.0	0.0	2.0	2.0
1035	2.0	1.0	0.0	2.0	0.0	1.0	0.0	0.0	1.0	0.0	1.0	1.0	0.0	0.0	0.0	2.0	0.0	0.0	1.0	0.0	0.0	0.0	0.0	0.0	0.0	0.0	0.0	0.0	1.0	0.0	0.0	2.0	4.0	2.0	0.0	0.0	0.0	0.0	0.0	0.0	0.0	0.0	0.0	1.0	1.0	0.0	0.0	0.0	0.0
1036	2.0	2.0	0.0	1.0	0.0	1.0	0.0	0.0	0.0	1.0	0.0	2.0	0.0	0.0	0.0	0.0	0.0	0.0	1.0	1.0	1.0	0.0	2.0	1.0	2.0	0.0	1.0	0.0	0.0	2.0	0.0	2.0	1.0	2.0	4.0	0.0	0.0	1.0	1.0	0.0	0.0	1.0	0.0	1.0	0.0	0.0	0.0	0.0	0.0
1037	0.0	0.0	0.0	0.0	0.0	1.0	0.0	0.0	0.0	0.0	0.0	0.0	1.0	1.0	0.0	0.0	2.0	1.0	1.0	0.0	0.0	0.0	0.0	0.0	0.0	1.0	0.0	0.0	1.0	0.0	1.0	0.0	0.0	0.0	0.0	0.0	0.0	1.0	1.0	1.0	0.0	0.0	1.0	0.0	0.0	0.0	0.0	3.0	0.0
1038	0.0	0.0	0.0	0.0	0.0	0.0	1.0	0.0	1.0	1.0	0.0	0.0	0.0	0.0	0.0	1.0	0.0	0.0	1.0	1.0	3.0	0.0	0.0	1.0	0.0	1.0	0.0	0.0	1.0	0.0	0.0	2.0	0.0	0.0	5.0	3.0	0.0	0.0	0.0	1.0	0.0	1.0	1.0	0.0	0.0	1.0	0.0	1.0	0.0
1039	1.0	4.0	1.0	0.0	4.0	1.0	1.0	1.0	1.0	0.0	1.0	0.0	0.0	0.0	0.0	1.0	0.0	4.0	1.0	2.0	0.0	4.0	0.0	2.0	0.0	0.0	0.0	0.0	1.0	1.0	1.0	0.0	0.0	2.0	0.0	0.0	1.0	0.0	0.0	0.0	0.0	1.0	0.0	0.0	0.0	0.0	1.0	0.0	1.0
1040	0.0	0.0	0.0	1.0	1.0	1.0	0.0	0.0	0.0	0.0	1.0	2.0	0.0	0.0	3.0	0.0	1.0	1.0	3.0	2.0	1.0	1.0	3.0	1.0	0.0	0.0	0.0	2.0	0.0	0.0	1.0	0.0	0.0	1.0	1.0	0.0	0.0	2.0	0.0	1.0	2.0	1.0	0.0	0.0	1.0	1.0	0.0	1.0	0.0
1041	1.0	5.0	2.0	1.0	1.0	2.0	0.0	0.0	1.0	1.0	1.0	0.0	2.0	1.0	1.0	3.0	0.0	1.0	1.0	1.0	1.0	0.0	3.0	0.0	2.0	2.0	2.0	0.0	1.0	0.0	2.0	0.0	1.0	0.0	0.0	0.0	1.0	0.0	0.0	0.0	0.0	0.0	1.0	0.0	0.0	0.0	0.0	1.0	0.0
1042	2.0	0.0	1.0	0.0	1.0	1.0	2.0	1.0	2.0	2.0	1.0	0.0	4.0	5.0	4.0	0.0	10.0	2.0	1.0	2.0	1.0	0.0	6.0	0.0	0.0	3.0	0.0	2.0	1.0	0.0	0.0	2.0	4.0	3.0	2.0	6.0	3.0	4.0	3.0	16.0	6.0	27.0	0.0	0.0	1.0	0.0	0.0	2.0	3.0
1043	0.0	5.0	2.0	1.0	2.0	0.0	1.0	0.0	1.0	1.0	5.0	0.0	1.0	0.0	0.0	3.0	0.0	1.0	1.0	2.0	1.0	10.0	1.0	4.0	2.0	0.0	0.0	1.0	5.0	3.0	0.0	0.0	0.0	0.0	1.0	0.0	0.0	1.0	0.0	0.0	0.0	0.0	1.0	0.0	0.0	1.0	0.0	0.0	1.0
1044	0.0	0.0	0.0	0.0	0.0	0.0	0.0	0.0	0.0	1.0	1.0	0.0	1.0	0.0	4.0	0.0	0.0	0.0	3.0	2.0	3.0	0.0	0.0	0.0	0.0	0.0	0.0	0.0	0.0	1.0	0.0	1.0	0.0	0.0	2.0	0.0	2.0	0.0	1.0	0.0	1.0	0.0	2.0	0.0	0.0	1.0	0.0	0.0	0.0
1045	0.0	0.0	0.0	0.0	1.0	0.0	0.0	0.0	0.0	0.0	0.0	0.0	0.0	0.0	0.0	0.0	1.0	1.0	1.0	0.0	0.0	0.0	1.0	0.0	0.0	0.0	0.0	0.0	0.0	0.0	0.0	0.0	0.0	0.0	0.0	0.0	0.0	0.0	0.0	1.0	1.0	1.0	1.0	0.0	0.0	0.0	1.0	0.0	0.0
1046	0.0	0.0	0.0	1.0	0.0	1.0	0.0	0.0	0.0	0.0	0.0	0.0	0.0	0.0	0.0	0.0	0.0	0.0	2.0	0.0	0.0	0.0	0.0	0.0	0.0	0.0	0.0	0.0	0.0	0.0	0.0	0.0	0.0	0.0	1.0	0.0	0.0	0.0	0.0	0.0	0.0	1.0	0.0	0.0	0.0	0.0	0.0	0.0	0.0
1047	1.0	0.0	1.0	0.0	1.0	0.0	0.0	2.0	1.0	2.0	0.0	0.0	4.0	0.0	1.0	0.0	1.0	1.0	2.0	1.0	1.0	0.0	1.0	1.0	0.0	0.0	0.0	3.0	1.0	2.0	1.0	1.0	0.0	2.0	0.0	0.0	1.0	1.0	2.0	0.0	0.0	1.0	1.0	3.0	0.0	0.0	1.0	1.0	1.0
1048	0.0	1.0	0.0	0.0	2.0	0.0	1.0	1.0	1.0	1.0	0.0	2.0	0.0	3.0	0.0	1.0	0.0	1.0	1.0	2.0	0.0	0.0	1.0	0.0	2.0	1.0	1.0	2.0	0.0	0.0	2.0	0.0	0.0	1.0	0.0	0.0	2.0	0.0	0.0	0.0	1.0	1.0	1.0	0.0	0.0	0.0	0.0	1.0	0.0
1049	3.0	9.0	15.0	1.0	4.0	4.0	1.0	10.0	7.0	6.0	18.0	2.0	5.0	0.0	6.0	1.0	1.0	12.0	1.0	2.0	11.0	4.0	1.0	1.0	5.0	2.0	1.0	3.0	1.0	2.0	2.0	2.0	13.0	0.0	0.0	2.0	0.0	5.0	0.0	2.0	11.0	5.0	24.0	7.0	3.0	4.0	9.0	0.0	9.0
1050	1.0	0.0	0.0	0.0	0.0	0.0	1.0	0.0	0.0	0.0	0.0	1.0	2.0	0.0	1.0	0.0	0.0	0.0	1.0	2.0	0.0	1.0	0.0	0.0	0.0	0.0	0.0	0.0	2.0	2.0	0.0	0.0	0.0	0.0	1.0	0.0	1.0	0.0	2.0	0.0	1.0	0.0	0.0	0.0	1.0	0.0	0.0	0.0	0.0
1051	0.0	0.0	0.0	0.0	0.0	0.0	0.0	0.0	0.0	0.0	0.0	0.0	0.0	0.0	0.0	0.0	0.0	0.0	1.0	1.0	0.0	1.0	0.0	2.0	0.0	0.0	0.0	0.0	1.0	0.0	1.0	0.0	0.0	0.0	0.0	0.0	0.0	0.0	0.0	0.0	0.0	0.0	0.0	0.0	0.0	0.0	0.0	1.0	0.0
1052	0.0	0.0	0.0	0.0	1.0	0.0	0.0	0.0	0.0	0.0	0.0	0.0	0.0	0.0	0.0	1.0	0.0	1.0	2.0	2.0	0.0	0.0	1.0	0.0	1.0	0.0	1.0	0.0	0.0	0.0	2.0	0.0	1.0	0.0	0.0	0.0	0.0	1.0	0.0	1.0	1.0	0.0	4.0	0.0	2.0	1.0	0.0	1.0	0.0
1053	2.0	1.0	1.0	1.0	3.0	1.0	0.0	3.0	0.0	1.0	1.0	1.0	0.0	0.0	2.0	2.0	0.0	2.0	2.0	1.0	1.0	0.0	0.0	0.0	0.0	0.0	0.0	1.0	3.0	0.0	1.0	2.0	0.0	0.0	0.0	1.0	2.0	0.0	1.0	3.0	0.0	1.0	1.0	1.0	1.0	1.0	0.0	3.0	0.0
1054	1.0	1.0	3.0	0.0	2.0	1.0	0.0	0.0	3.0	0.0	1.0	0.0	1.0	2.0	2.0	3.0	1.0	5.0	3.0	2.0	1.0	3.0	1.0	0.0	2.0	0.0	1.0	3.0	1.0	0.0	0.0	0.0	1.0	0.0	0.0	0.0	1.0	1.0	0.0	0.0	0.0	1.0	0.0	1.0	0.0	0.0	0.0	3.0	0.0
1055	3.0	1.0	0.0	0.0	1.0	0.0	1.0	0.0	1.0	1.0	18.0	1.0	9.0	0.0	0.0	4.0	1.0	0.0	1.0	1.0	0.0	11.0	1.0	1.0	1.0	1.0	0.0	3.0	1.0	0.0	3.0	2.0	1.0	12.0	6.0	14.0	0.0	0.0	1.0	0.0	1.0	1.0	5.0	1.0	0.0	1.0	3.0	4.0	0.0
1056	1.0	13.0	21.0	1.0	5.0	0.0	1.0	0.0	3.0	2.0	1.0	3.0	0.0	3.0	8.0	2.0	3.0	14.0	1.0	2.0	30.0	0.0	3.0	3.0	1.0	3.0	2.0	4.0	3.0	2.0	2.0	8.0	31.0	4.0	0.0	0.0	7.0	1.0	7.0	17.0	19.0	11.0	17.0	1.0	5.0	45.0	28.0	3.0	7.0
1057	0.0	0.0	0.0	0.0	0.0	3.0	0.0	0.0	0.0	0.0	0.0	0.0	0.0	0.0	0.0	0.0	0.0	0.0	1.0	1.0	1.0	0.0	0.0	0.0	1.0	0.0	1.0	2.0	0.0	1.0	0.0	0.0	0.0	0.0	0.0	0.0	0.0	0.0	0.0	0.0	0.0	1.0	3.0	2.0	0.0	0.0	0.0	0.0	1.0
1058	1.0	1.0	10.0	6.0	0.0	0.0	0.0	2.0	3.0	0.0	5.0	0.0	4.0	1.0	1.0	3.0	1.0	2.0	2.0	2.0	8.0	7.0	3.0	0.0	1.0	43.0	0.0	1.0	0.0	2.0	0.0	1.0	2.0	2.0	3.0	2.0	1.0	3.0	2.0	6.0	0.0	5.0	16.0	2.0	0.0	0.0	38.0	1.0	2.0
1059	0.0	0.0	1.0	0.0	1.0	3.0	0.0	1.0	0.0	0.0	0.0	0.0	0.0	0.0	1.0	1.0	2.0	0.0	1.0	0.0	3.0	0.0	0.0	4.0	0.0	0.0	1.0	0.0	3.0	0.0	0.0	0.0	0.0	1.0	0.0	1.0	0.0	0.0	0.0	0.0	0.0	0.0	3.0	0.0	0.0	0.0	0.0	0.0	0.0
1060	0.0	0.0	0.0	0.0	0.0	0.0	0.0	0.0	0.0	0.0	0.0	0.0	0.0	0.0	0.0	0.0	0.0	0.0	1.0	0.0	0.0	0.0	0.0	0.0	0.0	0.0	0.0	0.0	0.0	0.0	0.0	0.0	0.0	0.0	0.0	1.0	0.0	0.0	0.0	0.0	0.0	0.0	0.0	0.0	0.0	0.0	0.0	0.0	0.0
1061	1.0	4.0	1.0	2.0	3.0	3.0	1.0	3.0	3.0	4.0	2.0	2.0	1.0	4.0	1.0	5.0	1.0	2.0	4.0	1.0	5.0	1.0	7.0	0.0	3.0	3.0	3.0	4.0	4.0	3.0	5.0	1.0	0.0	0.0	0.0	0.0	4.0	1.0	1.0	0.0	0.0	0.0	1.0	4.0	3.0	0.0	0.0	0.0	1.0
1062	2.0	1.0	1.0	0.0	2.0	1.0	3.0	0.0	0.0	0.0	0.0	0.0	0.0	0.0	0.0	0.0	0.0	0.0	1.0	1.0	0.0	0.0	2.0	2.0	0.0	0.0	1.0	0.0	0.0	0.0	2.0	0.0	0.0	0.0	0.0	0.0	0.0	0.0	0.0	0.0	1.0	0.0	0.0	0.0	2.0	0.0	1.0	2.0	4.0
1063	0.0	5.0	3.0	1.0	5.0	2.0	1.0	0.0	2.0	3.0	4.0	1.0	1.0	3.0	0.0	8.0	0.0	5.0	4.0	0.0	0.0	0.0	3.0	1.0	0.0	2.0	1.0	0.0	0.0	3.0	1.0	0.0	1.0	0.0	0.0	0.0	4.0	0.0	2.0	0.0	0.0	1.0	1.0	0.0	0.0	0.0	0.0	1.0	0.0
1064	1.0	0.0	0.0	0.0	0.0	0.0	0.0	0.0	0.0	0.0	0.0	0.0	0.0	0.0	0.0	0.0	0.0	0.0	1.0	0.0	0.0	0.0	0.0	0.0	0.0	0.0	1.0	1.0	0.0	0.0	0.0	1.0	0.0	0.0	0.0	0.0	0.0	0.0	0.0	0.0	0.0	0.0	0.0	0.0	0.0	0.0	0.0	1.0	0.0
1065	2.0	0.0	0.0	1.0	3.0	0.0	2.0	1.0	0.0	0.0	0.0	0.0	3.0	0.0	0.0	6.0	1.0	2.0	1.0	4.0	0.0	10.0	0.0	1.0	1.0	1.0	0.0	3.0	3.0	4.0	0.0	4.0	0.0	2.0	1.0	2.0	0.0	0.0	3.0	1.0	2.0	1.0	0.0	0.0	2.0	0.0	3.0	2.0	1.0
1066	0.0	2.0	1.0	0.0	0.0	0.0	1.0	0.0	2.0	0.0	0.0	1.0	0.0	1.0	0.0	2.0	0.0	2.0	2.0	0.0	2.0	1.0	2.0	1.0	1.0	1.0	1.0	1.0	0.0	0.0	1.0	1.0	0.0	1.0	0.0	0.0	3.0	0.0	1.0	1.0	2.0	1.0	0.0	1.0	0.0	0.0	1.0	2.0	1.0
1067	1.0	1.0	0.0	0.0	0.0	0.0	0.0	0.0	0.0	0.0	0.0	0.0	0.0	1.0	0.0	0.0	0.0	1.0	1.0	2.0	2.0	0.0	1.0	1.0	0.0	0.0	1.0	0.0	0.0	0.0	0.0	0.0	0.0	0.0	0.0	0.0	1.0	1.0	0.0	4.0	0.0	0.0	0.0	1.0	0.0	2.0	1.0	2.0	0.0
1068	1.0	0.0	0.0	0.0	0.0	0.0	0.0	0.0	0.0	2.0	1.0	0.0	0.0	0.0	0.0	0.0	0.0	0.0	1.0	2.0	0.0	0.0	0.0	1.0	0.0	0.0	0.0	0.0	0.0	0.0	0.0	0.0	0.0	0.0	0.0	0.0	0.0	0.0	0.0	0.0	0.0	0.0	2.0	0.0	0.0	1.0	0.0	0.0	0.0
1069	0.0	0.0	1.0	0.0	0.0	0.0	1.0	0.0	0.0	1.0	0.0	0.0	0.0	0.0	0.0	0.0	0.0	0.0	1.0	5.0	2.0	4.0	1.0	1.0	0.0	0.0	0.0	0.0	0.0	0.0	0.0	0.0	0.0	0.0	0.0	0.0	0.0	0.0	0.0	0.0	1.0	0.0	0.0	1.0	0.0	0.0	0.0	0.0	0.0
1070	0.0	0.0	0.0	0.0	0.0	0.0	0.0	0.0	0.0	0.0	1.0	0.0	0.0	0.0	0.0	0.0	1.0	0.0	1.0	0.0	0.0	0.0	0.0	0.0	0.0	0.0	0.0	0.0	0.0	0.0	0.0	0.0	0.0	0.0	0.0	0.0	0.0	0.0	0.0	0.0	0.0	0.0	0.0	0.0	0.0	0.0	0.0	1.0	0.0
1071	0.0	1.0	0.0	0.0	0.0	1.0	0.0	1.0	0.0	0.0	0.0	0.0	0.0	0.0	0.0	0.0	0.0	0.0	1.0	0.0	0.0	0.0	0.0	0.0	0.0	0.0	1.0	1.0	0.0	2.0	1.0	0.0	2.0	0.0	1.0	0.0	2.0	0.0	0.0	1.0	0.0	0.0	0.0	1.0	0.0	0.0	0.0	0.0	0.0
1072	0.0	1.0	0.0	0.0	0.0	0.0	0.0	0.0	1.0	0.0	0.0	0.0	1.0	2.0	0.0	0.0	0.0	0.0	1.0	0.0	0.0	0.0	0.0	0.0	0.0	0.0	0.0	0.0	1.0	0.0	0.0	1.0	0.0	1.0	0.0	0.0	1.0	0.0	0.0	2.0	0.0	1.0	0.0	1.0	0.0	0.0	0.0	1.0	0.0
1073	0.0	0.0	0.0	0.0	0.0	0.0	0.0	0.0	0.0	0.0	0.0	0.0	0.0	0.0	0.0	0.0	0.0	0.0	1.0	0.0	0.0	1.0	0.0	0.0	0.0	0.0	1.0	1.0	0.0	0.0	0.0	0.0	0.0	0.0	0.0	0.0	0.0	0.0	0.0	0.0	0.0	0.0	1.0	0.0	1.0	0.0	0.0	0.0	0.0
1074	2.0	2.0	2.0	1.0	3.0	2.0	2.0	2.0	1.0	3.0	0.0	2.0	5.0	3.0	3.0	3.0	2.0	7.0	2.0	4.0	1.0	1.0	4.0	2.0	0.0	0.0	2.0	0.0	1.0	5.0	1.0	2.0	2.0	0.0	0.0	2.0	2.0	1.0	0.0	3.0	1.0	4.0	2.0	3.0	1.0	4.0	1.0	6.0	0.0
1075	0.0	1.0	0.0	1.0	0.0	0.0	0.0	0.0	0.0	2.0	0.0	1.0	0.0	1.0	1.0	0.0	2.0	1.0	1.0	0.0	0.0	0.0	0.0	1.0	0.0	0.0	0.0	1.0	0.0	0.0	1.0	0.0	1.0	0.0	0.0	0.0	0.0	0.0	1.0	1.0	0.0	0.0	0.0	0.0	0.0	0.0	0.0	0.0	1.0
1076	3.0	1.0	1.0	1.0	4.0	1.0	3.0	0.0	0.0	1.0	0.0	0.0	0.0	1.0	1.0	1.0	0.0	0.0	1.0	0.0	2.0	8.0	1.0	5.0	0.0	0.0	0.0	1.0	3.0	3.0	1.0	0.0	0.0	0.0	0.0	0.0	0.0	1.0	1.0	0.0	0.0	0.0	1.0	0.0	0.0	0.0	0.0	0.0	0.0
1077	0.0	0.0	0.0	0.0	1.0	0.0	0.0	0.0	0.0	0.0	0.0	0.0	0.0	0.0	0.0	0.0	0.0	0.0	1.0	0.0	0.0	0.0	0.0	0.0	0.0	0.0	0.0	0.0	0.0	1.0	0.0	0.0	0.0	0.0	0.0	0.0	1.0	1.0	0.0	0.0	0.0	0.0	0.0	0.0	1.0	0.0	0.0	0.0	0.0
1078	0.0	1.0	0.0	15.0	0.0	0.0	0.0	7.0	0.0	3.0	1.0	0.0	3.0	0.0	0.0	0.0	2.0	0.0	4.0	0.0	0.0	0.0	1.0	0.0	0.0	0.0	0.0	0.0	0.0	0.0	0.0	1.0	0.0	1.0	0.0	1.0	0.0	0.0	0.0	0.0	1.0	41.0	0.0	0.0	1.0	0.0	0.0	1.0	0.0
1079	0.0	0.0	0.0	0.0	0.0	0.0	0.0	0.0	0.0	0.0	0.0	0.0	0.0	0.0	0.0	0.0	0.0	0.0	2.0	0.0	1.0	0.0	2.0	8.0	0.0	0.0	3.0	0.0	0.0	2.0	0.0	1.0	2.0	9.0	2.0	3.0	0.0	0.0	0.0	0.0	0.0	0.0	0.0	1.0	3.0	2.0	2.0	4.0	2.0
1080	0.0	0.0	0.0	0.0	0.0	0.0	0.0	0.0	1.0	0.0	1.0	1.0	0.0	0.0	0.0	1.0	0.0	0.0	1.0	0.0	0.0	0.0	2.0	0.0	0.0	0.0	0.0	0.0	0.0	0.0	0.0	0.0	0.0	1.0	0.0	0.0	0.0	0.0	0.0	0.0	0.0	0.0	0.0	0.0	0.0	0.0	0.0	0.0	0.0
1081	6.0	7.0	4.0	3.0	2.0	8.0	7.0	0.0	4.0	2.0	3.0	4.0	2.0	4.0	6.0	7.0	3.0	3.0	8.0	5.0	6.0	1.0	10.0	0.0	6.0	2.0	8.0	7.0	5.0	2.0	7.0	3.0	0.0	0.0	0.0	1.0	8.0	4.0	0.0	1.0	1.0	0.0	5.0	2.0	1.0	0.0	0.0	1.0	0.0
1082	0.0	2.0	0.0	0.0	2.0	1.0	1.0	1.0	2.0	2.0	0.0	2.0	2.0	1.0	0.0	0.0	0.0	2.0	2.0	0.0	1.0	0.0	1.0	0.0	0.0	0.0	0.0	0.0	1.0	2.0	1.0	1.0	3.0	0.0	1.0	0.0	2.0	0.0	1.0	3.0	0.0	0.0	2.0	0.0	2.0	0.0	1.0	1.0	1.0
1083	0.0	0.0	0.0	0.0	0.0	0.0	0.0	0.0	0.0	1.0	0.0	1.0	0.0	0.0	0.0	0.0	0.0	0.0	3.0	0.0	0.0	0.0	1.0	2.0	0.0	1.0	1.0	2.0	0.0	2.0	0.0	0.0	0.0	0.0	0.0	0.0	0.0	0.0	0.0	0.0	0.0	0.0	1.0	1.0	0.0	0.0	0.0	1.0	0.0
1084	2.0	0.0	2.0	2.0	1.0	0.0	0.0	0.0	1.0	0.0	0.0	0.0	0.0	0.0	0.0	1.0	1.0	0.0	3.0	0.0	1.0	0.0	2.0	0.0	2.0	6.0	0.0	1.0	5.0	0.0	1.0	0.0	1.0	0.0	0.0	0.0	2.0	4.0	1.0	0.0	0.0	1.0	0.0	3.0	0.0	0.0	0.0	2.0	16.0
1085	14.0	15.0	20.0	22.0	15.0	28.0	13.0	7.0	24.0	8.0	15.0	15.0	14.0	7.0	20.0	11.0	5.0	10.0	81.0	15.0	17.0	18.0	32.0	1.0	11.0	6.0	31.0	11.0	10.0	1.0	7.0	9.0	18.0	0.0	0.0	5.0	8.0	18.0	8.0	2.0	10.0	10.0	20.0	26.0	10.0	6.0	2.0	17.0	5.0
1086	16.0	5.0	1.0	12.0	5.0	7.0	1.0	15.0	19.0	9.0	1.0	5.0	8.0	15.0	1.0	8.0	16.0	2.0	1.0	6.0	31.0	2.0	4.0	1.0	1.0	2.0	4.0	32.0	12.0	12.0	3.0	45.0	14.0	48.0	33.0	49.0	10.0	2.0	29.0	32.0	15.0	35.0	3.0	10.0	14.0	13.0	16.0	10.0	35.0
1087	5.0	1.0	3.0	4.0	8.0	2.0	8.0	7.0	4.0	4.0	6.0	1.0	2.0	7.0	3.0	4.0	7.0	3.0	3.0	6.0	3.0	3.0	2.0	6.0	11.0	4.0	4.0	12.0	5.0	10.0	4.0	6.0	7.0	4.0	7.0	5.0	7.0	5.0	1.0	1.0	10.0	6.0	5.0	5.0	7.0	3.0	5.0	4.0	3.0
1088	0.0	1.0	0.0	0.0	0.0	0.0	0.0	0.0	0.0	0.0	0.0	0.0	0.0	0.0	2.0	1.0	0.0	0.0	1.0	0.0	0.0	0.0	2.0	0.0	0.0	0.0	0.0	0.0	0.0	0.0	0.0	0.0	0.0	1.0	2.0	0.0	0.0	0.0	0.0	0.0	2.0	0.0	0.0	0.0	0.0	0.0	0.0	0.0	0.0
1089	2.0	2.0	1.0	2.0	1.0	5.0	2.0	2.0	2.0	1.0	1.0	6.0	3.0	2.0	3.0	0.0	0.0	0.0	1.0	0.0	1.0	1.0	0.0	0.0	0.0	0.0	2.0	1.0	1.0	0.0	2.0	3.0	1.0	2.0	2.0	1.0	0.0	1.0	1.0	1.0	0.0	0.0	0.0	5.0	0.0	0.0	0.0	0.0	1.0
1090	2.0	3.0	3.0	0.0	1.0	0.0	0.0	1.0	0.0	1.0	1.0	3.0	0.0	2.0	2.0	1.0	1.0	0.0	2.0	0.0	0.0	2.0	2.0	2.0	1.0	1.0	1.0	0.0	4.0	1.0	2.0	2.0	1.0	2.0	0.0	1.0	1.0	2.0	2.0	3.0	1.0	0.0	0.0	1.0	2.0	1.0	2.0	4.0	0.0
1091	0.0	0.0	0.0	0.0	0.0	0.0	0.0	0.0	0.0	0.0	0.0	0.0	1.0	0.0	1.0	0.0	0.0	0.0	1.0	1.0	0.0	1.0	0.0	0.0	0.0	0.0	0.0	0.0	0.0	0.0	0.0	0.0	0.0	0.0	0.0	0.0	0.0	0.0	0.0	0.0	0.0	1.0	0.0	0.0	0.0	0.0	0.0	0.0	0.0
1092	0.0	0.0	0.0	0.0	1.0	0.0	0.0	0.0	0.0	0.0	0.0	0.0	0.0	0.0	0.0	0.0	1.0	0.0	1.0	1.0	0.0	0.0	0.0	1.0	0.0	0.0	0.0	0.0	0.0	0.0	0.0	0.0	0.0	0.0	0.0	0.0	0.0	0.0	0.0	0.0	0.0	0.0	1.0	0.0	0.0	0.0	0.0	0.0	0.0
1093	2.0	7.0	1.0	0.0	0.0	1.0	0.0	2.0	4.0	6.0	2.0	0.0	0.0	1.0	0.0	2.0	2.0	5.0	4.0	1.0	0.0	1.0	1.0	6.0	2.0	1.0	3.0	0.0	0.0	2.0	0.0	3.0	1.0	3.0	3.0	0.0	0.0	1.0	0.0	3.0	2.0	6.0	2.0	1.0	1.0	4.0	2.0	2.0	3.0
1094	2.0	0.0	1.0	1.0	1.0	0.0	0.0	0.0	0.0	0.0	0.0	0.0	0.0	0.0	0.0	0.0	0.0	1.0	1.0	1.0	0.0	0.0	1.0	0.0	0.0	0.0	0.0	1.0	1.0	0.0	0.0	0.0	0.0	0.0	2.0	1.0	1.0	0.0	0.0	0.0	1.0	0.0	0.0	1.0	1.0	0.0	1.0	1.0	0.0
1095	1.0	0.0	0.0	0.0	0.0	0.0	0.0	0.0	1.0	0.0	0.0	1.0	0.0	0.0	0.0	0.0	0.0	0.0	1.0	1.0	0.0	0.0	0.0	0.0	0.0	0.0	0.0	0.0	1.0	0.0	0.0	0.0	0.0	0.0	0.0	1.0	0.0	0.0	1.0	0.0	1.0	0.0	0.0	0.0	0.0	0.0	0.0	0.0	0.0
1096	0.0	0.0	0.0	0.0	0.0	1.0	0.0	0.0	0.0	0.0	0.0	0.0	0.0	0.0	0.0	0.0	0.0	1.0	3.0	0.0	0.0	0.0	0.0	0.0	2.0	0.0	1.0	0.0	0.0	0.0	0.0	0.0	0.0	0.0	0.0	0.0	0.0	0.0	0.0	0.0	1.0	0.0	0.0	0.0	0.0	1.0	0.0	0.0	0.0
1097	0.0	2.0	0.0	0.0	0.0	0.0	0.0	0.0	0.0	0.0	0.0	1.0	0.0	0.0	0.0	0.0	0.0	1.0	1.0	0.0	0.0	0.0	0.0	0.0	0.0	0.0	0.0	0.0	0.0	0.0	0.0	0.0	0.0	0.0	0.0	0.0	0.0	0.0	0.0	0.0	0.0	0.0	0.0	0.0	0.0	0.0	0.0	0.0	0.0
1098	1.0	0.0	1.0	0.0	0.0	2.0	5.0	0.0	0.0	0.0	0.0	0.0	0.0	0.0	1.0	1.0	0.0	0.0	1.0	0.0	0.0	0.0	0.0	0.0	1.0	0.0	0.0	0.0	1.0	0.0	2.0	0.0	0.0	0.0	0.0	1.0	1.0	3.0	0.0	0.0	0.0	0.0	2.0	1.0	1.0	0.0	0.0	0.0	0.0
1099	0.0	2.0	0.0	0.0	0.0	1.0	0.0	34.0	142.0	5.0	102.0	2.0	252.0	23.0	28.0	77.0	51.0	2.0	1.0	36.0	1.0	107.0	0.0	1.0	29.0	138.0	0.0	136.0	20.0	94.0	1.0	303.0	3.0	5.0	11.0	127.0	165.0	1.0	0.0	4.0	195.0	510.0	0.0	16.0	313.0	0.0	0.0	1.0	0.0
1100	0.0	2.0	0.0	1.0	1.0	1.0	2.0	4.0	1.0	3.0	6.0	1.0	3.0	0.0	6.0	2.0	0.0	4.0	2.0	2.0	3.0	12.0	4.0	0.0	1.0	0.0	0.0	0.0	4.0	1.0	0.0	0.0	0.0	2.0	2.0	0.0	2.0	1.0	2.0	1.0	1.0	1.0	7.0	1.0	3.0	1.0	0.0	3.0	3.0
1101	16.0	10.0	28.0	6.0	16.0	26.0	11.0	3.0	7.0	9.0	9.0	8.0	7.0	6.0	8.0	16.0	6.0	1.0	22.0	11.0	8.0	0.0	28.0	4.0	10.0	2.0	16.0	8.0	6.0	2.0	10.0	5.0	5.0	1.0	0.0	3.0	4.0	6.0	1.0	4.0	6.0	6.0	19.0	11.0	5.0	0.0	0.0	5.0	0.0
1102	1.0	2.0	9.0	0.0	4.0	0.0	8.0	0.0	0.0	0.0	0.0	0.0	1.0	0.0	0.0	0.0	1.0	0.0	1.0	1.0	2.0	0.0	1.0	1.0	0.0	0.0	1.0	0.0	0.0	0.0	1.0	0.0	0.0	1.0	0.0	1.0	0.0	0.0	0.0	0.0	1.0	0.0	4.0	0.0	1.0	0.0	1.0	0.0	2.0
1103	0.0	0.0	0.0	0.0	0.0	0.0	0.0	0.0	0.0	0.0	0.0	0.0	0.0	0.0	0.0	0.0	1.0	1.0	2.0	1.0	0.0	3.0	4.0	2.0	0.0	0.0	0.0	0.0	0.0	0.0	0.0	0.0	0.0	0.0	0.0	0.0	0.0	0.0	0.0	0.0	0.0	0.0	0.0	0.0	0.0	0.0	0.0	0.0	0.0
1104	0.0	1.0	0.0	0.0	0.0	0.0	0.0	1.0	1.0	1.0	0.0	0.0	0.0	1.0	0.0	1.0	1.0	1.0	1.0	0.0	0.0	1.0	0.0	0.0	0.0	0.0	1.0	0.0	0.0	0.0	0.0	1.0	0.0	3.0	0.0	0.0	0.0	0.0	0.0	0.0	0.0	2.0	1.0	0.0	1.0	0.0	0.0	1.0	0.0
1105	0.0	0.0	0.0	0.0	1.0	0.0	0.0	0.0	0.0	0.0	0.0	1.0	0.0	0.0	0.0	0.0	0.0	0.0	1.0	0.0	0.0	0.0	1.0	1.0	0.0	0.0	0.0	1.0	0.0	0.0	0.0	0.0	1.0	0.0	0.0	0.0	2.0	0.0	0.0	0.0	0.0	0.0	0.0	0.0	1.0	0.0	0.0	0.0	0.0
1106	0.0	0.0	0.0	0.0	0.0	0.0	0.0	0.0	0.0	0.0	0.0	0.0	0.0	0.0	0.0	0.0	0.0	0.0	1.0	0.0	0.0	1.0	1.0	0.0	0.0	0.0	0.0	0.0	0.0	0.0	0.0	2.0	0.0	0.0	0.0	0.0	0.0	0.0	0.0	0.0	1.0	0.0	0.0	0.0	0.0	0.0	0.0	0.0	0.0
1107	15.0	15.0	11.0	25.0	3.0	4.0	8.0	6.0	7.0	16.0	2.0	9.0	6.0	9.0	9.0	3.0	7.0	11.0	4.0	12.0	10.0	15.0	15.0	6.0	8.0	13.0	7.0	22.0	7.0	11.0	10.0	10.0	24.0	18.0	15.0	4.0	19.0	4.0	6.0	14.0	11.0	6.0	7.0	14.0	26.0	24.0	6.0	4.0	5.0
1108	2.0	1.0	2.0	1.0	2.0	1.0	1.0	1.0	0.0	1.0	0.0	0.0	0.0	0.0	0.0	0.0	0.0	0.0	0.0	1.0	0.0	1.0	2.0	0.0	1.0	0.0	0.0	0.0	0.0	0.0	0.0	0.0	0.0	0.0	0.0	0.0	2.0	0.0	0.0	0.0	0.0	0.0	2.0	1.0	0.0	1.0	0.0	0.0	0.0
1109	9.0	12.0	11.0	10.0	21.0	14.0	5.0	3.0	5.0	9.0	9.0	3.0	4.0	7.0	13.0	6.0	6.0	14.0	3.0	21.0	4.0	14.0	2.0	5.0	2.0	2.0	2.0	6.0	8.0	5.0	8.0	2.0	0.0	6.0	5.0	6.0	5.0	2.0	4.0	3.0	6.0	4.0	18.0	6.0	6.0	2.0	7.0	5.0	2.0
1110	0.0	0.0	0.0	0.0	1.0	0.0	0.0	0.0	1.0	0.0	0.0	0.0	0.0	0.0	0.0	1.0	0.0	0.0	0.0	2.0	0.0	0.0	0.0	0.0	0.0	0.0	0.0	2.0	0.0	1.0	0.0	0.0	0.0	0.0	2.0	1.0	0.0	0.0	0.0	3.0	0.0	0.0	0.0	0.0	0.0	1.0	0.0	0.0	0.0
1111	2.0	1.0	0.0	1.0	0.0	3.0	0.0	0.0	0.0	1.0	0.0	0.0	0.0	0.0	0.0	0.0	0.0	1.0	3.0	10.0	5.0	1.0	0.0	2.0	0.0	0.0	0.0	1.0	1.0	0.0	0.0	1.0	0.0	0.0	0.0	1.0	0.0	0.0	0.0	0.0	0.0	0.0	4.0	3.0	1.0	0.0	0.0	2.0	0.0
1112	0.0	3.0	0.0	0.0	3.0	4.0	12.0	0.0	0.0	2.0	0.0	0.0	0.0	1.0	0.0	0.0	0.0	2.0	1.0	29.0	1.0	19.0	2.0	66.0	2.0	2.0	0.0	0.0	4.0	1.0	0.0	4.0	2.0	3.0	14.0	5.0	2.0	0.0	1.0	1.0	0.0	2.0	2.0	0.0	0.0	4.0	0.0	1.0	1.0
1113	73.0	99.0	9.0	377.0	45.0	103.0	0.0	4.0	14.0	3.0	23.0	3.0	33.0	106.0	42.0	27.0	109.0	90.0	0.0	32.0	1.0	1.0	1.0	2.0	19.0	90.0	27.0	77.0	70.0	31.0	142.0	45.0	4.0	396.0	9.0	9.0	74.0	46.0	93.0	911.0	431.0	327.0	1.0	4.0	0.0	1.0	3.0	284.0	1.0
1114	11.0	2.0	2.0	2.0	5.0	7.0	10.0	3.0	1.0	8.0	3.0	3.0	4.0	7.0	7.0	6.0	7.0	7.0	0.0	1.0	5.0	3.0	11.0	2.0	11.0	11.0	2.0	2.0	3.0	11.0	7.0	1.0	3.0	1.0	3.0	13.0	5.0	11.0	2.0	2.0	2.0	4.0	0.0	4.0	4.0	6.0	8.0	19.0	2.0
1115	1.0	8.0	49.0	5.0	7.0	0.0	1.0	0.0	0.0	1.0	10.0	2.0	1.0	0.0	3.0	3.0	0.0	1.0	2.0	9.0	1.0	16.0	3.0	13.0	0.0	1.0	0.0	0.0	0.0	0.0	2.0	0.0	2.0	3.0	0.0	1.0	0.0	1.0	0.0	0.0	0.0	0.0	2.0	0.0	9.0	2.0	3.0	0.0	0.0
1116	2.0	3.0	2.0	6.0	5.0	3.0	0.0	2.0	3.0	7.0	2.0	2.0	0.0	1.0	1.0	0.0	2.0	1.0	0.0	3.0	3.0	0.0	0.0	1.0	2.0	4.0	1.0	0.0	2.0	0.0	2.0	8.0	17.0	4.0	17.0	26.0	0.0	3.0	1.0	7.0	9.0	15.0	0.0	2.0	2.0	8.0	13.0	1.0	4.0
1117	0.0	1.0	0.0	0.0	0.0	0.0	0.0	1.0	0.0	1.0	0.0	0.0	0.0	0.0	0.0	0.0	0.0	0.0	1.0	1.0	0.0	1.0	1.0	0.0	0.0	0.0	1.0	0.0	0.0	0.0	0.0	0.0	0.0	0.0	0.0	0.0	0.0	0.0	0.0	0.0	0.0	0.0	0.0	0.0	0.0	0.0	0.0	0.0	0.0
1118	2.0	0.0	1.0	0.0	1.0	0.0	1.0	1.0	0.0	0.0	1.0	0.0	2.0	0.0	1.0	1.0	0.0	2.0	0.0	2.0	1.0	2.0	1.0	1.0	0.0	0.0	0.0	1.0	0.0	1.0	0.0	0.0	0.0	3.0	0.0	0.0	1.0	0.0	0.0	1.0	1.0	2.0	2.0	1.0	0.0	0.0	0.0	0.0	1.0
1119	3.0	1.0	5.0	2.0	1.0	2.0	0.0	0.0	1.0	0.0	0.0	1.0	0.0	0.0	2.0	2.0	4.0	2.0	2.0	6.0	3.0	0.0	0.0	0.0	3.0	2.0	0.0	0.0	1.0	6.0	2.0	1.0	0.0	6.0	1.0	2.0	0.0	1.0	1.0	1.0	2.0	1.0	2.0	1.0	1.0	1.0	1.0	1.0	0.0
1120	0.0	0.0	0.0	0.0	0.0	0.0	0.0	0.0	0.0	0.0	0.0	0.0	0.0	0.0	0.0	0.0	0.0	0.0	0.0	2.0	0.0	0.0	0.0	0.0	0.0	0.0	0.0	0.0	0.0	0.0	0.0	0.0	0.0	0.0	0.0	0.0	0.0	0.0	0.0	0.0	0.0	0.0	0.0	0.0	0.0	0.0	0.0	0.0	0.0
1121	0.0	0.0	0.0	3.0	1.0	4.0	1.0	0.0	0.0	0.0	0.0	0.0	1.0	0.0	0.0	4.0	1.0	0.0	0.0	7.0	1.0	0.0	0.0	6.0	0.0	0.0	0.0	0.0	0.0	0.0	0.0	3.0	0.0	16.0	3.0	4.0	1.0	0.0	1.0	2.0	0.0	0.0	0.0	0.0	0.0	0.0	0.0	1.0	1.0
1122	0.0	0.0	0.0	0.0	1.0	0.0	0.0	0.0	0.0	0.0	1.0	0.0	0.0	0.0	0.0	0.0	0.0	0.0	0.0	1.0	0.0	1.0	2.0	0.0	0.0	0.0	0.0	0.0	0.0	0.0	0.0	0.0	0.0	0.0	0.0	0.0	0.0	0.0	1.0	0.0	0.0	0.0	0.0	0.0	1.0	0.0	0.0	0.0	0.0
1123	2.0	1.0	0.0	2.0	2.0	5.0	1.0	2.0	2.0	1.0	0.0	2.0	1.0	2.0	1.0	5.0	5.0	3.0	1.0	5.0	3.0	2.0	2.0	0.0	1.0	1.0	0.0	1.0	2.0	1.0	0.0	2.0	2.0	0.0	1.0	3.0	4.0	2.0	6.0	2.0	0.0	1.0	1.0	1.0	2.0	0.0	1.0	1.0	8.0
1124	0.0	1.0	0.0	1.0	2.0	0.0	1.0	1.0	1.0	1.0	0.0	2.0	0.0	6.0	0.0	0.0	1.0	1.0	0.0	1.0	4.0	1.0	1.0	1.0	1.0	1.0	0.0	1.0	2.0	1.0	0.0	2.0	0.0	1.0	3.0	1.0	2.0	1.0	3.0	2.0	1.0	2.0	2.0	0.0	2.0	1.0	0.0	2.0	0.0
1125	127.0	16.0	0.0	521.0	284.0	122.0	572.0	3.0	1.0	0.0	0.0	2.0	152.0	3.0	0.0	0.0	0.0	0.0	0.0	55.0	2.0	2.0	0.0	0.0	224.0	610.0	3.0	155.0	334.0	1827.0	210.0	1.0	3.0	0.0	32.0	0.0	2.0	2.0	3.0	0.0	0.0	212.0	0.0	1.0	2.0	1.0	0.0	0.0	1.0
1126	0.0	6.0	6.0	1.0	9.0	3.0	0.0	0.0	3.0	0.0	3.0	0.0	1.0	1.0	1.0	2.0	1.0	1.0	0.0	1.0	3.0	2.0	0.0	0.0	1.0	0.0	0.0	1.0	0.0	0.0	2.0	0.0	0.0	0.0	0.0	0.0	0.0	0.0	0.0	1.0	0.0	1.0	2.0	1.0	1.0	0.0	5.0	0.0	0.0
1127	1.0	2.0	18.0	5.0	4.0	5.0	1.0	3.0	5.0	2.0	13.0	7.0	15.0	5.0	19.0	4.0	3.0	2.0	1.0	28.0	8.0	63.0	2.0	2.0	6.0	13.0	9.0	5.0	0.0	1.0	1.0	7.0	5.0	2.0	9.0	10.0	1.0	1.0	1.0	2.0	2.0	19.0	3.0	7.0	2.0	1.0	3.0	2.0	3.0
1128	2.0	0.0	0.0	0.0	89.0	0.0	6.0	132.0	4.0	1.0	1.0	0.0	7.0	0.0	0.0	1.0	4.0	2.0	0.0	88.0	0.0	0.0	0.0	0.0	0.0	83.0	0.0	143.0	0.0	7.0	0.0	14.0	0.0	8.0	5.0	3.0	0.0	2.0	4.0	10.0	129.0	153.0	3.0	0.0	35.0	0.0	3.0	0.0	37.0
1129	2.0	0.0	0.0	0.0	0.0	0.0	1.0	0.0	1.0	0.0	0.0	0.0	1.0	0.0	0.0	0.0	0.0	1.0	0.0	4.0	0.0	1.0	0.0	0.0	0.0	1.0	0.0	2.0	1.0	2.0	2.0	0.0	0.0	0.0	0.0	0.0	3.0	1.0	0.0	0.0	1.0	0.0	0.0	2.0	3.0	1.0	0.0	0.0	0.0
1130	0.0	1.0	0.0	0.0	0.0	1.0	2.0	0.0	1.0	1.0	0.0	0.0	0.0	0.0	0.0	0.0	2.0	0.0	0.0	3.0	2.0	2.0	3.0	0.0	0.0	0.0	0.0	1.0	0.0	0.0	0.0	1.0	0.0	0.0	0.0	0.0	0.0	0.0	0.0	1.0	0.0	1.0	0.0	0.0	1.0	1.0	1.0	0.0	1.0
1131	10.0	3.0	7.0	11.0	11.0	9.0	7.0	16.0	3.0	3.0	2.0	0.0	4.0	3.0	3.0	2.0	3.0	0.0	2.0	4.0	5.0	4.0	4.0	0.0	19.0	11.0	9.0	14.0	24.0	27.0	22.0	15.0	5.0	3.0	6.0	2.0	3.0	5.0	7.0	4.0	4.0	0.0	2.0	1.0	3.0	0.0	2.0	2.0	9.0
1132	2.0	6.0	0.0	3.0	2.0	1.0	2.0	1.0	1.0	3.0	3.0	2.0	1.0	5.0	2.0	5.0	1.0	5.0	1.0	5.0	3.0	6.0	3.0	12.0	4.0	5.0	2.0	2.0	6.0	3.0	2.0	6.0	2.0	5.0	0.0	1.0	1.0	10.0	1.0	2.0	3.0	3.0	2.0	2.0	3.0	2.0	2.0	5.0	14.0
1133	0.0	0.0	0.0	0.0	0.0	1.0	0.0	0.0	0.0	0.0	0.0	0.0	0.0	0.0	0.0	1.0	1.0	0.0	0.0	1.0	3.0	0.0	1.0	0.0	0.0	0.0	1.0	1.0	0.0	0.0	1.0	1.0	0.0	0.0	0.0	1.0	0.0	0.0	0.0	0.0	0.0	0.0	0.0	0.0	0.0	1.0	1.0	0.0	0.0
1134	0.0	0.0	1.0	1.0	0.0	1.0	0.0	1.0	1.0	1.0	2.0	2.0	0.0	0.0	4.0	0.0	1.0	0.0	1.0	2.0	1.0	2.0	0.0	1.0	0.0	0.0	0.0	0.0	0.0	1.0	1.0	0.0	0.0	0.0	0.0	0.0	0.0	2.0	0.0	0.0	0.0	0.0	0.0	0.0	0.0	0.0	0.0	0.0	1.0
1135	2.0	0.0	3.0	1.0	0.0	0.0	0.0	4.0	2.0	1.0	0.0	1.0	2.0	0.0	2.0	0.0	0.0	0.0	0.0	4.0	1.0	0.0	1.0	0.0	1.0	0.0	1.0	2.0	0.0	0.0	0.0	1.0	1.0	2.0	1.0	0.0	0.0	0.0	1.0	1.0	2.0	2.0	0.0	2.0	0.0	0.0	1.0	1.0	0.0
1136	0.0	1.0	250.0	12.0	0.0	2.0	1.0	2.0	0.0	0.0	1.0	18.0	7.0	272.0	3.0	0.0	1.0	0.0	2.0	136.0	7.0	9.0	1.0	6.0	2.0	0.0	452.0	0.0	0.0	1.0	0.0	0.0	0.0	0.0	1.0	0.0	0.0	1.0	0.0	2.0	0.0	113.0	1.0	0.0	181.0	1.0	0.0	11.0	0.0
1137	4.0	5.0	2.0	1.0	5.0	3.0	1.0	0.0	0.0	0.0	0.0	0.0	1.0	0.0	0.0	0.0	2.0	3.0	2.0	4.0	3.0	1.0	0.0	2.0	1.0	5.0	5.0	2.0	3.0	3.0	2.0	2.0	0.0	0.0	0.0	0.0	0.0	1.0	3.0	0.0	1.0	1.0	6.0	2.0	1.0	1.0	0.0	0.0	0.0
1138	1.0	0.0	1.0	1.0	0.0	1.0	0.0	1.0	0.0	0.0	0.0	0.0	3.0	0.0	0.0	0.0	0.0	1.0	0.0	3.0	10.0	0.0	0.0	0.0	4.0	1.0	1.0	1.0	0.0	1.0	0.0	0.0	0.0	1.0	0.0	1.0	1.0	2.0	0.0	0.0	0.0	1.0	16.0	0.0	3.0	1.0	0.0	0.0	0.0
1139	1.0	0.0	0.0	0.0	1.0	1.0	0.0	1.0	1.0	1.0	1.0	1.0	2.0	0.0	2.0	1.0	0.0	0.0	0.0	2.0	1.0	0.0	1.0	2.0	1.0	0.0	0.0	0.0	0.0	2.0	3.0	1.0	0.0	1.0	1.0	1.0	0.0	3.0	1.0	1.0	0.0	0.0	1.0	2.0	0.0	3.0	1.0	2.0	1.0
1140	0.0	1.0	1.0	0.0	1.0	0.0	1.0	0.0	0.0	0.0	0.0	1.0	1.0	1.0	0.0	0.0	0.0	0.0	0.0	11.0	0.0	1.0	0.0	5.0	0.0	0.0	0.0	0.0	0.0	0.0	0.0	2.0	0.0	0.0	0.0	0.0	0.0	0.0	0.0	1.0	0.0	0.0	0.0	1.0	0.0	0.0	0.0	0.0	0.0
1141	16.0	10.0	2.0	10.0	27.0	5.0	39.0	4.0	27.0	3.0	25.0	23.0	36.0	13.0	8.0	10.0	38.0	18.0	2.0	14.0	3.0	52.0	5.0	34.0	11.0	20.0	8.0	15.0	39.0	17.0	19.0	22.0	17.0	18.0	3.0	13.0	2.0	6.0	23.0	14.0	1.0	17.0	0.0	14.0	3.0	10.0	26.0	4.0	2.0
1142	0.0	1.0	0.0	0.0	1.0	2.0	0.0	0.0	0.0	1.0	0.0	0.0	0.0	0.0	1.0	0.0	0.0	1.0	0.0	4.0	4.0	0.0	1.0	11.0	0.0	1.0	0.0	1.0	1.0	0.0	0.0	0.0	0.0	0.0	1.0	0.0	1.0	0.0	0.0	0.0	0.0	0.0	4.0	0.0	0.0	2.0	0.0	2.0	1.0
1143	0.0	0.0	0.0	0.0	0.0	0.0	0.0	0.0	0.0	0.0	0.0	0.0	0.0	0.0	0.0	0.0	0.0	0.0	0.0	1.0	0.0	0.0	0.0	0.0	0.0	0.0	0.0	0.0	0.0	0.0	0.0	0.0	0.0	0.0	0.0	0.0	0.0	0.0	0.0	0.0	0.0	0.0	0.0	0.0	0.0	0.0	0.0	0.0	0.0
1144	4.0	9.0	6.0	3.0	7.0	13.0	1.0	8.0	10.0	6.0	10.0	5.0	7.0	5.0	5.0	2.0	3.0	6.0	4.0	2.0	3.0	3.0	2.0	1.0	0.0	3.0	4.0	4.0	3.0	8.0	2.0	4.0	5.0	0.0	0.0	3.0	1.0	6.0	5.0	5.0	5.0	1.0	0.0	0.0	0.0	0.0	1.0	0.0	2.0
1145	0.0	0.0	0.0	0.0	0.0	0.0	0.0	0.0	0.0	0.0	0.0	0.0	0.0	0.0	0.0	0.0	0.0	0.0	0.0	1.0	0.0	0.0	1.0	0.0	1.0	0.0	0.0	0.0	0.0	0.0	0.0	0.0	0.0	0.0	0.0	0.0	0.0	0.0	0.0	0.0	0.0	0.0	0.0	0.0	0.0	0.0	0.0	1.0	0.0
1146	0.0	0.0	0.0	4.0	0.0	0.0	0.0	0.0	0.0	0.0	0.0	0.0	0.0	0.0	0.0	0.0	0.0	0.0	1.0	3.0	0.0	0.0	0.0	0.0	0.0	0.0	0.0	1.0	0.0	0.0	0.0	0.0	0.0	0.0	0.0	0.0	0.0	0.0	0.0	0.0	0.0	0.0	0.0	1.0	0.0	0.0	0.0	0.0	0.0
1147	0.0	4.0	0.0	0.0	0.0	0.0	3.0	0.0	0.0	0.0	0.0	0.0	0.0	0.0	0.0	2.0	0.0	2.0	0.0	5.0	0.0	2.0	0.0	18.0	0.0	0.0	0.0	0.0	0.0	2.0	0.0	0.0	1.0	3.0	1.0	1.0	1.0	0.0	0.0	0.0	0.0	0.0	1.0	0.0	1.0	0.0	1.0	1.0	0.0
1148	0.0	0.0	0.0	0.0	0.0	0.0	3.0	0.0	0.0	1.0	0.0	0.0	0.0	0.0	0.0	0.0	0.0	0.0	3.0	5.0	0.0	1.0	2.0	12.0	0.0	0.0	0.0	0.0	0.0	0.0	0.0	0.0	0.0	0.0	0.0	1.0	0.0	0.0	1.0	1.0	0.0	0.0	4.0	0.0	0.0	2.0	0.0	0.0	0.0
1149	0.0	0.0	0.0	0.0	0.0	0.0	0.0	0.0	0.0	0.0	0.0	0.0	0.0	0.0	0.0	1.0	0.0	0.0	0.0	3.0	0.0	0.0	0.0	0.0	0.0	0.0	0.0	1.0	0.0	0.0	0.0	0.0	0.0	0.0	0.0	0.0	1.0	1.0	0.0	0.0	1.0	0.0	0.0	0.0	0.0	0.0	0.0	0.0	0.0
1150	1.0	5.0	3.0	5.0	3.0	2.0	2.0	3.0	3.0	3.0	4.0	0.0	2.0	5.0	5.0	3.0	3.0	6.0	1.0	3.0	3.0	2.0	3.0	5.0	2.0	1.0	2.0	1.0	1.0	0.0	5.0	4.0	2.0	4.0	3.0	2.0	0.0	1.0	2.0	3.0	4.0	2.0	3.0	4.0	2.0	4.0	2.0	1.0	0.0
1151	8.0	5.0	1.0	18.0	2.0	4.0	3.0	32.0	13.0	42.0	4.0	13.0	13.0	5.0	4.0	2.0	8.0	1.0	0.0	12.0	0.0	5.0	0.0	2.0	6.0	6.0	0.0	10.0	3.0	0.0	6.0	27.0	7.0	29.0	50.0	10.0	6.0	12.0	5.0	12.0	25.0	18.0	1.0	1.0	1.0	2.0	2.0	0.0	8.0
1152	1.0	0.0	1.0	0.0	0.0	1.0	0.0	0.0	0.0	1.0	0.0	4.0	0.0	0.0	0.0	0.0	0.0	0.0	0.0	3.0	0.0	0.0	1.0	2.0	2.0	0.0	1.0	0.0	1.0	0.0	1.0	0.0	0.0	0.0	1.0	1.0	0.0	0.0	5.0	1.0	1.0	0.0	0.0	1.0	3.0	5.0	3.0	2.0	1.0
1153	1.0	4.0	1.0	2.0	0.0	0.0	0.0	0.0	0.0	0.0	0.0	0.0	0.0	0.0	0.0	1.0	0.0	0.0	1.0	3.0	0.0	2.0	1.0	0.0	3.0	0.0	0.0	0.0	0.0	1.0	0.0	0.0	1.0	0.0	0.0	0.0	0.0	0.0	0.0	0.0	1.0	0.0	2.0	4.0	0.0	1.0	0.0	0.0	0.0
1154	0.0	0.0	0.0	0.0	0.0	0.0	1.0	0.0	1.0	1.0	1.0	0.0	0.0	0.0	0.0	0.0	2.0	0.0	0.0	2.0	0.0	0.0	0.0	0.0	0.0	0.0	0.0	0.0	0.0	0.0	0.0	0.0	0.0	0.0	0.0	0.0	0.0	0.0	0.0	0.0	0.0	0.0	1.0	0.0	0.0	0.0	1.0	0.0	0.0
1155	0.0	0.0	0.0	0.0	0.0	0.0	0.0	0.0	0.0	0.0	0.0	0.0	0.0	0.0	0.0	0.0	0.0	0.0	0.0	1.0	0.0	0.0	0.0	0.0	0.0	0.0	0.0	0.0	0.0	0.0	0.0	0.0	0.0	0.0	0.0	0.0	0.0	0.0	2.0	0.0	0.0	0.0	0.0	0.0	0.0	0.0	0.0	0.0	0.0
1156	1.0	1.0	1.0	8.0	2.0	0.0	0.0	6.0	0.0	2.0	0.0	1.0	1.0	1.0	0.0	1.0	2.0	2.0	0.0	1.0	1.0	1.0	1.0	11.0	0.0	1.0	2.0	18.0	2.0	0.0	1.0	1.0	0.0	0.0	2.0	3.0	0.0	0.0	2.0	26.0	3.0	0.0	0.0	0.0	1.0	5.0	0.0	8.0	2.0
1157	0.0	1.0	7.0	1.0	2.0	0.0	0.0	0.0	0.0	0.0	0.0	0.0	0.0	0.0	0.0	0.0	2.0	0.0	0.0	5.0	0.0	0.0	0.0	1.0	0.0	0.0	0.0	0.0	1.0	0.0	0.0	0.0	0.0	0.0	0.0	1.0	1.0	0.0	0.0	0.0	2.0	0.0	5.0	0.0	0.0	0.0	0.0	1.0	0.0
1158	0.0	0.0	0.0	0.0	0.0	0.0	0.0	0.0	0.0	0.0	0.0	0.0	0.0	0.0	0.0	0.0	0.0	0.0	0.0	1.0	0.0	0.0	0.0	0.0	0.0	0.0	0.0	0.0	0.0	0.0	0.0	0.0	0.0	0.0	0.0	0.0	0.0	0.0	0.0	0.0	0.0	0.0	0.0	0.0	0.0	0.0	0.0	0.0	0.0
1159	14.0	1.0	0.0	1.0	0.0	0.0	9.0	53.0	24.0	0.0	0.0	2.0	29.0	3.0	8.0	4.0	15.0	11.0	0.0	68.0	3.0	1.0	1.0	1.0	2.0	31.0	0.0	51.0	16.0	19.0	91.0	8.0	2.0	0.0	0.0	12.0	133.0	26.0	2.0	12.0	31.0	2.0	1.0	51.0	12.0	51.0	0.0	0.0	0.0
1160	0.0	0.0	0.0	0.0	0.0	1.0	0.0	0.0	0.0	0.0	0.0	0.0	0.0	1.0	0.0	0.0	0.0	0.0	0.0	2.0	0.0	0.0	0.0	0.0	0.0	0.0	0.0	0.0	0.0	1.0	0.0	0.0	0.0	0.0	0.0	0.0	0.0	0.0	0.0	0.0	0.0	0.0	0.0	0.0	0.0	0.0	0.0	0.0	0.0
1161	3.0	2.0	6.0	4.0	1.0	2.0	5.0	11.0	4.0	17.0	4.0	11.0	4.0	13.0	5.0	3.0	12.0	2.0	0.0	2.0	4.0	2.0	6.0	3.0	0.0	5.0	9.0	7.0	7.0	0.0	5.0	18.0	28.0	10.0	17.0	10.0	4.0	3.0	4.0	7.0	4.0	6.0	1.0	0.0	6.0	29.0	37.0	15.0	11.0
1162	3.0	2.0	2.0	4.0	6.0	4.0	4.0	0.0	2.0	4.0	0.0	1.0	2.0	3.0	1.0	4.0	1.0	5.0	0.0	20.0	4.0	8.0	1.0	31.0	8.0	3.0	3.0	0.0	1.0	5.0	0.0	2.0	3.0	0.0	4.0	0.0	5.0	2.0	3.0	1.0	0.0	0.0	1.0	0.0	1.0	2.0	0.0	1.0	0.0
1163	1.0	1.0	5.0	0.0	7.0	4.0	5.0	0.0	1.0	0.0	0.0	0.0	0.0	1.0	0.0	2.0	1.0	0.0	0.0	5.0	3.0	0.0	3.0	2.0	2.0	0.0	1.0	2.0	2.0	2.0	0.0	2.0	0.0	0.0	1.0	3.0	1.0	2.0	0.0	2.0	0.0	0.0	0.0	0.0	1.0	0.0	4.0	2.0	1.0
1164	2.0	0.0	1.0	0.0	0.0	1.0	3.0	0.0	0.0	0.0	1.0	1.0	0.0	2.0	1.0	1.0	2.0	0.0	0.0	2.0	1.0	3.0	0.0	0.0	0.0	4.0	1.0	0.0	0.0	2.0	0.0	1.0	0.0	0.0	2.0	0.0	1.0	0.0	0.0	0.0	1.0	3.0	1.0	0.0	0.0	0.0	0.0	0.0	0.0
1165	1.0	10.0	1.0	10.0	4.0	4.0	2.0	14.0	8.0	5.0	2.0	13.0	3.0	12.0	34.0	7.0	7.0	50.0	1.0	7.0	0.0	2.0	4.0	22.0	1.0	11.0	3.0	2.0	2.0	16.0	1.0	1.0	2.0	5.0	2.0	1.0	12.0	6.0	10.0	3.0	2.0	2.0	5.0	2.0	0.0	14.0	3.0	5.0	3.0
1166	0.0	0.0	0.0	0.0	2.0	0.0	0.0	0.0	0.0	0.0	0.0	0.0	0.0	0.0	0.0	0.0	0.0	0.0	0.0	1.0	0.0	0.0	1.0	2.0	0.0	0.0	0.0	0.0	0.0	0.0	0.0	0.0	0.0	0.0	0.0	0.0	0.0	0.0	0.0	0.0	1.0	0.0	0.0	0.0	0.0	0.0	0.0	0.0	0.0
1167	0.0	0.0	6.0	0.0	1.0	2.0	0.0	0.0	0.0	3.0	0.0	0.0	0.0	1.0	0.0	0.0	0.0	2.0	0.0	2.0	0.0	0.0	0.0	2.0	0.0	0.0	2.0	1.0	0.0	0.0	1.0	1.0	0.0	1.0	0.0	1.0	1.0	1.0	0.0	1.0	0.0	0.0	0.0	0.0	0.0	0.0	0.0	2.0	2.0
1168	1.0	0.0	0.0	0.0	0.0	0.0	0.0	0.0	0.0	3.0	2.0	0.0	0.0	0.0	0.0	0.0	0.0	1.0	0.0	3.0	2.0	1.0	2.0	1.0	0.0	3.0	0.0	0.0	1.0	0.0	1.0	1.0	0.0	0.0	2.0	0.0	1.0	2.0	0.0	3.0	0.0	0.0	0.0	2.0	1.0	0.0	0.0	3.0	7.0
1169	0.0	2.0	0.0	1.0	1.0	0.0	0.0	0.0	0.0	1.0	1.0	0.0	0.0	0.0	0.0	0.0	0.0	0.0	0.0	2.0	0.0	0.0	0.0	2.0	1.0	3.0	0.0	1.0	1.0	0.0	0.0	0.0	0.0	1.0	0.0	1.0	0.0	0.0	0.0	0.0	2.0	0.0	0.0	2.0	0.0	0.0	0.0	0.0	0.0
1170	0.0	0.0	0.0	0.0	0.0	0.0	0.0	0.0	0.0	0.0	0.0	0.0	0.0	0.0	0.0	0.0	0.0	0.0	0.0	1.0	0.0	0.0	0.0	0.0	0.0	0.0	0.0	0.0	1.0	0.0	0.0	0.0	0.0	0.0	0.0	0.0	1.0	0.0	0.0	0.0	0.0	0.0	0.0	0.0	0.0	0.0	0.0	1.0	0.0
1171	0.0	4.0	6.0	4.0	0.0	1.0	17.0	1.0	0.0	1.0	0.0	1.0	2.0	2.0	0.0	1.0	2.0	12.0	0.0	3.0	3.0	540.0	2.0	297.0	11.0	596.0	1.0	0.0	0.0	11.0	865.0	1.0	0.0	2.0	2.0	2.0	18.0	1.0	3.0	200.0	1.0	3.0	3.0	4.0	334.0	0.0	70.0	0.0	1.0
1172	1.0	3.0	4.0	1.0	10.0	0.0	0.0	0.0	1.0	1.0	1.0	1.0	4.0	0.0	2.0	2.0	1.0	8.0	0.0	3.0	0.0	11.0	0.0	1.0	0.0	0.0	1.0	2.0	2.0	2.0	3.0	0.0	3.0	5.0	0.0	1.0	1.0	2.0	0.0	6.0	0.0	1.0	2.0	2.0	0.0	2.0	2.0	1.0	1.0
1173	4.0	6.0	0.0	12.0	3.0	2.0	1.0	3.0	3.0	5.0	4.0	2.0	1.0	2.0	4.0	12.0	2.0	5.0	2.0	4.0	0.0	3.0	4.0	6.0	4.0	3.0	2.0	0.0	4.0	3.0	3.0	1.0	6.0	0.0	1.0	1.0	11.0	4.0	3.0	0.0	1.0	0.0	2.0	3.0	0.0	0.0	0.0	0.0	2.0
1174	2.0	3.0	1.0	0.0	0.0	4.0	2.0	0.0	1.0	1.0	0.0	3.0	0.0	1.0	4.0	1.0	0.0	1.0	0.0	2.0	2.0	1.0	0.0	0.0	1.0	1.0	1.0	0.0	3.0	0.0	3.0	0.0	0.0	1.0	0.0	2.0	0.0	0.0	1.0	1.0	1.0	1.0	2.0	0.0	0.0	2.0	0.0	1.0	0.0
1175	1.0	0.0	1.0	0.0	0.0	0.0	0.0	1.0	0.0	0.0	2.0	0.0	0.0	0.0	0.0	0.0	3.0	0.0	0.0	2.0	0.0	0.0	1.0	2.0	1.0	2.0	0.0	0.0	0.0	0.0	0.0	0.0	1.0	3.0	0.0	0.0	0.0	1.0	0.0	1.0	0.0	1.0	0.0	0.0	0.0	0.0	0.0	0.0	0.0
1176	0.0	0.0	0.0	0.0	0.0	0.0	0.0	0.0	0.0	0.0	0.0	0.0	0.0	1.0	0.0	0.0	0.0	0.0	0.0	1.0	0.0	1.0	0.0	0.0	0.0	0.0	0.0	0.0	0.0	0.0	0.0	0.0	0.0	0.0	0.0	0.0	1.0	0.0	0.0	0.0	0.0	0.0	0.0	0.0	0.0	0.0	0.0	0.0	0.0
1177	1.0	1.0	3.0	4.0	3.0	5.0	6.0	2.0	1.0	2.0	1.0	0.0	0.0	1.0	3.0	2.0	2.0	6.0	0.0	13.0	6.0	3.0	0.0	4.0	1.0	1.0	1.0	6.0	3.0	6.0	0.0	3.0	2.0	22.0	4.0	11.0	5.0	1.0	2.0	2.0	2.0	2.0	2.0	1.0	2.0	4.0	2.0	7.0	6.0
1178	2.0	5.0	1.0	1.0	3.0	3.0	3.0	0.0	0.0	1.0	0.0	1.0	0.0	0.0	0.0	0.0	0.0	1.0	0.0	4.0	0.0	0.0	1.0	7.0	3.0	0.0	7.0	1.0	0.0	1.0	0.0	2.0	2.0	2.0	1.0	1.0	0.0	0.0	0.0	1.0	1.0	0.0	0.0	3.0	1.0	1.0	0.0	1.0	3.0
1179	4.0	0.0	5.0	3.0	1.0	8.0	0.0	4.0	5.0	0.0	1.0	0.0	3.0	2.0	0.0	4.0	5.0	2.0	0.0	1.0	2.0	1.0	0.0	2.0	0.0	0.0	4.0	1.0	2.0	1.0	0.0	4.0	0.0	3.0	1.0	0.0	1.0	2.0	5.0	3.0	0.0	0.0	2.0	0.0	0.0	3.0	1.0	0.0	0.0
1180	0.0	0.0	0.0	0.0	0.0	0.0	0.0	0.0	0.0	0.0	0.0	0.0	0.0	0.0	0.0	0.0	0.0	0.0	0.0	1.0	0.0	0.0	1.0	0.0	0.0	0.0	0.0	0.0	0.0	0.0	0.0	0.0	1.0	0.0	0.0	0.0	0.0	0.0	0.0	0.0	0.0	0.0	0.0	0.0	1.0	0.0	1.0	0.0	0.0
1181	0.0	1.0	0.0	0.0	1.0	0.0	4.0	0.0	0.0	1.0	0.0	0.0	2.0	0.0	0.0	0.0	1.0	1.0	0.0	1.0	0.0	3.0	0.0	5.0	0.0	0.0	0.0	0.0	1.0	4.0	0.0	0.0	0.0	0.0	1.0	0.0	0.0	0.0	0.0	0.0	0.0	1.0	1.0	0.0	0.0	0.0	0.0	0.0	0.0
1182	0.0	0.0	0.0	0.0	0.0	0.0	0.0	0.0	0.0	0.0	0.0	0.0	0.0	0.0	0.0	0.0	0.0	0.0	0.0	1.0	0.0	0.0	0.0	0.0	0.0	0.0	0.0	0.0	0.0	0.0	0.0	0.0	0.0	0.0	0.0	0.0	0.0	0.0	0.0	0.0	0.0	0.0	0.0	0.0	0.0	0.0	1.0	0.0	0.0
1183	0.0	0.0	1.0	0.0	0.0	1.0	1.0	1.0	2.0	0.0	0.0	0.0	0.0	1.0	1.0	0.0	1.0	1.0	0.0	3.0	0.0	0.0	1.0	2.0	0.0	0.0	0.0	0.0	2.0	0.0	1.0	1.0	0.0	2.0	0.0	1.0	1.0	0.0	1.0	2.0	0.0	0.0	1.0	3.0	0.0	0.0	0.0	1.0	0.0
1184	0.0	0.0	0.0	0.0	0.0	0.0	0.0	0.0	0.0	0.0	0.0	0.0	0.0	0.0	0.0	0.0	0.0	0.0	0.0	2.0	3.0	0.0	1.0	5.0	1.0	0.0	0.0	2.0	1.0	3.0	0.0	0.0	0.0	2.0	2.0	1.0	0.0	0.0	1.0	1.0	0.0	0.0	0.0	0.0	0.0	4.0	2.0	0.0	0.0
1185	0.0	0.0	0.0	0.0	0.0	0.0	0.0	8.0	0.0	0.0	95.0	0.0	20.0	0.0	0.0	0.0	0.0	0.0	0.0	3.0	0.0	0.0	35.0	0.0	0.0	0.0	1.0	0.0	0.0	2.0	0.0	0.0	44.0	0.0	0.0	1.0	0.0	0.0	0.0	0.0	54.0	15.0	1.0	0.0	57.0	0.0	1.0	1.0	0.0
1186	4.0	2.0	2.0	4.0	2.0	6.0	1.0	0.0	0.0	1.0	2.0	0.0	0.0	1.0	0.0	0.0	1.0	4.0	0.0	8.0	0.0	2.0	1.0	10.0	0.0	0.0	4.0	3.0	0.0	0.0	0.0	3.0	3.0	5.0	4.0	1.0	5.0	3.0	0.0	6.0	1.0	0.0	2.0	2.0	2.0	0.0	1.0	8.0	0.0
1187	0.0	1.0	1.0	1.0	0.0	1.0	0.0	6.0	1.0	0.0	8.0	15.0	2.0	115.0	3.0	15.0	5.0	1.0	0.0	29.0	1.0	1.0	1.0	0.0	0.0	1.0	0.0	1.0	1.0	1.0	0.0	10.0	1.0	7.0	2.0	128.0	0.0	1.0	1.0	0.0	1.0	2.0	0.0	0.0	0.0	0.0	0.0	2.0	1.0
1188	0.0	0.0	0.0	0.0	0.0	0.0	0.0	1.0	1.0	1.0	1.0	0.0	0.0	0.0	0.0	2.0	0.0	2.0	0.0	1.0	0.0	2.0	2.0	0.0	1.0	1.0	0.0	1.0	0.0	0.0	0.0	0.0	0.0	0.0	0.0	0.0	0.0	0.0	1.0	0.0	0.0	0.0	0.0	1.0	0.0	0.0	1.0	1.0	0.0
1189	1.0	1.0	1.0	1.0	0.0	0.0	1.0	0.0	0.0	0.0	1.0	0.0	0.0	1.0	0.0	1.0	0.0	0.0	0.0	1.0	0.0	0.0	1.0	1.0	1.0	0.0	1.0	0.0	0.0	0.0	0.0	0.0	0.0	0.0	0.0	0.0	1.0	0.0	0.0	0.0	1.0	1.0	1.0	0.0	0.0	0.0	1.0	1.0	0.0
1190	0.0	0.0	0.0	0.0	0.0	0.0	1.0	0.0	0.0	0.0	0.0	1.0	0.0	0.0	0.0	0.0	0.0	0.0	0.0	1.0	0.0	0.0	0.0	0.0	1.0	0.0	1.0	1.0	0.0	0.0	0.0	1.0	0.0	0.0	1.0	1.0	1.0	0.0	0.0	0.0	0.0	0.0	0.0	0.0	0.0	0.0	0.0	1.0	0.0
1191	1.0	2.0	1.0	0.0	0.0	0.0	0.0	0.0	0.0	0.0	0.0	0.0	0.0	1.0	0.0	0.0	2.0	1.0	1.0	2.0	0.0	0.0	0.0	0.0	0.0	0.0	0.0	0.0	1.0	0.0	0.0	0.0	1.0	1.0	0.0	0.0	0.0	1.0	0.0	0.0	0.0	0.0	1.0	0.0	0.0	0.0	0.0	0.0	0.0
1192	1.0	9.0	3.0	2.0	7.0	1.0	0.0	0.0	3.0	0.0	2.0	0.0	0.0	0.0	1.0	1.0	0.0	5.0	1.0	6.0	1.0	14.0	4.0	12.0	2.0	1.0	4.0	4.0	3.0	11.0	1.0	0.0	1.0	0.0	3.0	3.0	3.0	0.0	1.0	2.0	1.0	1.0	5.0	3.0	1.0	6.0	4.0	2.0	2.0
1193	0.0	1.0	0.0	0.0	0.0	0.0	0.0	0.0	0.0	0.0	0.0	0.0	1.0	0.0	0.0	0.0	1.0	0.0	0.0	1.0	0.0	0.0	0.0	0.0	0.0	0.0	0.0	1.0	0.0	0.0	0.0	0.0	0.0	0.0	0.0	0.0	0.0	0.0	0.0	0.0	0.0	0.0	0.0	0.0	0.0	0.0	0.0	0.0	0.0
1194	3.0	13.0	3.0	2.0	5.0	6.0	9.0	0.0	1.0	3.0	0.0	1.0	1.0	3.0	2.0	6.0	2.0	7.0	2.0	20.0	2.0	9.0	3.0	55.0	8.0	3.0	4.0	1.0	3.0	6.0	3.0	1.0	10.0	2.0	5.0	1.0	12.0	6.0	3.0	2.0	1.0	1.0	1.0	4.0	2.0	7.0	1.0	5.0	1.0
1195	20.0	1.0	119.0	1.0	6.0	39.0	2.0	97.0	46.0	242.0	13.0	53.0	71.0	66.0	38.0	216.0	227.0	41.0	15.0	43.0	8.0	22.0	28.0	6.0	10.0	75.0	13.0	57.0	11.0	5.0	49.0	6.0	22.0	61.0	12.0	235.0	246.0	20.0	22.0	243.0	508.0	77.0	3.0	33.0	9.0	6.0	58.0	1.0	146.0
1196	2.0	0.0	0.0	1.0	0.0	0.0	0.0	0.0	1.0	0.0	1.0	0.0	1.0	1.0	0.0	3.0	0.0	1.0	1.0	1.0	1.0	0.0	1.0	0.0	7.0	2.0	3.0	2.0	8.0	5.0	3.0	2.0	0.0	0.0	0.0	0.0	3.0	1.0	1.0	0.0	0.0	0.0	0.0	3.0	2.0	0.0	0.0	4.0	0.0
1197	22.0	7.0	4.0	39.0	13.0	29.0	2.0	16.0	17.0	58.0	3.0	0.0	7.0	9.0	20.0	11.0	8.0	10.0	0.0	7.0	20.0	3.0	1.0	19.0	9.0	52.0	8.0	35.0	17.0	47.0	12.0	7.0	35.0	6.0	30.0	8.0	8.0	2.0	18.0	22.0	22.0	2.0	3.0	6.0	40.0	5.0	4.0	4.0	0.0
1198	1.0	0.0	0.0	0.0	1.0	1.0	0.0	0.0	1.0	0.0	0.0	1.0	0.0	0.0	1.0	0.0	0.0	0.0	0.0	7.0	1.0	1.0	0.0	2.0	0.0	1.0	0.0	1.0	1.0	0.0	1.0	1.0	0.0	0.0	0.0	0.0	0.0	0.0	0.0	0.0	0.0	0.0	0.0	0.0	0.0	0.0	0.0	0.0	0.0
1199	0.0	0.0	0.0	0.0	0.0	0.0	0.0	0.0	0.0	0.0	0.0	0.0	0.0	0.0	0.0	0.0	0.0	0.0	0.0	1.0	0.0	0.0	1.0	0.0	0.0	0.0	0.0	0.0	0.0	0.0	0.0	0.0	0.0	0.0	0.0	0.0	0.0	0.0	0.0	0.0	0.0	1.0	0.0	0.0	0.0	0.0	0.0	0.0	0.0
1200	11.0	15.0	6.0	10.0	4.0	13.0	4.0	30.0	1.0	24.0	7.0	1.0	26.0	25.0	19.0	21.0	51.0	15.0	12.0	12.0	27.0	164.0	7.0	3.0	23.0	36.0	0.0	4.0	74.0	19.0	7.0	5.0	15.0	7.0	6.0	1.0	114.0	69.0	29.0	11.0	97.0	8.0	114.0	5.0	330.0	2.0	1.0	0.0	3.0
1201	0.0	0.0	0.0	0.0	0.0	0.0	0.0	0.0	0.0	0.0	0.0	0.0	0.0	0.0	0.0	0.0	0.0	0.0	2.0	3.0	0.0	0.0	0.0	1.0	0.0	0.0	0.0	1.0	0.0	0.0	0.0	0.0	0.0	0.0	0.0	0.0	0.0	0.0	0.0	0.0	0.0	0.0	0.0	0.0	0.0	0.0	0.0	0.0	0.0
1202	0.0	0.0	0.0	0.0	0.0	0.0	0.0	0.0	0.0	0.0	0.0	1.0	1.0	0.0	0.0	0.0	0.0	0.0	0.0	1.0	0.0	0.0	0.0	1.0	0.0	0.0	0.0	0.0	1.0	1.0	0.0	0.0	0.0	1.0	0.0	0.0	0.0	0.0	0.0	0.0	0.0	0.0	1.0	0.0	0.0	0.0	1.0	1.0	0.0
1203	6.0	0.0	3.0	1.0	3.0	3.0	5.0	3.0	2.0	4.0	1.0	1.0	3.0	6.0	3.0	6.0	8.0	1.0	1.0	10.0	15.0	2.0	2.0	6.0	1.0	21.0	0.0	0.0	2.0	8.0	3.0	0.0	0.0	13.0	0.0	4.0	3.0	4.0	3.0	2.0	2.0	6.0	5.0	13.0	3.0	7.0	0.0	0.0	0.0
1204	0.0	0.0	1.0	3.0	1.0	0.0	0.0	0.0	2.0	0.0	0.0	0.0	0.0	0.0	1.0	0.0	1.0	1.0	0.0	2.0	0.0	0.0	1.0	2.0	0.0	0.0	2.0	0.0	0.0	0.0	0.0	1.0	0.0	0.0	0.0	2.0	0.0	0.0	1.0	0.0	0.0	0.0	1.0	1.0	0.0	0.0	0.0	0.0	1.0
1205	1.0	1.0	0.0	0.0	0.0	0.0	0.0	2.0	1.0	0.0	0.0	0.0	0.0	0.0	0.0	0.0	0.0	0.0	0.0	4.0	0.0	0.0	0.0	0.0	0.0	1.0	0.0	0.0	0.0	1.0	0.0	0.0	0.0	0.0	0.0	0.0	11.0	2.0	0.0	0.0	2.0	0.0	0.0	2.0	1.0	0.0	0.0	0.0	0.0
1206	2.0	0.0	0.0	0.0	0.0	0.0	4.0	0.0	0.0	0.0	0.0	0.0	1.0	1.0	0.0	0.0	0.0	1.0	0.0	2.0	0.0	1.0	2.0	3.0	2.0	0.0	0.0	0.0	0.0	1.0	0.0	2.0	0.0	3.0	1.0	0.0	0.0	0.0	1.0	0.0	0.0	1.0	0.0	0.0	1.0	0.0	2.0	0.0	0.0
1207	3.0	9.0	3.0	2.0	8.0	4.0	1.0	0.0	1.0	0.0	0.0	0.0	0.0	1.0	2.0	3.0	1.0	3.0	0.0	12.0	0.0	19.0	1.0	1.0	1.0	0.0	1.0	2.0	2.0	5.0	1.0	5.0	3.0	1.0	2.0	6.0	11.0	5.0	4.0	4.0	1.0	2.0	0.0	0.0	3.0	0.0	0.0	2.0	0.0
1208	7.0	2.0	163.0	20.0	38.0	0.0	5.0	5.0	0.0	0.0	1.0	15.0	1.0	4.0	10.0	1.0	11.0	27.0	0.0	12.0	5.0	4.0	1.0	16.0	36.0	17.0	2.0	11.0	2.0	1.0	6.0	2.0	0.0	0.0	0.0	2.0	2.0	3.0	20.0	4.0	13.0	5.0	28.0	1.0	27.0	23.0	18.0	86.0	0.0
1209	1.0	2.0	0.0	0.0	0.0	1.0	1.0	0.0	0.0	0.0	1.0	1.0	0.0	0.0	0.0	0.0	0.0	1.0	1.0	1.0	0.0	0.0	0.0	0.0	0.0	0.0	0.0	0.0	0.0	0.0	0.0	2.0	0.0	2.0	1.0	1.0	0.0	0.0	1.0	2.0	0.0	0.0	0.0	0.0	1.0	0.0	1.0	0.0	0.0
1210	1.0	0.0	0.0	1.0	1.0	2.0	0.0	2.0	1.0	0.0	0.0	1.0	0.0	0.0	0.0	1.0	0.0	0.0	0.0	2.0	0.0	0.0	0.0	1.0	0.0	0.0	0.0	0.0	0.0	0.0	0.0	0.0	0.0	0.0	1.0	1.0	0.0	0.0	1.0	1.0	0.0	0.0	0.0	1.0	0.0	0.0	1.0	2.0	1.0
1211	0.0	1.0	0.0	0.0	1.0	0.0	0.0	1.0	0.0	0.0	0.0	0.0	0.0	1.0	0.0	0.0	1.0	1.0	1.0	21.0	0.0	3.0	1.0	31.0	1.0	0.0	4.0	4.0	3.0	2.0	0.0	2.0	2.0	1.0	1.0	2.0	1.0	1.0	1.0	3.0	0.0	0.0	0.0	0.0	1.0	5.0	1.0	5.0	1.0
1212	0.0	0.0	1.0	0.0	0.0	3.0	0.0	0.0	0.0	0.0	0.0	0.0	0.0	0.0	0.0	0.0	1.0	1.0	0.0	2.0	4.0	0.0	0.0	0.0	1.0	0.0	1.0	1.0	0.0	4.0	1.0	1.0	0.0	0.0	0.0	0.0	0.0	0.0	3.0	0.0	18.0	11.0	3.0	3.0	0.0	12.0	1.0	0.0	0.0
1213	1.0	0.0	7.0	0.0	0.0	3.0	0.0	0.0	0.0	0.0	0.0	3.0	0.0	0.0	2.0	3.0	0.0	0.0	0.0	2.0	0.0	0.0	2.0	1.0	0.0	0.0	3.0	0.0	1.0	0.0	0.0	1.0	0.0	0.0	0.0	1.0	1.0	0.0	0.0	1.0	1.0	2.0	3.0	1.0	0.0	1.0	0.0	1.0	0.0
1214	4.0	0.0	2.0	1.0	2.0	0.0	2.0	0.0	0.0	0.0	1.0	0.0	0.0	1.0	1.0	1.0	2.0	0.0	0.0	2.0	2.0	0.0	0.0	0.0	0.0	7.0	1.0	0.0	0.0	1.0	1.0	1.0	0.0	0.0	1.0	0.0	0.0	0.0	0.0	0.0	3.0	1.0	1.0	1.0	2.0	0.0	6.0	1.0	1.0
1215	8.0	2.0	7.0	0.0	4.0	3.0	4.0	1.0	0.0	0.0	0.0	5.0	0.0	7.0	3.0	3.0	4.0	2.0	0.0	8.0	2.0	2.0	2.0	1.0	5.0	0.0	0.0	4.0	8.0	3.0	4.0	2.0	0.0	1.0	2.0	3.0	3.0	2.0	0.0	2.0	1.0	1.0	2.0	0.0	3.0	1.0	0.0	0.0	0.0
1216	0.0	5.0	0.0	1.0	2.0	2.0	1.0	2.0	0.0	2.0	1.0	0.0	0.0	1.0	2.0	2.0	1.0	3.0	0.0	2.0	0.0	1.0	0.0	0.0	0.0	0.0	4.0	1.0	2.0	1.0	0.0	1.0	1.0	2.0	3.0	1.0	0.0	2.0	1.0	0.0	2.0	2.0	0.0	2.0	1.0	2.0	1.0	0.0	3.0
1217	1.0	1.0	6.0	3.0	1.0	2.0	1.0	0.0	0.0	0.0	1.0	0.0	1.0	0.0	5.0	0.0	0.0	0.0	0.0	1.0	4.0	0.0	0.0	0.0	0.0	2.0	0.0	0.0	2.0	3.0	0.0	0.0	1.0	8.0	1.0	4.0	0.0	1.0	1.0	4.0	1.0	2.0	3.0	0.0	2.0	0.0	0.0	0.0	0.0
1218	5.0	5.0	4.0	4.0	12.0	8.0	7.0	1.0	1.0	3.0	3.0	3.0	2.0	9.0	11.0	15.0	0.0	5.0	1.0	7.0	8.0	24.0	1.0	9.0	4.0	2.0	0.0	5.0	4.0	5.0	7.0	2.0	1.0	0.0	2.0	4.0	3.0	4.0	0.0	4.0	2.0	1.0	17.0	6.0	7.0	5.0	0.0	2.0	0.0
1219	0.0	0.0	2.0	0.0	0.0	0.0	0.0	0.0	0.0	0.0	0.0	0.0	0.0	0.0	0.0	0.0	0.0	0.0	0.0	9.0	0.0	0.0	2.0	2.0	0.0	0.0	1.0	0.0	0.0	0.0	0.0	21.0	35.0	3.0	1.0	5.0	0.0	0.0	0.0	1.0	0.0	2.0	1.0	0.0	0.0	1.0	3.0	5.0	0.0
1220	0.0	2.0	0.0	0.0	0.0	1.0	0.0	0.0	0.0	0.0	0.0	0.0	2.0	0.0	0.0	0.0	0.0	0.0	0.0	1.0	0.0	0.0	0.0	0.0	0.0	0.0	1.0	0.0	0.0	1.0	1.0	0.0	0.0	0.0	0.0	0.0	0.0	0.0	0.0	0.0	0.0	2.0	0.0	1.0	0.0	0.0	0.0	0.0	1.0
1221	0.0	0.0	3.0	0.0	2.0	3.0	0.0	6.0	9.0	42.0	6.0	0.0	6.0	7.0	4.0	2.0	1.0	1.0	0.0	7.0	37.0	9.0	1.0	0.0	1.0	13.0	4.0	16.0	0.0	0.0	0.0	17.0	1.0	8.0	12.0	110.0	2.0	0.0	0.0	2.0	8.0	8.0	5.0	0.0	4.0	17.0	7.0	1.0	10.0
1222	0.0	0.0	1.0	1.0	0.0	1.0	0.0	1.0	0.0	2.0	0.0	0.0	0.0	1.0	1.0	1.0	0.0	0.0	3.0	1.0	0.0	0.0	0.0	0.0	2.0	0.0	1.0	0.0	1.0	0.0	0.0	0.0	0.0	0.0	0.0	0.0	0.0	0.0	0.0	0.0	1.0	0.0	1.0	0.0	0.0	0.0	0.0	1.0	1.0
1223	0.0	0.0	0.0	0.0	0.0	0.0	0.0	0.0	0.0	0.0	0.0	1.0	0.0	0.0	0.0	0.0	0.0	0.0	0.0	1.0	0.0	0.0	0.0	1.0	0.0	0.0	1.0	0.0	0.0	0.0	0.0	0.0	1.0	0.0	0.0	0.0	0.0	0.0	0.0	0.0	0.0	0.0	0.0	0.0	0.0	0.0	0.0	2.0	0.0
1224	5.0	8.0	13.0	6.0	6.0	16.0	5.0	0.0	0.0	0.0	1.0	1.0	1.0	0.0	0.0	0.0	0.0	0.0	0.0	19.0	6.0	0.0	4.0	32.0	0.0	0.0	0.0	1.0	0.0	3.0	2.0	1.0	3.0	0.0	0.0	0.0	2.0	1.0	0.0	0.0	0.0	0.0	6.0	1.0	1.0	2.0	0.0	5.0	1.0
1225	3.0	0.0	4.0	2.0	1.0	3.0	10.0	3.0	3.0	2.0	0.0	2.0	8.0	17.0	3.0	2.0	6.0	1.0	0.0	11.0	0.0	0.0	3.0	0.0	0.0	2.0	10.0	5.0	1.0	2.0	8.0	21.0	6.0	12.0	26.0	10.0	1.0	0.0	5.0	2.0	6.0	20.0	8.0	6.0	14.0	3.0	10.0	3.0	10.0
1226	0.0	0.0	0.0	0.0	0.0	1.0	1.0	2.0	0.0	8.0	0.0	2.0	0.0	0.0	0.0	0.0	1.0	0.0	0.0	3.0	0.0	1.0	0.0	0.0	0.0	1.0	0.0	3.0	0.0	0.0	0.0	2.0	0.0	2.0	0.0	4.0	0.0	0.0	1.0	0.0	0.0	1.0	0.0	0.0	0.0	4.0	2.0	0.0	0.0
1227	0.0	1.0	0.0	0.0	2.0	0.0	0.0	0.0	0.0	0.0	0.0	0.0	2.0	2.0	0.0	4.0	3.0	0.0	0.0	1.0	0.0	0.0	0.0	0.0	0.0	0.0	0.0	0.0	0.0	0.0	0.0	0.0	0.0	0.0	0.0	0.0	0.0	1.0	0.0	0.0	0.0	0.0	0.0	0.0	0.0	0.0	0.0	0.0	0.0
1228	1.0	5.0	4.0	1.0	2.0	0.0	5.0	11.0	4.0	17.0	2.0	6.0	5.0	15.0	5.0	3.0	14.0	1.0	0.0	2.0	3.0	1.0	1.0	2.0	0.0	4.0	4.0	2.0	2.0	1.0	10.0	11.0	0.0	12.0	1.0	10.0	6.0	8.0	9.0	3.0	7.0	14.0	1.0	1.0	6.0	6.0	4.0	0.0	13.0
1229	1.0	0.0	0.0	0.0	0.0	0.0	0.0	0.0	0.0	0.0	0.0	0.0	0.0	3.0	1.0	0.0	4.0	0.0	0.0	1.0	1.0	0.0	0.0	0.0	3.0	5.0	2.0	0.0	1.0	5.0	3.0	2.0	0.0	0.0	2.0	3.0	0.0	1.0	1.0	1.0	0.0	3.0	1.0	2.0	2.0	1.0	0.0	2.0	0.0
1230	0.0	0.0	1.0	0.0	1.0	1.0	1.0	0.0	1.0	0.0	0.0	0.0	0.0	0.0	1.0	0.0	0.0	0.0	1.0	3.0	2.0	1.0	0.0	3.0	0.0	4.0	0.0	1.0	2.0	0.0	0.0	0.0	0.0	3.0	3.0	0.0	0.0	0.0	0.0	0.0	0.0	0.0	0.0	1.0	0.0	1.0	0.0	0.0	0.0
1231	0.0	4.0	0.0	0.0	0.0	0.0	1.0	1.0	0.0	0.0	1.0	0.0	1.0	0.0	0.0	0.0	0.0	0.0	0.0	1.0	0.0	2.0	0.0	8.0	0.0	0.0	0.0	1.0	0.0	2.0	0.0	0.0	0.0	1.0	0.0	0.0	0.0	0.0	0.0	0.0	1.0	0.0	2.0	1.0	0.0	0.0	1.0	1.0	0.0
1232	1.0	3.0	0.0	1.0	1.0	2.0	2.0	0.0	0.0	0.0	0.0	0.0	1.0	1.0	0.0	1.0	0.0	0.0	0.0	1.0	0.0	0.0	0.0	1.0	3.0	2.0	4.0	3.0	0.0	1.0	3.0	0.0	0.0	0.0	0.0	0.0	0.0	1.0	0.0	2.0	0.0	1.0	0.0	0.0	0.0	1.0	0.0	0.0	2.0
1233	0.0	0.0	0.0	0.0	1.0	1.0	0.0	0.0	0.0	2.0	2.0	2.0	3.0	1.0	1.0	1.0	1.0	0.0	1.0	1.0	1.0	0.0	3.0	2.0	0.0	0.0	0.0	0.0	0.0	0.0	0.0	0.0	0.0	1.0	0.0	3.0	1.0	0.0	0.0	0.0	0.0	0.0	2.0	0.0	0.0	0.0	0.0	1.0	0.0
1234	0.0	0.0	0.0	1.0	1.0	1.0	3.0	1.0	1.0	0.0	0.0	0.0	0.0	0.0	1.0	1.0	1.0	0.0	0.0	1.0	0.0	2.0	0.0	0.0	0.0	0.0	0.0	0.0	0.0	0.0	1.0	0.0	1.0	0.0	0.0	0.0	0.0	0.0	0.0	0.0	0.0	0.0	0.0	0.0	1.0	0.0	2.0	3.0	0.0
1235	0.0	0.0	2.0	0.0	0.0	4.0	0.0	1.0	1.0	0.0	0.0	1.0	0.0	1.0	1.0	1.0	2.0	0.0	0.0	1.0	0.0	1.0	0.0	1.0	0.0	0.0	0.0	0.0	1.0	0.0	0.0	0.0	0.0	1.0	2.0	1.0	0.0	0.0	0.0	1.0	0.0	0.0	0.0	0.0	0.0	0.0	0.0	2.0	0.0
1236	6.0	15.0	4.0	10.0	11.0	13.0	28.0	2.0	4.0	2.0	2.0	2.0	0.0	1.0	7.0	5.0	2.0	3.0	15.0	52.0	8.0	35.0	9.0	16.0	8.0	1.0	31.0	12.0	1.0	3.0	2.0	14.0	10.0	10.0	7.0	12.0	5.0	5.0	5.0	0.0	0.0	4.0	6.0	12.0	7.0	7.0	1.0	14.0	10.0
1237	3.0	4.0	1.0	3.0	0.0	2.0	2.0	3.0	4.0	7.0	1.0	6.0	1.0	5.0	0.0	0.0	2.0	1.0	1.0	3.0	1.0	2.0	3.0	2.0	3.0	5.0	1.0	3.0	2.0	4.0	4.0	2.0	3.0	1.0	4.0	6.0	1.0	0.0	3.0	5.0	5.0	2.0	4.0	2.0	2.0	9.0	3.0	1.0	0.0
1238	0.0	0.0	1.0	0.0	2.0	2.0	0.0	0.0	1.0	0.0	0.0	0.0	0.0	1.0	2.0	2.0	1.0	2.0	1.0	1.0	0.0	0.0	2.0	2.0	0.0	0.0	3.0	0.0	0.0	1.0	1.0	1.0	0.0	0.0	0.0	0.0	1.0	0.0	2.0	0.0	2.0	1.0	0.0	2.0	1.0	2.0	1.0	0.0	1.0
1239	2.0	0.0	0.0	0.0	2.0	1.0	2.0	2.0	2.0	1.0	1.0	2.0	3.0	3.0	1.0	2.0	10.0	2.0	0.0	2.0	2.0	2.0	0.0	2.0	2.0	6.0	3.0	1.0	1.0	1.0	2.0	5.0	4.0	1.0	3.0	4.0	0.0	2.0	1.0	2.0	3.0	8.0	2.0	0.0	1.0	7.0	2.0	0.0	3.0
1240	2.0	2.0	0.0	0.0	0.0	2.0	1.0	0.0	1.0	1.0	0.0	0.0	0.0	2.0	1.0	2.0	0.0	0.0	0.0	3.0	0.0	8.0	0.0	9.0	0.0	6.0	0.0	0.0	0.0	1.0	1.0	0.0	0.0	0.0	1.0	0.0	0.0	1.0	0.0	0.0	0.0	0.0	3.0	2.0	0.0	1.0	0.0	0.0	0.0
1241	0.0	1.0	0.0	1.0	0.0	0.0	0.0	0.0	0.0	0.0	0.0	0.0	0.0	1.0	0.0	0.0	3.0	0.0	0.0	1.0	1.0	0.0	1.0	1.0	1.0	0.0	0.0	2.0	0.0	0.0	0.0	0.0	1.0	2.0	0.0	0.0	1.0	1.0	0.0	0.0	1.0	0.0	0.0	0.0	1.0	1.0	0.0	0.0	0.0
1242	1.0	1.0	0.0	0.0	2.0	2.0	4.0	0.0	0.0	0.0	0.0	1.0	0.0	2.0	0.0	1.0	0.0	0.0	1.0	2.0	3.0	0.0	2.0	2.0	0.0	4.0	4.0	1.0	4.0	3.0	1.0	1.0	0.0	1.0	0.0	0.0	0.0	2.0	0.0	0.0	0.0	1.0	2.0	10.0	1.0	2.0	0.0	1.0	0.0
1243	4.0	3.0	7.0	5.0	5.0	3.0	8.0	8.0	29.0	19.0	23.0	30.0	16.0	31.0	27.0	32.0	15.0	5.0	10.0	10.0	9.0	6.0	11.0	12.0	14.0	15.0	15.0	10.0	12.0	11.0	18.0	10.0	9.0	3.0	10.0	1.0	4.0	9.0	5.0	7.0	7.0	7.0	5.0	3.0	7.0	7.0	3.0	2.0	5.0
1244	4.0	5.0	11.0	4.0	2.0	10.0	1.0	0.0	1.0	1.0	6.0	1.0	0.0	0.0	1.0	1.0	0.0	1.0	7.0	1.0	7.0	0.0	8.0	1.0	1.0	1.0	0.0	0.0	1.0	0.0	0.0	2.0	2.0	0.0	0.0	0.0	1.0	1.0	0.0	0.0	7.0	0.0	7.0	6.0	1.0	0.0	0.0	5.0	1.0
1245	0.0	41.0	85.0	1.0	1.0	5.0	2.0	1.0	138.0	308.0	9.0	5.0	4.0	14.0	1.0	2.0	10.0	3.0	0.0	3.0	4.0	2.0	0.0	176.0	0.0	7.0	0.0	0.0	0.0	0.0	0.0	2.0	1.0	1.0	16.0	110.0	4.0	12.0	2.0	34.0	0.0	13.0	2.0	2.0	4.0	0.0	316.0	3.0	4.0
1246	0.0	0.0	0.0	0.0	0.0	0.0	0.0	0.0	0.0	0.0	0.0	0.0	0.0	0.0	0.0	0.0	0.0	0.0	0.0	1.0	0.0	0.0	0.0	0.0	1.0	0.0	0.0	0.0	0.0	0.0	0.0	0.0	0.0	0.0	0.0	0.0	0.0	0.0	0.0	0.0	0.0	0.0	0.0	0.0	1.0	0.0	0.0	0.0	0.0
1247	1.0	0.0	0.0	1.0	1.0	2.0	4.0	0.0	0.0	0.0	0.0	0.0	0.0	1.0	1.0	2.0	3.0	0.0	0.0	1.0	6.0	0.0	0.0	1.0	0.0	0.0	0.0	1.0	1.0	1.0	0.0	1.0	0.0	0.0	0.0	0.0	0.0	0.0	0.0	1.0	0.0	0.0	0.0	1.0	0.0	1.0	0.0	0.0	0.0
1248	0.0	0.0	0.0	0.0	0.0	0.0	0.0	0.0	1.0	0.0	1.0	0.0	0.0	0.0	0.0	0.0	0.0	0.0	0.0	1.0	0.0	0.0	0.0	0.0	0.0	0.0	0.0	0.0	0.0	0.0	0.0	0.0	1.0	1.0	0.0	0.0	3.0	0.0	0.0	0.0	2.0	1.0	0.0	1.0	1.0	0.0	0.0	0.0	0.0
1249	0.0	3.0	1.0	3.0	0.0	2.0	1.0	1.0	1.0	15.0	2.0	10.0	2.0	2.0	4.0	0.0	1.0	3.0	1.0	7.0	3.0	1.0	0.0	0.0	1.0	13.0	1.0	8.0	0.0	0.0	1.0	8.0	35.0	5.0	8.0	3.0	2.0	1.0	1.0	3.0	2.0	6.0	1.0	1.0	8.0	4.0	12.0	5.0	22.0
1250	0.0	0.0	2.0	0.0	1.0	2.0	0.0	0.0	0.0	0.0	0.0	0.0	0.0	0.0	0.0	0.0	0.0	1.0	0.0	1.0	1.0	0.0	0.0	0.0	0.0	0.0	0.0	0.0	0.0	0.0	0.0	0.0	0.0	0.0	0.0	0.0	0.0	0.0	0.0	0.0	0.0	0.0	0.0	0.0	0.0	0.0	0.0	0.0	0.0
1251	0.0	0.0	0.0	0.0	0.0	0.0	0.0	0.0	0.0	0.0	0.0	0.0	0.0	0.0	0.0	0.0	0.0	0.0	0.0	1.0	0.0	0.0	0.0	0.0	0.0	0.0	0.0	0.0	0.0	0.0	0.0	0.0	0.0	1.0	1.0	0.0	0.0	0.0	0.0	0.0	0.0	0.0	0.0	0.0	0.0	0.0	0.0	0.0	0.0
1252	0.0	1.0	0.0	0.0	0.0	1.0	1.0	0.0	3.0	2.0	0.0	2.0	2.0	0.0	1.0	1.0	0.0	1.0	0.0	3.0	1.0	0.0	0.0	0.0	0.0	0.0	0.0	0.0	0.0	0.0	1.0	1.0	0.0	1.0	0.0	0.0	0.0	0.0	0.0	1.0	0.0	0.0	1.0	1.0	0.0	0.0	3.0	1.0	0.0
1253	0.0	0.0	2.0	1.0	2.0	2.0	4.0	2.0	1.0	1.0	3.0	1.0	1.0	0.0	0.0	2.0	1.0	2.0	4.0	3.0	5.0	2.0	4.0	2.0	2.0	1.0	4.0	0.0	0.0	1.0	3.0	3.0	1.0	0.0	0.0	1.0	1.0	1.0	0.0	1.0	2.0	1.0	7.0	1.0	3.0	2.0	5.0	7.0	1.0
1254	0.0	0.0	0.0	0.0	1.0	0.0	0.0	0.0	1.0	0.0	0.0	0.0	2.0	0.0	1.0	1.0	1.0	0.0	0.0	2.0	1.0	0.0	0.0	0.0	0.0	0.0	0.0	0.0	1.0	0.0	0.0	0.0	1.0	1.0	1.0	1.0	2.0	0.0	0.0	0.0	0.0	0.0	0.0	0.0	0.0	0.0	0.0	0.0	0.0
1255	2.0	0.0	1.0	1.0	5.0	3.0	2.0	6.0	1.0	0.0	3.0	1.0	1.0	2.0	2.0	2.0	2.0	1.0	1.0	3.0	3.0	2.0	2.0	1.0	0.0	1.0	1.0	3.0	1.0	2.0	3.0	1.0	1.0	1.0	0.0	0.0	0.0	3.0	6.0	2.0	1.0	2.0	5.0	0.0	4.0	1.0	5.0	3.0	1.0
1256	0.0	0.0	0.0	0.0	0.0	0.0	0.0	0.0	0.0	0.0	0.0	0.0	0.0	0.0	0.0	0.0	0.0	1.0	0.0	1.0	1.0	0.0	0.0	0.0	0.0	0.0	0.0	0.0	0.0	0.0	0.0	0.0	0.0	0.0	0.0	0.0	0.0	0.0	0.0	0.0	0.0	0.0	0.0	0.0	0.0	0.0	0.0	0.0	0.0
1257	1.0	1.0	0.0	0.0	2.0	2.0	5.0	0.0	0.0	0.0	0.0	0.0	0.0	0.0	0.0	0.0	0.0	1.0	1.0	7.0	1.0	1.0	1.0	5.0	2.0	0.0	1.0	1.0	0.0	1.0	0.0	2.0	1.0	3.0	4.0	3.0	2.0	1.0	1.0	0.0	1.0	0.0	0.0	1.0	1.0	2.0	0.0	1.0	4.0
1258	0.0	0.0	0.0	0.0	0.0	0.0	0.0	0.0	1.0	0.0	0.0	0.0	0.0	0.0	0.0	0.0	0.0	0.0	0.0	1.0	0.0	0.0	0.0	0.0	0.0	0.0	0.0	0.0	0.0	0.0	0.0	0.0	0.0	0.0	0.0	0.0	0.0	0.0	1.0	0.0	0.0	0.0	0.0	0.0	0.0	0.0	1.0	0.0	0.0
1259	1.0	0.0	0.0	1.0	1.0	0.0	1.0	0.0	0.0	1.0	0.0	1.0	0.0	0.0	0.0	0.0	0.0	1.0	0.0	5.0	6.0	1.0	0.0	0.0	1.0	0.0	0.0	1.0	4.0	0.0	1.0	0.0	0.0	0.0	2.0	0.0	0.0	0.0	0.0	0.0	0.0	1.0	1.0	0.0	0.0	0.0	0.0	0.0	0.0
1260	0.0	0.0	0.0	0.0	0.0	0.0	0.0	0.0	0.0	1.0	0.0	0.0	0.0	0.0	0.0	0.0	0.0	0.0	0.0	1.0	0.0	0.0	0.0	0.0	0.0	0.0	0.0	0.0	0.0	0.0	0.0	0.0	0.0	0.0	0.0	0.0	1.0	0.0	0.0	0.0	0.0	0.0	0.0	0.0	0.0	0.0	1.0	1.0	0.0
1261	1.0	0.0	14.0	0.0	1.0	4.0	0.0	0.0	1.0	0.0	2.0	1.0	0.0	0.0	0.0	2.0	1.0	0.0	0.0	4.0	1.0	1.0	0.0	5.0	0.0	0.0	0.0	0.0	0.0	0.0	0.0	0.0	0.0	0.0	0.0	0.0	0.0	0.0	0.0	0.0	2.0	0.0	7.0	0.0	0.0	1.0	0.0	0.0	0.0
1262	0.0	0.0	0.0	0.0	0.0	0.0	0.0	1.0	0.0	0.0	0.0	0.0	0.0	0.0	1.0	1.0	2.0	1.0	0.0	1.0	0.0	0.0	1.0	1.0	0.0	0.0	0.0	1.0	1.0	0.0	0.0	0.0	1.0	0.0	0.0	0.0	2.0	0.0	1.0	0.0	0.0	1.0	0.0	0.0	0.0	0.0	1.0	0.0	0.0
1263	4.0	40.0	13.0	7.0	32.0	12.0	9.0	3.0	3.0	1.0	21.0	4.0	5.0	3.0	4.0	3.0	0.0	11.0	11.0	18.0	4.0	35.0	6.0	14.0	8.0	3.0	5.0	6.0	14.0	17.0	3.0	0.0	2.0	11.0	3.0	1.0	3.0	5.0	1.0	2.0	5.0	10.0	7.0	15.0	2.0	2.0	7.0	7.0	7.0
1264	3.0	1.0	0.0	1.0	2.0	0.0	5.0	0.0	4.0	1.0	2.0	0.0	0.0	1.0	2.0	1.0	0.0	0.0	4.0	2.0	0.0	3.0	3.0	1.0	1.0	2.0	0.0	1.0	2.0	0.0	0.0	0.0	1.0	0.0	0.0	1.0	6.0	3.0	1.0	0.0	0.0	1.0	1.0	2.0	0.0	0.0	0.0	1.0	0.0
1265	11.0	1.0	0.0	4.0	38.0	0.0	70.0	939.0	428.0	30.0	47.0	10.0	740.0	2.0	61.0	44.0	214.0	1.0	0.0	10.0	6.0	0.0	1.0	2.0	3.0	4.0	0.0	41.0	64.0	14.0	2.0	190.0	3.0	53.0	1.0	623.0	450.0	8.0	14.0	3.0	0.0	6.0	0.0	0.0	2.0	0.0	0.0	1.0	0.0
1266	38.0	0.0	0.0	0.0	1.0	3.0	0.0	2.0	0.0	1.0	1.0	321.0	1.0	2.0	0.0	2.0	0.0	2.0	0.0	69.0	0.0	8.0	1.0	0.0	0.0	1.0	0.0	0.0	19.0	0.0	0.0	3.0	0.0	0.0	0.0	0.0	0.0	1.0	1.0	1.0	16.0	447.0	0.0	0.0	3.0	0.0	0.0	0.0	0.0
1267	0.0	0.0	0.0	0.0	0.0	0.0	0.0	0.0	0.0	0.0	0.0	0.0	1.0	0.0	0.0	0.0	2.0	0.0	0.0	1.0	1.0	0.0	0.0	1.0	0.0	0.0	1.0	0.0	0.0	0.0	0.0	0.0	0.0	1.0	0.0	0.0	0.0	1.0	0.0	1.0	0.0	0.0	0.0	0.0	0.0	0.0	0.0	0.0	0.0
1268	8.0	4.0	0.0	9.0	0.0	9.0	3.0	4.0	6.0	3.0	2.0	2.0	1.0	12.0	2.0	11.0	16.0	0.0	0.0	10.0	3.0	44.0	0.0	0.0	67.0	8.0	1.0	30.0	10.0	14.0	204.0	47.0	18.0	3.0	9.0	20.0	9.0	5.0	16.0	1.0	5.0	7.0	3.0	194.0	27.0	5.0	1.0	3.0	2.0
1269	0.0	0.0	5.0	1.0	0.0	0.0	0.0	0.0	1.0	0.0	0.0	0.0	0.0	0.0	2.0	0.0	0.0	0.0	0.0	4.0	4.0	0.0	0.0	0.0	0.0	2.0	2.0	1.0	0.0	0.0	0.0	1.0	1.0	0.0	0.0	7.0	1.0	0.0	0.0	0.0	0.0	0.0	3.0	1.0	0.0	0.0	0.0	0.0	0.0
1270	0.0	1.0	0.0	0.0	1.0	3.0	0.0	0.0	0.0	0.0	1.0	0.0	0.0	0.0	1.0	1.0	0.0	0.0	0.0	4.0	1.0	1.0	0.0	3.0	2.0	0.0	1.0	0.0	0.0	0.0	1.0	0.0	0.0	0.0	0.0	0.0	0.0	1.0	1.0	0.0	0.0	0.0	0.0	3.0	0.0	0.0	1.0	3.0	0.0
1271	0.0	0.0	1.0	0.0	0.0	0.0	0.0	0.0	2.0	0.0	0.0	2.0	1.0	2.0	0.0	2.0	0.0	1.0	0.0	2.0	0.0	0.0	1.0	0.0	0.0	0.0	0.0	0.0	0.0	0.0	0.0	1.0	0.0	2.0	1.0	2.0	0.0	0.0	0.0	0.0	6.0	1.0	0.0	1.0	1.0	1.0	0.0	0.0	0.0
1272	0.0	0.0	0.0	0.0	0.0	0.0	0.0	0.0	0.0	0.0	0.0	0.0	0.0	1.0	0.0	1.0	0.0	0.0	0.0	5.0	0.0	0.0	0.0	1.0	0.0	0.0	1.0	0.0	0.0	0.0	0.0	0.0	0.0	0.0	0.0	0.0	1.0	1.0	0.0	0.0	0.0	0.0	0.0	1.0	0.0	1.0	0.0	0.0	0.0
1273	0.0	0.0	0.0	0.0	0.0	0.0	0.0	0.0	0.0	0.0	0.0	0.0	0.0	0.0	0.0	0.0	0.0	0.0	0.0	1.0	2.0	0.0	0.0	0.0	0.0	0.0	0.0	0.0	0.0	0.0	0.0	0.0	0.0	3.0	0.0	1.0	0.0	0.0	0.0	0.0	1.0	0.0	2.0	0.0	0.0	1.0	2.0	0.0	0.0
1274	2.0	1.0	1.0	0.0	1.0	2.0	1.0	1.0	0.0	0.0	1.0	3.0	0.0	0.0	3.0	2.0	1.0	2.0	0.0	5.0	0.0	0.0	1.0	0.0	5.0	1.0	5.0	2.0	1.0	1.0	0.0	1.0	1.0	0.0	0.0	2.0	0.0	0.0	1.0	0.0	0.0	0.0	1.0	2.0	0.0	0.0	0.0	3.0	2.0
1275	1.0	0.0	1.0	0.0	0.0	0.0	0.0	0.0	2.0	1.0	2.0	0.0	1.0	1.0	2.0	2.0	2.0	0.0	0.0	2.0	0.0	2.0	0.0	4.0	0.0	1.0	0.0	0.0	0.0	0.0	0.0	0.0	0.0	0.0	1.0	1.0	0.0	0.0	1.0	1.0	1.0	0.0	1.0	0.0	4.0	2.0	1.0	0.0	2.0
1276	0.0	0.0	0.0	0.0	1.0	1.0	0.0	0.0	0.0	0.0	0.0	0.0	0.0	0.0	0.0	1.0	0.0	0.0	0.0	8.0	0.0	0.0	0.0	0.0	0.0	0.0	1.0	0.0	0.0	0.0	1.0	3.0	0.0	0.0	0.0	0.0	2.0	0.0	1.0	0.0	1.0	4.0	0.0	0.0	0.0	1.0	0.0	0.0	0.0
1277	0.0	0.0	0.0	0.0	0.0	0.0	1.0	0.0	0.0	1.0	0.0	0.0	0.0	0.0	0.0	0.0	0.0	0.0	0.0	1.0	0.0	0.0	0.0	0.0	0.0	0.0	0.0	0.0	0.0	0.0	0.0	0.0	0.0	0.0	0.0	0.0	0.0	0.0	0.0	0.0	0.0	1.0	0.0	0.0	1.0	0.0	0.0	0.0	0.0
1278	0.0	0.0	1.0	0.0	1.0	0.0	0.0	1.0	0.0	0.0	0.0	0.0	0.0	0.0	0.0	1.0	0.0	0.0	0.0	2.0	0.0	0.0	0.0	1.0	0.0	0.0	0.0	1.0	0.0	0.0	0.0	0.0	0.0	0.0	0.0	0.0	0.0	0.0	1.0	0.0	0.0	0.0	0.0	0.0	0.0	0.0	0.0	0.0	2.0
1279	0.0	0.0	0.0	0.0	0.0	0.0	0.0	0.0	0.0	0.0	0.0	0.0	0.0	0.0	0.0	0.0	0.0	0.0	0.0	1.0	1.0	1.0	0.0	0.0	0.0	0.0	0.0	0.0	0.0	0.0	0.0	0.0	0.0	0.0	0.0	0.0	0.0	0.0	0.0	0.0	0.0	0.0	0.0	0.0	0.0	0.0	0.0	0.0	0.0
1280	0.0	0.0	0.0	0.0	0.0	0.0	0.0	0.0	0.0	0.0	0.0	0.0	0.0	0.0	0.0	0.0	0.0	0.0	2.0	5.0	1.0	0.0	1.0	3.0	1.0	2.0	0.0	2.0	2.0	2.0	1.0	1.0	0.0	2.0	2.0	1.0	4.0	4.0	1.0	0.0	1.0	2.0	4.0	1.0	0.0	1.0	3.0	2.0	2.0
1281	3.0	1.0	0.0	1.0	0.0	1.0	0.0	2.0	0.0	1.0	1.0	0.0	2.0	0.0	0.0	1.0	0.0	1.0	0.0	2.0	0.0	1.0	0.0	1.0	0.0	0.0	0.0	1.0	1.0	0.0	0.0	1.0	0.0	1.0	1.0	1.0	2.0	0.0	2.0	5.0	1.0	0.0	0.0	2.0	1.0	0.0	3.0	3.0	14.0
1282	0.0	0.0	4.0	6.0	0.0	4.0	2.0	8.0	8.0	2.0	4.0	1.0	5.0	1.0	5.0	7.0	10.0	0.0	0.0	10.0	2.0	0.0	3.0	0.0	1.0	0.0	11.0	10.0	0.0	0.0	0.0	10.0	2.0	14.0	4.0	5.0	1.0	4.0	3.0	4.0	7.0	6.0	20.0	0.0	0.0	4.0	10.0	1.0	34.0
1283	1.0	5.0	2.0	2.0	2.0	7.0	5.0	1.0	5.0	6.0	2.0	9.0	3.0	2.0	2.0	0.0	1.0	2.0	0.0	3.0	0.0	0.0	2.0	0.0	1.0	0.0	3.0	1.0	1.0	1.0	0.0	5.0	6.0	1.0	2.0	2.0	0.0	1.0	0.0	2.0	1.0	2.0	0.0	7.0	1.0	0.0	0.0	0.0	0.0
1284	0.0	0.0	0.0	1.0	0.0	0.0	0.0	0.0	0.0	0.0	0.0	0.0	0.0	0.0	0.0	0.0	0.0	0.0	0.0	6.0	0.0	0.0	0.0	0.0	0.0	0.0	0.0	0.0	0.0	1.0	0.0	1.0	0.0	0.0	0.0	0.0	1.0	0.0	0.0	0.0	0.0	0.0	0.0	1.0	0.0	0.0	0.0	0.0	0.0
1285	2.0	1.0	0.0	0.0	0.0	1.0	3.0	0.0	1.0	0.0	0.0	1.0	0.0	0.0	0.0	0.0	3.0	0.0	7.0	6.0	3.0	1.0	0.0	0.0	4.0	1.0	3.0	0.0	1.0	0.0	2.0	2.0	0.0	0.0	0.0	0.0	1.0	0.0	0.0	0.0	0.0	1.0	3.0	4.0	3.0	0.0	0.0	0.0	0.0
1286	0.0	0.0	3.0	0.0	0.0	0.0	0.0	1.0	0.0	0.0	0.0	1.0	0.0	1.0	0.0	0.0	0.0	0.0	1.0	5.0	0.0	0.0	0.0	2.0	0.0	1.0	0.0	0.0	0.0	1.0	0.0	1.0	1.0	0.0	0.0	0.0	0.0	0.0	1.0	0.0	0.0	4.0	2.0	1.0	0.0	2.0	0.0	2.0	1.0
1287	0.0	4.0	4.0	2.0	8.0	4.0	1.0	2.0	1.0	3.0	5.0	2.0	1.0	0.0	2.0	3.0	0.0	3.0	0.0	8.0	1.0	5.0	3.0	3.0	2.0	0.0	0.0	2.0	3.0	2.0	4.0	3.0	2.0	0.0	1.0	3.0	1.0	2.0	1.0	0.0	1.0	2.0	5.0	3.0	4.0	1.0	0.0	1.0	1.0
1288	1.0	0.0	0.0	0.0	0.0	2.0	1.0	0.0	0.0	0.0	0.0	0.0	0.0	0.0	0.0	1.0	0.0	0.0	0.0	2.0	0.0	1.0	2.0	2.0	0.0	0.0	0.0	0.0	1.0	1.0	1.0	0.0	0.0	0.0	0.0	0.0	0.0	0.0	0.0	0.0	0.0	0.0	1.0	1.0	0.0	1.0	0.0	0.0	0.0
1289	0.0	0.0	0.0	0.0	0.0	0.0	0.0	0.0	0.0	0.0	0.0	0.0	0.0	0.0	0.0	0.0	0.0	0.0	0.0	1.0	0.0	0.0	0.0	0.0	0.0	0.0	0.0	0.0	0.0	0.0	0.0	0.0	0.0	0.0	0.0	0.0	0.0	0.0	0.0	0.0	0.0	0.0	0.0	0.0	0.0	0.0	0.0	0.0	0.0
1290	0.0	0.0	0.0	0.0	0.0	0.0	0.0	0.0	0.0	0.0	0.0	0.0	0.0	0.0	0.0	0.0	0.0	0.0	0.0	2.0	0.0	0.0	0.0	0.0	0.0	0.0	0.0	0.0	1.0	0.0	0.0	0.0	0.0	0.0	0.0	0.0	0.0	0.0	0.0	0.0	0.0	0.0	0.0	2.0	1.0	0.0	0.0	0.0	0.0
1291	0.0	1.0	0.0	0.0	0.0	0.0	0.0	0.0	0.0	1.0	0.0	0.0	1.0	0.0	0.0	0.0	0.0	0.0	0.0	1.0	0.0	0.0	0.0	0.0	0.0	0.0	0.0	0.0	0.0	0.0	0.0	0.0	0.0	0.0	0.0	0.0	1.0	1.0	0.0	0.0	0.0	0.0	0.0	0.0	0.0	0.0	0.0	1.0	0.0
1292	0.0	1.0	0.0	0.0	0.0	0.0	0.0	1.0	0.0	0.0	0.0	0.0	0.0	0.0	0.0	0.0	1.0	1.0	0.0	1.0	0.0	0.0	1.0	1.0	0.0	1.0	0.0	0.0	0.0	1.0	0.0	0.0	0.0	0.0	0.0	0.0	0.0	0.0	0.0	0.0	0.0	0.0	1.0	0.0	0.0	0.0	0.0	0.0	0.0
1293	0.0	1.0	0.0	2.0	1.0	0.0	6.0	0.0	0.0	0.0	0.0	0.0	0.0	1.0	3.0	1.0	0.0	0.0	1.0	1.0	0.0	0.0	0.0	1.0	3.0	0.0	1.0	0.0	0.0	1.0	1.0	1.0	0.0	0.0	0.0	0.0	0.0	0.0	1.0	1.0	0.0	0.0	1.0	0.0	0.0	1.0	1.0	1.0	0.0
1294	0.0	4.0	1.0	2.0	2.0	1.0	1.0	1.0	0.0	0.0	2.0	1.0	1.0	1.0	4.0	1.0	1.0	1.0	0.0	3.0	1.0	0.0	1.0	2.0	1.0	2.0	0.0	1.0	1.0	1.0	1.0	2.0	2.0	0.0	2.0	0.0	3.0	0.0	1.0	3.0	2.0	2.0	2.0	0.0	2.0	1.0	1.0	0.0	2.0
1295	0.0	1.0	0.0	6.0	0.0	0.0	0.0	0.0	0.0	0.0	0.0	1.0	0.0	0.0	0.0	0.0	0.0	0.0	0.0	9.0	0.0	0.0	0.0	0.0	0.0	0.0	0.0	6.0	0.0	0.0	0.0	0.0	0.0	0.0	0.0	0.0	0.0	0.0	0.0	0.0	0.0	0.0	0.0	8.0	0.0	0.0	0.0	0.0	0.0
1296	9.0	4.0	4.0	6.0	2.0	2.0	10.0	3.0	8.0	31.0	4.0	2.0	2.0	14.0	2.0	6.0	7.0	2.0	0.0	8.0	3.0	2.0	5.0	2.0	13.0	30.0	18.0	22.0	2.0	15.0	16.0	29.0	6.0	3.0	16.0	30.0	23.0	6.0	2.0	9.0	3.0	17.0	0.0	7.0	3.0	11.0	9.0	3.0	7.0
1297	1.0	3.0	3.0	1.0	4.0	3.0	0.0	3.0	1.0	2.0	3.0	1.0	0.0	1.0	1.0	3.0	1.0	1.0	5.0	8.0	2.0	3.0	3.0	5.0	4.0	0.0	1.0	2.0	0.0	1.0	0.0	1.0	0.0	2.0	4.0	0.0	3.0	0.0	4.0	2.0	1.0	9.0	3.0	6.0	2.0	4.0	2.0	0.0	0.0
1298	0.0	0.0	0.0	0.0	0.0	0.0	0.0	1.0	0.0	0.0	0.0	0.0	1.0	0.0	0.0	0.0	0.0	0.0	0.0	1.0	0.0	1.0	0.0	0.0	0.0	0.0	0.0	0.0	0.0	0.0	0.0	0.0	0.0	0.0	0.0	1.0	0.0	1.0	0.0	0.0	0.0	0.0	0.0	0.0	0.0	0.0	0.0	0.0	0.0
1299	0.0	3.0	1.0	5.0	111.0	0.0	1.0	0.0	1.0	1.0	0.0	0.0	1.0	0.0	0.0	0.0	0.0	0.0	1.0	1.0	1.0	0.0	1.0	0.0	1.0	20.0	0.0	0.0	684.0	4.0	97.0	0.0	1.0	2.0	0.0	1.0	2.0	0.0	0.0	1.0	0.0	0.0	0.0	0.0	0.0	0.0	0.0	2.0	1.0
1300	2.0	2.0	5.0	11.0	5.0	5.0	0.0	17.0	7.0	9.0	0.0	3.0	1.0	5.0	0.0	3.0	1.0	3.0	3.0	26.0	2.0	0.0	2.0	2.0	3.0	2.0	3.0	4.0	0.0	0.0	8.0	2.0	2.0	11.0	3.0	2.0	1.0	3.0	6.0	3.0	7.0	29.0	6.0	8.0	2.0	9.0	1.0	1.0	1.0
1301	0.0	1.0	1.0	1.0	0.0	0.0	0.0	1.0	0.0	1.0	0.0	4.0	0.0	0.0	0.0	0.0	0.0	1.0	0.0	3.0	2.0	0.0	1.0	3.0	1.0	1.0	1.0	1.0	0.0	0.0	0.0	1.0	3.0	2.0	28.0	1.0	0.0	0.0	1.0	2.0	2.0	6.0	0.0	0.0	1.0	0.0	5.0	6.0	1.0
1302	0.0	0.0	0.0	0.0	0.0	0.0	0.0	0.0	0.0	0.0	0.0	0.0	0.0	0.0	0.0	0.0	0.0	0.0	0.0	1.0	0.0	1.0	0.0	0.0	0.0	0.0	0.0	0.0	0.0	0.0	0.0	0.0	0.0	0.0	0.0	0.0	0.0	0.0	0.0	0.0	0.0	0.0	0.0	0.0	0.0	0.0	0.0	0.0	0.0
1303	0.0	0.0	0.0	0.0	0.0	0.0	0.0	0.0	0.0	1.0	0.0	0.0	1.0	0.0	0.0	0.0	0.0	1.0	1.0	1.0	0.0	0.0	0.0	0.0	0.0	0.0	0.0	0.0	0.0	0.0	0.0	0.0	0.0	1.0	0.0	0.0	0.0	0.0	0.0	0.0	1.0	1.0	0.0	1.0	0.0	0.0	0.0	0.0	0.0
1304	2.0	0.0	8.0	3.0	2.0	0.0	16.0	1.0	2.0	4.0	4.0	5.0	1.0	0.0	1.0	1.0	7.0	8.0	0.0	1.0	0.0	17.0	9.0	0.0	0.0	0.0	0.0	2.0	0.0	0.0	2.0	1.0	3.0	5.0	28.0	11.0	1.0	4.0	3.0	0.0	1.0	16.0	0.0	26.0	0.0	9.0	0.0	0.0	0.0
1305	1.0	2.0	6.0	0.0	2.0	2.0	0.0	0.0	0.0	2.0	0.0	0.0	0.0	0.0	0.0	0.0	0.0	0.0	0.0	1.0	1.0	0.0	0.0	0.0	0.0	0.0	0.0	0.0	0.0	0.0	0.0	0.0	1.0	0.0	0.0	0.0	0.0	1.0	0.0	0.0	0.0	0.0	0.0	0.0	0.0	0.0	0.0	0.0	0.0
1306	1.0	1.0	0.0	4.0	2.0	1.0	2.0	9.0	0.0	1.0	0.0	2.0	2.0	0.0	2.0	0.0	2.0	0.0	0.0	1.0	0.0	1.0	0.0	2.0	1.0	0.0	0.0	16.0	1.0	3.0	1.0	2.0	12.0	1.0	0.0	3.0	3.0	5.0	2.0	9.0	2.0	2.0	10.0	6.0	6.0	9.0	2.0	3.0	91.0
1307	1.0	2.0	1.0	1.0	4.0	4.0	2.0	0.0	0.0	0.0	0.0	1.0	0.0	0.0	0.0	0.0	1.0	2.0	1.0	5.0	0.0	1.0	1.0	8.0	1.0	0.0	4.0	3.0	0.0	0.0	1.0	2.0	0.0	3.0	1.0	0.0	1.0	1.0	0.0	0.0	0.0	1.0	0.0	1.0	0.0	0.0	0.0	3.0	0.0
1308	2.0	2.0	3.0	3.0	1.0	2.0	2.0	18.0	1.0	2.0	2.0	2.0	0.0	5.0	1.0	3.0	4.0	1.0	0.0	3.0	2.0	5.0	0.0	1.0	0.0	5.0	2.0	1.0	1.0	0.0	2.0	4.0	0.0	2.0	5.0	3.0	2.0	1.0	0.0	3.0	18.0	10.0	3.0	2.0	3.0	4.0	0.0	10.0	8.0
1309	2.0	0.0	0.0	0.0	0.0	0.0	0.0	0.0	2.0	1.0	0.0	2.0	1.0	2.0	1.0	2.0	2.0	2.0	0.0	2.0	0.0	1.0	1.0	3.0	1.0	0.0	0.0	0.0	1.0	1.0	0.0	0.0	0.0	0.0	0.0	0.0	0.0	0.0	0.0	0.0	0.0	1.0	0.0	2.0	0.0	0.0	1.0	1.0	0.0
1310	1.0	1.0	1.0	1.0	0.0	0.0	2.0	1.0	0.0	0.0	0.0	1.0	1.0	1.0	0.0	1.0	3.0	0.0	0.0	1.0	2.0	4.0	1.0	1.0	0.0	1.0	1.0	1.0	1.0	0.0	0.0	1.0	0.0	3.0	2.0	2.0	1.0	0.0	0.0	0.0	0.0	0.0	3.0	1.0	2.0	0.0	3.0	0.0	1.0
1311	0.0	1.0	2.0	0.0	0.0	0.0	2.0	0.0	0.0	0.0	2.0	0.0	1.0	2.0	2.0	0.0	0.0	0.0	0.0	1.0	3.0	1.0	2.0	0.0	0.0	2.0	1.0	0.0	0.0	1.0	0.0	1.0	0.0	1.0	0.0	1.0	2.0	0.0	1.0	0.0	0.0	1.0	0.0	0.0	1.0	0.0	0.0	1.0	0.0
1312	0.0	1.0	0.0	0.0	1.0	2.0	0.0	0.0	0.0	0.0	0.0	0.0	0.0	0.0	0.0	1.0	0.0	0.0	0.0	6.0	1.0	3.0	1.0	18.0	0.0	0.0	0.0	0.0	0.0	3.0	0.0	1.0	0.0	2.0	5.0	0.0	0.0	0.0	0.0	1.0	0.0	0.0	0.0	0.0	0.0	0.0	0.0	0.0	0.0
1313	2.0	3.0	0.0	3.0	0.0	1.0	2.0	0.0	0.0	0.0	0.0	1.0	0.0	0.0	0.0	0.0	0.0	1.0	0.0	2.0	0.0	1.0	0.0	4.0	0.0	0.0	2.0	0.0	0.0	0.0	0.0	0.0	1.0	2.0	1.0	7.0	2.0	1.0	0.0	0.0	0.0	0.0	1.0	2.0	2.0	0.0	1.0	1.0	2.0
1314	0.0	0.0	0.0	0.0	0.0	0.0	0.0	0.0	0.0	0.0	0.0	0.0	0.0	0.0	0.0	0.0	0.0	0.0	0.0	1.0	3.0	0.0	0.0	1.0	0.0	1.0	0.0	2.0	0.0	0.0	0.0	1.0	0.0	6.0	0.0	1.0	1.0	0.0	1.0	3.0	3.0	1.0	1.0	0.0	0.0	1.0	4.0	2.0	2.0
1315	0.0	0.0	0.0	0.0	1.0	0.0	0.0	0.0	0.0	0.0	0.0	0.0	0.0	0.0	0.0	0.0	0.0	0.0	0.0	2.0	0.0	0.0	0.0	0.0	0.0	0.0	0.0	0.0	0.0	0.0	0.0	0.0	0.0	0.0	0.0	0.0	0.0	0.0	0.0	0.0	0.0	0.0	0.0	0.0	0.0	1.0	0.0	0.0	0.0
1316	1.0	3.0	2.0	1.0	0.0	0.0	0.0	0.0	0.0	1.0	0.0	0.0	0.0	0.0	1.0	3.0	0.0	1.0	0.0	4.0	1.0	0.0	1.0	3.0	2.0	0.0	2.0	0.0	0.0	0.0	0.0	0.0	0.0	0.0	0.0	0.0	2.0	0.0	0.0	0.0	0.0	0.0	0.0	0.0	0.0	0.0	0.0	0.0	0.0
1317	0.0	0.0	0.0	0.0	0.0	1.0	1.0	0.0	3.0	0.0	1.0	3.0	2.0	1.0	0.0	0.0	0.0	1.0	0.0	1.0	0.0	0.0	0.0	0.0	1.0	1.0	0.0	2.0	2.0	0.0	0.0	1.0	2.0	1.0	2.0	3.0	0.0	0.0	0.0	1.0	0.0	0.0	0.0	0.0	0.0	0.0	1.0	0.0	0.0
1318	0.0	0.0	0.0	2.0	0.0	0.0	0.0	0.0	0.0	0.0	0.0	0.0	0.0	0.0	0.0	0.0	0.0	0.0	0.0	3.0	0.0	0.0	0.0	0.0	0.0	0.0	0.0	2.0	0.0	0.0	0.0	0.0	0.0	0.0	0.0	2.0	0.0	0.0	0.0	0.0	0.0	0.0	0.0	3.0	0.0	0.0	0.0	0.0	0.0
1319	1.0	0.0	0.0	0.0	0.0	0.0	0.0	0.0	0.0	0.0	0.0	0.0	0.0	0.0	0.0	0.0	1.0	0.0	0.0	1.0	0.0	0.0	0.0	0.0	1.0	0.0	0.0	0.0	0.0	0.0	0.0	0.0	0.0	0.0	0.0	0.0	0.0	1.0	0.0	0.0	0.0	0.0	0.0	0.0	0.0	0.0	0.0	0.0	0.0
1320	1.0	0.0	0.0	1.0	0.0	0.0	0.0	0.0	0.0	0.0	0.0	0.0	1.0	0.0	0.0	0.0	0.0	1.0	0.0	1.0	0.0	0.0	1.0	0.0	0.0	0.0	0.0	0.0	0.0	0.0	0.0	0.0	0.0	0.0	0.0	0.0	0.0	0.0	0.0	0.0	0.0	0.0	0.0	0.0	0.0	0.0	0.0	0.0	0.0
1321	14.0	10.0	11.0	9.0	12.0	21.0	9.0	2.0	2.0	3.0	2.0	9.0	2.0	8.0	3.0	7.0	4.0	16.0	10.0	5.0	3.0	10.0	6.0	0.0	21.0	7.0	9.0	11.0	14.0	4.0	3.0	15.0	2.0	3.0	1.0	2.0	12.0	3.0	4.0	1.0	0.0	13.0	8.0	4.0	6.0	0.0	3.0	10.0	15.0
1322	0.0	0.0	0.0	0.0	0.0	0.0	2.0	0.0	0.0	0.0	1.0	0.0	0.0	0.0	0.0	2.0	1.0	0.0	0.0	1.0	0.0	0.0	0.0	1.0	0.0	0.0	0.0	0.0	0.0	1.0	1.0	0.0	0.0	1.0	1.0	1.0	0.0	0.0	1.0	0.0	2.0	0.0	0.0	0.0	0.0	2.0	0.0	2.0	0.0
1323	23.0	33.0	12.0	4.0	36.0	26.0	12.0	65.0	69.0	38.0	97.0	27.0	54.0	17.0	86.0	27.0	44.0	35.0	0.0	14.0	15.0	14.0	14.0	34.0	14.0	47.0	19.0	82.0	9.0	147.0	11.0	26.0	131.0	81.0	53.0	66.0	45.0	29.0	35.0	80.0	39.0	44.0	32.0	47.0	28.0	16.0	45.0	10.0	21.0
1324	0.0	0.0	0.0	0.0	0.0	0.0	0.0	0.0	0.0	0.0	0.0	0.0	0.0	0.0	0.0	0.0	0.0	0.0	0.0	1.0	0.0	0.0	1.0	0.0	0.0	0.0	0.0	0.0	1.0	0.0	0.0	0.0	0.0	0.0	0.0	0.0	0.0	0.0	0.0	0.0	1.0	0.0	0.0	0.0	0.0	2.0	1.0	0.0	0.0
1325	24.0	6.0	63.0	9.0	20.0	58.0	7.0	35.0	51.0	17.0	6.0	30.0	48.0	30.0	18.0	11.0	79.0	3.0	13.0	87.0	35.0	18.0	13.0	6.0	7.0	10.0	30.0	32.0	13.0	9.0	27.0	30.0	15.0	44.0	54.0	62.0	39.0	22.0	35.0	57.0	121.0	169.0	22.0	14.0	110.0	29.0	41.0	6.0	120.0
1326	0.0	0.0	0.0	0.0	0.0	0.0	0.0	0.0	0.0	0.0	1.0	0.0	0.0	0.0	0.0	0.0	0.0	0.0	0.0	1.0	0.0	0.0	0.0	0.0	0.0	0.0	0.0	0.0	0.0	0.0	0.0	0.0	0.0	0.0	0.0	0.0	0.0	0.0	0.0	0.0	0.0	0.0	0.0	0.0	1.0	0.0	0.0	0.0	0.0
1327	0.0	0.0	0.0	1.0	2.0	0.0	2.0	2.0	1.0	2.0	1.0	0.0	0.0	1.0	0.0	3.0	0.0	0.0	0.0	1.0	5.0	2.0	0.0	1.0	0.0	0.0	1.0	2.0	1.0	1.0	3.0	0.0	2.0	0.0	2.0	1.0	1.0	2.0	0.0	1.0	0.0	0.0	1.0	0.0	0.0	1.0	0.0	0.0	0.0
1328	7.0	13.0	6.0	4.0	6.0	12.0	3.0	4.0	5.0	1.0	1.0	3.0	2.0	4.0	5.0	4.0	2.0	0.0	6.0	10.0	7.0	4.0	9.0	10.0	8.0	1.0	15.0	8.0	5.0	6.0	5.0	11.0	4.0	4.0	3.0	13.0	2.0	4.0	0.0	8.0	4.0	0.0	7.0	4.0	1.0	6.0	4.0	14.0	8.0
1329	1.0	0.0	0.0	0.0	0.0	1.0	1.0	0.0	0.0	0.0	0.0	0.0	0.0	0.0	1.0	2.0	1.0	0.0	0.0	1.0	0.0	0.0	0.0	0.0	1.0	0.0	0.0	0.0	0.0	0.0	0.0	0.0	0.0	0.0	0.0	1.0	1.0	0.0	0.0	0.0	0.0	0.0	0.0	0.0	1.0	1.0	0.0	0.0	0.0
1330	1.0	1.0	2.0	0.0	2.0	1.0	0.0	0.0	1.0	0.0	0.0	1.0	0.0	1.0	3.0	0.0	1.0	3.0	0.0	2.0	3.0	2.0	0.0	0.0	5.0	4.0	1.0	1.0	1.0	4.0	7.0	2.0	0.0	0.0	3.0	1.0	9.0	3.0	1.0	3.0	0.0	3.0	3.0	7.0	1.0	0.0	0.0	1.0	1.0
1331	0.0	0.0	2.0	0.0	0.0	0.0	1.0	1.0	1.0	3.0	0.0	1.0	0.0	0.0	4.0	0.0	0.0	1.0	1.0	3.0	2.0	0.0	0.0	2.0	1.0	1.0	3.0	3.0	0.0	0.0	0.0	2.0	1.0	17.0	6.0	2.0	0.0	0.0	1.0	2.0	6.0	3.0	2.0	0.0	0.0	0.0	0.0	0.0	10.0
1332	0.0	0.0	0.0	0.0	0.0	0.0	0.0	0.0	1.0	0.0	1.0	0.0	0.0	1.0	1.0	0.0	0.0	0.0	0.0	1.0	0.0	0.0	0.0	0.0	0.0	0.0	0.0	0.0	0.0	0.0	0.0	0.0	0.0	0.0	0.0	0.0	0.0	0.0	0.0	0.0	0.0	0.0	0.0	0.0	0.0	0.0	0.0	0.0	0.0
1333	2.0	2.0	0.0	2.0	2.0	1.0	0.0	0.0	0.0	1.0	0.0	1.0	0.0	0.0	1.0	1.0	1.0	1.0	0.0	1.0	0.0	2.0	0.0	6.0	2.0	1.0	1.0	0.0	0.0	0.0	0.0	0.0	0.0	0.0	0.0	0.0	1.0	0.0	0.0	1.0	0.0	1.0	0.0	0.0	0.0	0.0	0.0	0.0	0.0
1334	0.0	0.0	0.0	0.0	1.0	0.0	0.0	0.0	0.0	0.0	0.0	0.0	0.0	0.0	0.0	0.0	0.0	0.0	0.0	1.0	0.0	0.0	0.0	0.0	0.0	0.0	0.0	0.0	0.0	0.0	0.0	0.0	0.0	0.0	0.0	0.0	1.0	0.0	0.0	0.0	0.0	0.0	0.0	0.0	1.0	0.0	0.0	0.0	0.0
1335	2.0	2.0	2.0	0.0	2.0	2.0	1.0	0.0	2.0	1.0	0.0	1.0	1.0	2.0	0.0	0.0	0.0	0.0	0.0	2.0	2.0	0.0	4.0	0.0	1.0	0.0	1.0	1.0	1.0	0.0	0.0	2.0	0.0	1.0	0.0	0.0	0.0	1.0	0.0	2.0	0.0	1.0	1.0	0.0	0.0	0.0	0.0	0.0	0.0
1336	0.0	0.0	0.0	0.0	1.0	1.0	2.0	0.0	0.0	0.0	0.0	1.0	0.0	1.0	1.0	0.0	3.0	0.0	0.0	1.0	1.0	0.0	0.0	0.0	1.0	0.0	0.0	0.0	0.0	0.0	0.0	0.0	0.0	0.0	2.0	0.0	0.0	0.0	0.0	1.0	0.0	0.0	1.0	0.0	0.0	0.0	1.0	0.0	3.0
1337	3.0	2.0	2.0	3.0	0.0	1.0	0.0	1.0	31.0	3.0	0.0	0.0	0.0	0.0	1.0	1.0	0.0	0.0	0.0	4.0	2.0	0.0	3.0	1.0	1.0	0.0	0.0	0.0	0.0	0.0	0.0	5.0	3.0	4.0	32.0	13.0	0.0	1.0	3.0	0.0	3.0	7.0	0.0	1.0	1.0	1.0	0.0	0.0	4.0
1338	0.0	4.0	0.0	0.0	1.0	2.0	0.0	0.0	0.0	0.0	0.0	1.0	0.0	1.0	0.0	1.0	0.0	0.0	4.0	2.0	2.0	2.0	1.0	0.0	2.0	0.0	2.0	0.0	2.0	1.0	3.0	1.0	0.0	0.0	0.0	0.0	0.0	0.0	0.0	1.0	0.0	1.0	1.0	2.0	0.0	0.0	0.0	0.0	0.0
1339	1.0	1.0	0.0	0.0	0.0	0.0	0.0	0.0	0.0	0.0	0.0	0.0	0.0	0.0	0.0	0.0	0.0	0.0	0.0	1.0	0.0	0.0	0.0	1.0	1.0	1.0	0.0	0.0	0.0	0.0	0.0	0.0	0.0	0.0	0.0	0.0	0.0	1.0	0.0	0.0	0.0	0.0	1.0	0.0	0.0	0.0	0.0	0.0	0.0
1340	1.0	1.0	3.0	1.0	0.0	1.0	0.0	0.0	0.0	0.0	0.0	0.0	0.0	0.0	0.0	0.0	0.0	0.0	0.0	2.0	1.0	1.0	1.0	0.0	0.0	1.0	0.0	0.0	2.0	1.0	0.0	0.0	0.0	0.0	0.0	0.0	2.0	0.0	0.0	0.0	3.0	0.0	8.0	1.0	0.0	7.0	0.0	3.0	0.0
1341	0.0	0.0	0.0	1.0	0.0	0.0	1.0	0.0	0.0	2.0	0.0	3.0	0.0	2.0	0.0	0.0	0.0	3.0	2.0	5.0	0.0	0.0	0.0	4.0	0.0	1.0	0.0	0.0	0.0	0.0	0.0	0.0	0.0	2.0	0.0	0.0	1.0	0.0	0.0	0.0	0.0	1.0	0.0	0.0	0.0	3.0	0.0	3.0	0.0
1342	1.0	0.0	0.0	0.0	1.0	1.0	1.0	0.0	1.0	1.0	0.0	1.0	2.0	1.0	0.0	2.0	0.0	3.0	0.0	3.0	2.0	2.0	0.0	1.0	0.0	0.0	0.0	0.0	0.0	0.0	2.0	0.0	0.0	0.0	0.0	0.0	1.0	0.0	0.0	0.0	0.0	1.0	3.0	3.0	5.0	0.0	0.0	0.0	1.0
1343	0.0	0.0	0.0	0.0	1.0	0.0	0.0	1.0	0.0	0.0	1.0	0.0	1.0	0.0	0.0	2.0	1.0	0.0	0.0	1.0	0.0	1.0	1.0	0.0	0.0	0.0	0.0	0.0	0.0	0.0	0.0	1.0	1.0	2.0	1.0	1.0	0.0	0.0	1.0	1.0	0.0	0.0	0.0	0.0	2.0	1.0	0.0	1.0	0.0
1344	4.0	2.0	16.0	10.0	1.0	3.0	0.0	6.0	6.0	12.0	5.0	1.0	1.0	2.0	1.0	2.0	5.0	3.0	0.0	10.0	4.0	3.0	3.0	3.0	6.0	9.0	1.0	7.0	2.0	4.0	4.0	6.0	11.0	5.0	16.0	21.0	3.0	0.0	2.0	1.0	19.0	10.0	2.0	5.0	4.0	3.0	4.0	1.0	3.0
1345	0.0	0.0	1.0	0.0	0.0	2.0	0.0	0.0	0.0	0.0	7.0	2.0	1.0	4.0	2.0	0.0	8.0	14.0	0.0	2.0	0.0	0.0	0.0	0.0	0.0	1.0	0.0	2.0	1.0	3.0	0.0	0.0	0.0	0.0	0.0	1.0	5.0	10.0	3.0	2.0	0.0	18.0	0.0	0.0	0.0	0.0	0.0	0.0	0.0
1346	0.0	0.0	0.0	0.0	0.0	0.0	0.0	0.0	0.0	0.0	0.0	0.0	0.0	0.0	0.0	0.0	0.0	0.0	0.0	1.0	0.0	1.0	0.0	0.0	0.0	0.0	0.0	1.0	0.0	0.0	0.0	0.0	0.0	0.0	0.0	0.0	1.0	0.0	0.0	0.0	0.0	0.0	0.0	0.0	0.0	0.0	0.0	0.0	0.0
1347	3.0	1.0	1.0	2.0	1.0	0.0	0.0	1.0	0.0	1.0	0.0	2.0	0.0	0.0	0.0	0.0	1.0	1.0	0.0	1.0	2.0	2.0	1.0	1.0	1.0	0.0	2.0	0.0	2.0	1.0	0.0	0.0	1.0	3.0	0.0	0.0	0.0	1.0	0.0	0.0	1.0	0.0	0.0	0.0	0.0	0.0	3.0	0.0	1.0
1348	6.0	5.0	1.0	11.0	6.0	8.0	21.0	0.0	2.0	0.0	0.0	2.0	0.0	4.0	0.0	4.0	0.0	7.0	1.0	9.0	4.0	1.0	4.0	2.0	6.0	5.0	9.0	6.0	3.0	1.0	2.0	9.0	6.0	6.0	3.0	9.0	0.0	1.0	3.0	0.0	1.0	4.0	2.0	1.0	2.0	2.0	1.0	2.0	8.0
1349	0.0	0.0	0.0	0.0	1.0	0.0	0.0	0.0	0.0	1.0	0.0	2.0	0.0	2.0	0.0	0.0	0.0	0.0	0.0	1.0	0.0	0.0	0.0	0.0	0.0	1.0	1.0	0.0	0.0	0.0	0.0	3.0	1.0	1.0	0.0	3.0	1.0	1.0	0.0	0.0	1.0	1.0	0.0	0.0	0.0	0.0	0.0	0.0	0.0
1350	0.0	0.0	0.0	0.0	0.0	0.0	0.0	0.0	0.0	0.0	0.0	0.0	0.0	0.0	0.0	0.0	0.0	0.0	0.0	1.0	0.0	0.0	0.0	0.0	1.0	0.0	0.0	0.0	1.0	0.0	0.0	0.0	0.0	0.0	0.0	0.0	0.0	0.0	0.0	0.0	0.0	0.0	0.0	0.0	0.0	0.0	1.0	0.0	0.0
1351	0.0	3.0	4.0	1.0	11.0	6.0	8.0	2.0	1.0	0.0	2.0	0.0	0.0	1.0	6.0	7.0	0.0	4.0	4.0	5.0	2.0	6.0	1.0	0.0	3.0	4.0	2.0	2.0	2.0	1.0	2.0	0.0	0.0	0.0	1.0	2.0	4.0	1.0	1.0	2.0	0.0	4.0	0.0	4.0	1.0	0.0	0.0	1.0	1.0
1352	1.0	1.0	3.0	2.0	5.0	3.0	1.0	1.0	5.0	0.0	0.0	1.0	1.0	1.0	2.0	1.0	1.0	0.0	4.0	2.0	3.0	9.0	2.0	1.0	1.0	0.0	2.0	1.0	2.0	1.0	2.0	2.0	0.0	0.0	2.0	4.0	0.0	4.0	0.0	1.0	0.0	2.0	2.0	3.0	0.0	1.0	1.0	3.0	1.0
1353	3.0	1.0	3.0	3.0	1.0	4.0	1.0	2.0	5.0	0.0	1.0	3.0	2.0	2.0	3.0	1.0	1.0	1.0	4.0	4.0	3.0	1.0	4.0	1.0	2.0	1.0	0.0	2.0	0.0	1.0	2.0	2.0	0.0	2.0	0.0	3.0	1.0	3.0	0.0	2.0	1.0	4.0	0.0	6.0	0.0	3.0	2.0	0.0	0.0
1354	1.0	0.0	6.0	0.0	1.0	3.0	0.0	0.0	0.0	0.0	0.0	1.0	0.0	0.0	2.0	0.0	0.0	0.0	0.0	1.0	5.0	0.0	1.0	2.0	0.0	0.0	0.0	0.0	0.0	1.0	0.0	0.0	0.0	0.0	0.0	2.0	0.0	0.0	0.0	0.0	0.0	3.0	2.0	1.0	0.0	0.0	0.0	2.0	0.0
1355	0.0	0.0	0.0	0.0	0.0	0.0	0.0	0.0	0.0	0.0	0.0	0.0	0.0	0.0	0.0	0.0	0.0	0.0	0.0	1.0	0.0	0.0	0.0	0.0	0.0	0.0	0.0	0.0	0.0	0.0	0.0	1.0	0.0	0.0	0.0	0.0	0.0	0.0	0.0	0.0	0.0	0.0	0.0	1.0	0.0	0.0	0.0	1.0	0.0
1356	0.0	0.0	0.0	0.0	0.0	0.0	0.0	0.0	0.0	0.0	0.0	0.0	0.0	0.0	0.0	0.0	0.0	0.0	0.0	1.0	9.0	1.0	1.0	1.0	0.0	0.0	0.0	0.0	0.0	0.0	0.0	0.0	0.0	0.0	0.0	0.0	1.0	0.0	4.0	9.0	5.0	7.0	1.0	3.0	3.0	5.0	13.0	2.0	0.0
1357	0.0	0.0	0.0	0.0	1.0	0.0	0.0	0.0	0.0	0.0	0.0	0.0	0.0	0.0	0.0	0.0	0.0	0.0	0.0	1.0	0.0	0.0	0.0	0.0	0.0	0.0	0.0	0.0	0.0	2.0	0.0	0.0	0.0	0.0	0.0	0.0	0.0	0.0	1.0	0.0	1.0	1.0	0.0	0.0	0.0	0.0	0.0	0.0	0.0
1358	0.0	0.0	0.0	0.0	0.0	0.0	0.0	0.0	0.0	0.0	0.0	0.0	0.0	0.0	0.0	0.0	0.0	0.0	2.0	1.0	3.0	0.0	1.0	2.0	2.0	4.0	0.0	2.0	1.0	4.0	3.0	3.0	0.0	4.0	0.0	2.0	0.0	2.0	9.0	1.0	2.0	1.0	1.0	1.0	9.0	8.0	1.0	0.0	0.0
1359	0.0	0.0	0.0	0.0	1.0	0.0	0.0	0.0	0.0	0.0	0.0	0.0	0.0	0.0	0.0	1.0	0.0	0.0	0.0	1.0	1.0	0.0	0.0	0.0	0.0	0.0	0.0	1.0	1.0	0.0	0.0	0.0	0.0	0.0	1.0	1.0	0.0	0.0	1.0	0.0	0.0	1.0	0.0	0.0	0.0	0.0	0.0	0.0	0.0
1360	40.0	5.0	13.0	0.0	1.0	2.0	13.0	1.0	0.0	9.0	2.0	8.0	2.0	3.0	1.0	1.0	0.0	3.0	0.0	3.0	14.0	0.0	2.0	2.0	4.0	3.0	0.0	12.0	1.0	5.0	0.0	163.0	0.0	17.0	18.0	54.0	4.0	0.0	3.0	5.0	1.0	13.0	5.0	1.0	8.0	118.0	3.0	1.0	4.0
1361	0.0	1.0	2.0	0.0	0.0	1.0	1.0	0.0	1.0	0.0	4.0	0.0	0.0	1.0	0.0	2.0	0.0	1.0	1.0	2.0	2.0	0.0	0.0	2.0	0.0	1.0	0.0	0.0	0.0	2.0	1.0	0.0	2.0	2.0	2.0	1.0	1.0	0.0	0.0	1.0	0.0	0.0	0.0	2.0	4.0	1.0	2.0	1.0	0.0
1362	7.0	1.0	1.0	13.0	1.0	1.0	3.0	2.0	0.0	3.0	0.0	1.0	0.0	1.0	2.0	0.0	0.0	0.0	1.0	2.0	4.0	0.0	0.0	1.0	4.0	1.0	3.0	12.0	0.0	2.0	2.0	1.0	0.0	4.0	2.0	9.0	1.0	1.0	12.0	2.0	4.0	2.0	0.0	0.0	0.0	4.0	12.0	6.0	5.0
1363	0.0	0.0	0.0	0.0	0.0	0.0	0.0	0.0	0.0	0.0	0.0	0.0	0.0	0.0	0.0	0.0	0.0	0.0	0.0	1.0	0.0	0.0	0.0	0.0	0.0	1.0	0.0	0.0	0.0	1.0	0.0	0.0	0.0	0.0	0.0	0.0	0.0	1.0	0.0	0.0	0.0	0.0	0.0	1.0	0.0	0.0	0.0	0.0	0.0
1364	1.0	0.0	1.0	2.0	1.0	0.0	0.0	0.0	0.0	0.0	0.0	1.0	0.0	1.0	1.0	0.0	1.0	0.0	0.0	1.0	0.0	0.0	0.0	1.0	0.0	0.0	1.0	0.0	0.0	0.0	0.0	1.0	0.0	0.0	0.0	0.0	0.0	0.0	0.0	0.0	0.0	0.0	2.0	0.0	0.0	0.0	0.0	1.0	0.0
1365	0.0	0.0	0.0	0.0	0.0	0.0	0.0	0.0	0.0	0.0	0.0	0.0	0.0	0.0	0.0	0.0	0.0	0.0	0.0	2.0	0.0	0.0	0.0	0.0	0.0	0.0	0.0	0.0	0.0	0.0	0.0	0.0	0.0	0.0	0.0	0.0	0.0	0.0	0.0	0.0	0.0	0.0	0.0	0.0	0.0	0.0	1.0	0.0	0.0
1366	2.0	0.0	1.0	0.0	3.0	2.0	0.0	0.0	0.0	0.0	3.0	0.0	0.0	1.0	0.0	1.0	0.0	4.0	0.0	3.0	0.0	1.0	1.0	1.0	0.0	0.0	2.0	1.0	0.0	0.0	0.0	0.0	0.0	1.0	0.0	0.0	2.0	1.0	0.0	1.0	0.0	0.0	3.0	0.0	0.0	0.0	0.0	1.0	0.0
1367	1.0	0.0	0.0	0.0	0.0	0.0	0.0	0.0	1.0	0.0	0.0	0.0	0.0	2.0	0.0	1.0	0.0	0.0	0.0	1.0	0.0	0.0	0.0	1.0	0.0	1.0	0.0	0.0	1.0	1.0	5.0	1.0	0.0	0.0	0.0	0.0	0.0	1.0	1.0	0.0	0.0	0.0	0.0	0.0	0.0	1.0	1.0	0.0	0.0
1368	0.0	0.0	1.0	1.0	0.0	1.0	1.0	0.0	0.0	0.0	0.0	0.0	0.0	0.0	1.0	4.0	1.0	0.0	0.0	1.0	0.0	0.0	0.0	2.0	0.0	1.0	1.0	0.0	0.0	0.0	3.0	0.0	0.0	0.0	0.0	0.0	2.0	0.0	0.0	0.0	0.0	0.0	0.0	1.0	0.0	0.0	0.0	0.0	0.0
1369	2.0	1.0	1.0	0.0	0.0	3.0	0.0	0.0	2.0	0.0	0.0	0.0	0.0	1.0	0.0	1.0	1.0	2.0	0.0	2.0	2.0	0.0	1.0	0.0	1.0	0.0	3.0	1.0	1.0	1.0	1.0	0.0	0.0	0.0	0.0	0.0	1.0	0.0	0.0	2.0	0.0	0.0	2.0	1.0	0.0	0.0	1.0	4.0	1.0
1370	1.0	3.0	3.0	1.0	0.0	2.0	2.0	6.0	1.0	8.0	2.0	2.0	0.0	15.0	3.0	2.0	2.0	3.0	0.0	4.0	3.0	1.0	10.0	1.0	0.0	0.0	2.0	19.0	0.0	0.0	2.0	6.0	2.0	1.0	5.0	4.0	6.0	1.0	9.0	3.0	15.0	3.0	3.0	0.0	2.0	10.0	12.0	2.0	0.0
1371	0.0	0.0	0.0	0.0	0.0	0.0	0.0	0.0	0.0	0.0	0.0	0.0	0.0	0.0	0.0	0.0	0.0	0.0	0.0	1.0	0.0	0.0	0.0	0.0	0.0	0.0	0.0	0.0	0.0	0.0	1.0	1.0	0.0	0.0	0.0	0.0	1.0	0.0	0.0	0.0	0.0	0.0	1.0	1.0	0.0	1.0	0.0	0.0	0.0
1372	0.0	1.0	3.0	0.0	0.0	1.0	0.0	0.0	0.0	0.0	0.0	0.0	0.0	0.0	1.0	0.0	3.0	0.0	1.0	1.0	0.0	0.0	0.0	0.0	0.0	0.0	1.0	1.0	0.0	0.0	0.0	1.0	1.0	0.0	0.0	0.0	0.0	0.0	0.0	0.0	0.0	0.0	0.0	0.0	0.0	0.0	1.0	0.0	2.0
1373	0.0	1.0	0.0	0.0	0.0	1.0	0.0	0.0	0.0	0.0	2.0	0.0	2.0	3.0	0.0	2.0	1.0	1.0	0.0	1.0	1.0	0.0	1.0	1.0	0.0	0.0	0.0	2.0	0.0	1.0	2.0	0.0	0.0	0.0	0.0	0.0	0.0	0.0	2.0	0.0	0.0	1.0	0.0	1.0	1.0	0.0	0.0	0.0	0.0
1374	0.0	0.0	0.0	0.0	1.0	0.0	1.0	0.0	0.0	0.0	0.0	0.0	0.0	0.0	0.0	0.0	0.0	1.0	0.0	1.0	0.0	0.0	0.0	0.0	0.0	0.0	0.0	0.0	0.0	0.0	0.0	1.0	0.0	0.0	0.0	0.0	0.0	0.0	1.0	1.0	0.0	0.0	0.0	0.0	0.0	0.0	0.0	0.0	0.0
1375	0.0	6.0	0.0	1.0	2.0	2.0	1.0	0.0	1.0	0.0	0.0	0.0	1.0	3.0	0.0	0.0	0.0	1.0	0.0	2.0	2.0	0.0	1.0	2.0	0.0	0.0	1.0	3.0	0.0	0.0	0.0	5.0	5.0	6.0	6.0	9.0	0.0	0.0	2.0	3.0	0.0	0.0	0.0	0.0	0.0	4.0	0.0	0.0	4.0
1376	0.0	0.0	0.0	0.0	0.0	1.0	0.0	0.0	0.0	0.0	0.0	0.0	1.0	0.0	0.0	0.0	1.0	0.0	0.0	1.0	0.0	0.0	0.0	0.0	0.0	0.0	0.0	0.0	0.0	0.0	1.0	0.0	0.0	0.0	1.0	0.0	0.0	1.0	0.0	0.0	0.0	0.0	0.0	0.0	0.0	0.0	0.0	0.0	1.0
1377	0.0	0.0	0.0	0.0	0.0	0.0	0.0	0.0	0.0	0.0	0.0	0.0	1.0	0.0	0.0	0.0	0.0	0.0	0.0	1.0	0.0	0.0	0.0	0.0	0.0	0.0	0.0	0.0	0.0	0.0	0.0	0.0	0.0	1.0	0.0	0.0	1.0	0.0	0.0	0.0	1.0	0.0	0.0	0.0	0.0	0.0	0.0	0.0	0.0
1378	0.0	0.0	0.0	0.0	0.0	0.0	0.0	1.0	1.0	0.0	0.0	0.0	0.0	0.0	0.0	0.0	0.0	0.0	0.0	1.0	0.0	0.0	0.0	0.0	0.0	0.0	0.0	1.0	1.0	2.0	0.0	0.0	0.0	0.0	0.0	0.0	7.0	0.0	0.0	2.0	0.0	0.0	0.0	2.0	1.0	2.0	1.0	0.0	0.0
1379	0.0	2.0	2.0	0.0	0.0	0.0	2.0	1.0	0.0	2.0	1.0	2.0	0.0	0.0	2.0	3.0	0.0	0.0	0.0	1.0	2.0	0.0	1.0	0.0	0.0	0.0	1.0	2.0	2.0	0.0	0.0	4.0	0.0	2.0	1.0	1.0	0.0	0.0	1.0	0.0	0.0	0.0	0.0	1.0	2.0	1.0	0.0	1.0	0.0
1380	0.0	0.0	0.0	0.0	0.0	0.0	0.0	0.0	1.0	0.0	0.0	0.0	0.0	0.0	0.0	0.0	1.0	0.0	0.0	1.0	0.0	0.0	0.0	0.0	0.0	0.0	0.0	0.0	0.0	0.0	0.0	0.0	0.0	8.0	3.0	1.0	0.0	1.0	0.0	0.0	0.0	0.0	0.0	0.0	0.0	0.0	0.0	0.0	0.0
1381	0.0	0.0	0.0	0.0	0.0	1.0	0.0	0.0	0.0	0.0	0.0	0.0	0.0	0.0	0.0	0.0	0.0	1.0	1.0	1.0	2.0	0.0	0.0	0.0	0.0	0.0	0.0	0.0	0.0	1.0	0.0	1.0	0.0	0.0	0.0	0.0	0.0	0.0	1.0	0.0	4.0	7.0	0.0	1.0	1.0	1.0	0.0	0.0	0.0
1382	0.0	0.0	1.0	0.0	1.0	2.0	0.0	0.0	0.0	0.0	0.0	0.0	0.0	0.0	0.0	1.0	1.0	1.0	0.0	1.0	2.0	0.0	1.0	0.0	0.0	2.0	0.0	0.0	0.0	0.0	0.0	1.0	0.0	1.0	0.0	1.0	0.0	0.0	1.0	0.0	3.0	4.0	0.0	0.0	0.0	1.0	3.0	0.0	0.0
1383	0.0	0.0	0.0	0.0	0.0	0.0	0.0	0.0	0.0	0.0	0.0	0.0	0.0	0.0	0.0	0.0	0.0	0.0	0.0	2.0	0.0	0.0	0.0	0.0	0.0	0.0	0.0	0.0	0.0	0.0	0.0	0.0	0.0	0.0	0.0	0.0	0.0	0.0	0.0	0.0	0.0	0.0	0.0	0.0	0.0	0.0	0.0	0.0	0.0
1384	2.0	1.0	2.0	0.0	0.0	0.0	0.0	0.0	0.0	2.0	0.0	0.0	0.0	0.0	1.0	0.0	0.0	0.0	0.0	1.0	0.0	0.0	1.0	0.0	2.0	2.0	0.0	0.0	0.0	0.0	0.0	1.0	1.0	0.0	0.0	0.0	0.0	0.0	0.0	0.0	0.0	0.0	1.0	0.0	0.0	0.0	0.0	0.0	3.0
1385	0.0	0.0	1.0	1.0	0.0	0.0	1.0	0.0	0.0	2.0	0.0	1.0	0.0	3.0	0.0	0.0	6.0	2.0	0.0	2.0	0.0	1.0	0.0	1.0	1.0	0.0	2.0	3.0	0.0	0.0	1.0	1.0	7.0	1.0	0.0	0.0	1.0	0.0	0.0	3.0	5.0	0.0	0.0	0.0	0.0	0.0	0.0	0.0	2.0
1386	1.0	0.0	2.0	0.0	0.0	0.0	0.0	0.0	0.0	0.0	0.0	0.0	0.0	1.0	1.0	0.0	1.0	0.0	1.0	2.0	1.0	1.0	1.0	0.0	4.0	0.0	3.0	1.0	0.0	2.0	5.0	1.0	0.0	0.0	1.0	0.0	2.0	0.0	2.0	0.0	0.0	0.0	0.0	2.0	0.0	2.0	1.0	0.0	0.0
1387	1.0	0.0	12.0	8.0	1.0	0.0	3.0	0.0	0.0	8.0	1.0	1.0	7.0	14.0	2.0	4.0	0.0	0.0	1.0	4.0	7.0	0.0	1.0	1.0	5.0	3.0	0.0	8.0	0.0	1.0	0.0	10.0	19.0	2.0	20.0	9.0	4.0	2.0	11.0	5.0	19.0	3.0	3.0	0.0	6.0	45.0	1.0	38.0	0.0
1388	28.0	7.0	0.0	1.0	1.0	0.0	71.0	164.0	155.0	0.0	1.0	9.0	139.0	21.0	57.0	26.0	54.0	46.0	2.0	257.0	4.0	20.0	7.0	1.0	17.0	59.0	2.0	102.0	85.0	49.0	425.0	15.0	4.0	1.0	4.0	28.0	1137.0	171.0	3.0	48.0	43.0	4.0	0.0	195.0	62.0	138.0	4.0	2.0	1.0
1389	5.0	4.0	4.0	4.0	0.0	5.0	4.0	2.0	5.0	6.0	7.0	4.0	2.0	3.0	4.0	8.0	4.0	7.0	2.0	3.0	4.0	5.0	5.0	9.0	6.0	6.0	4.0	0.0	5.0	4.0	1.0	2.0	4.0	1.0	0.0	0.0	8.0	4.0	3.0	1.0	1.0	1.0	3.0	5.0	0.0	2.0	1.0	1.0	0.0
1390	3.0	3.0	1.0	1.0	2.0	2.0	0.0	0.0	2.0	0.0	2.0	2.0	2.0	2.0	1.0	1.0	2.0	0.0	0.0	6.0	3.0	0.0	1.0	0.0	2.0	0.0	0.0	0.0	1.0	2.0	1.0	0.0	0.0	0.0	0.0	0.0	1.0	0.0	0.0	0.0	2.0	1.0	4.0	2.0	0.0	2.0	0.0	6.0	3.0
1391	0.0	2.0	0.0	1.0	2.0	1.0	2.0	1.0	0.0	1.0	2.0	1.0	0.0	1.0	0.0	1.0	0.0	1.0	0.0	1.0	0.0	0.0	2.0	0.0	0.0	1.0	1.0	1.0	1.0	1.0	0.0	1.0	0.0	2.0	1.0	0.0	0.0	0.0	0.0	1.0	2.0	0.0	0.0	1.0	3.0	2.0	2.0	1.0	1.0
1392	0.0	0.0	0.0	0.0	1.0	0.0	0.0	0.0	0.0	0.0	0.0	0.0	0.0	0.0	0.0	0.0	1.0	0.0	0.0	1.0	0.0	0.0	0.0	0.0	0.0	0.0	0.0	0.0	0.0	0.0	0.0	0.0	0.0	0.0	0.0	0.0	0.0	0.0	0.0	0.0	0.0	0.0	0.0	0.0	0.0	0.0	0.0	0.0	0.0
1393	0.0	0.0	0.0	1.0	0.0	0.0	1.0	0.0	0.0	0.0	0.0	0.0	0.0	0.0	0.0	1.0	0.0	1.0	0.0	2.0	1.0	0.0	0.0	2.0	0.0	1.0	0.0	1.0	0.0	0.0	0.0	1.0	0.0	0.0	0.0	0.0	0.0	0.0	1.0	1.0	0.0	1.0	3.0	1.0	0.0	4.0	3.0	2.0	0.0
1394	1.0	13.0	1.0	21.0	4.0	0.0	4.0	2.0	0.0	2.0	2.0	0.0	10.0	1.0	0.0	0.0	0.0	27.0	0.0	5.0	6.0	19.0	16.0	4.0	1.0	0.0	1.0	0.0	2.0	6.0	0.0	0.0	3.0	4.0	21.0	0.0	0.0	0.0	0.0	0.0	0.0	1.0	32.0	0.0	4.0	1.0	5.0	8.0	1.0
1395	0.0	0.0	0.0	1.0	0.0	0.0	0.0	1.0	0.0	0.0	0.0	1.0	0.0	1.0	0.0	0.0	1.0	2.0	1.0	3.0	1.0	1.0	0.0	12.0	0.0	0.0	0.0	1.0	0.0	0.0	0.0	1.0	1.0	1.0	1.0	0.0	1.0	1.0	0.0	0.0	0.0	1.0	0.0	1.0	1.0	0.0	0.0	0.0	0.0
1396	2.0	2.0	0.0	0.0	0.0	1.0	1.0	0.0	0.0	0.0	0.0	0.0	0.0	0.0	1.0	1.0	0.0	0.0	0.0	1.0	0.0	0.0	0.0	1.0	0.0	0.0	0.0	0.0	2.0	0.0	0.0	3.0	0.0	0.0	0.0	0.0	0.0	0.0	0.0	0.0	0.0	0.0	1.0	0.0	0.0	0.0	0.0	1.0	1.0
1397	1.0	0.0	1.0	0.0	0.0	0.0	3.0	0.0	0.0	0.0	0.0	0.0	0.0	1.0	0.0	0.0	0.0	0.0	0.0	2.0	0.0	1.0	0.0	1.0	2.0	2.0	1.0	1.0	3.0	1.0	2.0	2.0	0.0	0.0	1.0	0.0	1.0	1.0	0.0	2.0	1.0	0.0	3.0	1.0	2.0	1.0	0.0	0.0	1.0
1398	2.0	5.0	0.0	3.0	2.0	3.0	3.0	1.0	2.0	0.0	4.0	0.0	0.0	0.0	0.0	2.0	0.0	3.0	1.0	2.0	0.0	3.0	1.0	2.0	5.0	5.0	1.0	2.0	3.0	1.0	1.0	1.0	0.0	0.0	0.0	1.0	3.0	1.0	0.0	0.0	1.0	0.0	4.0	13.0	0.0	2.0	0.0	6.0	9.0
1399	0.0	0.0	2.0	0.0	0.0	1.0	0.0	0.0	0.0	0.0	0.0	0.0	0.0	0.0	0.0	0.0	0.0	0.0	0.0	1.0	0.0	0.0	0.0	0.0	0.0	0.0	0.0	0.0	0.0	0.0	0.0	0.0	0.0	0.0	0.0	0.0	0.0	0.0	0.0	0.0	0.0	0.0	0.0	0.0	1.0	0.0	0.0	0.0	0.0
1400	2.0	0.0	1.0	1.0	4.0	1.0	2.0	4.0	4.0	3.0	0.0	3.0	1.0	1.0	5.0	1.0	2.0	4.0	0.0	4.0	3.0	0.0	0.0	2.0	2.0	1.0	3.0	1.0	2.0	6.0	1.0	3.0	3.0	4.0	5.0	7.0	2.0	4.0	1.0	5.0	4.0	1.0	1.0	3.0	3.0	4.0	4.0	0.0	1.0
1401	0.0	0.0	0.0	0.0	1.0	0.0	1.0	0.0	0.0	0.0	0.0	0.0	0.0	0.0	0.0	0.0	0.0	0.0	1.0	1.0	0.0	1.0	0.0	0.0	0.0	1.0	0.0	0.0	0.0	0.0	0.0	0.0	0.0	0.0	0.0	0.0	0.0	0.0	0.0	0.0	0.0	1.0	0.0	0.0	1.0	0.0	0.0	0.0	0.0
1402	0.0	2.0	4.0	1.0	6.0	3.0	1.0	0.0	0.0	0.0	2.0	0.0	0.0	0.0	0.0	3.0	0.0	4.0	0.0	3.0	0.0	3.0	1.0	1.0	0.0	0.0	0.0	1.0	2.0	1.0	0.0	0.0	0.0	0.0	3.0	1.0	0.0	0.0	0.0	1.0	1.0	3.0	2.0	1.0	0.0	1.0	0.0	0.0	0.0
1403	0.0	4.0	2.0	0.0	0.0	0.0	0.0	1.0	0.0	1.0	3.0	3.0	0.0	0.0	1.0	1.0	4.0	4.0	0.0	4.0	0.0	0.0	1.0	2.0	1.0	2.0	0.0	0.0	1.0	1.0	1.0	0.0	1.0	2.0	0.0	0.0	1.0	0.0	2.0	1.0	1.0	1.0	1.0	0.0	0.0	0.0	1.0	1.0	0.0
1404	1.0	0.0	0.0	0.0	2.0	1.0	0.0	1.0	1.0	0.0	1.0	0.0	1.0	0.0	0.0	0.0	0.0	0.0	0.0	1.0	1.0	1.0	0.0	2.0	1.0	1.0	0.0	1.0	3.0	1.0	1.0	1.0	2.0	0.0	0.0	0.0	0.0	0.0	0.0	0.0	4.0	1.0	0.0	1.0	1.0	1.0	0.0	1.0	0.0
1405	0.0	4.0	0.0	3.0	0.0	1.0	2.0	0.0	0.0	0.0	0.0	0.0	0.0	0.0	0.0	0.0	0.0	0.0	0.0	3.0	1.0	0.0	0.0	3.0	1.0	0.0	0.0	1.0	0.0	1.0	0.0	0.0	0.0	1.0	0.0	0.0	0.0	0.0	0.0	0.0	0.0	0.0	0.0	0.0	0.0	0.0	0.0	0.0	0.0
1406	4.0	3.0	15.0	4.0	6.0	10.0	2.0	0.0	0.0	0.0	0.0	0.0	0.0	0.0	0.0	0.0	0.0	0.0	1.0	2.0	4.0	1.0	2.0	1.0	0.0	0.0	2.0	0.0	3.0	0.0	1.0	0.0	0.0	0.0	0.0	0.0	0.0	0.0	0.0	0.0	1.0	0.0	2.0	1.0	2.0	0.0	7.0	0.0	3.0
1407	2.0	0.0	0.0	2.0	0.0	1.0	0.0	0.0	0.0	0.0	0.0	0.0	0.0	7.0	5.0	1.0	5.0	6.0	0.0	1.0	1.0	0.0	5.0	0.0	1.0	1.0	2.0	0.0	0.0	0.0	4.0	0.0	1.0	0.0	0.0	0.0	1.0	6.0	7.0	0.0	0.0	0.0	0.0	1.0	0.0	0.0	0.0	1.0	0.0
1408	14.0	11.0	0.0	10.0	10.0	2.0	23.0	6.0	11.0	9.0	13.0	20.0	16.0	9.0	18.0	11.0	14.0	32.0	1.0	3.0	1.0	2.0	2.0	1.0	38.0	15.0	2.0	5.0	32.0	37.0	33.0	4.0	1.0	5.0	18.0	4.0	9.0	11.0	6.0	27.0	1.0	0.0	2.0	1.0	2.0	1.0	4.0	1.0	3.0
1409	0.0	0.0	0.0	0.0	0.0	0.0	0.0	0.0	0.0	0.0	0.0	0.0	0.0	1.0	1.0	0.0	0.0	0.0	0.0	2.0	0.0	0.0	0.0	0.0	1.0	0.0	0.0	0.0	1.0	0.0	0.0	0.0	4.0	1.0	5.0	6.0	7.0	2.0	5.0	8.0	2.0	0.0	1.0	0.0	1.0	0.0	1.0	0.0	1.0
1410	1.0	2.0	2.0	0.0	2.0	2.0	1.0	2.0	0.0	1.0	2.0	2.0	0.0	0.0	0.0	0.0	0.0	2.0	0.0	3.0	0.0	4.0	1.0	3.0	5.0	3.0	3.0	0.0	3.0	0.0	0.0	1.0	0.0	0.0	0.0	0.0	1.0	0.0	1.0	2.0	3.0	0.0	1.0	0.0	0.0	3.0	0.0	2.0	1.0
1411	0.0	1.0	0.0	0.0	2.0	0.0	0.0	0.0	0.0	0.0	1.0	0.0	1.0	1.0	0.0	0.0	1.0	0.0	0.0	1.0	0.0	0.0	0.0	0.0	0.0	0.0	0.0	0.0	0.0	1.0	0.0	0.0	1.0	0.0	0.0	0.0	0.0	0.0	1.0	0.0	0.0	1.0	0.0	1.0	0.0	0.0	1.0	0.0	1.0
1412	5.0	5.0	1.0	1.0	7.0	8.0	12.0	1.0	1.0	1.0	2.0	2.0	1.0	5.0	7.0	7.0	3.0	2.0	4.0	2.0	0.0	4.0	0.0	1.0	2.0	0.0	4.0	0.0	2.0	0.0	7.0	3.0	1.0	3.0	7.0	1.0	1.0	5.0	0.0	0.0	1.0	0.0	3.0	16.0	0.0	5.0	0.0	0.0	0.0
1413	1.0	0.0	0.0	0.0	0.0	0.0	0.0	0.0	0.0	0.0	0.0	0.0	0.0	0.0	0.0	0.0	0.0	0.0	0.0	3.0	0.0	0.0	0.0	0.0	1.0	0.0	0.0	2.0	0.0	0.0	0.0	0.0	0.0	0.0	0.0	0.0	1.0	2.0	0.0	1.0	0.0	0.0	0.0	1.0	0.0	1.0	0.0	0.0	0.0
1414	2.0	1.0	0.0	2.0	2.0	0.0	0.0	1.0	1.0	0.0	2.0	3.0	1.0	4.0	2.0	0.0	3.0	4.0	0.0	1.0	1.0	2.0	0.0	2.0	1.0	1.0	1.0	2.0	3.0	1.0	0.0	0.0	0.0	1.0	0.0	1.0	1.0	2.0	4.0	2.0	2.0	3.0	1.0	1.0	4.0	0.0	4.0	0.0	1.0
1415	0.0	0.0	0.0	0.0	1.0	0.0	0.0	0.0	2.0	0.0	0.0	0.0	0.0	0.0	0.0	0.0	0.0	0.0	0.0	1.0	0.0	0.0	0.0	0.0	1.0	0.0	0.0	1.0	3.0	0.0	1.0	0.0	1.0	0.0	0.0	0.0	0.0	0.0	0.0	0.0	1.0	1.0	0.0	0.0	0.0	0.0	0.0	0.0	0.0
1416	28.0	22.0	19.0	20.0	9.0	33.0	3.0	18.0	43.0	8.0	40.0	23.0	13.0	8.0	23.0	12.0	16.0	37.0	15.0	26.0	11.0	41.0	32.0	33.0	34.0	23.0	14.0	10.0	28.0	12.0	7.0	1.0	8.0	8.0	5.0	2.0	23.0	41.0	12.0	14.0	1.0	3.0	28.0	50.0	3.0	12.0	5.0	51.0	169.0
1417	3.0	0.0	7.0	1.0	0.0	2.0	0.0	1.0	0.0	0.0	0.0	0.0	0.0	0.0	0.0	0.0	0.0	1.0	0.0	2.0	0.0	1.0	0.0	0.0	0.0	0.0	0.0	0.0	1.0	0.0	0.0	0.0	0.0	0.0	1.0	0.0	0.0	0.0	0.0	0.0	1.0	0.0	2.0	0.0	0.0	1.0	1.0	2.0	2.0
1418	0.0	0.0	0.0	0.0	0.0	0.0	0.0	3.0	0.0	1.0	0.0	2.0	3.0	0.0	0.0	0.0	6.0	1.0	0.0	1.0	2.0	0.0	0.0	0.0	0.0	0.0	0.0	0.0	0.0	0.0	0.0	0.0	1.0	19.0	1.0	3.0	1.0	1.0	1.0	0.0	5.0	1.0	0.0	2.0	0.0	0.0	0.0	0.0	0.0
1419	30.0	51.0	51.0	31.0	62.0	40.0	18.0	23.0	36.0	36.0	70.0	42.0	44.0	20.0	33.0	26.0	8.0	30.0	79.0	23.0	35.0	30.0	49.0	4.0	40.0	35.0	44.0	27.0	50.0	26.0	37.0	23.0	36.0	1.0	1.0	12.0	36.0	18.0	15.0	4.0	35.0	22.0	50.0	46.0	18.0	13.0	9.0	28.0	6.0
1420	10.0	8.0	10.0	2.0	19.0	9.0	9.0	1.0	2.0	1.0	2.0	10.0	1.0	10.0	1.0	3.0	3.0	9.0	0.0	2.0	1.0	5.0	11.0	0.0	10.0	3.0	4.0	9.0	9.0	2.0	9.0	1.0	1.0	0.0	0.0	7.0	9.0	4.0	1.0	2.0	0.0	3.0	1.0	3.0	0.0	0.0	2.0	4.0	10.0
1421	1.0	0.0	0.0	0.0	0.0	0.0	0.0	1.0	0.0	1.0	1.0	1.0	0.0	1.0	1.0	2.0	0.0	0.0	0.0	1.0	0.0	1.0	0.0	1.0	0.0	0.0	1.0	1.0	1.0	2.0	0.0	0.0	1.0	0.0	1.0	0.0	0.0	0.0	0.0	0.0	0.0	0.0	2.0	0.0	1.0	0.0	0.0	0.0	0.0
1422	0.0	0.0	1.0	0.0	0.0	0.0	0.0	0.0	0.0	0.0	1.0	0.0	0.0	0.0	0.0	1.0	0.0	0.0	0.0	1.0	0.0	0.0	0.0	0.0	1.0	0.0	0.0	0.0	0.0	0.0	0.0	0.0	1.0	0.0	1.0	0.0	0.0	0.0	0.0	0.0	0.0	0.0	0.0	1.0	0.0	0.0	0.0	0.0	0.0
1423	1.0	0.0	0.0	0.0	0.0	0.0	0.0	0.0	0.0	0.0	0.0	0.0	1.0	0.0	0.0	1.0	0.0	0.0	0.0	1.0	0.0	0.0	0.0	0.0	0.0	1.0	0.0	0.0	1.0	1.0	0.0	0.0	0.0	0.0	0.0	0.0	0.0	0.0	1.0	1.0	0.0	0.0	0.0	0.0	0.0	0.0	0.0	0.0	0.0
1424	4.0	0.0	0.0	0.0	0.0	2.0	0.0	0.0	0.0	0.0	45.0	0.0	1.0	0.0	0.0	2.0	0.0	0.0	1.0	1.0	9.0	0.0	4.0	0.0	11.0	0.0	0.0	0.0	0.0	23.0	0.0	0.0	0.0	1.0	0.0	1.0	3.0	26.0	0.0	10.0	0.0	1.0	10.0	0.0	1.0	0.0	0.0	0.0	0.0
1425	0.0	1.0	1.0	0.0	2.0	1.0	1.0	1.0	1.0	0.0	0.0	2.0	2.0	1.0	1.0	0.0	1.0	1.0	0.0	1.0	0.0	1.0	1.0	0.0	0.0	1.0	0.0	0.0	0.0	0.0	0.0	1.0	3.0	2.0	0.0	1.0	4.0	0.0	0.0	3.0	1.0	0.0	1.0	1.0	1.0	0.0	1.0	1.0	1.0
1426	30.0	2.0	3.0	19.0	6.0	14.0	11.0	1.0	4.0	0.0	0.0	9.0	16.0	27.0	0.0	7.0	11.0	0.0	0.0	7.0	3.0	0.0	0.0	0.0	41.0	4.0	0.0	6.0	24.0	47.0	27.0	2.0	0.0	1.0	10.0	27.0	8.0	1.0	23.0	2.0	4.0	8.0	26.0	1.0	0.0	0.0	6.0	138.0	0.0
1427	2.0	6.0	1.0	6.0	4.0	9.0	3.0	1.0	2.0	1.0	1.0	1.0	1.0	0.0	0.0	3.0	0.0	0.0	0.0	16.0	2.0	4.0	11.0	7.0	13.0	3.0	14.0	4.0	5.0	6.0	1.0	2.0	6.0	1.0	7.0	9.0	6.0	9.0	4.0	8.0	0.0	1.0	5.0	3.0	7.0	5.0	0.0	5.0	3.0
1428	3.0	1.0	0.0	0.0	1.0	0.0	0.0	1.0	0.0	0.0	0.0	0.0	0.0	0.0	0.0	3.0	1.0	2.0	0.0	1.0	3.0	1.0	1.0	0.0	0.0	0.0	0.0	0.0	3.0	3.0	1.0	0.0	0.0	0.0	0.0	0.0	0.0	0.0	0.0	0.0	0.0	0.0	0.0	0.0	0.0	0.0	0.0	0.0	0.0
1429	1.0	0.0	0.0	0.0	0.0	0.0	0.0	4.0	2.0	1.0	0.0	2.0	1.0	1.0	2.0	0.0	1.0	1.0	0.0	1.0	0.0	0.0	0.0	0.0	0.0	0.0	0.0	1.0	0.0	0.0	0.0	0.0	1.0	1.0	1.0	0.0	1.0	0.0	0.0	0.0	2.0	0.0	0.0	5.0	0.0	0.0	0.0	0.0	0.0
1430	0.0	0.0	0.0	1.0	0.0	0.0	2.0	1.0	0.0	0.0	0.0	0.0	0.0	0.0	0.0	0.0	0.0	0.0	0.0	1.0	1.0	0.0	0.0	0.0	0.0	0.0	0.0	0.0	0.0	1.0	1.0	0.0	0.0	0.0	0.0	0.0	0.0	0.0	0.0	0.0	1.0	0.0	0.0	0.0	0.0	0.0	0.0	0.0	0.0
1431	0.0	5.0	2.0	4.0	2.0	4.0	7.0	0.0	0.0	0.0	0.0	2.0	0.0	1.0	2.0	3.0	3.0	0.0	4.0	2.0	4.0	0.0	2.0	3.0	2.0	9.0	1.0	0.0	1.0	6.0	4.0	2.0	0.0	0.0	0.0	1.0	5.0	3.0	2.0	0.0	0.0	1.0	5.0	5.0	8.0	5.0	0.0	0.0	0.0
1432	2.0	0.0	5.0	1.0	0.0	3.0	0.0	1.0	0.0	0.0	0.0	1.0	0.0	1.0	2.0	1.0	1.0	0.0	1.0	1.0	0.0	1.0	0.0	0.0	0.0	0.0	0.0	0.0	0.0	0.0	0.0	4.0	2.0	0.0	0.0	2.0	2.0	0.0	1.0	1.0	1.0	0.0	1.0	1.0	1.0	2.0	1.0	0.0	0.0
1433	0.0	0.0	0.0	0.0	0.0	0.0	0.0	0.0	0.0	0.0	0.0	0.0	0.0	0.0	0.0	0.0	0.0	0.0	0.0	1.0	0.0	0.0	0.0	0.0	0.0	0.0	0.0	0.0	0.0	0.0	0.0	0.0	0.0	0.0	0.0	0.0	1.0	0.0	0.0	0.0	0.0	0.0	0.0	0.0	0.0	0.0	0.0	0.0	0.0
1434	0.0	0.0	0.0	0.0	0.0	0.0	1.0	0.0	1.0	0.0	0.0	0.0	0.0	1.0	0.0	1.0	0.0	0.0	0.0	1.0	1.0	0.0	0.0	0.0	0.0	0.0	0.0	0.0	0.0	0.0	0.0	0.0	0.0	0.0	0.0	0.0	0.0	0.0	0.0	0.0	0.0	1.0	1.0	0.0	0.0	0.0	0.0	0.0	0.0
1435	1.0	2.0	4.0	0.0	0.0	2.0	0.0	0.0	0.0	0.0	1.0	1.0	0.0	0.0	0.0	0.0	0.0	0.0	0.0	2.0	2.0	0.0	0.0	2.0	0.0	0.0	0.0	0.0	0.0	0.0	0.0	0.0	0.0	0.0	0.0	0.0	0.0	0.0	0.0	1.0	2.0	0.0	1.0	1.0	0.0	1.0	0.0	0.0	0.0
1436	0.0	0.0	0.0	0.0	0.0	1.0	0.0	0.0	0.0	0.0	0.0	0.0	0.0	0.0	0.0	0.0	0.0	0.0	0.0	1.0	2.0	0.0	0.0	1.0	0.0	0.0	1.0	0.0	0.0	0.0	0.0	0.0	0.0	0.0	0.0	0.0	0.0	0.0	0.0	0.0	0.0	0.0	0.0	0.0	0.0	0.0	0.0	0.0	0.0
1437	0.0	1.0	1.0	0.0	1.0	1.0	2.0	0.0	0.0	0.0	0.0	0.0	0.0	0.0	0.0	0.0	0.0	0.0	0.0	1.0	0.0	0.0	0.0	0.0	0.0	1.0	1.0	0.0	0.0	0.0	0.0	0.0	0.0	0.0	1.0	0.0	0.0	0.0	0.0	0.0	0.0	1.0	0.0	0.0	0.0	1.0	1.0	0.0	0.0
1438	0.0	0.0	0.0	0.0	2.0	0.0	1.0	0.0	0.0	0.0	1.0	0.0	1.0	1.0	0.0	0.0	0.0	0.0	0.0	2.0	0.0	5.0	0.0	2.0	0.0	0.0	0.0	0.0	4.0	0.0	0.0	0.0	0.0	0.0	1.0	0.0	1.0	0.0	0.0	0.0	1.0	1.0	0.0	0.0	0.0	0.0	0.0	0.0	0.0
1439	1.0	0.0	3.0	1.0	0.0	0.0	0.0	2.0	1.0	0.0	0.0	2.0	0.0	1.0	1.0	1.0	2.0	1.0	0.0	1.0	0.0	0.0	0.0	2.0	1.0	0.0	0.0	0.0	0.0	1.0	0.0	1.0	0.0	0.0	2.0	0.0	0.0	0.0	2.0	0.0	0.0	0.0	1.0	1.0	2.0	2.0	3.0	2.0	0.0
1440	0.0	0.0	0.0	0.0	0.0	0.0	1.0	0.0	0.0	0.0	1.0	0.0	2.0	0.0	0.0	1.0	0.0	0.0	0.0	1.0	1.0	1.0	1.0	0.0	2.0	0.0	0.0	0.0	1.0	0.0	0.0	0.0	0.0	0.0	1.0	0.0	1.0	0.0	1.0	1.0	2.0	3.0	0.0	0.0	0.0	0.0	0.0	2.0	1.0
1441	0.0	0.0	1.0	0.0	0.0	0.0	1.0	0.0	0.0	0.0	0.0	0.0	0.0	1.0	0.0	0.0	0.0	0.0	0.0	2.0	0.0	0.0	0.0	0.0	0.0	0.0	0.0	0.0	0.0	2.0	0.0	0.0	0.0	0.0	0.0	0.0	0.0	0.0	0.0	0.0	0.0	0.0	0.0	1.0	0.0	0.0	0.0	1.0	0.0
1442	0.0	0.0	0.0	0.0	0.0	0.0	0.0	0.0	0.0	0.0	0.0	0.0	0.0	0.0	1.0	0.0	0.0	0.0	0.0	2.0	0.0	0.0	2.0	0.0	0.0	0.0	0.0	0.0	0.0	0.0	0.0	0.0	0.0	0.0	1.0	0.0	0.0	0.0	0.0	2.0	0.0	0.0	0.0	0.0	1.0	0.0	0.0	0.0	0.0
1443	0.0	0.0	1.0	0.0	2.0	1.0	1.0	0.0	0.0	1.0	0.0	0.0	2.0	0.0	0.0	0.0	2.0	0.0	1.0	1.0	3.0	0.0	0.0	0.0	0.0	0.0	0.0	0.0	1.0	1.0	0.0	0.0	0.0	1.0	0.0	0.0	1.0	0.0	0.0	1.0	0.0	0.0	0.0	0.0	0.0	0.0	2.0	0.0	0.0
1444	1.0	0.0	0.0	2.0	0.0	5.0	1.0	0.0	0.0	0.0	0.0	0.0	1.0	0.0	1.0	0.0	0.0	0.0	0.0	4.0	0.0	0.0	1.0	3.0	1.0	3.0	3.0	2.0	1.0	2.0	1.0	0.0	0.0	0.0	1.0	1.0	1.0	1.0	0.0	1.0	1.0	2.0	1.0	1.0	4.0	1.0	2.0	4.0	1.0
1445	0.0	2.0	0.0	2.0	0.0	1.0	0.0	2.0	3.0	0.0	0.0	1.0	0.0	0.0	0.0	0.0	0.0	0.0	0.0	2.0	0.0	0.0	1.0	0.0	1.0	1.0	0.0	0.0	0.0	0.0	0.0	0.0	0.0	0.0	0.0	1.0	0.0	0.0	0.0	1.0	0.0	7.0	0.0	1.0	0.0	1.0	1.0	0.0	0.0
1446	4.0	0.0	1.0	0.0	2.0	3.0	0.0	0.0	0.0	0.0	0.0	0.0	0.0	0.0	0.0	3.0	0.0	1.0	0.0	4.0	0.0	0.0	1.0	1.0	1.0	0.0	0.0	1.0	0.0	3.0	1.0	2.0	0.0	1.0	1.0	1.0	2.0	3.0	0.0	2.0	0.0	1.0	0.0	3.0	0.0	2.0	0.0	3.0	1.0
1447	1.0	0.0	0.0	5.0	0.0	1.0	0.0	4.0	1.0	7.0	0.0	0.0	6.0	7.0	2.0	1.0	1.0	0.0	0.0	3.0	1.0	0.0	0.0	1.0	3.0	14.0	1.0	4.0	0.0	5.0	1.0	6.0	11.0	12.0	55.0	4.0	7.0	1.0	1.0	2.0	1.0	0.0	1.0	0.0	2.0	0.0	0.0	0.0	1.0
1448	0.0	0.0	0.0	0.0	0.0	0.0	0.0	0.0	0.0	0.0	0.0	0.0	0.0	0.0	0.0	0.0	0.0	0.0	0.0	1.0	0.0	1.0	0.0	0.0	0.0	0.0	1.0	0.0	0.0	0.0	0.0	0.0	0.0	0.0	0.0	1.0	0.0	0.0	0.0	0.0	0.0	0.0	0.0	0.0	0.0	0.0	0.0	0.0	0.0
1449	0.0	1.0	1.0	2.0	0.0	0.0	1.0	0.0	0.0	0.0	1.0	1.0	1.0	0.0	3.0	0.0	0.0	1.0	1.0	3.0	0.0	1.0	2.0	1.0	1.0	2.0	1.0	2.0	0.0	0.0	1.0	1.0	1.0	1.0	1.0	3.0	0.0	1.0	3.0	0.0	0.0	2.0	2.0	1.0	0.0	2.0	3.0	0.0	0.0
1450	5.0	2.0	1.0	6.0	4.0	3.0	2.0	0.0	2.0	0.0	0.0	0.0	0.0	2.0	1.0	2.0	2.0	6.0	3.0	3.0	1.0	1.0	0.0	8.0	4.0	1.0	0.0	4.0	1.0	1.0	2.0	0.0	1.0	0.0	1.0	0.0	8.0	2.0	0.0	0.0	1.0	1.0	4.0	6.0	2.0	2.0	0.0	0.0	0.0
1451	8.0	4.0	5.0	1.0	1.0	4.0	1.0	2.0	1.0	0.0	1.0	3.0	0.0	2.0	2.0	0.0	0.0	2.0	1.0	1.0	0.0	1.0	1.0	0.0	4.0	0.0	5.0	1.0	0.0	2.0	1.0	1.0	3.0	0.0	0.0	1.0	0.0	0.0	2.0	1.0	3.0	3.0	2.0	0.0	1.0	0.0	0.0	2.0	4.0
1452	0.0	0.0	0.0	0.0	0.0	0.0	2.0	1.0	0.0	0.0	0.0	0.0	1.0	0.0	0.0	0.0	0.0	0.0	0.0	1.0	0.0	1.0	0.0	0.0	1.0	0.0	1.0	0.0	0.0	0.0	3.0	0.0	0.0	0.0	0.0	0.0	0.0	0.0	0.0	0.0	1.0	0.0	2.0	0.0	0.0	0.0	1.0	4.0	1.0
1453	0.0	0.0	1.0	0.0	0.0	0.0	0.0	0.0	0.0	0.0	0.0	0.0	0.0	0.0	0.0	0.0	0.0	0.0	0.0	1.0	0.0	0.0	0.0	0.0	0.0	0.0	0.0	0.0	0.0	0.0	0.0	0.0	0.0	0.0	0.0	0.0	0.0	0.0	0.0	0.0	1.0	0.0	0.0	0.0	0.0	0.0	0.0	1.0	0.0
1454	0.0	1.0	0.0	0.0	0.0	0.0	1.0	0.0	0.0	0.0	0.0	1.0	0.0	0.0	0.0	0.0	0.0	0.0	0.0	1.0	0.0	0.0	1.0	0.0	2.0	0.0	0.0	1.0	0.0	0.0	1.0	1.0	0.0	0.0	0.0	1.0	0.0	1.0	0.0	0.0	0.0	1.0	0.0	0.0	0.0	0.0	0.0	0.0	0.0
1455	0.0	0.0	0.0	0.0	0.0	0.0	0.0	0.0	0.0	0.0	0.0	0.0	0.0	0.0	0.0	0.0	0.0	0.0	0.0	1.0	0.0	0.0	0.0	5.0	0.0	1.0	0.0	0.0	0.0	0.0	0.0	0.0	0.0	0.0	0.0	0.0	0.0	0.0	0.0	0.0	0.0	0.0	2.0	0.0	0.0	3.0	3.0	6.0	1.0
1456	14.0	6.0	0.0	4.0	5.0	0.0	1.0	1.0	0.0	3.0	3.0	0.0	0.0	9.0	5.0	0.0	0.0	0.0	0.0	4.0	8.0	0.0	1.0	0.0	11.0	20.0	1.0	35.0	4.0	15.0	16.0	12.0	0.0	0.0	1.0	0.0	8.0	5.0	0.0	0.0	1.0	12.0	12.0	1.0	6.0	1.0	0.0	0.0	2.0
1457	3.0	0.0	2.0	0.0	0.0	0.0	0.0	1.0	0.0	0.0	0.0	0.0	0.0	4.0	0.0	1.0	1.0	0.0	0.0	2.0	0.0	0.0	0.0	2.0	0.0	0.0	1.0	1.0	1.0	3.0	3.0	2.0	0.0	1.0	0.0	0.0	0.0	0.0	0.0	0.0	3.0	0.0	1.0	0.0	0.0	0.0	0.0	0.0	1.0
1458	0.0	0.0	0.0	0.0	1.0	0.0	0.0	0.0	0.0	0.0	0.0	0.0	0.0	0.0	0.0	1.0	0.0	0.0	1.0	1.0	0.0	0.0	0.0	0.0	0.0	1.0	0.0	0.0	1.0	0.0	1.0	0.0	0.0	0.0	0.0	1.0	0.0	0.0	0.0	0.0	1.0	0.0	0.0	0.0	0.0	0.0	0.0	0.0	0.0
1459	3.0	1.0	1.0	3.0	4.0	1.0	2.0	0.0	3.0	1.0	1.0	3.0	0.0	3.0	3.0	2.0	1.0	6.0	1.0	4.0	1.0	1.0	0.0	9.0	1.0	0.0	1.0	0.0	2.0	0.0	3.0	1.0	0.0	0.0	4.0	1.0	10.0	3.0	1.0	0.0	0.0	0.0	0.0	2.0	0.0	1.0	3.0	2.0	0.0
1460	2.0	3.0	0.0	0.0	2.0	2.0	0.0	1.0	2.0	0.0	0.0	1.0	0.0	2.0	1.0	0.0	2.0	0.0	0.0	2.0	0.0	0.0	1.0	2.0	0.0	3.0	1.0	2.0	1.0	3.0	0.0	3.0	2.0	2.0	1.0	0.0	0.0	1.0	2.0	1.0	0.0	0.0	3.0	1.0	0.0	0.0	0.0	0.0	0.0
1461	2.0	0.0	2.0	0.0	0.0	0.0	0.0	0.0	0.0	0.0	0.0	0.0	1.0	0.0	0.0	0.0	0.0	0.0	0.0	1.0	2.0	0.0	0.0	2.0	0.0	0.0	0.0	0.0	0.0	0.0	0.0	1.0	0.0	0.0	0.0	0.0	0.0	0.0	0.0	0.0	0.0	0.0	3.0	0.0	0.0	0.0	0.0	1.0	0.0
1462	0.0	1.0	1.0	1.0	0.0	0.0	0.0	1.0	2.0	1.0	1.0	2.0	1.0	1.0	3.0	0.0	0.0	0.0	0.0	1.0	0.0	1.0	1.0	0.0	0.0	0.0	0.0	1.0	1.0	0.0	1.0	1.0	0.0	4.0	3.0	3.0	0.0	3.0	3.0	3.0	0.0	0.0	1.0	0.0	0.0	1.0	1.0	0.0	1.0
1463	0.0	0.0	0.0	0.0	0.0	0.0	0.0	0.0	0.0	0.0	0.0	0.0	0.0	0.0	0.0	0.0	0.0	1.0	0.0	1.0	0.0	1.0	0.0	0.0	0.0	0.0	0.0	0.0	0.0	1.0	0.0	0.0	0.0	0.0	0.0	0.0	0.0	0.0	0.0	0.0	0.0	0.0	0.0	0.0	0.0	0.0	0.0	0.0	0.0
1464	0.0	0.0	0.0	0.0	0.0	0.0	1.0	0.0	0.0	0.0	0.0	0.0	0.0	0.0	0.0	0.0	1.0	0.0	1.0	2.0	0.0	1.0	2.0	2.0	0.0	0.0	0.0	0.0	0.0	0.0	0.0	0.0	0.0	0.0	0.0	1.0	0.0	0.0	0.0	0.0	0.0	0.0	0.0	1.0	0.0	0.0	0.0	0.0	0.0
1465	0.0	0.0	0.0	0.0	0.0	0.0	0.0	2.0	2.0	0.0	0.0	0.0	4.0	0.0	0.0	0.0	0.0	1.0	0.0	2.0	0.0	0.0	0.0	0.0	0.0	2.0	0.0	5.0	2.0	1.0	4.0	2.0	0.0	0.0	0.0	0.0	6.0	1.0	0.0	0.0	5.0	0.0	0.0	3.0	0.0	1.0	0.0	0.0	0.0
1466	0.0	0.0	2.0	0.0	0.0	0.0	0.0	0.0	0.0	1.0	0.0	0.0	0.0	2.0	0.0	3.0	2.0	1.0	0.0	4.0	0.0	1.0	1.0	0.0	0.0	3.0	1.0	2.0	2.0	5.0	1.0	0.0	0.0	2.0	2.0	1.0	1.0	0.0	0.0	2.0	2.0	2.0	2.0	1.0	2.0	3.0	1.0	1.0	1.0
1467	630.0	9.0	2.0	555.0	202.0	685.0	253.0	477.0	2.0	2.0	4.0	2.0	0.0	2.0	0.0	1.0	0.0	5.0	0.0	8.0	2.0	2.0	1.0	4.0	245.0	1124.0	120.0	1388.0	388.0	869.0	4.0	1967.0	1.0	179.0	19.0	4.0	2.0	3.0	0.0	5.0	3.0	1.0	0.0	254.0	2.0	3.0	0.0	3.0	0.0
1468	0.0	1.0	5.0	2.0	3.0	0.0	0.0	0.0	0.0	0.0	0.0	0.0	0.0	0.0	0.0	2.0	2.0	1.0	0.0	2.0	1.0	0.0	2.0	0.0	1.0	0.0	1.0	2.0	1.0	0.0	4.0	0.0	0.0	0.0	1.0	5.0	0.0	1.0	0.0	1.0	0.0	0.0	0.0	1.0	0.0	0.0	0.0	0.0	1.0
1469	1.0	1.0	0.0	1.0	5.0	3.0	0.0	2.0	1.0	2.0	0.0	0.0	2.0	2.0	0.0	1.0	0.0	1.0	0.0	2.0	1.0	5.0	0.0	0.0	0.0	0.0	0.0	0.0	0.0	1.0	0.0	2.0	0.0	0.0	0.0	0.0	2.0	0.0	0.0	4.0	0.0	0.0	1.0	0.0	0.0	0.0	0.0	0.0	0.0
1470	3.0	0.0	0.0	0.0	1.0	1.0	13.0	9.0	2.0	1.0	5.0	0.0	0.0	3.0	8.0	1.0	7.0	10.0	0.0	2.0	0.0	0.0	1.0	0.0	0.0	8.0	0.0	0.0	1.0	0.0	2.0	1.0	2.0	6.0	1.0	0.0	4.0	1.0	3.0	1.0	0.0	0.0	0.0	5.0	0.0	0.0	0.0	1.0	0.0
1471	0.0	0.0	1.0	0.0	1.0	1.0	0.0	0.0	0.0	0.0	0.0	0.0	0.0	0.0	0.0	0.0	0.0	0.0	1.0	3.0	0.0	2.0	0.0	1.0	0.0	0.0	0.0	0.0	0.0	0.0	0.0	0.0	0.0	0.0	0.0	0.0	0.0	1.0	0.0	0.0	0.0	0.0	0.0	1.0	0.0	0.0	0.0	0.0	0.0
1472	1.0	3.0	1.0	1.0	3.0	2.0	2.0	0.0	1.0	0.0	0.0	1.0	1.0	0.0	0.0	1.0	0.0	0.0	3.0	16.0	0.0	2.0	0.0	24.0	1.0	0.0	1.0	1.0	0.0	1.0	0.0	3.0	1.0	1.0	1.0	1.0	1.0	1.0	0.0	1.0	0.0	0.0	1.0	1.0	4.0	6.0	2.0	3.0	3.0
1473	0.0	2.0	0.0	0.0	1.0	0.0	0.0	0.0	0.0	0.0	0.0	0.0	0.0	0.0	0.0	1.0	0.0	0.0	0.0	7.0	0.0	0.0	1.0	1.0	0.0	0.0	0.0	0.0	1.0	0.0	1.0	0.0	0.0	2.0	0.0	0.0	0.0	0.0	0.0	2.0	0.0	0.0	0.0	1.0	0.0	0.0	0.0	1.0	4.0
1474	0.0	4.0	4.0	1.0	2.0	1.0	2.0	0.0	1.0	1.0	0.0	2.0	2.0	1.0	4.0	2.0	1.0	1.0	4.0	5.0	3.0	0.0	3.0	1.0	5.0	8.0	3.0	12.0	5.0	3.0	2.0	0.0	6.0	7.0	0.0	0.0	1.0	1.0	1.0	2.0	1.0	2.0	1.0	0.0	5.0	5.0	4.0	3.0	2.0
1475	14.0	18.0	11.0	3.0	4.0	11.0	14.0	6.0	0.0	0.0	4.0	4.0	2.0	1.0	5.0	6.0	2.0	3.0	6.0	17.0	13.0	6.0	23.0	14.0	8.0	3.0	4.0	8.0	3.0	1.0	9.0	4.0	1.0	4.0	3.0	3.0	5.0	2.0	0.0	4.0	2.0	2.0	8.0	5.0	3.0	2.0	0.0	0.0	0.0
1476	0.0	0.0	0.0	0.0	0.0	0.0	0.0	0.0	0.0	0.0	0.0	0.0	0.0	0.0	0.0	0.0	0.0	0.0	0.0	1.0	0.0	1.0	0.0	0.0	0.0	0.0	1.0	0.0	0.0	0.0	0.0	0.0	0.0	0.0	1.0	0.0	0.0	0.0	0.0	0.0	0.0	0.0	0.0	0.0	0.0	0.0	0.0	0.0	1.0
1477	1.0	0.0	0.0	0.0	0.0	0.0	0.0	0.0	0.0	0.0	0.0	0.0	0.0	0.0	0.0	0.0	0.0	0.0	0.0	1.0	0.0	0.0	0.0	0.0	0.0	0.0	0.0	0.0	0.0	1.0	1.0	0.0	0.0	0.0	1.0	0.0	0.0	0.0	0.0	0.0	0.0	0.0	0.0	0.0	0.0	0.0	0.0	0.0	0.0
1478	0.0	0.0	0.0	0.0	0.0	0.0	0.0	0.0	0.0	0.0	0.0	0.0	0.0	0.0	0.0	0.0	0.0	0.0	0.0	4.0	8.0	1.0	0.0	8.0	1.0	3.0	1.0	5.0	0.0	4.0	3.0	2.0	1.0	3.0	0.0	3.0	4.0	3.0	3.0	1.0	3.0	4.0	5.0	0.0	4.0	2.0	6.0	4.0	3.0
1479	0.0	0.0	0.0	0.0	0.0	0.0	0.0	0.0	0.0	0.0	0.0	0.0	0.0	0.0	0.0	0.0	0.0	0.0	0.0	2.0	1.0	0.0	0.0	1.0	1.0	1.0	1.0	0.0	0.0	1.0	0.0	0.0	0.0	0.0	0.0	0.0	0.0	0.0	0.0	0.0	0.0	0.0	2.0	0.0	0.0	0.0	0.0	0.0	0.0
1480	0.0	0.0	0.0	1.0	2.0	0.0	0.0	2.0	1.0	2.0	1.0	2.0	2.0	1.0	1.0	4.0	0.0	1.0	1.0	4.0	2.0	0.0	3.0	3.0	2.0	1.0	1.0	0.0	1.0	3.0	1.0	2.0	2.0	1.0	1.0	1.0	0.0	3.0	1.0	1.0	1.0	2.0	0.0	2.0	2.0	2.0	0.0	1.0	0.0
1481	0.0	0.0	1.0	1.0	2.0	1.0	1.0	0.0	0.0	0.0	0.0	0.0	0.0	0.0	0.0	0.0	0.0	0.0	0.0	1.0	3.0	0.0	0.0	0.0	0.0	1.0	0.0	0.0	1.0	0.0	0.0	0.0	0.0	0.0	0.0	0.0	0.0	0.0	0.0	0.0	0.0	0.0	0.0	1.0	0.0	0.0	1.0	0.0	1.0
1482	0.0	0.0	0.0	0.0	0.0	0.0	0.0	0.0	1.0	0.0	0.0	0.0	0.0	1.0	0.0	0.0	0.0	1.0	0.0	1.0	0.0	0.0	0.0	1.0	1.0	0.0	0.0	0.0	0.0	1.0	0.0	0.0	0.0	1.0	0.0	0.0	0.0	0.0	0.0	2.0	0.0	0.0	1.0	1.0	1.0	0.0	0.0	0.0	0.0
1483	0.0	0.0	0.0	0.0	0.0	0.0	0.0	0.0	0.0	0.0	0.0	0.0	0.0	0.0	0.0	0.0	0.0	0.0	0.0	1.0	0.0	0.0	0.0	0.0	0.0	0.0	0.0	0.0	0.0	0.0	0.0	0.0	0.0	1.0	0.0	3.0	0.0	0.0	0.0	1.0	0.0	0.0	0.0	1.0	0.0	0.0	0.0	0.0	0.0
1484	1.0	0.0	1.0	0.0	0.0	1.0	0.0	0.0	0.0	0.0	0.0	0.0	1.0	0.0	0.0	0.0	0.0	0.0	0.0	1.0	0.0	0.0	0.0	1.0	0.0	0.0	0.0	0.0	0.0	0.0	0.0	0.0	0.0	0.0	1.0	0.0	0.0	0.0	0.0	1.0	0.0	0.0	0.0	0.0	1.0	1.0	0.0	0.0	0.0
1485	0.0	2.0	2.0	0.0	2.0	0.0	0.0	0.0	1.0	18.0	1.0	25.0	49.0	106.0	6.0	4.0	144.0	3.0	0.0	3.0	0.0	1.0	0.0	0.0	1.0	1.0	0.0	7.0	1.0	3.0	0.0	11.0	0.0	0.0	0.0	1.0	2.0	1.0	2.0	3.0	1.0	18.0	1.0	0.0	0.0	2.0	58.0	0.0	8.0
1486	0.0	1.0	0.0	0.0	1.0	1.0	2.0	0.0	0.0	0.0	0.0	0.0	0.0	0.0	0.0	0.0	0.0	0.0	0.0	2.0	0.0	1.0	1.0	0.0	0.0	1.0	0.0	1.0	1.0	1.0	0.0	0.0	0.0	0.0	0.0	1.0	0.0	0.0	0.0	0.0	0.0	0.0	0.0	0.0	0.0	0.0	0.0	2.0	0.0
1487	3.0	1.0	4.0	0.0	7.0	5.0	7.0	0.0	0.0	0.0	0.0	2.0	1.0	1.0	0.0	0.0	1.0	1.0	3.0	2.0	2.0	1.0	4.0	0.0	6.0	2.0	1.0	7.0	3.0	1.0	3.0	0.0	0.0	0.0	1.0	3.0	1.0	1.0	1.0	0.0	0.0	2.0	1.0	0.0	0.0	0.0	0.0	6.0	1.0
1488	0.0	0.0	0.0	0.0	0.0	0.0	1.0	0.0	4.0	0.0	0.0	1.0	0.0	0.0	1.0	0.0	0.0	4.0	0.0	2.0	0.0	1.0	0.0	0.0	0.0	0.0	0.0	0.0	0.0	0.0	0.0	0.0	0.0	0.0	0.0	0.0	1.0	0.0	0.0	0.0	1.0	0.0	0.0	0.0	0.0	0.0	0.0	0.0	0.0
1489	2.0	2.0	0.0	2.0	2.0	2.0	0.0	0.0	1.0	1.0	0.0	0.0	2.0	0.0	1.0	1.0	0.0	0.0	2.0	3.0	2.0	0.0	1.0	2.0	0.0	2.0	0.0	0.0	0.0	0.0	0.0	0.0	1.0	0.0	1.0	1.0	1.0	0.0	0.0	0.0	1.0	1.0	1.0	4.0	0.0	0.0	0.0	0.0	0.0
1490	0.0	0.0	1.0	1.0	0.0	0.0	0.0	0.0	1.0	0.0	0.0	1.0	0.0	0.0	1.0	0.0	1.0	1.0	0.0	3.0	0.0	1.0	0.0	0.0	0.0	2.0	0.0	1.0	0.0	0.0	0.0	0.0	0.0	1.0	0.0	0.0	0.0	0.0	0.0	1.0	1.0	0.0	0.0	0.0	0.0	0.0	0.0	1.0	0.0
1491	0.0	2.0	0.0	0.0	2.0	0.0	0.0	0.0	0.0	0.0	2.0	0.0	0.0	0.0	0.0	1.0	0.0	0.0	9.0	11.0	0.0	0.0	3.0	0.0	3.0	2.0	2.0	0.0	0.0	0.0	0.0	0.0	1.0	0.0	0.0	0.0	2.0	0.0	0.0	0.0	0.0	3.0	2.0	0.0	0.0	0.0	0.0	1.0	0.0
1492	2.0	2.0	9.0	1.0	5.0	1.0	2.0	0.0	0.0	0.0	0.0	0.0	1.0	1.0	2.0	0.0	0.0	1.0	0.0	1.0	3.0	1.0	1.0	1.0	0.0	0.0	0.0	2.0	2.0	0.0	3.0	1.0	0.0	0.0	0.0	1.0	0.0	0.0	0.0	3.0	0.0	0.0	0.0	0.0	0.0	0.0	3.0	0.0	0.0
1493	0.0	0.0	1.0	0.0	0.0	1.0	0.0	1.0	0.0	0.0	0.0	0.0	0.0	0.0	0.0	0.0	0.0	0.0	0.0	1.0	0.0	0.0	0.0	0.0	0.0	0.0	0.0	0.0	0.0	0.0	0.0	0.0	0.0	0.0	0.0	0.0	0.0	0.0	0.0	0.0	0.0	1.0	0.0	0.0	0.0	0.0	0.0	0.0	0.0
1494	9.0	6.0	5.0	11.0	4.0	11.0	21.0	3.0	7.0	1.0	0.0	4.0	2.0	4.0	5.0	4.0	5.0	6.0	32.0	17.0	8.0	25.0	7.0	9.0	8.0	8.0	15.0	2.0	4.0	2.0	4.0	0.0	0.0	0.0	1.0	3.0	8.0	9.0	3.0	2.0	2.0	5.0	10.0	20.0	10.0	3.0	0.0	3.0	1.0
1495	1.0	1.0	1.0	1.0	0.0	0.0	2.0	0.0	1.0	0.0	0.0	1.0	0.0	0.0	0.0	2.0	0.0	1.0	0.0	5.0	0.0	2.0	0.0	4.0	1.0	0.0	2.0	0.0	0.0	0.0	3.0	0.0	0.0	0.0	0.0	0.0	1.0	3.0	0.0	1.0	0.0	3.0	2.0	3.0	1.0	0.0	0.0	6.0	0.0
1496	3.0	1.0	1.0	1.0	0.0	0.0	0.0	0.0	6.0	3.0	0.0	0.0	0.0	0.0	0.0	0.0	0.0	0.0	0.0	4.0	0.0	0.0	5.0	0.0	1.0	4.0	0.0	22.0	6.0	8.0	0.0	7.0	0.0	7.0	2.0	5.0	4.0	0.0	3.0	1.0	4.0	10.0	1.0	1.0	2.0	0.0	7.0	1.0	2.0
1497	1.0	0.0	0.0	0.0	1.0	0.0	0.0	0.0	0.0	0.0	0.0	0.0	0.0	0.0	0.0	0.0	0.0	0.0	0.0	1.0	1.0	1.0	0.0	1.0	0.0	0.0	0.0	0.0	0.0	1.0	0.0	0.0	0.0	0.0	0.0	0.0	0.0	0.0	0.0	0.0	0.0	0.0	0.0	0.0	0.0	0.0	0.0	0.0	0.0
1498	0.0	0.0	0.0	0.0	0.0	0.0	0.0	0.0	0.0	0.0	1.0	0.0	0.0	0.0	0.0	0.0	0.0	0.0	0.0	2.0	0.0	0.0	0.0	0.0	0.0	0.0	0.0	0.0	0.0	0.0	0.0	1.0	0.0	0.0	0.0	1.0	0.0	0.0	0.0	0.0	0.0	0.0	0.0	0.0	0.0	0.0	0.0	0.0	0.0
1499	0.0	0.0	0.0	0.0	0.0	0.0	0.0	0.0	0.0	0.0	0.0	0.0	0.0	0.0	0.0	0.0	1.0	0.0	0.0	1.0	0.0	0.0	0.0	0.0	1.0	0.0	0.0	0.0	0.0	0.0	0.0	0.0	0.0	0.0	0.0	0.0	1.0	0.0	0.0	0.0	0.0	0.0	1.0	0.0	0.0	0.0	0.0	0.0	0.0
1500	0.0	0.0	0.0	0.0	0.0	0.0	0.0	0.0	0.0	0.0	0.0	0.0	0.0	0.0	0.0	0.0	0.0	1.0	0.0	1.0	0.0	0.0	0.0	0.0	0.0	0.0	0.0	0.0	0.0	0.0	0.0	0.0	0.0	0.0	0.0	0.0	0.0	0.0	0.0	0.0	0.0	0.0	0.0	0.0	0.0	0.0	0.0	0.0	0.0
1501	1.0	1.0	0.0	0.0	2.0	0.0	0.0	0.0	0.0	0.0	0.0	0.0	0.0	0.0	0.0	0.0	0.0	0.0	0.0	2.0	0.0	0.0	0.0	0.0	0.0	3.0	0.0	2.0	1.0	3.0	5.0	1.0	0.0	0.0	0.0	0.0	0.0	1.0	0.0	1.0	4.0	0.0	0.0	0.0	0.0	1.0	0.0	1.0	1.0
1502	0.0	0.0	0.0	0.0	0.0	0.0	0.0	0.0	0.0	0.0	0.0	0.0	0.0	0.0	0.0	0.0	0.0	0.0	0.0	1.0	0.0	0.0	0.0	0.0	0.0	0.0	0.0	0.0	0.0	0.0	0.0	0.0	0.0	1.0	0.0	0.0	0.0	0.0	0.0	0.0	0.0	0.0	0.0	0.0	0.0	0.0	0.0	0.0	0.0
1503	0.0	0.0	0.0	0.0	0.0	0.0	0.0	1.0	0.0	0.0	0.0	1.0	1.0	0.0	1.0	1.0	1.0	0.0	0.0	1.0	0.0	1.0	0.0	0.0	0.0	0.0	1.0	0.0	0.0	0.0	0.0	1.0	0.0	1.0	0.0	0.0	1.0	1.0	0.0	1.0	0.0	0.0	1.0	0.0	0.0	0.0	0.0	1.0	0.0
1504	37.0	29.0	3.0	62.0	6.0	15.0	24.0	2.0	15.0	74.0	35.0	52.0	7.0	29.0	35.0	16.0	209.0	7.0	5.0	31.0	85.0	68.0	11.0	16.0	4.0	24.0	14.0	2.0	19.0	9.0	29.0	173.0	7.0	229.0	10.0	37.0	121.0	68.0	80.0	42.0	17.0	20.0	68.0	8.0	275.0	213.0	112.0	3.0	63.0
1505	1.0	0.0	0.0	1.0	1.0	0.0	1.0	2.0	1.0	0.0	0.0	1.0	0.0	0.0	0.0	1.0	0.0	2.0	0.0	2.0	0.0	2.0	1.0	0.0	0.0	0.0	0.0	1.0	1.0	0.0	0.0	1.0	0.0	0.0	0.0	0.0	0.0	2.0	2.0	3.0	0.0	0.0	1.0	0.0	1.0	1.0	2.0	0.0	0.0
1506	0.0	0.0	0.0	0.0	0.0	1.0	0.0	1.0	0.0	0.0	0.0	0.0	0.0	0.0	0.0	0.0	1.0	0.0	0.0	1.0	3.0	0.0	0.0	0.0	0.0	0.0	0.0	0.0	0.0	0.0	0.0	0.0	1.0	0.0	0.0	0.0	0.0	0.0	1.0	1.0	0.0	2.0	1.0	0.0	1.0	2.0	2.0	4.0	2.0
1507	0.0	0.0	0.0	0.0	4.0	0.0	0.0	0.0	0.0	0.0	0.0	0.0	0.0	0.0	0.0	0.0	0.0	0.0	0.0	1.0	0.0	0.0	0.0	0.0	0.0	0.0	1.0	0.0	0.0	0.0	0.0	0.0	0.0	0.0	0.0	0.0	0.0	0.0	0.0	0.0	0.0	0.0	0.0	0.0	1.0	0.0	1.0	0.0	0.0
1508	0.0	1.0	0.0	1.0	0.0	1.0	0.0	1.0	0.0	1.0	2.0	0.0	0.0	0.0	1.0	0.0	0.0	0.0	0.0	2.0	1.0	0.0	0.0	0.0	0.0	0.0	0.0	2.0	0.0	0.0	0.0	0.0	1.0	1.0	0.0	0.0	1.0	0.0	0.0	0.0	0.0	3.0	0.0	1.0	0.0	0.0	2.0	1.0	0.0
1509	2.0	0.0	1.0	0.0	0.0	0.0	0.0	2.0	1.0	0.0	0.0	1.0	1.0	0.0	0.0	0.0	1.0	0.0	1.0	1.0	2.0	0.0	0.0	1.0	0.0	0.0	0.0	2.0	1.0	0.0	0.0	0.0	1.0	3.0	3.0	4.0	1.0	0.0	1.0	3.0	2.0	5.0	0.0	0.0	0.0	1.0	0.0	0.0	0.0
1510	0.0	0.0	0.0	0.0	1.0	0.0	2.0	0.0	0.0	2.0	0.0	0.0	3.0	0.0	0.0	1.0	1.0	0.0	1.0	2.0	0.0	3.0	0.0	2.0	0.0	0.0	0.0	1.0	3.0	0.0	0.0	0.0	1.0	4.0	2.0	2.0	0.0	0.0	0.0	0.0	0.0	0.0	2.0	0.0	0.0	0.0	0.0	2.0	0.0
1511	0.0	0.0	0.0	0.0	0.0	0.0	0.0	0.0	0.0	0.0	0.0	2.0	0.0	1.0	0.0	0.0	0.0	0.0	0.0	1.0	0.0	0.0	0.0	0.0	0.0	0.0	0.0	1.0	0.0	0.0	0.0	0.0	0.0	0.0	0.0	1.0	2.0	2.0	0.0	1.0	0.0	0.0	1.0	2.0	0.0	1.0	0.0	0.0	0.0
1512	0.0	0.0	0.0	0.0	0.0	0.0	0.0	0.0	0.0	0.0	1.0	0.0	0.0	0.0	0.0	0.0	0.0	0.0	0.0	1.0	0.0	0.0	0.0	0.0	0.0	0.0	0.0	0.0	0.0	0.0	0.0	0.0	0.0	0.0	1.0	0.0	2.0	0.0	0.0	0.0	0.0	0.0	0.0	0.0	1.0	0.0	0.0	0.0	0.0
1513	0.0	0.0	0.0	0.0	0.0	0.0	0.0	1.0	0.0	0.0	0.0	0.0	1.0	0.0	0.0	0.0	0.0	0.0	0.0	1.0	1.0	0.0	0.0	0.0	0.0	0.0	0.0	0.0	0.0	0.0	0.0	0.0	0.0	0.0	0.0	0.0	0.0	0.0	0.0	0.0	0.0	0.0	0.0	0.0	1.0	0.0	0.0	0.0	0.0
1514	0.0	0.0	0.0	0.0	0.0	0.0	0.0	0.0	0.0	0.0	0.0	0.0	0.0	0.0	1.0	1.0	0.0	0.0	0.0	2.0	0.0	0.0	1.0	1.0	1.0	1.0	2.0	0.0	0.0	0.0	0.0	0.0	0.0	0.0	0.0	0.0	0.0	0.0	0.0	0.0	0.0	1.0	0.0	0.0	1.0	0.0	0.0	3.0	0.0
1515	4.0	9.0	1.0	2.0	4.0	3.0	18.0	0.0	1.0	0.0	0.0	0.0	0.0	0.0	0.0	0.0	0.0	0.0	0.0	1.0	0.0	0.0	0.0	0.0	12.0	10.0	3.0	0.0	5.0	8.0	8.0	0.0	0.0	0.0	0.0	0.0	0.0	0.0	0.0	0.0	0.0	0.0	0.0	0.0	0.0	0.0	7.0	16.0	6.0
1516	1.0	0.0	0.0	0.0	0.0	0.0	0.0	0.0	0.0	0.0	0.0	0.0	0.0	0.0	0.0	0.0	0.0	0.0	0.0	2.0	0.0	0.0	0.0	0.0	0.0	0.0	0.0	0.0	0.0	0.0	0.0	0.0	0.0	0.0	0.0	0.0	0.0	0.0	0.0	0.0	0.0	0.0	0.0	1.0	0.0	0.0	1.0	0.0	0.0
1517	0.0	0.0	1.0	2.0	0.0	3.0	0.0	0.0	3.0	2.0	2.0	1.0	0.0	1.0	1.0	0.0	2.0	3.0	1.0	1.0	3.0	3.0	1.0	3.0	1.0	0.0	0.0	4.0	0.0	1.0	0.0	0.0	0.0	3.0	1.0	1.0	1.0	3.0	3.0	2.0	4.0	0.0	1.0	3.0	3.0	1.0	3.0	1.0	2.0
1518	3.0	3.0	1.0	0.0	0.0	0.0	1.0	2.0	0.0	1.0	0.0	0.0	1.0	0.0	0.0	0.0	2.0	2.0	0.0	1.0	1.0	3.0	0.0	2.0	2.0	1.0	1.0	0.0	0.0	1.0	1.0	0.0	0.0	1.0	0.0	1.0	0.0	0.0	0.0	3.0	0.0	1.0	0.0	0.0	0.0	1.0	0.0	1.0	0.0
1519	0.0	1.0	0.0	0.0	5.0	0.0	1.0	0.0	1.0	0.0	1.0	0.0	0.0	0.0	0.0	1.0	0.0	0.0	0.0	1.0	2.0	2.0	0.0	5.0	0.0	0.0	0.0	1.0	2.0	1.0	0.0	0.0	0.0	1.0	1.0	1.0	1.0	0.0	0.0	0.0	1.0	0.0	0.0	1.0	0.0	0.0	2.0	1.0	0.0
1520	0.0	1.0	0.0	0.0	2.0	1.0	0.0	1.0	1.0	0.0	0.0	1.0	1.0	0.0	1.0	1.0	1.0	1.0	0.0	2.0	1.0	1.0	0.0	0.0	2.0	1.0	0.0	0.0	1.0	2.0	1.0	0.0	2.0	0.0	1.0	0.0	1.0	0.0	1.0	1.0	1.0	0.0	0.0	1.0	0.0	1.0	0.0	1.0	1.0
1521	0.0	0.0	1.0	1.0	0.0	0.0	0.0	0.0	2.0	1.0	0.0	1.0	3.0	1.0	0.0	0.0	1.0	0.0	0.0	1.0	1.0	1.0	0.0	2.0	0.0	1.0	0.0	0.0	0.0	0.0	0.0	0.0	1.0	0.0	0.0	0.0	1.0	0.0	1.0	1.0	1.0	0.0	0.0	0.0	0.0	1.0	1.0	1.0	0.0
1522	0.0	1.0	0.0	0.0	0.0	0.0	1.0	0.0	5.0	0.0	0.0	0.0	0.0	1.0	1.0	0.0	0.0	4.0	0.0	1.0	2.0	3.0	0.0	1.0	3.0	1.0	1.0	0.0	0.0	0.0	0.0	0.0	0.0	0.0	0.0	0.0	0.0	1.0	0.0	0.0	0.0	0.0	0.0	2.0	1.0	1.0	0.0	2.0	0.0
1523	0.0	0.0	0.0	0.0	0.0	2.0	0.0	0.0	0.0	0.0	0.0	0.0	1.0	0.0	1.0	0.0	0.0	0.0	0.0	2.0	1.0	0.0	0.0	0.0	0.0	0.0	0.0	0.0	0.0	0.0	0.0	1.0	0.0	0.0	0.0	0.0	0.0	0.0	0.0	0.0	0.0	0.0	0.0	0.0	0.0	0.0	0.0	0.0	0.0
1524	0.0	0.0	0.0	0.0	0.0	0.0	0.0	0.0	0.0	0.0	0.0	0.0	0.0	0.0	0.0	0.0	0.0	0.0	0.0	1.0	2.0	0.0	0.0	1.0	0.0	0.0	0.0	1.0	0.0	0.0	0.0	0.0	0.0	0.0	0.0	0.0	0.0	0.0	0.0	1.0	0.0	0.0	1.0	0.0	1.0	0.0	1.0	0.0	1.0
1525	2.0	2.0	0.0	0.0	1.0	1.0	0.0	0.0	0.0	0.0	1.0	3.0	2.0	0.0	1.0	2.0	0.0	1.0	2.0	4.0	2.0	5.0	2.0	0.0	6.0	11.0	0.0	0.0	11.0	11.0	7.0	0.0	0.0	0.0	2.0	0.0	3.0	1.0	3.0	0.0	1.0	3.0	1.0	0.0	0.0	2.0	0.0	4.0	0.0
1526	0.0	0.0	0.0	0.0	0.0	2.0	1.0	0.0	0.0	0.0	0.0	0.0	0.0	0.0	0.0	1.0	0.0	0.0	0.0	2.0	0.0	0.0	1.0	0.0	0.0	0.0	0.0	0.0	0.0	0.0	0.0	0.0	0.0	0.0	0.0	2.0	0.0	0.0	1.0	0.0	0.0	0.0	1.0	0.0	0.0	0.0	0.0	0.0	0.0
1527	0.0	4.0	0.0	1.0	1.0	7.0	0.0	2.0	3.0	2.0	3.0	0.0	0.0	3.0	79.0	3.0	3.0	0.0	10.0	3.0	12.0	0.0	1.0	21.0	1.0	4.0	3.0	1.0	1.0	5.0	1.0	3.0	4.0	4.0	5.0	1.0	1.0	23.0	3.0	50.0	23.0	12.0	1.0	3.0	2.0	17.0	0.0	4.0	2.0
1528	0.0	0.0	0.0	0.0	0.0	0.0	0.0	0.0	0.0	0.0	0.0	0.0	1.0	0.0	0.0	0.0	0.0	0.0	0.0	1.0	0.0	0.0	0.0	0.0	0.0	0.0	1.0	0.0	0.0	0.0	0.0	0.0	0.0	0.0	0.0	0.0	0.0	0.0	0.0	0.0	0.0	2.0	0.0	0.0	0.0	0.0	0.0	2.0	1.0
1529	8.0	2.0	10.0	7.0	4.0	13.0	1.0	1.0	0.0	5.0	3.0	0.0	3.0	0.0	1.0	0.0	2.0	1.0	1.0	3.0	5.0	0.0	7.0	0.0	0.0	1.0	0.0	0.0	4.0	1.0	0.0	3.0	5.0	0.0	0.0	0.0	1.0	0.0	1.0	0.0	3.0	2.0	4.0	2.0	0.0	0.0	1.0	4.0	0.0
1530	0.0	0.0	0.0	0.0	0.0	0.0	0.0	0.0	0.0	0.0	1.0	0.0	0.0	0.0	0.0	0.0	1.0	2.0	0.0	2.0	1.0	0.0	1.0	1.0	0.0	0.0	1.0	0.0	0.0	0.0	0.0	0.0	1.0	0.0	0.0	0.0	0.0	0.0	0.0	0.0	3.0	1.0	2.0	0.0	0.0	2.0	1.0	4.0	0.0
1531	3.0	1.0	0.0	3.0	2.0	1.0	0.0	3.0	3.0	3.0	0.0	0.0	6.0	5.0	0.0	1.0	3.0	0.0	1.0	1.0	11.0	0.0	0.0	1.0	0.0	0.0	1.0	11.0	0.0	1.0	0.0	7.0	1.0	5.0	18.0	18.0	1.0	1.0	3.0	2.0	6.0	9.0	1.0	0.0	9.0	5.0	6.0	0.0	15.0
1532	3.0	1.0	0.0	8.0	0.0	1.0	2.0	10.0	6.0	12.0	0.0	4.0	2.0	17.0	11.0	0.0	8.0	1.0	0.0	8.0	7.0	1.0	4.0	0.0	3.0	5.0	1.0	18.0	2.0	5.0	0.0	21.0	17.0	39.0	5.0	12.0	19.0	3.0	14.0	5.0	6.0	7.0	1.0	1.0	4.0	5.0	7.0	4.0	0.0
1533	0.0	1.0	1.0	0.0	1.0	3.0	2.0	0.0	1.0	0.0	0.0	0.0	1.0	1.0	3.0	0.0	0.0	0.0	0.0	3.0	2.0	4.0	2.0	2.0	0.0	0.0	0.0	0.0	1.0	1.0	1.0	3.0	0.0	5.0	3.0	4.0	1.0	0.0	0.0	0.0	0.0	1.0	3.0	1.0	0.0	0.0	2.0	0.0	0.0
1534	1.0	0.0	0.0	1.0	0.0	0.0	0.0	0.0	0.0	0.0	1.0	0.0	1.0	1.0	0.0	2.0	0.0	0.0	0.0	2.0	0.0	1.0	0.0	0.0	0.0	0.0	0.0	0.0	0.0	0.0	0.0	0.0	0.0	0.0	1.0	0.0	0.0	0.0	0.0	0.0	1.0	1.0	0.0	0.0	0.0	0.0	0.0	3.0	0.0
1535	0.0	0.0	0.0	0.0	1.0	0.0	0.0	0.0	0.0	0.0	0.0	0.0	0.0	0.0	0.0	0.0	0.0	0.0	0.0	1.0	0.0	2.0	0.0	0.0	0.0	0.0	0.0	0.0	0.0	0.0	0.0	0.0	0.0	0.0	0.0	0.0	0.0	0.0	0.0	0.0	0.0	0.0	0.0	0.0	0.0	0.0	0.0	0.0	0.0
1536	0.0	0.0	1.0	2.0	0.0	1.0	0.0	1.0	0.0	8.0	1.0	1.0	2.0	3.0	1.0	2.0	3.0	1.0	1.0	3.0	1.0	3.0	0.0	4.0	3.0	8.0	0.0	0.0	4.0	3.0	2.0	0.0	1.0	4.0	2.0	1.0	1.0	1.0	1.0	2.0	2.0	14.0	3.0	1.0	8.0	18.0	7.0	0.0	5.0
1537	3.0	3.0	3.0	5.0	1.0	0.0	1.0	3.0	4.0	1.0	2.0	5.0	2.0	2.0	1.0	4.0	5.0	5.0	0.0	3.0	4.0	0.0	1.0	0.0	1.0	17.0	4.0	9.0	5.0	1.0	2.0	7.0	10.0	0.0	1.0	7.0	0.0	0.0	2.0	5.0	5.0	24.0	4.0	2.0	0.0	11.0	11.0	16.0	2.0
1538	1.0	1.0	1.0	2.0	3.0	0.0	4.0	0.0	1.0	1.0	0.0	3.0	0.0	2.0	2.0	5.0	1.0	1.0	0.0	2.0	5.0	0.0	2.0	0.0	3.0	0.0	2.0	3.0	1.0	0.0	2.0	1.0	0.0	1.0	0.0	2.0	1.0	0.0	0.0	1.0	0.0	0.0	2.0	2.0	1.0	2.0	0.0	0.0	0.0
1539	3.0	1.0	6.0	2.0	4.0	1.0	0.0	0.0	0.0	1.0	0.0	0.0	1.0	0.0	1.0	1.0	1.0	1.0	0.0	3.0	3.0	1.0	1.0	4.0	0.0	0.0	1.0	0.0	0.0	0.0	0.0	0.0	1.0	0.0	0.0	0.0	0.0	0.0	0.0	0.0	0.0	0.0	2.0	1.0	0.0	1.0	0.0	0.0	0.0
1540	1.0	0.0	0.0	1.0	0.0	0.0	0.0	1.0	0.0	1.0	0.0	1.0	0.0	0.0	1.0	0.0	0.0	0.0	0.0	1.0	1.0	1.0	3.0	1.0	1.0	0.0	0.0	0.0	1.0	0.0	0.0	0.0	0.0	2.0	1.0	0.0	0.0	2.0	0.0	4.0	0.0	0.0	0.0	0.0	0.0	1.0	0.0	0.0	0.0
1541	0.0	0.0	0.0	0.0	0.0	0.0	0.0	0.0	0.0	0.0	1.0	0.0	0.0	0.0	1.0	1.0	0.0	1.0	0.0	1.0	1.0	0.0	0.0	0.0	0.0	0.0	0.0	0.0	0.0	0.0	0.0	0.0	0.0	1.0	0.0	1.0	0.0	0.0	1.0	1.0	0.0	0.0	0.0	0.0	0.0	0.0	0.0	0.0	0.0
1542	0.0	0.0	2.0	0.0	0.0	0.0	0.0	0.0	0.0	0.0	1.0	0.0	1.0	0.0	0.0	0.0	0.0	0.0	0.0	1.0	0.0	0.0	0.0	1.0	0.0	0.0	0.0	0.0	0.0	0.0	0.0	0.0	0.0	0.0	0.0	0.0	0.0	0.0	0.0	0.0	0.0	0.0	1.0	1.0	0.0	0.0	1.0	0.0	0.0
1543	1.0	0.0	0.0	0.0	0.0	2.0	1.0	0.0	0.0	0.0	0.0	0.0	0.0	0.0	0.0	0.0	0.0	0.0	0.0	1.0	2.0	0.0	1.0	0.0	0.0	0.0	0.0	0.0	0.0	0.0	0.0	0.0	0.0	0.0	0.0	0.0	0.0	0.0	0.0	0.0	0.0	0.0	0.0	0.0	0.0	0.0	2.0	1.0	1.0
1544	0.0	1.0	0.0	0.0	1.0	0.0	0.0	0.0	0.0	0.0	2.0	0.0	0.0	0.0	0.0	0.0	0.0	0.0	0.0	2.0	0.0	0.0	0.0	1.0	0.0	0.0	1.0	1.0	0.0	1.0	0.0	0.0	0.0	0.0	0.0	0.0	0.0	0.0	0.0	0.0	0.0	0.0	0.0	0.0	0.0	1.0	0.0	0.0	0.0
1545	0.0	0.0	0.0	0.0	0.0	0.0	0.0	0.0	0.0	0.0	1.0	0.0	0.0	0.0	0.0	1.0	1.0	1.0	0.0	1.0	0.0	0.0	0.0	1.0	1.0	1.0	1.0	0.0	0.0	0.0	0.0	1.0	0.0	0.0	0.0	0.0	5.0	0.0	0.0	0.0	0.0	0.0	0.0	1.0	1.0	0.0	0.0	0.0	0.0
1546	0.0	1.0	0.0	2.0	0.0	0.0	1.0	0.0	0.0	0.0	0.0	1.0	0.0	0.0	0.0	0.0	0.0	2.0	1.0	10.0	0.0	2.0	1.0	4.0	0.0	0.0	0.0	0.0	0.0	0.0	0.0	2.0	0.0	0.0	0.0	2.0	2.0	0.0	1.0	1.0	0.0	1.0	0.0	1.0	0.0	1.0	0.0	1.0	0.0
1547	0.0	0.0	0.0	0.0	0.0	0.0	0.0	1.0	0.0	0.0	0.0	0.0	0.0	0.0	0.0	0.0	0.0	0.0	0.0	1.0	0.0	0.0	0.0	0.0	0.0	0.0	1.0	0.0	0.0	0.0	0.0	1.0	0.0	0.0	0.0	0.0	0.0	0.0	0.0	1.0	1.0	0.0	1.0	0.0	0.0	0.0	0.0	2.0	1.0
1548	1.0	3.0	0.0	0.0	1.0	0.0	2.0	0.0	2.0	0.0	1.0	1.0	0.0	1.0	0.0	2.0	1.0	1.0	0.0	3.0	0.0	0.0	2.0	0.0	0.0	0.0	1.0	0.0	1.0	0.0	1.0	0.0	1.0	0.0	0.0	2.0	1.0	0.0	0.0	0.0	3.0	0.0	1.0	1.0	1.0	1.0	0.0	0.0	0.0
1549	0.0	0.0	0.0	0.0	0.0	0.0	0.0	0.0	1.0	0.0	0.0	0.0	0.0	0.0	0.0	0.0	0.0	1.0	0.0	1.0	0.0	0.0	0.0	0.0	0.0	0.0	0.0	0.0	0.0	1.0	0.0	0.0	0.0	0.0	0.0	0.0	0.0	0.0	0.0	0.0	0.0	0.0	0.0	0.0	0.0	0.0	0.0	0.0	0.0
1550	0.0	0.0	0.0	1.0	0.0	0.0	0.0	0.0	0.0	0.0	0.0	0.0	0.0	0.0	0.0	0.0	0.0	0.0	0.0	2.0	0.0	0.0	0.0	1.0	0.0	0.0	0.0	0.0	0.0	0.0	0.0	0.0	0.0	0.0	0.0	1.0	0.0	0.0	1.0	0.0	0.0	0.0	0.0	1.0	0.0	0.0	0.0	0.0	5.0
1551	0.0	0.0	0.0	0.0	0.0	0.0	1.0	0.0	0.0	0.0	0.0	1.0	0.0	1.0	1.0	0.0	0.0	1.0	0.0	1.0	0.0	2.0	1.0	2.0	0.0	3.0	0.0	1.0	0.0	0.0	0.0	0.0	0.0	0.0	0.0	1.0	0.0	0.0	0.0	0.0	0.0	1.0	1.0	1.0	1.0	0.0	0.0	1.0	0.0
1552	0.0	0.0	0.0	0.0	0.0	0.0	0.0	0.0	1.0	1.0	0.0	0.0	0.0	1.0	1.0	0.0	0.0	0.0	0.0	2.0	0.0	0.0	0.0	0.0	1.0	0.0	0.0	0.0	1.0	0.0	0.0	0.0	0.0	1.0	0.0	0.0	0.0	0.0	0.0	1.0	0.0	0.0	0.0	0.0	0.0	0.0	0.0	1.0	0.0
1553	9.0	2.0	1.0	7.0	0.0	1.0	1.0	17.0	10.0	3.0	0.0	3.0	8.0	7.0	0.0	3.0	12.0	0.0	1.0	3.0	17.0	0.0	2.0	0.0	0.0	1.0	8.0	16.0	3.0	3.0	7.0	19.0	6.0	21.0	49.0	30.0	4.0	0.0	18.0	9.0	14.0	25.0	1.0	6.0	4.0	12.0	7.0	2.0	22.0
1554	0.0	3.0	0.0	0.0	2.0	0.0	0.0	0.0	0.0	0.0	0.0	0.0	1.0	0.0	1.0	0.0	0.0	4.0	0.0	3.0	1.0	1.0	0.0	2.0	0.0	0.0	0.0	0.0	0.0	0.0	0.0	1.0	0.0	0.0	1.0	1.0	3.0	2.0	0.0	1.0	0.0	1.0	2.0	2.0	1.0	0.0	0.0	0.0	1.0
1555	1.0	0.0	2.0	0.0	0.0	2.0	1.0	0.0	1.0	0.0	0.0	0.0	1.0	1.0	0.0	0.0	0.0	1.0	0.0	1.0	0.0	0.0	2.0	0.0	0.0	1.0	0.0	0.0	1.0	0.0	0.0	1.0	0.0	0.0	0.0	0.0	0.0	0.0	0.0	1.0	1.0	2.0	1.0	0.0	0.0	0.0	0.0	0.0	0.0
1556	0.0	0.0	0.0	0.0	0.0	0.0	0.0	0.0	0.0	0.0	0.0	0.0	0.0	0.0	0.0	0.0	0.0	0.0	0.0	1.0	0.0	0.0	0.0	2.0	0.0	0.0	0.0	0.0	0.0	0.0	0.0	0.0	0.0	0.0	0.0	0.0	0.0	2.0	0.0	0.0	0.0	0.0	0.0	1.0	0.0	0.0	0.0	0.0	0.0
1557	0.0	1.0	0.0	0.0	0.0	1.0	1.0	0.0	0.0	0.0	0.0	0.0	0.0	0.0	0.0	0.0	0.0	0.0	1.0	1.0	0.0	2.0	1.0	0.0	2.0	0.0	3.0	1.0	0.0	1.0	0.0	1.0	0.0	0.0	0.0	0.0	0.0	0.0	0.0	0.0	0.0	0.0	0.0	0.0	1.0	0.0	1.0	2.0	0.0
1558	0.0	0.0	0.0	0.0	0.0	0.0	0.0	0.0	0.0	0.0	0.0	0.0	0.0	0.0	0.0	0.0	0.0	0.0	0.0	1.0	1.0	0.0	1.0	1.0	0.0	0.0	0.0	0.0	0.0	0.0	0.0	0.0	0.0	0.0	0.0	1.0	0.0	0.0	0.0	0.0	0.0	0.0	2.0	0.0	0.0	4.0	0.0	1.0	0.0
1559	0.0	0.0	0.0	0.0	0.0	0.0	0.0	0.0	0.0	0.0	0.0	0.0	1.0	0.0	0.0	0.0	0.0	0.0	1.0	2.0	0.0	3.0	0.0	5.0	0.0	1.0	0.0	0.0	0.0	0.0	0.0	1.0	0.0	0.0	1.0	0.0	0.0	0.0	0.0	0.0	0.0	3.0	0.0	0.0	0.0	3.0	0.0	0.0	0.0
1560	0.0	0.0	0.0	0.0	0.0	0.0	0.0	0.0	1.0	0.0	1.0	2.0	0.0	0.0	0.0	1.0	0.0	0.0	1.0	1.0	1.0	0.0	0.0	0.0	1.0	0.0	0.0	1.0	0.0	0.0	0.0	0.0	0.0	0.0	0.0	0.0	0.0	0.0	1.0	0.0	0.0	4.0	0.0	1.0	0.0	0.0	0.0	2.0	1.0
1561	5.0	4.0	5.0	0.0	4.0	2.0	11.0	1.0	1.0	1.0	1.0	0.0	0.0	3.0	2.0	1.0	1.0	4.0	1.0	3.0	4.0	0.0	1.0	2.0	1.0	8.0	1.0	3.0	2.0	1.0	4.0	0.0	0.0	3.0	1.0	0.0	3.0	0.0	0.0	0.0	2.0	1.0	3.0	4.0	0.0	1.0	2.0	0.0	2.0
1562	1.0	0.0	0.0	0.0	0.0	0.0	0.0	0.0	0.0	1.0	0.0	1.0	0.0	0.0	0.0	0.0	0.0	2.0	0.0	1.0	0.0	0.0	1.0	2.0	0.0	0.0	0.0	0.0	0.0	0.0	0.0	0.0	0.0	0.0	0.0	1.0	0.0	0.0	0.0	1.0	0.0	1.0	0.0	0.0	0.0	0.0	0.0	1.0	0.0
1563	0.0	0.0	1.0	0.0	3.0	1.0	0.0	0.0	0.0	0.0	0.0	0.0	0.0	0.0	0.0	0.0	0.0	0.0	0.0	2.0	0.0	0.0	0.0	0.0	0.0	0.0	0.0	0.0	0.0	0.0	0.0	0.0	0.0	0.0	0.0	0.0	0.0	0.0	0.0	0.0	0.0	0.0	0.0	0.0	0.0	0.0	0.0	0.0	0.0
1564	0.0	4.0	1.0	4.0	6.0	5.0	20.0	0.0	2.0	2.0	4.0	1.0	4.0	4.0	0.0	4.0	1.0	2.0	13.0	30.0	15.0	29.0	10.0	43.0	0.0	16.0	0.0	2.0	14.0	20.0	1.0	3.0	0.0	5.0	4.0	4.0	8.0	7.0	3.0	0.0	3.0	2.0	10.0	2.0	2.0	11.0	0.0	1.0	0.0
1565	0.0	0.0	0.0	0.0	0.0	0.0	1.0	0.0	0.0	0.0	0.0	0.0	0.0	0.0	0.0	1.0	0.0	1.0	0.0	1.0	0.0	0.0	0.0	0.0	0.0	0.0	0.0	0.0	0.0	0.0	0.0	0.0	0.0	0.0	0.0	0.0	0.0	0.0	0.0	0.0	1.0	0.0	0.0	0.0	0.0	0.0	0.0	0.0	0.0
1566	0.0	0.0	0.0	0.0	0.0	0.0	1.0	0.0	0.0	0.0	0.0	0.0	1.0	0.0	0.0	0.0	0.0	0.0	0.0	2.0	0.0	0.0	0.0	1.0	0.0	0.0	0.0	0.0	0.0	0.0	0.0	0.0	0.0	0.0	0.0	0.0	0.0	0.0	0.0	0.0	1.0	0.0	1.0	1.0	1.0	0.0	0.0	1.0	0.0
1567	6.0	4.0	3.0	7.0	7.0	7.0	5.0	6.0	3.0	1.0	4.0	1.0	0.0	2.0	7.0	6.0	3.0	16.0	2.0	2.0	3.0	18.0	7.0	0.0	7.0	3.0	1.0	4.0	10.0	6.0	1.0	7.0	3.0	0.0	0.0	3.0	23.0	5.0	3.0	2.0	0.0	1.0	0.0	7.0	0.0	0.0	0.0	1.0	1.0
1568	0.0	0.0	0.0	1.0	0.0	0.0	0.0	2.0	0.0	0.0	0.0	0.0	0.0	0.0	0.0	0.0	0.0	0.0	0.0	1.0	0.0	0.0	0.0	0.0	0.0	0.0	0.0	0.0	0.0	0.0	0.0	0.0	0.0	0.0	0.0	0.0	0.0	0.0	0.0	0.0	0.0	0.0	1.0	0.0	1.0	1.0	2.0	0.0	0.0
1569	1.0	0.0	0.0	0.0	0.0	0.0	0.0	0.0	1.0	0.0	0.0	0.0	0.0	0.0	0.0	1.0	0.0	0.0	0.0	1.0	1.0	0.0	0.0	0.0	0.0	0.0	0.0	0.0	0.0	0.0	0.0	0.0	0.0	0.0	0.0	2.0	0.0	0.0	0.0	0.0	0.0	0.0	0.0	0.0	0.0	0.0	0.0	0.0	0.0
1570	4.0	1.0	3.0	1.0	0.0	0.0	1.0	1.0	0.0	1.0	1.0	1.0	0.0	6.0	1.0	5.0	6.0	0.0	0.0	14.0	0.0	4.0	2.0	4.0	6.0	1.0	1.0	13.0	8.0	13.0	18.0	17.0	1.0	15.0	1.0	1.0	0.0	0.0	0.0	3.0	55.0	8.0	1.0	5.0	15.0	0.0	0.0	0.0	2.0
1571	0.0	0.0	0.0	1.0	0.0	1.0	0.0	0.0	1.0	1.0	0.0	0.0	0.0	0.0	0.0	0.0	1.0	1.0	1.0	1.0	0.0	0.0	0.0	0.0	1.0	1.0	0.0	1.0	0.0	0.0	0.0	1.0	0.0	3.0	0.0	0.0	0.0	0.0	0.0	0.0	0.0	0.0	0.0	0.0	0.0	0.0	0.0	0.0	0.0
1572	0.0	0.0	0.0	0.0	0.0	0.0	0.0	0.0	0.0	0.0	0.0	0.0	1.0	0.0	0.0	0.0	0.0	0.0	0.0	1.0	0.0	0.0	0.0	0.0	0.0	0.0	0.0	0.0	0.0	0.0	0.0	0.0	0.0	0.0	0.0	0.0	0.0	0.0	0.0	0.0	0.0	0.0	0.0	0.0	0.0	0.0	0.0	0.0	0.0
1573	8.0	4.0	13.0	2.0	1.0	12.0	0.0	1.0	3.0	1.0	0.0	0.0	0.0	2.0	1.0	3.0	0.0	5.0	2.0	12.0	2.0	6.0	1.0	0.0	10.0	5.0	11.0	5.0	4.0	2.0	3.0	2.0	7.0	0.0	1.0	1.0	0.0	2.0	0.0	3.0	3.0	3.0	4.0	0.0	2.0	4.0	4.0	10.0	4.0
1574	0.0	0.0	0.0	0.0	0.0	0.0	1.0	0.0	1.0	0.0	0.0	0.0	0.0	0.0	0.0	0.0	1.0	0.0	0.0	1.0	0.0	0.0	0.0	0.0	0.0	0.0	0.0	0.0	0.0	0.0	0.0	0.0	0.0	0.0	0.0	0.0	0.0	0.0	0.0	0.0	0.0	0.0	0.0	0.0	0.0	0.0	0.0	0.0	0.0
1575	0.0	1.0	1.0	0.0	0.0	1.0	0.0	0.0	1.0	1.0	0.0	1.0	0.0	1.0	0.0	0.0	1.0	0.0	0.0	1.0	1.0	0.0	0.0	0.0	0.0	0.0	1.0	0.0	0.0	0.0	0.0	0.0	1.0	0.0	0.0	0.0	1.0	1.0	0.0	0.0	0.0	0.0	0.0	0.0	0.0	0.0	1.0	0.0	3.0
1576	1.0	3.0	1.0	0.0	1.0	0.0	2.0	0.0	0.0	2.0	0.0	1.0	0.0	0.0	1.0	3.0	2.0	1.0	3.0	1.0	2.0	0.0	2.0	0.0	0.0	0.0	0.0	1.0	2.0	2.0	1.0	3.0	0.0	2.0	1.0	3.0	3.0	0.0	0.0	3.0	1.0	1.0	0.0	2.0	0.0	1.0	2.0	2.0	1.0
1577	0.0	1.0	6.0	0.0	1.0	6.0	1.0	2.0	4.0	2.0	3.0	4.0	1.0	1.0	4.0	1.0	1.0	1.0	2.0	5.0	1.0	0.0	1.0	1.0	7.0	0.0	0.0	0.0	1.0	0.0	0.0	1.0	0.0	0.0	0.0	0.0	0.0	0.0	1.0	2.0	2.0	3.0	0.0	2.0	0.0	0.0	0.0	2.0	0.0
1578	1.0	1.0	0.0	0.0	1.0	1.0	0.0	4.0	2.0	0.0	3.0	1.0	1.0	4.0	1.0	0.0	3.0	1.0	0.0	1.0	0.0	1.0	1.0	1.0	0.0	0.0	0.0	0.0	0.0	0.0	0.0	2.0	0.0	1.0	1.0	1.0	1.0	2.0	8.0	8.0	2.0	3.0	0.0	0.0	2.0	0.0	0.0	0.0	0.0
1579	0.0	0.0	0.0	0.0	0.0	0.0	0.0	0.0	0.0	0.0	0.0	0.0	0.0	0.0	0.0	0.0	0.0	0.0	0.0	1.0	0.0	0.0	0.0	5.0	0.0	0.0	0.0	0.0	0.0	0.0	0.0	0.0	0.0	0.0	0.0	0.0	0.0	0.0	0.0	0.0	0.0	0.0	1.0	0.0	0.0	0.0	0.0	0.0	0.0
1580	1.0	0.0	0.0	0.0	1.0	2.0	1.0	0.0	0.0	0.0	0.0	0.0	0.0	0.0	0.0	0.0	0.0	0.0	0.0	1.0	0.0	0.0	0.0	0.0	1.0	0.0	0.0	0.0	2.0	0.0	1.0	2.0	0.0	0.0	1.0	1.0	1.0	0.0	0.0	1.0	1.0	1.0	0.0	0.0	0.0	0.0	0.0	1.0	0.0
1581	0.0	0.0	3.0	1.0	2.0	2.0	0.0	0.0	1.0	0.0	1.0	1.0	0.0	1.0	4.0	1.0	0.0	1.0	0.0	2.0	0.0	4.0	0.0	1.0	1.0	0.0	0.0	1.0	2.0	0.0	2.0	2.0	0.0	0.0	2.0	2.0	2.0	3.0	0.0	1.0	0.0	3.0	1.0	4.0	0.0	2.0	0.0	0.0	0.0
1582	0.0	0.0	0.0	1.0	0.0	0.0	0.0	0.0	0.0	0.0	0.0	0.0	0.0	0.0	1.0	0.0	0.0	0.0	0.0	1.0	1.0	0.0	1.0	3.0	0.0	0.0	0.0	0.0	0.0	0.0	0.0	0.0	0.0	1.0	0.0	0.0	0.0	0.0	0.0	0.0	0.0	0.0	0.0	0.0	0.0	1.0	1.0	0.0	1.0
1583	0.0	2.0	2.0	2.0	0.0	0.0	0.0	2.0	20.0	13.0	5.0	10.0	10.0	10.0	10.0	14.0	10.0	7.0	3.0	9.0	6.0	6.0	6.0	10.0	1.0	3.0	2.0	3.0	2.0	2.0	1.0	2.0	1.0	1.0	4.0	3.0	2.0	3.0	0.0	2.0	6.0	9.0	1.0	2.0	9.0	10.0	60.0	253.0	22.0
1584	3.0	9.0	4.0	1.0	3.0	6.0	8.0	3.0	3.0	1.0	0.0	3.0	0.0	2.0	1.0	3.0	0.0	7.0	0.0	11.0	1.0	8.0	2.0	4.0	4.0	0.0	3.0	3.0	2.0	2.0	4.0	4.0	3.0	2.0	4.0	2.0	0.0	2.0	1.0	2.0	0.0	1.0	1.0	1.0	1.0	1.0	2.0	5.0	6.0
1585	0.0	0.0	0.0	0.0	0.0	0.0	0.0	0.0	0.0	0.0	0.0	0.0	0.0	0.0	0.0	0.0	0.0	0.0	0.0	1.0	2.0	2.0	0.0	0.0	0.0	0.0	0.0	1.0	0.0	0.0	0.0	0.0	0.0	0.0	0.0	2.0	0.0	0.0	0.0	0.0	0.0	0.0	0.0	0.0	0.0	1.0	0.0	0.0	0.0
1586	1.0	0.0	0.0	0.0	0.0	1.0	0.0	0.0	0.0	0.0	0.0	0.0	0.0	2.0	0.0	0.0	3.0	0.0	0.0	2.0	0.0	0.0	0.0	1.0	0.0	1.0	1.0	0.0	0.0	1.0	0.0	1.0	0.0	2.0	0.0	0.0	2.0	0.0	1.0	1.0	0.0	0.0	1.0	0.0	1.0	0.0	0.0	2.0	0.0
1587	2.0	1.0	0.0	1.0	1.0	0.0	0.0	0.0	0.0	0.0	1.0	1.0	0.0	0.0	2.0	3.0	0.0	1.0	1.0	1.0	0.0	3.0	1.0	0.0	2.0	0.0	1.0	7.0	1.0	5.0	2.0	0.0	0.0	0.0	1.0	2.0	5.0	0.0	0.0	4.0	0.0	1.0	5.0	0.0	0.0	2.0	1.0	0.0	1.0
1588	4.0	0.0	1.0	1.0	2.0	0.0	0.0	1.0	1.0	18.0	0.0	0.0	4.0	6.0	0.0	2.0	3.0	0.0	0.0	3.0	0.0	0.0	0.0	0.0	1.0	5.0	2.0	3.0	0.0	5.0	7.0	12.0	4.0	0.0	2.0	15.0	0.0	1.0	1.0	3.0	1.0	6.0	0.0	0.0	0.0	12.0	1.0	0.0	1.0
1589	3.0	1.0	10.0	0.0	1.0	4.0	0.0	0.0	0.0	2.0	0.0	0.0	1.0	0.0	0.0	0.0	0.0	0.0	0.0	3.0	4.0	0.0	0.0	6.0	0.0	0.0	0.0	0.0	0.0	0.0	0.0	1.0	3.0	0.0	0.0	0.0	1.0	0.0	0.0	0.0	0.0	0.0	0.0	0.0	0.0	0.0	0.0	0.0	0.0
1590	2.0	0.0	0.0	0.0	1.0	1.0	1.0	1.0	0.0	0.0	0.0	0.0	0.0	0.0	0.0	0.0	3.0	0.0	2.0	1.0	0.0	2.0	1.0	0.0	0.0	0.0	0.0	2.0	0.0	1.0	2.0	1.0	0.0	1.0	1.0	0.0	2.0	0.0	1.0	2.0	1.0	0.0	0.0	0.0	0.0	0.0	1.0	0.0	0.0
1591	3.0	1.0	0.0	1.0	0.0	1.0	2.0	0.0	1.0	0.0	0.0	0.0	0.0	0.0	2.0	1.0	2.0	2.0	1.0	2.0	1.0	0.0	0.0	1.0	1.0	1.0	1.0	0.0	2.0	1.0	1.0	0.0	0.0	1.0	0.0	1.0	2.0	2.0	1.0	2.0	0.0	2.0	1.0	1.0	0.0	1.0	2.0	1.0	0.0
1592	1.0	0.0	3.0	0.0	0.0	1.0	0.0	1.0	0.0	0.0	0.0	0.0	0.0	0.0	0.0	0.0	0.0	0.0	0.0	1.0	0.0	0.0	0.0	2.0	0.0	0.0	0.0	0.0	0.0	0.0	0.0	0.0	0.0	0.0	0.0	0.0	0.0	0.0	0.0	0.0	0.0	0.0	0.0	0.0	0.0	0.0	0.0	0.0	0.0
1593	4.0	0.0	0.0	0.0	0.0	0.0	5.0	5.0	4.0	0.0	0.0	0.0	3.0	1.0	1.0	1.0	4.0	8.0	0.0	20.0	0.0	2.0	1.0	0.0	0.0	2.0	0.0	5.0	8.0	3.0	28.0	0.0	0.0	0.0	0.0	1.0	25.0	4.0	1.0	2.0	1.0	0.0	0.0	15.0	2.0	4.0	0.0	0.0	0.0
1594	13.0	15.0	13.0	14.0	11.0	11.0	62.0	1.0	14.0	4.0	0.0	2.0	38.0	13.0	0.0	3.0	82.0	0.0	3.0	72.0	0.0	0.0	0.0	0.0	7.0	11.0	25.0	26.0	23.0	60.0	72.0	23.0	3.0	1.0	2.0	12.0	20.0	7.0	57.0	2.0	2.0	79.0	1.0	9.0	5.0	6.0	1.0	0.0	8.0
1595	0.0	0.0	0.0	1.0	0.0	0.0	1.0	0.0	1.0	1.0	0.0	0.0	0.0	0.0	0.0	0.0	0.0	0.0	0.0	2.0	0.0	4.0	0.0	1.0	0.0	0.0	0.0	0.0	1.0	1.0	0.0	2.0	0.0	2.0	0.0	0.0	0.0	0.0	0.0	0.0	0.0	0.0	0.0	0.0	0.0	3.0	0.0	0.0	0.0
1596	1.0	0.0	0.0	0.0	0.0	2.0	2.0	0.0	0.0	0.0	0.0	0.0	1.0	1.0	0.0	0.0	1.0	0.0	1.0	1.0	1.0	1.0	1.0	0.0	0.0	2.0	2.0	0.0	1.0	0.0	0.0	0.0	0.0	0.0	0.0	0.0	0.0	0.0	0.0	0.0	0.0	0.0	1.0	2.0	1.0	0.0	0.0	2.0	0.0
1597	1.0	0.0	0.0	1.0	0.0	0.0	0.0	0.0	0.0	0.0	0.0	0.0	0.0	0.0	0.0	0.0	0.0	0.0	1.0	1.0	0.0	0.0	0.0	0.0	0.0	1.0	0.0	0.0	0.0	2.0	0.0	0.0	0.0	0.0	0.0	0.0	0.0	0.0	0.0	0.0	0.0	0.0	0.0	1.0	0.0	0.0	0.0	0.0	0.0
1598	0.0	3.0	2.0	0.0	1.0	0.0	0.0	0.0	1.0	1.0	4.0	0.0	1.0	1.0	1.0	1.0	1.0	1.0	0.0	1.0	0.0	1.0	2.0	0.0	0.0	0.0	0.0	0.0	0.0	0.0	1.0	0.0	0.0	0.0	0.0	0.0	0.0	0.0	0.0	0.0	0.0	0.0	1.0	3.0	0.0	0.0	0.0	0.0	0.0
1599	0.0	0.0	0.0	0.0	1.0	1.0	0.0	0.0	2.0	1.0	0.0	0.0	0.0	0.0	0.0	1.0	1.0	0.0	0.0	1.0	0.0	0.0	0.0	0.0	0.0	0.0	0.0	0.0	0.0	1.0	0.0	0.0	1.0	2.0	1.0	2.0	0.0	2.0	2.0	0.0	0.0	2.0	2.0	0.0	0.0	0.0	0.0	0.0	0.0
1600	1.0	1.0	1.0	0.0	0.0	0.0	0.0	0.0	0.0	0.0	0.0	1.0	0.0	0.0	0.0	0.0	1.0	0.0	0.0	2.0	0.0	1.0	0.0	0.0	0.0	0.0	0.0	0.0	2.0	0.0	0.0	0.0	1.0	3.0	0.0	0.0	0.0	0.0	3.0	0.0	0.0	1.0	0.0	0.0	0.0	0.0	2.0	1.0	0.0
1601	0.0	0.0	0.0	0.0	0.0	0.0	0.0	0.0	0.0	0.0	0.0	0.0	0.0	0.0	0.0	0.0	0.0	0.0	0.0	1.0	0.0	0.0	0.0	0.0	0.0	0.0	0.0	0.0	0.0	0.0	0.0	0.0	0.0	0.0	0.0	0.0	0.0	0.0	0.0	0.0	0.0	0.0	0.0	1.0	0.0	0.0	0.0	0.0	1.0
1602	0.0	0.0	0.0	1.0	3.0	0.0	2.0	1.0	2.0	0.0	1.0	1.0	1.0	1.0	0.0	0.0	1.0	3.0	0.0	4.0	0.0	6.0	1.0	0.0	1.0	1.0	0.0	2.0	1.0	1.0	1.0	3.0	0.0	0.0	2.0	2.0	0.0	0.0	0.0	2.0	0.0	2.0	0.0	1.0	0.0	0.0	2.0	0.0	0.0
1603	0.0	0.0	0.0	0.0	0.0	0.0	0.0	0.0	0.0	0.0	0.0	0.0	0.0	0.0	0.0	0.0	1.0	0.0	0.0	2.0	0.0	1.0	0.0	0.0	0.0	0.0	0.0	0.0	0.0	0.0	0.0	1.0	0.0	0.0	0.0	0.0	0.0	1.0	0.0	0.0	1.0	0.0	0.0	0.0	0.0	2.0	1.0	0.0	0.0
1604	2.0	0.0	3.0	0.0	1.0	3.0	0.0	0.0	0.0	1.0	0.0	1.0	0.0	0.0	0.0	1.0	1.0	1.0	0.0	1.0	0.0	2.0	1.0	0.0	0.0	0.0	0.0	2.0	0.0	1.0	0.0	0.0	0.0	0.0	0.0	2.0	1.0	0.0	1.0	0.0	1.0	0.0	1.0	0.0	0.0	0.0	0.0	2.0	0.0
1605	3.0	0.0	0.0	0.0	0.0	1.0	1.0	3.0	1.0	4.0	0.0	2.0	0.0	0.0	0.0	1.0	2.0	0.0	0.0	3.0	2.0	0.0	1.0	0.0	1.0	0.0	1.0	8.0	0.0	1.0	0.0	5.0	1.0	1.0	11.0	8.0	1.0	1.0	0.0	3.0	2.0	11.0	0.0	2.0	0.0	4.0	10.0	0.0	2.0
1606	1.0	1.0	0.0	0.0	3.0	0.0	1.0	0.0	0.0	0.0	0.0	1.0	2.0	0.0	1.0	1.0	0.0	1.0	1.0	2.0	0.0	1.0	1.0	0.0	0.0	0.0	0.0	0.0	1.0	0.0	0.0	1.0	0.0	0.0	0.0	0.0	0.0	0.0	1.0	0.0	0.0	0.0	0.0	1.0	1.0	0.0	1.0	0.0	0.0
1607	0.0	0.0	1.0	1.0	1.0	1.0	0.0	1.0	1.0	0.0	1.0	0.0	0.0	1.0	0.0	0.0	0.0	0.0	0.0	3.0	2.0	0.0	2.0	0.0	0.0	0.0	1.0	1.0	1.0	0.0	0.0	0.0	0.0	1.0	0.0	0.0	0.0	1.0	0.0	0.0	0.0	0.0	1.0	0.0	0.0	1.0	0.0	0.0	0.0
1608	0.0	0.0	0.0	0.0	0.0	0.0	0.0	0.0	0.0	0.0	0.0	0.0	0.0	0.0	0.0	0.0	0.0	0.0	0.0	1.0	1.0	0.0	0.0	0.0	0.0	0.0	0.0	0.0	0.0	0.0	0.0	0.0	0.0	0.0	0.0	0.0	0.0	0.0	0.0	0.0	0.0	3.0	0.0	1.0	0.0	0.0	0.0	0.0	0.0
1609	0.0	0.0	0.0	0.0	0.0	0.0	1.0	0.0	0.0	0.0	0.0	0.0	0.0	0.0	1.0	1.0	0.0	0.0	0.0	2.0	0.0	0.0	1.0	0.0	0.0	1.0	1.0	1.0	0.0	0.0	0.0	0.0	0.0	0.0	0.0	0.0	0.0	0.0	0.0	0.0	0.0	1.0	0.0	1.0	0.0	0.0	0.0	1.0	0.0
1610	0.0	0.0	0.0	0.0	0.0	1.0	0.0	0.0	0.0	0.0	0.0	0.0	0.0	0.0	0.0	0.0	0.0	0.0	0.0	1.0	0.0	0.0	0.0	0.0	1.0	0.0	0.0	0.0	0.0	0.0	0.0	0.0	0.0	0.0	1.0	0.0	0.0	0.0	0.0	0.0	0.0	0.0	1.0	0.0	1.0	0.0	0.0	0.0	0.0
1611	1.0	3.0	2.0	4.0	3.0	1.0	1.0	3.0	2.0	2.0	1.0	1.0	3.0	6.0	3.0	2.0	2.0	2.0	1.0	1.0	5.0	1.0	1.0	3.0	0.0	1.0	0.0	4.0	1.0	3.0	1.0	0.0	3.0	1.0	2.0	3.0	1.0	2.0	1.0	6.0	5.0	3.0	3.0	2.0	4.0	1.0	2.0	4.0	0.0
1612	1.0	0.0	0.0	0.0	2.0	0.0	3.0	0.0	0.0	1.0	1.0	1.0	1.0	1.0	0.0	0.0	1.0	0.0	0.0	3.0	0.0	1.0	0.0	1.0	2.0	0.0	2.0	1.0	0.0	1.0	2.0	4.0	0.0	6.0	3.0	4.0	1.0	0.0	1.0	0.0	0.0	1.0	0.0	0.0	0.0	3.0	0.0	2.0	0.0
1613	4.0	0.0	5.0	0.0	2.0	0.0	0.0	1.0	0.0	0.0	1.0	0.0	0.0	1.0	2.0	1.0	0.0	0.0	0.0	2.0	0.0	4.0	0.0	0.0	0.0	1.0	1.0	0.0	1.0	0.0	1.0	0.0	0.0	0.0	0.0	0.0	1.0	0.0	0.0	3.0	0.0	1.0	3.0	0.0	1.0	1.0	1.0	0.0	3.0
1614	1.0	0.0	2.0	1.0	0.0	1.0	0.0	0.0	0.0	0.0	0.0	0.0	1.0	0.0	0.0	0.0	0.0	0.0	1.0	1.0	0.0	2.0	1.0	0.0	2.0	1.0	3.0	0.0	0.0	0.0	2.0	0.0	0.0	0.0	0.0	0.0	1.0	0.0	2.0	0.0	0.0	1.0	4.0	1.0	6.0	7.0	0.0	3.0	1.0
1615	2.0	0.0	1.0	2.0	2.0	1.0	0.0	0.0	0.0	2.0	1.0	0.0	0.0	2.0	0.0	4.0	0.0	4.0	0.0	1.0	0.0	0.0	0.0	0.0	7.0	1.0	4.0	3.0	1.0	0.0	2.0	0.0	0.0	0.0	0.0	0.0	1.0	0.0	0.0	0.0	0.0	1.0	1.0	0.0	0.0	2.0	0.0	0.0	0.0
1616	0.0	0.0	1.0	0.0	1.0	0.0	0.0	0.0	0.0	0.0	0.0	0.0	0.0	0.0	0.0	0.0	0.0	1.0	1.0	1.0	0.0	3.0	0.0	1.0	1.0	0.0	0.0	0.0	1.0	1.0	0.0	0.0	0.0	0.0	1.0	0.0	0.0	0.0	0.0	0.0	0.0	0.0	0.0	0.0	0.0	0.0	2.0	0.0	0.0
1617	1.0	0.0	0.0	0.0	0.0	0.0	0.0	0.0	0.0	0.0	0.0	0.0	0.0	0.0	0.0	1.0	1.0	0.0	0.0	1.0	0.0	1.0	0.0	0.0	0.0	0.0	0.0	0.0	0.0	0.0	0.0	0.0	0.0	0.0	0.0	0.0	0.0	0.0	0.0	0.0	0.0	0.0	0.0	0.0	0.0	0.0	0.0	0.0	0.0
1618	3.0	0.0	3.0	4.0	0.0	1.0	0.0	12.0	1.0	2.0	0.0	1.0	0.0	3.0	0.0	0.0	2.0	0.0	0.0	1.0	0.0	2.0	1.0	3.0	0.0	0.0	6.0	0.0	0.0	0.0	0.0	2.0	1.0	16.0	0.0	0.0	0.0	0.0	1.0	0.0	0.0	0.0	0.0	0.0	1.0	0.0	1.0	0.0	2.0
1619	1.0	1.0	0.0	0.0	0.0	0.0	2.0	0.0	1.0	1.0	0.0	0.0	0.0	0.0	2.0	0.0	1.0	0.0	0.0	1.0	0.0	1.0	0.0	0.0	2.0	0.0	0.0	0.0	1.0	1.0	2.0	0.0	1.0	0.0	0.0	0.0	1.0	0.0	0.0	1.0	0.0	0.0	0.0	2.0	0.0	2.0	0.0	1.0	1.0
1620	1.0	9.0	2.0	2.0	1.0	2.0	7.0	0.0	1.0	0.0	0.0	0.0	0.0	1.0	0.0	2.0	0.0	1.0	2.0	6.0	1.0	5.0	1.0	2.0	3.0	0.0	1.0	3.0	1.0	5.0	1.0	7.0	4.0	4.0	8.0	6.0	2.0	0.0	0.0	7.0	0.0	0.0	2.0	2.0	0.0	3.0	0.0	1.0	2.0
1621	1.0	1.0	2.0	1.0	4.0	0.0	4.0	1.0	4.0	1.0	3.0	0.0	4.0	0.0	1.0	3.0	3.0	7.0	3.0	2.0	2.0	6.0	0.0	0.0	0.0	1.0	0.0	3.0	4.0	2.0	1.0	3.0	1.0	0.0	1.0	0.0	1.0	0.0	1.0	0.0	0.0	3.0	1.0	0.0	1.0	0.0	0.0	2.0	2.0
1622	0.0	1.0	0.0	1.0	0.0	0.0	0.0	0.0	0.0	0.0	0.0	0.0	0.0	0.0	1.0	0.0	0.0	0.0	0.0	2.0	0.0	1.0	1.0	0.0	0.0	0.0	1.0	0.0	0.0	0.0	0.0	0.0	0.0	0.0	0.0	0.0	0.0	0.0	0.0	0.0	0.0	0.0	0.0	1.0	0.0	0.0	0.0	0.0	0.0
1623	9.0	2.0	2.0	8.0	2.0	2.0	2.0	2.0	5.0	5.0	2.0	7.0	3.0	4.0	6.0	3.0	3.0	1.0	2.0	5.0	8.0	0.0	2.0	4.0	2.0	5.0	13.0	8.0	2.0	3.0	2.0	9.0	19.0	18.0	2.0	3.0	0.0	1.0	8.0	5.0	10.0	5.0	4.0	3.0	13.0	5.0	11.0	8.0	19.0
1624	0.0	0.0	0.0	2.0	1.0	0.0	0.0	0.0	0.0	0.0	0.0	0.0	0.0	0.0	0.0	1.0	0.0	1.0	0.0	1.0	0.0	0.0	1.0	0.0	0.0	1.0	0.0	0.0	1.0	0.0	2.0	0.0	1.0	1.0	0.0	0.0	0.0	0.0	0.0	0.0	0.0	0.0	1.0	0.0	0.0	0.0	0.0	0.0	0.0
1625	0.0	0.0	1.0	1.0	1.0	0.0	0.0	0.0	0.0	0.0	0.0	0.0	0.0	0.0	0.0	2.0	0.0	0.0	0.0	1.0	1.0	0.0	0.0	1.0	0.0	0.0	0.0	0.0	0.0	0.0	2.0	0.0	0.0	0.0	1.0	0.0	0.0	0.0	0.0	0.0	0.0	0.0	0.0	0.0	0.0	0.0	1.0	0.0	0.0
1626	6.0	2.0	1.0	1.0	1.0	1.0	1.0	0.0	0.0	0.0	1.0	1.0	1.0	2.0	4.0	6.0	0.0	3.0	0.0	2.0	2.0	0.0	2.0	0.0	1.0	0.0	5.0	0.0	0.0	0.0	1.0	2.0	2.0	0.0	0.0	0.0	1.0	5.0	0.0	2.0	1.0	1.0	1.0	0.0	0.0	1.0	1.0	3.0	0.0
1627	0.0	0.0	0.0	1.0	0.0	0.0	0.0	1.0	1.0	0.0	0.0	0.0	1.0	0.0	0.0	1.0	0.0	0.0	0.0	1.0	0.0	0.0	1.0	2.0	0.0	3.0	0.0	0.0	0.0	0.0	0.0	0.0	0.0	0.0	0.0	0.0	0.0	2.0	0.0	0.0	1.0	0.0	1.0	0.0	0.0	0.0	0.0	0.0	0.0
1628	0.0	0.0	0.0	0.0	1.0	6.0	1.0	1.0	0.0	1.0	0.0	2.0	0.0	0.0	0.0	0.0	0.0	0.0	1.0	2.0	4.0	0.0	6.0	0.0	0.0	0.0	3.0	0.0	0.0	0.0	0.0	0.0	1.0	0.0	0.0	0.0	0.0	1.0	0.0	1.0	0.0	0.0	0.0	4.0	0.0	0.0	0.0	0.0	0.0
1629	1.0	2.0	1.0	2.0	1.0	1.0	2.0	2.0	4.0	8.0	2.0	0.0	0.0	1.0	3.0	3.0	0.0	0.0	2.0	7.0	2.0	1.0	2.0	4.0	3.0	1.0	0.0	0.0	1.0	0.0	0.0	1.0	0.0	0.0	2.0	0.0	3.0	1.0	2.0	1.0	1.0	1.0	2.0	2.0	0.0	3.0	1.0	1.0	0.0
1630	4.0	3.0	4.0	1.0	0.0	5.0	3.0	0.0	0.0	1.0	0.0	0.0	0.0	0.0	0.0	0.0	0.0	0.0	0.0	1.0	1.0	0.0	2.0	0.0	1.0	0.0	0.0	0.0	0.0	1.0	0.0	2.0	1.0	0.0	0.0	0.0	0.0	0.0	0.0	0.0	3.0	1.0	7.0	2.0	0.0	2.0	0.0	1.0	0.0
1631	1.0	4.0	3.0	3.0	2.0	2.0	2.0	7.0	2.0	14.0	0.0	1.0	2.0	6.0	2.0	4.0	3.0	2.0	0.0	3.0	3.0	4.0	2.0	0.0	0.0	17.0	4.0	3.0	1.0	2.0	3.0	14.0	32.0	4.0	5.0	12.0	1.0	1.0	2.0	8.0	6.0	11.0	3.0	3.0	1.0	0.0	3.0	3.0	5.0
1632	0.0	0.0	4.0	0.0	1.0	0.0	0.0	0.0	0.0	1.0	0.0	0.0	0.0	0.0	0.0	0.0	0.0	0.0	0.0	1.0	1.0	0.0	0.0	2.0	0.0	0.0	0.0	0.0	0.0	0.0	0.0	0.0	0.0	0.0	0.0	0.0	0.0	0.0	0.0	0.0	0.0	0.0	0.0	0.0	0.0	1.0	0.0	3.0	0.0
1633	1.0	0.0	1.0	1.0	0.0	1.0	0.0	0.0	0.0	0.0	0.0	0.0	0.0	0.0	0.0	0.0	0.0	0.0	0.0	1.0	0.0	1.0	1.0	0.0	0.0	0.0	0.0	1.0	0.0	0.0	0.0	0.0	1.0	0.0	0.0	0.0	2.0	2.0	1.0	0.0	0.0	0.0	0.0	0.0	0.0	3.0	1.0	0.0	0.0
1634	2.0	0.0	0.0	0.0	0.0	0.0	0.0	2.0	2.0	1.0	1.0	0.0	1.0	0.0	1.0	1.0	0.0	1.0	1.0	2.0	1.0	1.0	0.0	4.0	0.0	1.0	0.0	0.0	1.0	1.0	0.0	0.0	1.0	0.0	2.0	0.0	1.0	1.0	1.0	1.0	0.0	0.0	2.0	0.0	0.0	3.0	1.0	0.0	0.0
1635	0.0	0.0	2.0	1.0	1.0	1.0	2.0	10.0	0.0	1.0	1.0	1.0	2.0	0.0	0.0	2.0	0.0	0.0	0.0	1.0	3.0	1.0	0.0	0.0	1.0	0.0	0.0	1.0	0.0	0.0	1.0	4.0	5.0	1.0	0.0	3.0	1.0	1.0	1.0	3.0	0.0	0.0	0.0	0.0	2.0	0.0	0.0	0.0	1.0
1636	2.0	2.0	2.0	1.0	1.0	0.0	0.0	3.0	1.0	0.0	0.0	0.0	0.0	2.0	0.0	3.0	0.0	0.0	1.0	14.0	4.0	1.0	1.0	0.0	3.0	1.0	2.0	0.0	0.0	1.0	1.0	1.0	0.0	0.0	0.0	0.0	0.0	0.0	2.0	1.0	0.0	7.0	3.0	6.0	1.0	0.0	0.0	0.0	0.0
1637	0.0	0.0	0.0	0.0	1.0	1.0	1.0	1.0	1.0	1.0	0.0	0.0	0.0	1.0	0.0	1.0	2.0	1.0	1.0	1.0	1.0	0.0	1.0	0.0	0.0	1.0	0.0	0.0	0.0	0.0	0.0	1.0	1.0	1.0	0.0	1.0	1.0	1.0	0.0	0.0	1.0	0.0	1.0	2.0	0.0	0.0	0.0	0.0	0.0
1638	1.0	3.0	4.0	1.0	1.0	8.0	1.0	2.0	3.0	3.0	1.0	3.0	5.0	2.0	0.0	4.0	0.0	0.0	0.0	1.0	0.0	0.0	2.0	1.0	0.0	0.0	0.0	0.0	0.0	0.0	1.0	1.0	3.0	1.0	1.0	9.0	2.0	2.0	4.0	2.0	4.0	2.0	0.0	0.0	2.0	0.0	0.0	1.0	1.0
1639	0.0	1.0	0.0	1.0	0.0	2.0	0.0	0.0	0.0	2.0	0.0	0.0	0.0	0.0	0.0	0.0	0.0	0.0	3.0	2.0	0.0	0.0	0.0	0.0	1.0	0.0	1.0	3.0	1.0	0.0	0.0	0.0	0.0	0.0	0.0	1.0	0.0	0.0	2.0	0.0	0.0	0.0	0.0	0.0	0.0	0.0	0.0	0.0	1.0
1640	0.0	0.0	0.0	0.0	0.0	0.0	0.0	0.0	0.0	0.0	0.0	0.0	0.0	0.0	0.0	1.0	0.0	0.0	0.0	1.0	0.0	1.0	0.0	1.0	0.0	1.0	0.0	1.0	0.0	0.0	0.0	0.0	0.0	0.0	0.0	0.0	0.0	1.0	0.0	0.0	0.0	0.0	0.0	0.0	1.0	0.0	0.0	1.0	1.0
1641	0.0	0.0	0.0	0.0	0.0	1.0	1.0	0.0	0.0	2.0	1.0	1.0	1.0	0.0	0.0	1.0	0.0	0.0	0.0	1.0	1.0	1.0	0.0	0.0	0.0	0.0	2.0	0.0	2.0	0.0	1.0	0.0	1.0	0.0	2.0	0.0	1.0	1.0	0.0	0.0	1.0	0.0	1.0	0.0	1.0	0.0	2.0	0.0	0.0
1642	0.0	0.0	0.0	0.0	0.0	0.0	0.0	0.0	0.0	0.0	1.0	1.0	0.0	0.0	0.0	1.0	0.0	0.0	0.0	1.0	0.0	0.0	1.0	0.0	0.0	0.0	0.0	0.0	0.0	0.0	0.0	0.0	0.0	0.0	0.0	0.0	1.0	0.0	1.0	0.0	0.0	0.0	0.0	0.0	0.0	0.0	0.0	0.0	0.0
1643	0.0	1.0	0.0	0.0	0.0	0.0	0.0	0.0	0.0	0.0	0.0	0.0	1.0	0.0	0.0	0.0	1.0	0.0	0.0	1.0	2.0	0.0	0.0	0.0	0.0	0.0	0.0	2.0	0.0	0.0	0.0	1.0	2.0	0.0	0.0	0.0	0.0	0.0	1.0	0.0	0.0	0.0	0.0	0.0	0.0	0.0	1.0	0.0	0.0
1644	4.0	2.0	0.0	2.0	4.0	3.0	2.0	0.0	1.0	0.0	0.0	2.0	0.0	4.0	1.0	5.0	0.0	2.0	0.0	2.0	6.0	2.0	1.0	2.0	1.0	0.0	0.0	2.0	0.0	3.0	3.0	0.0	0.0	0.0	1.0	0.0	3.0	0.0	0.0	0.0	0.0	0.0	4.0	0.0	1.0	0.0	0.0	1.0	0.0
1645	0.0	2.0	0.0	1.0	2.0	2.0	2.0	0.0	0.0	1.0	1.0	1.0	0.0	2.0	3.0	3.0	0.0	5.0	0.0	3.0	0.0	7.0	2.0	0.0	0.0	1.0	0.0	0.0	4.0	7.0	2.0	1.0	0.0	2.0	1.0	0.0	0.0	1.0	0.0	1.0	1.0	2.0	1.0	4.0	1.0	2.0	0.0	0.0	0.0
1646	0.0	0.0	0.0	0.0	1.0	1.0	1.0	1.0	0.0	0.0	0.0	1.0	1.0	1.0	0.0	1.0	1.0	1.0	1.0	1.0	0.0	0.0	0.0	0.0	0.0	0.0	1.0	1.0	1.0	0.0	1.0	0.0	0.0	1.0	0.0	0.0	2.0	1.0	0.0	1.0	0.0	0.0	0.0	1.0	1.0	0.0	1.0	0.0	0.0
1647	0.0	0.0	0.0	0.0	0.0	0.0	0.0	0.0	1.0	0.0	0.0	1.0	0.0	0.0	0.0	0.0	1.0	1.0	0.0	1.0	0.0	0.0	0.0	1.0	0.0	1.0	0.0	1.0	0.0	0.0	0.0	0.0	0.0	1.0	0.0	0.0	1.0	0.0	0.0	0.0	0.0	0.0	0.0	3.0	0.0	0.0	0.0	0.0	0.0
1648	1.0	1.0	0.0	1.0	1.0	0.0	0.0	0.0	0.0	1.0	0.0	1.0	1.0	0.0	1.0	1.0	0.0	0.0	2.0	2.0	3.0	1.0	2.0	0.0	0.0	0.0	0.0	0.0	4.0	0.0	0.0	1.0	0.0	0.0	0.0	0.0	0.0	0.0	0.0	0.0	0.0	0.0	0.0	1.0	0.0	2.0	0.0	0.0	0.0
1649	0.0	1.0	1.0	0.0	1.0	2.0	0.0	0.0	3.0	0.0	1.0	1.0	0.0	0.0	2.0	0.0	0.0	0.0	0.0	1.0	3.0	2.0	0.0	1.0	2.0	2.0	3.0	6.0	0.0	1.0	1.0	0.0	0.0	0.0	0.0	0.0	0.0	0.0	0.0	1.0	0.0	0.0	1.0	1.0	2.0	0.0	2.0	1.0	1.0
1650	0.0	0.0	0.0	0.0	0.0	0.0	0.0	0.0	0.0	0.0	0.0	1.0	0.0	0.0	0.0	0.0	0.0	0.0	0.0	1.0	1.0	0.0	1.0	0.0	0.0	0.0	0.0	0.0	1.0	1.0	0.0	0.0	0.0	0.0	0.0	1.0	1.0	0.0	0.0	0.0	0.0	0.0	1.0	0.0	0.0	0.0	0.0	1.0	0.0
1651	1.0	1.0	4.0	0.0	0.0	1.0	0.0	0.0	0.0	0.0	0.0	0.0	0.0	0.0	0.0	0.0	0.0	1.0	0.0	1.0	0.0	0.0	0.0	0.0	0.0	2.0	1.0	2.0	1.0	1.0	0.0	0.0	1.0	0.0	0.0	0.0	0.0	0.0	0.0	0.0	0.0	1.0	2.0	0.0	0.0	1.0	0.0	0.0	1.0
1652	3.0	1.0	2.0	1.0	0.0	1.0	0.0	1.0	0.0	2.0	0.0	2.0	2.0	1.0	0.0	0.0	5.0	0.0	0.0	1.0	1.0	1.0	2.0	4.0	0.0	0.0	0.0	1.0	0.0	0.0	0.0	1.0	9.0	4.0	3.0	5.0	5.0	0.0	9.0	1.0	5.0	1.0	0.0	1.0	1.0	2.0	2.0	1.0	1.0
1653	1.0	6.0	12.0	0.0	9.0	6.0	1.0	5.0	3.0	3.0	32.0	10.0	6.0	26.0	1.0	6.0	4.0	16.0	2.0	1.0	10.0	2.0	3.0	1.0	0.0	2.0	11.0	13.0	3.0	0.0	8.0	9.0	1.0	48.0	34.0	14.0	14.0	0.0	1.0	6.0	22.0	21.0	2.0	3.0	7.0	1.0	22.0	1.0	15.0
1654	2.0	0.0	1.0	0.0	2.0	0.0	3.0	0.0	1.0	1.0	0.0	0.0	0.0	1.0	2.0	2.0	0.0	0.0	2.0	5.0	2.0	0.0	1.0	0.0	1.0	0.0	0.0	1.0	0.0	0.0	2.0	0.0	0.0	0.0	0.0	0.0	1.0	0.0	0.0	0.0	0.0	0.0	1.0	1.0	3.0	2.0	0.0	0.0	0.0
1655	0.0	1.0	1.0	0.0	0.0	4.0	1.0	0.0	0.0	1.0	0.0	1.0	0.0	0.0	1.0	0.0	0.0	0.0	0.0	1.0	0.0	0.0	3.0	1.0	0.0	0.0	1.0	2.0	1.0	0.0	0.0	1.0	0.0	0.0	1.0	0.0	1.0	1.0	1.0	0.0	1.0	0.0	0.0	1.0	0.0	0.0	0.0	0.0	0.0
1656	2.0	0.0	5.0	3.0	3.0	5.0	4.0	3.0	2.0	8.0	6.0	5.0	2.0	2.0	5.0	2.0	3.0	1.0	3.0	12.0	3.0	2.0	3.0	1.0	3.0	6.0	4.0	3.0	0.0	1.0	2.0	6.0	9.0	5.0	7.0	13.0	0.0	1.0	7.0	1.0	6.0	1.0	3.0	5.0	4.0	2.0	3.0	7.0	2.0
1657	0.0	1.0	0.0	0.0	0.0	1.0	0.0	0.0	2.0	0.0	0.0	2.0	1.0	3.0	0.0	0.0	0.0	0.0	0.0	1.0	0.0	3.0	0.0	0.0	0.0	1.0	0.0	1.0	0.0	1.0	0.0	0.0	0.0	0.0	0.0	2.0	0.0	2.0	0.0	0.0	0.0	0.0	0.0	4.0	1.0	2.0	0.0	0.0	1.0
1658	0.0	0.0	2.0	0.0	0.0	0.0	0.0	0.0	0.0	0.0	1.0	0.0	0.0	0.0	0.0	0.0	0.0	0.0	1.0	3.0	2.0	1.0	0.0	1.0	0.0	0.0	0.0	0.0	0.0	0.0	0.0	1.0	1.0	0.0	0.0	1.0	0.0	0.0	1.0	0.0	4.0	0.0	0.0	1.0	0.0	1.0	0.0	0.0	0.0
1659	0.0	0.0	0.0	0.0	0.0	0.0	0.0	1.0	0.0	0.0	0.0	0.0	0.0	0.0	0.0	0.0	0.0	0.0	0.0	1.0	0.0	0.0	0.0	0.0	0.0	0.0	0.0	0.0	0.0	0.0	1.0	0.0	0.0	0.0	0.0	0.0	0.0	0.0	0.0	0.0	0.0	0.0	0.0	0.0	0.0	0.0	0.0	0.0	0.0
1660	14.0	2.0	18.0	17.0	5.0	2.0	35.0	20.0	21.0	85.0	26.0	37.0	26.0	28.0	7.0	6.0	26.0	2.0	2.0	20.0	21.0	30.0	18.0	12.0	5.0	37.0	5.0	29.0	14.0	13.0	12.0	52.0	26.0	15.0	20.0	10.0	14.0	11.0	27.0	24.0	30.0	6.0	2.0	4.0	56.0	80.0	144.0	52.0	11.0
1661	1.0	0.0	4.0	0.0	0.0	0.0	0.0	0.0	1.0	0.0	1.0	0.0	1.0	0.0	0.0	0.0	1.0	0.0	0.0	1.0	1.0	0.0	0.0	0.0	0.0	0.0	1.0	0.0	0.0	0.0	0.0	0.0	0.0	0.0	0.0	0.0	0.0	1.0	0.0	0.0	1.0	1.0	1.0	0.0	1.0	1.0	0.0	1.0	0.0
1662	0.0	0.0	0.0	1.0	2.0	0.0	1.0	0.0	1.0	1.0	0.0	1.0	1.0	0.0	4.0	1.0	0.0	0.0	0.0	1.0	1.0	1.0	1.0	2.0	0.0	2.0	0.0	0.0	0.0	0.0	2.0	0.0	1.0	2.0	0.0	0.0	0.0	2.0	2.0	1.0	5.0	0.0	1.0	2.0	1.0	0.0	0.0	0.0	3.0
1663	0.0	0.0	0.0	0.0	1.0	0.0	0.0	0.0	0.0	0.0	0.0	0.0	0.0	1.0	0.0	0.0	0.0	0.0	0.0	1.0	2.0	0.0	0.0	0.0	0.0	0.0	0.0	1.0	0.0	0.0	0.0	0.0	0.0	0.0	1.0	0.0	0.0	0.0	0.0	0.0	0.0	0.0	0.0	0.0	0.0	0.0	1.0	0.0	0.0
1664	0.0	0.0	0.0	2.0	0.0	0.0	0.0	1.0	0.0	4.0	2.0	1.0	2.0	1.0	1.0	2.0	2.0	0.0	0.0	2.0	1.0	0.0	1.0	0.0	0.0	2.0	1.0	2.0	1.0	1.0	2.0	1.0	4.0	3.0	2.0	1.0	1.0	0.0	2.0	3.0	3.0	1.0	1.0	0.0	2.0	1.0	1.0	1.0	0.0
1665	1.0	0.0	2.0	0.0	0.0	1.0	1.0	0.0	4.0	2.0	3.0	1.0	2.0	1.0	2.0	1.0	3.0	3.0	0.0	2.0	2.0	2.0	2.0	0.0	1.0	3.0	0.0	0.0	0.0	2.0	1.0	0.0	1.0	1.0	2.0	2.0	4.0	1.0	0.0	3.0	0.0	1.0	0.0	0.0	0.0	1.0	2.0	0.0	3.0
1666	0.0	0.0	0.0	0.0	0.0	0.0	0.0	0.0	1.0	0.0	0.0	0.0	1.0	0.0	1.0	0.0	0.0	0.0	0.0	1.0	1.0	1.0	0.0	0.0	0.0	2.0	0.0	0.0	0.0	0.0	0.0	0.0	1.0	0.0	0.0	0.0	1.0	0.0	0.0	0.0	0.0	0.0	0.0	0.0	0.0	0.0	0.0	0.0	0.0
1667	0.0	1.0	0.0	0.0	0.0	0.0	0.0	0.0	1.0	0.0	1.0	0.0	0.0	0.0	0.0	0.0	0.0	0.0	0.0	1.0	0.0	0.0	0.0	0.0	0.0	0.0	0.0	0.0	0.0	0.0	0.0	0.0	0.0	0.0	0.0	0.0	0.0	0.0	0.0	0.0	0.0	0.0	0.0	0.0	0.0	1.0	0.0	1.0	1.0
1668	0.0	0.0	0.0	0.0	0.0	0.0	0.0	1.0	0.0	0.0	0.0	1.0	0.0	0.0	0.0	0.0	0.0	0.0	0.0	2.0	1.0	0.0	0.0	0.0	0.0	0.0	0.0	0.0	0.0	0.0	0.0	1.0	0.0	0.0	0.0	0.0	0.0	0.0	0.0	0.0	0.0	0.0	0.0	0.0	0.0	0.0	1.0	0.0	0.0
1669	0.0	0.0	0.0	0.0	1.0	0.0	1.0	3.0	4.0	0.0	3.0	1.0	5.0	7.0	1.0	4.0	5.0	7.0	1.0	2.0	0.0	0.0	0.0	0.0	0.0	0.0	0.0	5.0	0.0	0.0	0.0	3.0	2.0	0.0	0.0	1.0	4.0	2.0	4.0	1.0	1.0	2.0	0.0	6.0	0.0	0.0	0.0	0.0	1.0
1670	54.0	19.0	1.0	160.0	58.0	2.0	23.0	2.0	0.0	1.0	0.0	3.0	1.0	2.0	3.0	0.0	2.0	0.0	0.0	1.0	2.0	0.0	1.0	0.0	101.0	1.0	0.0	2.0	3.0	23.0	4.0	0.0	19.0	25.0	21.0	23.0	19.0	24.0	24.0	19.0	28.0	16.0	16.0	19.0	18.0	14.0	44.0	24.0	30.0
1671	0.0	0.0	0.0	2.0	0.0	0.0	0.0	1.0	1.0	0.0	1.0	2.0	0.0	0.0	0.0	0.0	5.0	4.0	0.0	4.0	2.0	5.0	0.0	4.0	0.0	0.0	0.0	0.0	0.0	0.0	1.0	0.0	1.0	0.0	1.0	1.0	1.0	1.0	1.0	2.0	0.0	0.0	0.0	0.0	0.0	0.0	0.0	0.0	0.0
1672	6.0	1.0	1.0	0.0	0.0	3.0	0.0	1.0	2.0	0.0	1.0	0.0	3.0	6.0	0.0	4.0	15.0	0.0	0.0	2.0	0.0	0.0	0.0	0.0	5.0	13.0	0.0	34.0	1.0	15.0	7.0	19.0	0.0	1.0	0.0	0.0	3.0	3.0	3.0	5.0	4.0	6.0	0.0	0.0	0.0	0.0	1.0	0.0	0.0
1673	0.0	0.0	0.0	0.0	0.0	0.0	0.0	0.0	0.0	0.0	0.0	0.0	0.0	0.0	0.0	0.0	0.0	0.0	0.0	1.0	0.0	1.0	0.0	0.0	0.0	0.0	0.0	0.0	0.0	0.0	0.0	0.0	0.0	0.0	0.0	2.0	0.0	0.0	0.0	0.0	0.0	0.0	0.0	0.0	0.0	0.0	0.0	0.0	0.0
1674	5.0	3.0	2.0	6.0	6.0	2.0	7.0	6.0	1.0	1.0	1.0	1.0	1.0	2.0	2.0	1.0	7.0	6.0	7.0	3.0	5.0	9.0	6.0	3.0	0.0	0.0	0.0	2.0	0.0	0.0	0.0	0.0	0.0	1.0	0.0	0.0	1.0	0.0	0.0	0.0	6.0	4.0	0.0	4.0	3.0	4.0	4.0	7.0	4.0
1675	0.0	0.0	1.0	0.0	0.0	0.0	1.0	0.0	0.0	1.0	0.0	0.0	0.0	1.0	0.0	1.0	1.0	1.0	0.0	2.0	0.0	0.0	0.0	1.0	0.0	1.0	0.0	0.0	0.0	0.0	0.0	0.0	0.0	1.0	0.0	1.0	0.0	1.0	0.0	1.0	0.0	1.0	2.0	0.0	0.0	0.0	1.0	1.0	0.0
1676	4.0	0.0	5.0	1.0	2.0	3.0	1.0	2.0	0.0	2.0	1.0	0.0	0.0	0.0	2.0	1.0	0.0	0.0	0.0	2.0	3.0	0.0	0.0	3.0	2.0	0.0	0.0	1.0	0.0	0.0	0.0	0.0	0.0	0.0	0.0	0.0	2.0	0.0	0.0	0.0	2.0	0.0	3.0	0.0	0.0	2.0	0.0	0.0	0.0
1677	1.0	2.0	2.0	5.0	6.0	1.0	1.0	3.0	2.0	1.0	1.0	3.0	4.0	2.0	4.0	4.0	1.0	8.0	1.0	1.0	0.0	6.0	0.0	0.0	1.0	1.0	1.0	2.0	5.0	1.0	1.0	1.0	1.0	1.0	0.0	3.0	1.0	1.0	0.0	0.0	1.0	0.0	0.0	0.0	2.0	0.0	0.0	3.0	1.0
1678	0.0	0.0	0.0	1.0	0.0	0.0	0.0	0.0	0.0	0.0	0.0	0.0	0.0	0.0	0.0	0.0	0.0	0.0	0.0	1.0	0.0	1.0	0.0	0.0	0.0	0.0	0.0	0.0	0.0	0.0	0.0	0.0	0.0	1.0	0.0	0.0	0.0	0.0	0.0	0.0	0.0	0.0	0.0	0.0	0.0	0.0	0.0	0.0	0.0
1679	1.0	1.0	0.0	2.0	2.0	2.0	0.0	2.0	5.0	0.0	1.0	1.0	0.0	1.0	1.0	3.0	5.0	1.0	0.0	4.0	2.0	1.0	0.0	1.0	0.0	3.0	0.0	3.0	2.0	2.0	0.0	2.0	1.0	1.0	4.0	0.0	2.0	2.0	3.0	1.0	3.0	3.0	2.0	0.0	0.0	4.0	2.0	1.0	1.0
1680	0.0	0.0	0.0	0.0	0.0	0.0	0.0	0.0	0.0	0.0	0.0	0.0	0.0	0.0	0.0	0.0	0.0	0.0	0.0	0.0	3.0	0.0	0.0	0.0	0.0	0.0	0.0	1.0	0.0	0.0	0.0	1.0	0.0	5.0	0.0	4.0	1.0	0.0	4.0	2.0	1.0	0.0	0.0	1.0	1.0	1.0	2.0	0.0	2.0
1681	0.0	0.0	0.0	0.0	0.0	0.0	0.0	0.0	0.0	0.0	0.0	0.0	0.0	0.0	0.0	0.0	0.0	0.0	0.0	1.0	1.0	0.0	0.0	0.0	0.0	0.0	0.0	0.0	0.0	0.0	0.0	0.0	0.0	0.0	0.0	0.0	0.0	0.0	0.0	0.0	0.0	0.0	1.0	0.0	0.0	1.0	0.0	1.0	0.0
1682	2.0	2.0	1.0	4.0	3.0	3.0	2.0	0.0	0.0	0.0	2.0	1.0	0.0	3.0	3.0	2.0	0.0	5.0	0.0	0.0	2.0	0.0	4.0	0.0	4.0	2.0	4.0	0.0	0.0	3.0	1.0	1.0	0.0	0.0	1.0	0.0	2.0	0.0	1.0	0.0	1.0	1.0	1.0	0.0	2.0	0.0	0.0	1.0	1.0
1683	0.0	0.0	0.0	0.0	5.0	1.0	1.0	2.0	0.0	1.0	2.0	0.0	3.0	3.0	3.0	3.0	1.0	0.0	1.0	0.0	5.0	2.0	1.0	1.0	0.0	0.0	1.0	0.0	4.0	1.0	2.0	1.0	1.0	0.0	1.0	0.0	9.0	2.0	2.0	1.0	0.0	0.0	1.0	0.0	5.0	3.0	4.0	2.0	0.0
1684	0.0	0.0	3.0	0.0	0.0	1.0	0.0	1.0	0.0	1.0	0.0	1.0	2.0	1.0	1.0	0.0	1.0	0.0	1.0	0.0	2.0	1.0	1.0	0.0	0.0	2.0	0.0	1.0	0.0	1.0	1.0	3.0	0.0	0.0	0.0	0.0	0.0	2.0	0.0	0.0	3.0	1.0	0.0	2.0	2.0	2.0	4.0	2.0	0.0
1685	1.0	0.0	1.0	0.0	0.0	1.0	0.0	1.0	0.0	0.0	0.0	0.0	1.0	0.0	1.0	0.0	1.0	0.0	0.0	1.0	3.0	0.0	0.0	0.0	1.0	1.0	0.0	1.0	0.0	1.0	0.0	0.0	0.0	2.0	0.0	0.0	0.0	0.0	0.0	0.0	0.0	0.0	1.0	0.0	0.0	0.0	0.0	0.0	0.0
1686	0.0	1.0	1.0	0.0	1.0	0.0	0.0	0.0	0.0	0.0	0.0	0.0	1.0	0.0	0.0	0.0	0.0	0.0	0.0	0.0	1.0	1.0	0.0	0.0	0.0	0.0	0.0	1.0	0.0	0.0	0.0	0.0	0.0	0.0	0.0	0.0	0.0	0.0	0.0	0.0	0.0	0.0	1.0	0.0	0.0	0.0	0.0	0.0	0.0
1687	0.0	1.0	1.0	1.0	0.0	1.0	0.0	0.0	0.0	0.0	1.0	0.0	0.0	0.0	0.0	0.0	0.0	2.0	0.0	0.0	1.0	0.0	1.0	0.0	0.0	0.0	0.0	1.0	0.0	1.0	1.0	0.0	0.0	0.0	0.0	0.0	0.0	0.0	0.0	0.0	0.0	2.0	0.0	0.0	1.0	1.0	1.0	1.0	1.0
1688	1.0	0.0	0.0	0.0	0.0	1.0	0.0	0.0	0.0	0.0	0.0	0.0	0.0	0.0	0.0	0.0	0.0	0.0	0.0	2.0	2.0	1.0	0.0	0.0	0.0	0.0	0.0	3.0	1.0	0.0	2.0	2.0	0.0	2.0	1.0	1.0	3.0	3.0	0.0	1.0	7.0	5.0	0.0	0.0	3.0	4.0	7.0	5.0	6.0
1689	0.0	2.0	0.0	0.0	1.0	0.0	0.0	0.0	0.0	0.0	0.0	0.0	0.0	0.0	0.0	1.0	0.0	0.0	0.0	2.0	4.0	0.0	0.0	1.0	0.0	0.0	1.0	0.0	0.0	1.0	0.0	2.0	0.0	0.0	0.0	0.0	0.0	0.0	2.0	0.0	1.0	0.0	2.0	1.0	0.0	2.0	0.0	0.0	0.0
1690	6.0	1.0	2.0	180.0	0.0	3.0	5.0	21.0	1.0	5.0	1.0	3.0	3.0	479.0	67.0	0.0	1.0	2.0	2.0	8.0	450.0	106.0	74.0	271.0	4.0	4.0	5.0	11.0	7.0	7.0	0.0	8.0	15.0	14.0	4.0	17.0	2.0	1.0	0.0	1.0	9.0	220.0	292.0	121.0	65.0	750.0	11.0	178.0	7.0
1691	0.0	0.0	0.0	0.0	0.0	0.0	0.0	0.0	0.0	0.0	0.0	0.0	0.0	0.0	0.0	0.0	0.0	1.0	0.0	0.0	28.0	5.0	0.0	0.0	0.0	0.0	0.0	1.0	0.0	0.0	0.0	0.0	0.0	0.0	1.0	0.0	0.0	0.0	0.0	0.0	7.0	0.0	2.0	0.0	0.0	0.0	0.0	0.0	1.0
1692	3.0	1.0	5.0	0.0	1.0	4.0	0.0	0.0	0.0	0.0	0.0	0.0	0.0	0.0	0.0	1.0	0.0	0.0	0.0	0.0	2.0	0.0	0.0	0.0	1.0	0.0	0.0	0.0	0.0	0.0	0.0	0.0	0.0	0.0	0.0	0.0	0.0	0.0	0.0	0.0	1.0	0.0	0.0	0.0	0.0	0.0	1.0	1.0	0.0
1693	0.0	0.0	0.0	0.0	0.0	0.0	0.0	0.0	0.0	0.0	0.0	0.0	0.0	0.0	1.0	0.0	0.0	0.0	0.0	0.0	1.0	1.0	0.0	0.0	0.0	0.0	0.0	0.0	0.0	0.0	1.0	0.0	0.0	0.0	0.0	0.0	0.0	0.0	0.0	0.0	0.0	0.0	0.0	0.0	0.0	0.0	0.0	0.0	0.0
1694	0.0	1.0	0.0	1.0	2.0	0.0	1.0	2.0	0.0	0.0	1.0	0.0	0.0	1.0	2.0	2.0	0.0	0.0	0.0	1.0	2.0	3.0	0.0	1.0	0.0	0.0	0.0	1.0	1.0	1.0	0.0	0.0	0.0	1.0	0.0	0.0	1.0	0.0	0.0	0.0	0.0	1.0	0.0	0.0	0.0	0.0	0.0	1.0	0.0
1695	0.0	0.0	0.0	0.0	0.0	0.0	0.0	0.0	1.0	0.0	0.0	1.0	0.0	0.0	2.0	1.0	3.0	3.0	1.0	0.0	3.0	1.0	0.0	2.0	0.0	0.0	0.0	0.0	0.0	0.0	0.0	0.0	0.0	0.0	0.0	0.0	0.0	0.0	0.0	0.0	0.0	0.0	0.0	0.0	1.0	1.0	0.0	0.0	0.0
1696	4.0	1.0	4.0	3.0	2.0	6.0	2.0	3.0	2.0	5.0	1.0	3.0	5.0	3.0	5.0	5.0	1.0	4.0	2.0	2.0	3.0	2.0	0.0	1.0	6.0	6.0	5.0	2.0	5.0	1.0	2.0	3.0	1.0	0.0	0.0	1.0	2.0	4.0	4.0	0.0	1.0	1.0	1.0	3.0	1.0	4.0	1.0	1.0	1.0
1697	1.0	0.0	2.0	1.0	0.0	1.0	1.0	0.0	0.0	0.0	0.0	1.0	0.0	0.0	1.0	0.0	2.0	3.0	0.0	3.0	1.0	5.0	0.0	0.0	3.0	5.0	1.0	1.0	3.0	5.0	3.0	0.0	0.0	0.0	0.0	0.0	3.0	3.0	2.0	2.0	0.0	1.0	3.0	4.0	2.0	3.0	0.0	0.0	0.0
1698	0.0	0.0	0.0	0.0	0.0	1.0	1.0	0.0	0.0	0.0	0.0	0.0	1.0	0.0	0.0	0.0	0.0	0.0	0.0	0.0	2.0	0.0	0.0	0.0	0.0	0.0	1.0	1.0	0.0	0.0	0.0	0.0	0.0	0.0	1.0	0.0	0.0	0.0	1.0	4.0	0.0	0.0	0.0	0.0	0.0	1.0	0.0	1.0	1.0
1699	6.0	0.0	0.0	0.0	2.0	2.0	1.0	10.0	1.0	0.0	2.0	0.0	1.0	0.0	0.0	1.0	0.0	0.0	1.0	0.0	6.0	0.0	1.0	0.0	0.0	1.0	1.0	2.0	0.0	0.0	1.0	1.0	2.0	4.0	4.0	1.0	2.0	2.0	0.0	2.0	3.0	4.0	3.0	2.0	0.0	2.0	3.0	0.0	0.0
1700	7.0	10.0	11.0	3.0	11.0	12.0	2.0	10.0	14.0	7.0	10.0	3.0	3.0	5.0	6.0	1.0	1.0	13.0	1.0	1.0	18.0	7.0	3.0	11.0	7.0	6.0	1.0	7.0	4.0	6.0	3.0	3.0	16.0	0.0	6.0	3.0	0.0	6.0	4.0	10.0	19.0	14.0	34.0	27.0	15.0	22.0	19.0	6.0	19.0
1701	0.0	0.0	0.0	1.0	0.0	0.0	0.0	0.0	0.0	0.0	0.0	0.0	0.0	0.0	0.0	0.0	0.0	0.0	0.0	1.0	17.0	1.0	0.0	0.0	0.0	0.0	0.0	0.0	0.0	1.0	0.0	0.0	0.0	0.0	0.0	0.0	0.0	0.0	0.0	0.0	0.0	0.0	7.0	0.0	16.0	3.0	1.0	6.0	0.0
1702	0.0	0.0	0.0	1.0	0.0	0.0	0.0	0.0	1.0	0.0	0.0	1.0	0.0	1.0	0.0	0.0	0.0	0.0	0.0	0.0	1.0	0.0	2.0	1.0	0.0	1.0	0.0	0.0	0.0	1.0	0.0	0.0	0.0	1.0	0.0	0.0	0.0	0.0	1.0	0.0	0.0	0.0	0.0	0.0	0.0	0.0	1.0	0.0	0.0
1703	0.0	0.0	0.0	0.0	0.0	0.0	0.0	0.0	0.0	0.0	0.0	0.0	0.0	0.0	0.0	0.0	0.0	0.0	0.0	0.0	2.0	0.0	0.0	0.0	0.0	0.0	0.0	0.0	0.0	0.0	0.0	0.0	0.0	0.0	0.0	0.0	0.0	0.0	0.0	0.0	0.0	0.0	0.0	0.0	0.0	0.0	0.0	1.0	0.0
1704	0.0	0.0	0.0	0.0	0.0	0.0	0.0	0.0	0.0	0.0	0.0	0.0	0.0	0.0	0.0	0.0	0.0	0.0	0.0	0.0	2.0	0.0	0.0	0.0	0.0	0.0	0.0	0.0	0.0	0.0	0.0	0.0	0.0	0.0	0.0	0.0	0.0	0.0	0.0	0.0	0.0	0.0	0.0	0.0	0.0	0.0	0.0	0.0	0.0
1705	0.0	1.0	0.0	0.0	0.0	0.0	0.0	0.0	0.0	2.0	0.0	0.0	1.0	0.0	0.0	0.0	0.0	1.0	0.0	0.0	3.0	0.0	0.0	0.0	0.0	0.0	0.0	0.0	2.0	0.0	0.0	0.0	0.0	0.0	0.0	1.0	342.0	3.0	0.0	0.0	0.0	3.0	1.0	0.0	1.0	1.0	0.0	0.0	2.0
1706	0.0	1.0	0.0	0.0	0.0	0.0	0.0	0.0	0.0	0.0	0.0	0.0	0.0	0.0	0.0	1.0	0.0	2.0	0.0	0.0	1.0	1.0	0.0	0.0	0.0	0.0	0.0	0.0	0.0	0.0	2.0	0.0	0.0	0.0	0.0	0.0	0.0	0.0	1.0	1.0	0.0	0.0	0.0	1.0	0.0	0.0	0.0	1.0	0.0
1707	0.0	4.0	4.0	1.0	0.0	2.0	1.0	0.0	0.0	1.0	1.0	0.0	1.0	1.0	2.0	1.0	0.0	1.0	1.0	2.0	1.0	5.0	0.0	3.0	0.0	0.0	0.0	0.0	1.0	1.0	1.0	0.0	0.0	1.0	0.0	1.0	1.0	0.0	0.0	3.0	1.0	3.0	5.0	1.0	0.0	3.0	2.0	2.0	0.0
1708	5.0	6.0	9.0	7.0	11.0	5.0	6.0	1.0	1.0	1.0	2.0	2.0	5.0	6.0	2.0	4.0	0.0	2.0	2.0	1.0	3.0	0.0	3.0	0.0	10.0	6.0	8.0	12.0	6.0	3.0	9.0	2.0	3.0	4.0	2.0	2.0	0.0	1.0	1.0	2.0	0.0	7.0	4.0	7.0	9.0	4.0	5.0	4.0	6.0
1709	0.0	0.0	0.0	0.0	1.0	1.0	0.0	0.0	0.0	0.0	0.0	0.0	2.0	0.0	1.0	0.0	0.0	0.0	0.0	0.0	2.0	0.0	0.0	0.0	0.0	0.0	0.0	0.0	0.0	0.0	0.0	0.0	0.0	2.0	3.0	0.0	0.0	0.0	0.0	2.0	0.0	0.0	0.0	1.0	0.0	0.0	0.0	0.0	0.0
1710	0.0	0.0	0.0	0.0	0.0	0.0	0.0	0.0	0.0	0.0	0.0	0.0	0.0	0.0	0.0	0.0	0.0	0.0	0.0	0.0	2.0	0.0	0.0	0.0	0.0	0.0	0.0	0.0	0.0	0.0	0.0	1.0	0.0	5.0	1.0	0.0	1.0	1.0	1.0	2.0	2.0	1.0	0.0	0.0	0.0	0.0	3.0	1.0	3.0
1711	1.0	0.0	0.0	1.0	1.0	2.0	5.0	0.0	0.0	0.0	1.0	1.0	0.0	2.0	0.0	1.0	2.0	0.0	1.0	0.0	1.0	0.0	3.0	4.0	4.0	0.0	1.0	1.0	0.0	0.0	1.0	0.0	0.0	1.0	2.0	0.0	0.0	1.0	0.0	0.0	0.0	2.0	2.0	4.0	2.0	4.0	1.0	11.0	1.0
1712	1.0	0.0	0.0	0.0	0.0	0.0	0.0	0.0	0.0	0.0	0.0	0.0	0.0	0.0	0.0	0.0	0.0	0.0	0.0	0.0	1.0	0.0	1.0	0.0	0.0	0.0	0.0	0.0	0.0	1.0	0.0	0.0	0.0	0.0	0.0	0.0	0.0	0.0	0.0	0.0	0.0	0.0	0.0	0.0	0.0	0.0	0.0	0.0	0.0
1713	0.0	2.0	1.0	0.0	0.0	0.0	0.0	0.0	3.0	0.0	1.0	1.0	2.0	0.0	1.0	1.0	0.0	1.0	0.0	0.0	1.0	3.0	1.0	2.0	0.0	2.0	1.0	2.0	0.0	0.0	1.0	1.0	3.0	2.0	2.0	1.0	1.0	3.0	2.0	1.0	3.0	3.0	2.0	3.0	1.0	3.0	1.0	1.0	0.0
1714	0.0	0.0	2.0	0.0	0.0	0.0	0.0	1.0	4.0	0.0	2.0	0.0	0.0	0.0	1.0	2.0	0.0	2.0	0.0	0.0	2.0	1.0	0.0	1.0	0.0	2.0	0.0	0.0	2.0	1.0	0.0	4.0	2.0	0.0	3.0	3.0	1.0	0.0	0.0	2.0	1.0	1.0	0.0	0.0	0.0	2.0	1.0	0.0	2.0
1715	1.0	6.0	2.0	1.0	3.0	3.0	3.0	0.0	1.0	0.0	1.0	3.0	1.0	0.0	0.0	6.0	1.0	0.0	3.0	2.0	8.0	2.0	0.0	0.0	1.0	4.0	0.0	2.0	4.0	8.0	1.0	0.0	0.0	0.0	2.0	1.0	0.0	0.0	1.0	0.0	0.0	0.0	1.0	5.0	3.0	0.0	0.0	0.0	0.0
1716	0.0	0.0	0.0	0.0	0.0	1.0	0.0	2.0	2.0	1.0	42.0	0.0	4.0	0.0	3.0	3.0	7.0	1.0	0.0	0.0	1.0	0.0	0.0	0.0	0.0	0.0	0.0	0.0	0.0	0.0	0.0	2.0	0.0	2.0	2.0	0.0	5.0	11.0	9.0	0.0	0.0	0.0	0.0	1.0	1.0	0.0	0.0	24.0	0.0
1717	2.0	0.0	0.0	0.0	0.0	0.0	0.0	0.0	1.0	2.0	0.0	1.0	0.0	1.0	0.0	0.0	1.0	0.0	0.0	0.0	1.0	0.0	4.0	1.0	3.0	0.0	1.0	3.0	0.0	1.0	0.0	0.0	0.0	7.0	0.0	1.0	0.0	0.0	0.0	1.0	0.0	2.0	0.0	3.0	3.0	0.0	2.0	2.0	0.0
1718	0.0	1.0	0.0	0.0	0.0	0.0	0.0	0.0	0.0	0.0	0.0	0.0	0.0	0.0	0.0	0.0	0.0	0.0	0.0	0.0	1.0	0.0	0.0	0.0	0.0	0.0	0.0	0.0	0.0	0.0	0.0	0.0	0.0	1.0	0.0	0.0	0.0	0.0	0.0	0.0	0.0	0.0	0.0	0.0	0.0	0.0	0.0	0.0	0.0
1719	0.0	0.0	0.0	0.0	0.0	0.0	0.0	0.0	0.0	0.0	0.0	0.0	0.0	0.0	0.0	0.0	0.0	0.0	0.0	0.0	3.0	0.0	0.0	0.0	0.0	3.0	0.0	1.0	0.0	1.0	0.0	0.0	0.0	8.0	2.0	3.0	0.0	1.0	2.0	2.0	5.0	1.0	0.0	0.0	0.0	1.0	1.0	0.0	2.0
1720	7.0	0.0	5.0	0.0	1.0	0.0	1.0	3.0	5.0	4.0	1.0	3.0	1.0	1.0	1.0	0.0	3.0	1.0	0.0	0.0	5.0	0.0	5.0	1.0	1.0	14.0	12.0	4.0	2.0	2.0	3.0	1.0	16.0	2.0	4.0	3.0	0.0	0.0	1.0	8.0	1.0	4.0	2.0	1.0	1.0	8.0	3.0	1.0	1.0
1721	2.0	1.0	4.0	0.0	0.0	2.0	4.0	1.0	1.0	5.0	0.0	6.0	0.0	5.0	1.0	0.0	1.0	1.0	0.0	0.0	4.0	3.0	9.0	1.0	4.0	0.0	1.0	0.0	0.0	0.0	2.0	2.0	0.0	2.0	0.0	0.0	1.0	1.0	1.0	0.0	9.0	3.0	5.0	2.0	1.0	20.0	10.0	3.0	2.0
1722	0.0	0.0	0.0	0.0	3.0	1.0	0.0	0.0	0.0	0.0	0.0	0.0	1.0	2.0	0.0	0.0	0.0	2.0	1.0	0.0	7.0	0.0	0.0	0.0	0.0	0.0	0.0	0.0	0.0	2.0	0.0	0.0	0.0	0.0	1.0	0.0	0.0	0.0	1.0	0.0	20.0	2.0	0.0	3.0	4.0	3.0	0.0	0.0	0.0
1723	3.0	9.0	0.0	4.0	6.0	2.0	4.0	5.0	2.0	15.0	32.0	11.0	26.0	0.0	6.0	6.0	1.0	5.0	15.0	1.0	14.0	6.0	25.0	3.0	0.0	1.0	1.0	0.0	4.0	1.0	0.0	1.0	8.0	1.0	0.0	5.0	6.0	1.0	1.0	4.0	7.0	2.0	12.0	3.0	2.0	1.0	5.0	5.0	3.0
1724	1.0	0.0	0.0	0.0	0.0	0.0	0.0	0.0	0.0	0.0	0.0	0.0	0.0	0.0	0.0	0.0	1.0	0.0	0.0	0.0	1.0	0.0	0.0	0.0	0.0	0.0	0.0	0.0	0.0	0.0	0.0	1.0	0.0	0.0	0.0	0.0	0.0	0.0	0.0	0.0	0.0	0.0	0.0	0.0	0.0	0.0	1.0	0.0	1.0
1725	0.0	0.0	0.0	0.0	0.0	0.0	0.0	0.0	0.0	0.0	0.0	0.0	0.0	0.0	0.0	0.0	0.0	0.0	1.0	0.0	4.0	1.0	2.0	0.0	0.0	5.0	5.0	12.0	4.0	5.0	2.0	4.0	2.0	0.0	0.0	2.0	9.0	8.0	5.0	3.0	1.0	4.0	3.0	5.0	3.0	0.0	3.0	4.0	18.0
1726	0.0	0.0	0.0	0.0	1.0	1.0	3.0	0.0	1.0	0.0	7.0	0.0	0.0	1.0	0.0	2.0	0.0	0.0	1.0	0.0	4.0	1.0	6.0	0.0	1.0	2.0	2.0	1.0	1.0	1.0	2.0	1.0	0.0	0.0	0.0	0.0	0.0	0.0	0.0	0.0	0.0	2.0	2.0	3.0	0.0	1.0	0.0	3.0	2.0
1727	0.0	0.0	0.0	0.0	0.0	0.0	0.0	0.0	1.0	0.0	1.0	0.0	0.0	1.0	0.0	0.0	2.0	0.0	1.0	0.0	2.0	0.0	0.0	1.0	0.0	0.0	0.0	0.0	1.0	0.0	0.0	0.0	2.0	0.0	0.0	1.0	1.0	0.0	2.0	0.0	0.0	0.0	0.0	0.0	1.0	0.0	0.0	0.0	0.0
1728	0.0	0.0	0.0	0.0	0.0	0.0	0.0	0.0	0.0	0.0	0.0	0.0	0.0	0.0	0.0	1.0	0.0	0.0	0.0	0.0	2.0	0.0	0.0	1.0	0.0	0.0	0.0	0.0	1.0	0.0	1.0	0.0	0.0	0.0	0.0	0.0	0.0	0.0	0.0	0.0	0.0	1.0	1.0	1.0	0.0	0.0	0.0	0.0	0.0
1729	0.0	0.0	0.0	0.0	0.0	2.0	1.0	0.0	0.0	1.0	0.0	0.0	0.0	0.0	0.0	0.0	0.0	0.0	1.0	0.0	4.0	0.0	0.0	0.0	0.0	0.0	0.0	0.0	0.0	0.0	0.0	0.0	0.0	0.0	3.0	1.0	0.0	0.0	0.0	1.0	0.0	0.0	0.0	1.0	0.0	0.0	0.0	0.0	0.0
1730	0.0	2.0	0.0	0.0	0.0	1.0	4.0	0.0	0.0	0.0	0.0	0.0	0.0	1.0	0.0	0.0	0.0	2.0	0.0	0.0	1.0	1.0	0.0	0.0	0.0	0.0	1.0	0.0	0.0	0.0	4.0	0.0	0.0	0.0	0.0	0.0	0.0	0.0	1.0	0.0	0.0	1.0	0.0	0.0	0.0	0.0	0.0	0.0	2.0
1731	0.0	0.0	0.0	0.0	0.0	0.0	0.0	0.0	1.0	0.0	1.0	0.0	0.0	0.0	0.0	0.0	0.0	0.0	0.0	0.0	2.0	0.0	1.0	0.0	0.0	0.0	0.0	1.0	0.0	0.0	0.0	0.0	0.0	0.0	0.0	0.0	0.0	0.0	1.0	0.0	0.0	0.0	0.0	0.0	0.0	0.0	0.0	0.0	1.0
1732	0.0	1.0	0.0	23.0	2.0	0.0	0.0	3.0	1.0	5.0	0.0	0.0	0.0	0.0	1.0	0.0	2.0	3.0	0.0	0.0	5.0	0.0	1.0	0.0	0.0	0.0	0.0	5.0	9.0	0.0	0.0	0.0	0.0	0.0	0.0	0.0	1.0	0.0	1.0	7.0	0.0	0.0	0.0	0.0	0.0	0.0	0.0	0.0	0.0
1733	1.0	1.0	0.0	2.0	0.0	0.0	0.0	4.0	1.0	2.0	0.0	2.0	2.0	0.0	0.0	0.0	0.0	0.0	0.0	0.0	1.0	0.0	0.0	0.0	0.0	0.0	1.0	2.0	0.0	0.0	0.0	2.0	1.0	3.0	0.0	0.0	0.0	0.0	2.0	3.0	0.0	5.0	1.0	0.0	0.0	0.0	0.0	1.0	0.0
1734	2.0	11.0	50.0	2.0	0.0	6.0	0.0	213.0	2.0	0.0	0.0	2.0	1.0	3.0	1.0	0.0	106.0	106.0	1.0	0.0	19.0	0.0	16.0	49.0	1.0	13.0	71.0	17.0	1.0	0.0	0.0	28.0	4.0	6.0	1.0	0.0	1.0	2.0	0.0	16.0	185.0	141.0	0.0	1.0	0.0	329.0	89.0	197.0	198.0
1735	0.0	0.0	0.0	0.0	1.0	0.0	0.0	1.0	0.0	0.0	0.0	0.0	1.0	0.0	0.0	0.0	2.0	0.0	0.0	0.0	1.0	0.0	0.0	0.0	0.0	0.0	0.0	1.0	1.0	0.0	0.0	0.0	1.0	0.0	0.0	0.0	0.0	0.0	0.0	0.0	1.0	0.0	1.0	0.0	0.0	2.0	0.0	0.0	0.0
1736	10.0	3.0	6.0	5.0	0.0	1.0	0.0	7.0	0.0	9.0	0.0	1.0	3.0	4.0	1.0	3.0	6.0	5.0	2.0	1.0	17.0	0.0	2.0	6.0	1.0	10.0	5.0	8.0	2.0	0.0	3.0	12.0	31.0	6.0	5.0	13.0	1.0	6.0	1.0	8.0	12.0	5.0	4.0	3.0	34.0	68.0	78.0	19.0	9.0
1737	0.0	0.0	0.0	1.0	0.0	2.0	5.0	0.0	0.0	0.0	0.0	1.0	0.0	0.0	0.0	0.0	0.0	0.0	0.0	0.0	2.0	0.0	0.0	0.0	1.0	1.0	2.0	0.0	0.0	0.0	5.0	0.0	0.0	0.0	0.0	0.0	0.0	1.0	0.0	0.0	1.0	0.0	2.0	2.0	4.0	2.0	1.0	4.0	1.0
1738	1.0	0.0	0.0	2.0	0.0	0.0	0.0	1.0	0.0	5.0	0.0	0.0	1.0	2.0	1.0	0.0	1.0	3.0	0.0	1.0	2.0	1.0	2.0	1.0	3.0	0.0	0.0	0.0	0.0	0.0	0.0	1.0	2.0	1.0	2.0	1.0	0.0	1.0	2.0	1.0	2.0	0.0	0.0	1.0	2.0	1.0	5.0	7.0	1.0
1739	0.0	0.0	0.0	0.0	0.0	0.0	0.0	0.0	0.0	0.0	0.0	0.0	0.0	0.0	0.0	0.0	0.0	0.0	0.0	0.0	1.0	1.0	0.0	0.0	1.0	0.0	1.0	1.0	0.0	2.0	0.0	0.0	0.0	3.0	0.0	0.0	1.0	2.0	0.0	0.0	1.0	1.0	1.0	0.0	0.0	3.0	5.0	1.0	0.0
1740	3.0	2.0	2.0	4.0	5.0	3.0	1.0	1.0	3.0	2.0	0.0	0.0	1.0	2.0	1.0	1.0	2.0	1.0	1.0	1.0	4.0	0.0	0.0	0.0	1.0	1.0	1.0	5.0	1.0	3.0	1.0	4.0	1.0	5.0	16.0	0.0	2.0	0.0	0.0	13.0	6.0	8.0	0.0	0.0	0.0	1.0	0.0	0.0	5.0
1741	0.0	0.0	0.0	1.0	0.0	0.0	0.0	1.0	0.0	1.0	1.0	0.0	1.0	0.0	1.0	0.0	1.0	0.0	0.0	0.0	1.0	1.0	0.0	1.0	0.0	0.0	0.0	0.0	1.0	0.0	0.0	1.0	0.0	0.0	0.0	0.0	0.0	1.0	0.0	3.0	1.0	0.0	0.0	0.0	0.0	0.0	1.0	0.0	0.0
1742	0.0	0.0	0.0	2.0	1.0	1.0	1.0	0.0	1.0	1.0	0.0	0.0	2.0	1.0	0.0	0.0	1.0	0.0	0.0	0.0	1.0	0.0	0.0	1.0	2.0	0.0	0.0	0.0	0.0	1.0	0.0	0.0	1.0	1.0	1.0	1.0	0.0	1.0	0.0	1.0	0.0	0.0	1.0	0.0	0.0	1.0	0.0	0.0	0.0
1743	0.0	0.0	0.0	0.0	0.0	0.0	0.0	0.0	0.0	0.0	0.0	0.0	0.0	0.0	0.0	0.0	0.0	1.0	0.0	0.0	1.0	0.0	1.0	0.0	0.0	1.0	0.0	0.0	0.0	1.0	1.0	0.0	0.0	0.0	0.0	1.0	0.0	0.0	0.0	0.0	2.0	0.0	0.0	0.0	1.0	0.0	2.0	0.0	0.0
1744	0.0	0.0	0.0	0.0	0.0	1.0	0.0	0.0	0.0	1.0	1.0	0.0	0.0	1.0	0.0	0.0	1.0	0.0	0.0	1.0	4.0	1.0	1.0	0.0	0.0	0.0	0.0	0.0	0.0	1.0	1.0	0.0	0.0	0.0	0.0	0.0	0.0	0.0	0.0	0.0	1.0	0.0	1.0	0.0	1.0	0.0	2.0	1.0	1.0
1745	1.0	0.0	47.0	1.0	7.0	0.0	2.0	1.0	0.0	2.0	0.0	0.0	0.0	2.0	36.0	7.0	0.0	96.0	0.0	0.0	62.0	0.0	182.0	0.0	3.0	49.0	5.0	5.0	1.0	0.0	1.0	187.0	2.0	0.0	3.0	1.0	13.0	1.0	53.0	2.0	1.0	2.0	113.0	1.0	2.0	30.0	20.0	5.0	102.0
1746	0.0	1.0	2.0	0.0	1.0	2.0	1.0	0.0	0.0	0.0	0.0	0.0	1.0	2.0	1.0	0.0	2.0	1.0	0.0	0.0	3.0	0.0	0.0	3.0	0.0	1.0	0.0	4.0	1.0	2.0	0.0	3.0	0.0	1.0	6.0	5.0	0.0	1.0	0.0	0.0	1.0	2.0	1.0	0.0	1.0	0.0	0.0	0.0	0.0
1747	0.0	0.0	0.0	0.0	0.0	1.0	0.0	0.0	0.0	0.0	0.0	1.0	0.0	0.0	0.0	0.0	0.0	0.0	0.0	0.0	2.0	0.0	0.0	0.0	0.0	0.0	0.0	0.0	0.0	2.0	0.0	0.0	0.0	0.0	0.0	0.0	0.0	0.0	0.0	0.0	0.0	1.0	1.0	1.0	0.0	0.0	1.0	0.0	0.0
1748	0.0	0.0	0.0	0.0	0.0	0.0	0.0	0.0	0.0	1.0	0.0	0.0	0.0	0.0	0.0	0.0	1.0	1.0	0.0	0.0	1.0	0.0	1.0	0.0	0.0	0.0	0.0	0.0	0.0	0.0	1.0	2.0	0.0	0.0	0.0	0.0	0.0	0.0	0.0	0.0	0.0	0.0	0.0	0.0	0.0	0.0	0.0	0.0	0.0
1749	0.0	3.0	2.0	2.0	2.0	5.0	1.0	0.0	1.0	0.0	0.0	0.0	0.0	1.0	0.0	2.0	1.0	0.0	1.0	0.0	6.0	0.0	0.0	3.0	4.0	1.0	1.0	5.0	2.0	2.0	4.0	0.0	1.0	0.0	0.0	0.0	2.0	0.0	0.0	0.0	0.0	0.0	3.0	4.0	2.0	3.0	0.0	0.0	0.0
1750	0.0	0.0	0.0	0.0	0.0	0.0	0.0	0.0	0.0	0.0	0.0	0.0	0.0	0.0	0.0	0.0	0.0	0.0	0.0	0.0	1.0	0.0	0.0	0.0	0.0	0.0	0.0	0.0	0.0	0.0	0.0	0.0	0.0	0.0	0.0	0.0	0.0	0.0	0.0	1.0	0.0	0.0	0.0	0.0	0.0	0.0	1.0	0.0	0.0
1751	2.0	0.0	0.0	0.0	2.0	0.0	3.0	0.0	0.0	8.0	2.0	0.0	1.0	0.0	0.0	3.0	2.0	0.0	1.0	0.0	1.0	0.0	0.0	0.0	0.0	1.0	4.0	0.0	0.0	0.0	3.0	5.0	3.0	2.0	4.0	2.0	3.0	0.0	1.0	0.0	0.0	5.0	0.0	1.0	2.0	4.0	3.0	2.0	5.0
1752	0.0	0.0	0.0	0.0	0.0	0.0	1.0	6.0	0.0	3.0	0.0	4.0	0.0	1.0	1.0	2.0	0.0	0.0	0.0	0.0	8.0	1.0	1.0	0.0	0.0	0.0	0.0	4.0	0.0	1.0	0.0	0.0	0.0	1.0	2.0	1.0	0.0	1.0	0.0	0.0	3.0	3.0	2.0	1.0	7.0	0.0	9.0	1.0	4.0
1753	0.0	0.0	0.0	0.0	0.0	0.0	0.0	0.0	0.0	0.0	0.0	0.0	0.0	0.0	0.0	0.0	0.0	0.0	0.0	0.0	1.0	0.0	0.0	0.0	0.0	0.0	0.0	0.0	0.0	0.0	0.0	0.0	0.0	0.0	0.0	0.0	0.0	0.0	0.0	0.0	0.0	0.0	0.0	0.0	0.0	0.0	0.0	0.0	0.0
1754	0.0	0.0	0.0	0.0	0.0	0.0	0.0	0.0	0.0	0.0	0.0	0.0	0.0	0.0	2.0	0.0	0.0	0.0	0.0	0.0	1.0	0.0	0.0	0.0	0.0	0.0	0.0	0.0	0.0	0.0	0.0	0.0	0.0	0.0	0.0	0.0	0.0	0.0	0.0	0.0	0.0	0.0	0.0	0.0	0.0	0.0	0.0	0.0	0.0
1755	2.0	6.0	1.0	5.0	5.0	9.0	2.0	1.0	3.0	1.0	0.0	1.0	1.0	1.0	6.0	5.0	0.0	3.0	7.0	4.0	6.0	7.0	2.0	2.0	1.0	6.0	2.0	1.0	3.0	5.0	0.0	6.0	0.0	0.0	1.0	4.0	8.0	4.0	2.0	2.0	1.0	0.0	0.0	5.0	3.0	2.0	0.0	0.0	0.0
1756	0.0	1.0	3.0	1.0	2.0	7.0	2.0	2.0	1.0	0.0	1.0	1.0	2.0	2.0	2.0	2.0	0.0	2.0	0.0	4.0	2.0	3.0	2.0	12.0	3.0	0.0	3.0	2.0	2.0	3.0	4.0	2.0	0.0	1.0	2.0	2.0	5.0	1.0	1.0	1.0	1.0	3.0	0.0	0.0	2.0	0.0	0.0	6.0	2.0
1757	0.0	2.0	5.0	3.0	1.0	0.0	1.0	0.0	3.0	0.0	3.0	8.0	1.0	2.0	3.0	1.0	4.0	1.0	0.0	0.0	3.0	5.0	3.0	2.0	2.0	1.0	0.0	0.0	0.0	1.0	6.0	2.0	0.0	2.0	1.0	0.0	2.0	4.0	3.0	1.0	7.0	0.0	3.0	2.0	3.0	5.0	5.0	4.0	4.0
1758	0.0	0.0	0.0	0.0	0.0	0.0	0.0	0.0	0.0	0.0	0.0	0.0	0.0	0.0	1.0	0.0	1.0	0.0	0.0	0.0	1.0	0.0	2.0	0.0	0.0	0.0	0.0	0.0	0.0	0.0	0.0	0.0	0.0	0.0	1.0	0.0	0.0	0.0	0.0	0.0	0.0	0.0	0.0	0.0	0.0	0.0	0.0	0.0	0.0
1759	0.0	0.0	0.0	1.0	0.0	0.0	0.0	0.0	0.0	0.0	0.0	0.0	0.0	1.0	0.0	1.0	1.0	0.0	0.0	0.0	1.0	0.0	0.0	1.0	0.0	0.0	0.0	0.0	1.0	0.0	0.0	0.0	0.0	0.0	0.0	1.0	0.0	1.0	0.0	0.0	0.0	0.0	0.0	0.0	1.0	0.0	0.0	0.0	0.0
1760	0.0	1.0	0.0	0.0	0.0	0.0	0.0	2.0	0.0	0.0	0.0	0.0	0.0	0.0	0.0	1.0	0.0	0.0	0.0	0.0	1.0	0.0	0.0	0.0	1.0	0.0	0.0	0.0	0.0	1.0	0.0	0.0	0.0	0.0	0.0	0.0	0.0	0.0	0.0	1.0	0.0	0.0	0.0	2.0	0.0	1.0	0.0	0.0	0.0
1761	1.0	0.0	0.0	1.0	0.0	0.0	0.0	1.0	2.0	0.0	1.0	0.0	0.0	2.0	0.0	0.0	3.0	0.0	0.0	0.0	4.0	0.0	1.0	0.0	1.0	0.0	9.0	3.0	0.0	0.0	0.0	11.0	0.0	1.0	0.0	2.0	0.0	0.0	0.0	0.0	0.0	10.0	0.0	0.0	0.0	0.0	0.0	0.0	0.0
1762	0.0	0.0	0.0	0.0	0.0	0.0	0.0	0.0	1.0	0.0	0.0	0.0	0.0	0.0	0.0	0.0	0.0	1.0	0.0	0.0	1.0	0.0	0.0	1.0	0.0	0.0	0.0	0.0	0.0	0.0	0.0	0.0	0.0	0.0	0.0	0.0	0.0	0.0	0.0	0.0	0.0	0.0	0.0	0.0	0.0	0.0	1.0	0.0	0.0
1763	1.0	0.0	1.0	2.0	0.0	0.0	0.0	0.0	1.0	1.0	0.0	0.0	0.0	0.0	1.0	0.0	0.0	1.0	1.0	0.0	2.0	0.0	0.0	1.0	0.0	0.0	0.0	0.0	0.0	3.0	0.0	0.0	2.0	0.0	2.0	0.0	0.0	1.0	0.0	2.0	0.0	0.0	4.0	3.0	0.0	2.0	1.0	0.0	1.0
1764	0.0	0.0	0.0	0.0	0.0	0.0	0.0	1.0	0.0	0.0	0.0	0.0	0.0	0.0	0.0	0.0	0.0	0.0	0.0	0.0	1.0	0.0	0.0	2.0	0.0	0.0	0.0	0.0	0.0	1.0	0.0	0.0	0.0	1.0	2.0	0.0	0.0	0.0	0.0	0.0	1.0	1.0	0.0	0.0	0.0	0.0	1.0	0.0	0.0
1765	4.0	2.0	0.0	3.0	1.0	0.0	0.0	6.0	0.0	3.0	3.0	2.0	1.0	7.0	6.0	2.0	11.0	0.0	0.0	0.0	2.0	1.0	0.0	4.0	2.0	4.0	2.0	3.0	4.0	7.0	1.0	10.0	6.0	3.0	1.0	0.0	3.0	4.0	4.0	6.0	4.0	2.0	2.0	5.0	10.0	9.0	0.0	1.0	0.0
1766	0.0	0.0	0.0	0.0	0.0	0.0	0.0	1.0	0.0	0.0	0.0	0.0	0.0	0.0	0.0	0.0	0.0	0.0	0.0	0.0	1.0	0.0	0.0	0.0	0.0	0.0	0.0	0.0	0.0	0.0	0.0	0.0	0.0	0.0	1.0	0.0	0.0	0.0	0.0	0.0	0.0	0.0	0.0	0.0	0.0	3.0	0.0	0.0	0.0
1767	0.0	0.0	0.0	0.0	0.0	0.0	0.0	0.0	0.0	0.0	0.0	0.0	0.0	0.0	0.0	0.0	0.0	0.0	0.0	0.0	1.0	0.0	0.0	0.0	3.0	9.0	0.0	3.0	2.0	1.0	0.0	0.0	0.0	0.0	1.0	1.0	0.0	0.0	0.0	0.0	0.0	0.0	0.0	0.0	0.0	0.0	0.0	0.0	0.0
1768	0.0	0.0	1.0	0.0	0.0	0.0	0.0	0.0	1.0	0.0	0.0	0.0	1.0	0.0	0.0	2.0	0.0	0.0	0.0	0.0	1.0	0.0	0.0	0.0	1.0	0.0	0.0	1.0	1.0	3.0	0.0	0.0	0.0	1.0	1.0	0.0	0.0	0.0	0.0	0.0	2.0	0.0	0.0	1.0	0.0	0.0	0.0	0.0	0.0
1769	0.0	0.0	0.0	0.0	0.0	0.0	0.0	0.0	0.0	0.0	0.0	0.0	0.0	0.0	0.0	0.0	0.0	0.0	0.0	0.0	1.0	0.0	0.0	0.0	0.0	0.0	0.0	0.0	0.0	0.0	3.0	0.0	0.0	0.0	0.0	0.0	0.0	0.0	0.0	0.0	0.0	0.0	0.0	0.0	0.0	0.0	0.0	0.0	0.0
1770	14.0	1.0	6.0	0.0	4.0	21.0	1.0	16.0	9.0	12.0	19.0	1.0	22.0	8.0	2.0	12.0	34.0	1.0	0.0	0.0	4.0	7.0	12.0	25.0	6.0	6.0	34.0	1.0	1.0	2.0	3.0	17.0	6.0	10.0	5.0	3.0	35.0	14.0	12.0	6.0	2.0	3.0	25.0	3.0	11.0	10.0	0.0	0.0	10.0
1771	0.0	0.0	0.0	0.0	0.0	1.0	0.0	1.0	0.0	0.0	0.0	0.0	0.0	0.0	0.0	0.0	0.0	0.0	0.0	0.0	2.0	0.0	0.0	0.0	0.0	0.0	0.0	0.0	1.0	0.0	0.0	0.0	0.0	0.0	0.0	0.0	0.0	0.0	0.0	0.0	0.0	0.0	0.0	0.0	0.0	0.0	0.0	0.0	0.0
1772	0.0	0.0	0.0	0.0	1.0	3.0	0.0	0.0	0.0	0.0	0.0	0.0	0.0	0.0	1.0	0.0	0.0	0.0	0.0	0.0	1.0	0.0	0.0	0.0	0.0	1.0	0.0	2.0	0.0	0.0	0.0	0.0	0.0	0.0	0.0	0.0	0.0	0.0	0.0	0.0	0.0	1.0	2.0	0.0	0.0	0.0	0.0	0.0	0.0
1773	0.0	0.0	0.0	0.0	0.0	0.0	0.0	0.0	0.0	0.0	1.0	0.0	0.0	0.0	3.0	0.0	1.0	0.0	0.0	0.0	1.0	0.0	0.0	1.0	0.0	0.0	0.0	2.0	0.0	0.0	0.0	0.0	2.0	0.0	1.0	1.0	0.0	0.0	0.0	2.0	0.0	2.0	2.0	7.0	0.0	1.0	0.0	0.0	0.0
1774	1.0	0.0	6.0	0.0	3.0	1.0	0.0	0.0	0.0	0.0	3.0	1.0	1.0	2.0	2.0	0.0	1.0	1.0	0.0	0.0	3.0	2.0	0.0	3.0	0.0	0.0	1.0	2.0	1.0	1.0	1.0	0.0	1.0	0.0	5.0	0.0	0.0	1.0	1.0	6.0	6.0	4.0	11.0	0.0	2.0	2.0	3.0	1.0	1.0
1775	0.0	0.0	0.0	0.0	0.0	0.0	0.0	0.0	0.0	0.0	0.0	0.0	0.0	0.0	0.0	0.0	0.0	0.0	0.0	0.0	10.0	0.0	0.0	2.0	0.0	0.0	0.0	0.0	1.0	0.0	0.0	0.0	0.0	0.0	0.0	0.0	0.0	0.0	0.0	0.0	0.0	0.0	8.0	0.0	0.0	0.0	0.0	0.0	0.0
1776	0.0	0.0	0.0	0.0	0.0	0.0	0.0	0.0	0.0	0.0	0.0	0.0	0.0	0.0	0.0	0.0	0.0	0.0	1.0	0.0	1.0	0.0	0.0	0.0	3.0	1.0	2.0	3.0	0.0	0.0	2.0	0.0	0.0	0.0	1.0	0.0	0.0	0.0	2.0	1.0	0.0	1.0	0.0	0.0	1.0	2.0	1.0	1.0	0.0
1777	1.0	0.0	1.0	1.0	1.0	0.0	2.0	0.0	1.0	1.0	0.0	2.0	0.0	0.0	1.0	2.0	0.0	1.0	0.0	0.0	2.0	0.0	3.0	0.0	3.0	0.0	0.0	0.0	2.0	1.0	2.0	0.0	0.0	1.0	1.0	1.0	0.0	2.0	0.0	1.0	0.0	0.0	0.0	0.0	1.0	0.0	0.0	2.0	1.0
1778	2.0	5.0	7.0	3.0	4.0	5.0	5.0	8.0	3.0	2.0	3.0	3.0	1.0	6.0	4.0	0.0	3.0	3.0	3.0	2.0	6.0	1.0	3.0	6.0	3.0	1.0	0.0	4.0	5.0	3.0	4.0	2.0	0.0	7.0	4.0	3.0	5.0	2.0	2.0	7.0	3.0	2.0	5.0	3.0	2.0	3.0	4.0	1.0	3.0
1779	1.0	0.0	0.0	4.0	2.0	0.0	0.0	0.0	1.0	2.0	0.0	1.0	0.0	0.0	2.0	0.0	1.0	0.0	1.0	0.0	5.0	3.0	1.0	0.0	0.0	2.0	1.0	3.0	1.0	1.0	2.0	3.0	0.0	3.0	1.0	6.0	0.0	0.0	2.0	2.0	6.0	6.0	1.0	1.0	2.0	5.0	2.0	0.0	0.0
1780	0.0	2.0	1.0	1.0	1.0	0.0	0.0	0.0	0.0	1.0	1.0	0.0	0.0	0.0	0.0	1.0	0.0	2.0	0.0	0.0	3.0	3.0	0.0	1.0	0.0	0.0	4.0	2.0	0.0	0.0	0.0	0.0	2.0	0.0	4.0	0.0	0.0	0.0	0.0	0.0	0.0	0.0	0.0	0.0	1.0	2.0	0.0	0.0	0.0
1781	0.0	0.0	3.0	0.0	0.0	1.0	0.0	1.0	0.0	0.0	0.0	0.0	0.0	0.0	0.0	0.0	0.0	2.0	0.0	0.0	1.0	0.0	0.0	0.0	0.0	1.0	0.0	0.0	0.0	0.0	0.0	0.0	0.0	0.0	0.0	0.0	0.0	0.0	0.0	0.0	0.0	0.0	2.0	0.0	0.0	3.0	1.0	0.0	0.0
1782	0.0	0.0	0.0	0.0	0.0	0.0	0.0	0.0	0.0	0.0	0.0	1.0	0.0	0.0	0.0	0.0	0.0	0.0	0.0	0.0	3.0	0.0	1.0	1.0	0.0	0.0	0.0	2.0	0.0	1.0	2.0	1.0	2.0	12.0	1.0	2.0	0.0	1.0	2.0	6.0	1.0	1.0	1.0	1.0	0.0	0.0	1.0	2.0	3.0
1783	0.0	0.0	0.0	0.0	0.0	0.0	0.0	0.0	1.0	0.0	0.0	0.0	0.0	0.0	0.0	0.0	0.0	0.0	0.0	0.0	1.0	0.0	1.0	0.0	0.0	0.0	0.0	0.0	0.0	0.0	0.0	0.0	0.0	0.0	0.0	0.0	0.0	0.0	0.0	0.0	0.0	0.0	0.0	0.0	0.0	0.0	0.0	0.0	0.0
1784	2.0	1.0	0.0	1.0	0.0	3.0	1.0	0.0	0.0	0.0	0.0	1.0	0.0	2.0	0.0	2.0	1.0	1.0	1.0	1.0	5.0	2.0	0.0	0.0	2.0	12.0	2.0	2.0	1.0	3.0	0.0	4.0	1.0	0.0	2.0	1.0	0.0	3.0	0.0	0.0	0.0	0.0	0.0	5.0	1.0	2.0	0.0	1.0	0.0
1785	0.0	0.0	0.0	1.0	0.0	0.0	0.0	2.0	0.0	0.0	1.0	1.0	0.0	1.0	0.0	0.0	2.0	0.0	0.0	0.0	1.0	0.0	0.0	0.0	0.0	2.0	0.0	0.0	1.0	0.0	2.0	0.0	1.0	0.0	0.0	0.0	0.0	1.0	0.0	0.0	0.0	1.0	0.0	0.0	0.0	0.0	0.0	0.0	0.0
1786	2.0	0.0	1.0	0.0	0.0	0.0	3.0	0.0	0.0	0.0	0.0	2.0	1.0	2.0	0.0	0.0	0.0	1.0	0.0	0.0	1.0	0.0	1.0	0.0	0.0	0.0	1.0	0.0	0.0	1.0	3.0	0.0	0.0	1.0	0.0	0.0	0.0	0.0	0.0	2.0	0.0	1.0	2.0	0.0	0.0	0.0	0.0	1.0	2.0
1787	0.0	0.0	0.0	0.0	0.0	0.0	0.0	0.0	0.0	0.0	1.0	0.0	1.0	0.0	0.0	0.0	0.0	0.0	0.0	0.0	1.0	0.0	0.0	0.0	0.0	0.0	0.0	0.0	0.0	0.0	0.0	0.0	1.0	0.0	0.0	0.0	0.0	0.0	0.0	0.0	0.0	0.0	1.0	0.0	0.0	0.0	0.0	1.0	0.0
1788	3.0	4.0	6.0	2.0	2.0	2.0	0.0	2.0	5.0	1.0	2.0	3.0	0.0	1.0	0.0	0.0	1.0	3.0	1.0	0.0	2.0	1.0	2.0	0.0	1.0	2.0	3.0	2.0	2.0	1.0	0.0	1.0	8.0	1.0	0.0	2.0	0.0	0.0	0.0	0.0	0.0	5.0	2.0	4.0	1.0	0.0	1.0	0.0	1.0
1789	0.0	0.0	0.0	0.0	0.0	0.0	0.0	0.0	0.0	0.0	0.0	0.0	0.0	0.0	0.0	0.0	0.0	0.0	1.0	0.0	2.0	0.0	0.0	0.0	0.0	0.0	0.0	1.0	0.0	0.0	0.0	0.0	0.0	0.0	0.0	0.0	0.0	0.0	0.0	0.0	0.0	0.0	0.0	0.0	0.0	0.0	0.0	0.0	0.0
1790	0.0	0.0	0.0	0.0	0.0	0.0	0.0	0.0	0.0	0.0	1.0	2.0	0.0	0.0	0.0	0.0	0.0	0.0	0.0	0.0	1.0	0.0	0.0	0.0	0.0	0.0	0.0	0.0	0.0	0.0	0.0	0.0	0.0	0.0	0.0	0.0	0.0	0.0	0.0	0.0	0.0	0.0	0.0	0.0	0.0	0.0	0.0	0.0	0.0
1791	0.0	5.0	0.0	0.0	1.0	2.0	0.0	1.0	2.0	1.0	0.0	3.0	1.0	1.0	1.0	0.0	0.0	4.0	0.0	1.0	1.0	1.0	0.0	2.0	0.0	0.0	0.0	4.0	0.0	3.0	0.0	1.0	3.0	6.0	2.0	3.0	1.0	0.0	0.0	0.0	0.0	1.0	0.0	0.0	0.0	0.0	0.0	0.0	1.0
1792	1.0	2.0	0.0	0.0	0.0	0.0	0.0	0.0	0.0	0.0	0.0	0.0	1.0	0.0	1.0	0.0	0.0	1.0	0.0	0.0	1.0	0.0	1.0	0.0	0.0	2.0	0.0	1.0	1.0	1.0	0.0	0.0	2.0	1.0	1.0	2.0	1.0	0.0	1.0	0.0	0.0	0.0	0.0	0.0	1.0	0.0	0.0	0.0	0.0
1793	2.0	0.0	0.0	2.0	1.0	2.0	0.0	1.0	0.0	0.0	1.0	0.0	0.0	1.0	1.0	1.0	3.0	1.0	0.0	0.0	3.0	0.0	0.0	0.0	1.0	1.0	0.0	2.0	1.0	0.0	0.0	2.0	0.0	0.0	1.0	1.0	0.0	4.0	1.0	0.0	0.0	0.0	1.0	0.0	0.0	0.0	0.0	0.0	1.0
1794	1.0	0.0	0.0	0.0	0.0	0.0	1.0	0.0	1.0	0.0	0.0	0.0	0.0	1.0	0.0	0.0	1.0	0.0	0.0	0.0	1.0	0.0	1.0	0.0	0.0	0.0	0.0	0.0	0.0	0.0	0.0	0.0	0.0	0.0	0.0	0.0	0.0	1.0	2.0	0.0	0.0	0.0	0.0	0.0	0.0	0.0	1.0	0.0	0.0
1795	0.0	0.0	1.0	0.0	1.0	2.0	0.0	0.0	1.0	0.0	0.0	1.0	1.0	0.0	0.0	0.0	0.0	0.0	0.0	0.0	2.0	0.0	0.0	0.0	1.0	0.0	0.0	0.0	0.0	0.0	0.0	0.0	0.0	0.0	0.0	0.0	1.0	0.0	0.0	0.0	0.0	0.0	0.0	0.0	1.0	0.0	0.0	1.0	0.0
1796	1.0	2.0	4.0	2.0	0.0	2.0	0.0	0.0	0.0	0.0	0.0	0.0	0.0	0.0	0.0	0.0	0.0	0.0	0.0	1.0	1.0	0.0	0.0	0.0	0.0	0.0	0.0	0.0	0.0	1.0	0.0	0.0	1.0	0.0	0.0	0.0	0.0	1.0	0.0	0.0	1.0	0.0	4.0	0.0	0.0	0.0	0.0	2.0	0.0
1797	1.0	2.0	0.0	0.0	1.0	0.0	1.0	0.0	0.0	0.0	0.0	0.0	0.0	0.0	0.0	1.0	3.0	1.0	0.0	0.0	1.0	0.0	0.0	0.0	0.0	1.0	0.0	0.0	0.0	0.0	0.0	2.0	0.0	1.0	0.0	0.0	1.0	0.0	0.0	0.0	0.0	2.0	0.0	0.0	1.0	0.0	0.0	1.0	1.0
1798	8.0	11.0	18.0	3.0	10.0	8.0	5.0	5.0	2.0	0.0	8.0	8.0	4.0	4.0	4.0	4.0	5.0	7.0	2.0	0.0	7.0	5.0	7.0	0.0	8.0	4.0	8.0	2.0	7.0	4.0	4.0	0.0	5.0	0.0	0.0	1.0	1.0	0.0	2.0	1.0	3.0	3.0	12.0	5.0	1.0	0.0	3.0	4.0	5.0
1799	0.0	0.0	0.0	0.0	0.0	0.0	0.0	0.0	0.0	0.0	0.0	0.0	0.0	0.0	0.0	0.0	1.0	0.0	0.0	0.0	2.0	0.0	0.0	0.0	0.0	0.0	0.0	0.0	0.0	0.0	0.0	0.0	0.0	0.0	0.0	0.0	0.0	0.0	0.0	0.0	0.0	1.0	0.0	0.0	0.0	0.0	0.0	0.0	0.0
1800	1.0	0.0	0.0	1.0	1.0	2.0	0.0	1.0	1.0	0.0	0.0	0.0	0.0	2.0	0.0	0.0	1.0	0.0	0.0	0.0	1.0	0.0	0.0	0.0	0.0	0.0	2.0	1.0	0.0	0.0	1.0	0.0	0.0	1.0	4.0	4.0	0.0	0.0	3.0	0.0	5.0	0.0	0.0	1.0	0.0	3.0	6.0	1.0	3.0
1801	0.0	0.0	0.0	1.0	0.0	0.0	0.0	0.0	1.0	1.0	0.0	0.0	1.0	1.0	0.0	1.0	2.0	2.0	0.0	0.0	1.0	0.0	1.0	0.0	0.0	2.0	3.0	2.0	0.0	0.0	0.0	1.0	0.0	1.0	0.0	0.0	0.0	2.0	0.0	0.0	0.0	1.0	1.0	2.0	1.0	0.0	1.0	1.0	0.0
1802	0.0	1.0	1.0	0.0	0.0	0.0	0.0	0.0	0.0	0.0	0.0	0.0	0.0	0.0	0.0	0.0	0.0	0.0	0.0	0.0	1.0	1.0	0.0	0.0	0.0	0.0	0.0	0.0	0.0	0.0	0.0	0.0	0.0	0.0	0.0	0.0	0.0	0.0	0.0	0.0	0.0	0.0	0.0	0.0	0.0	0.0	2.0	2.0	0.0
1803	6.0	8.0	7.0	7.0	6.0	4.0	9.0	0.0	0.0	1.0	1.0	3.0	0.0	1.0	2.0	9.0	2.0	7.0	0.0	3.0	3.0	0.0	4.0	1.0	16.0	5.0	6.0	3.0	3.0	9.0	10.0	0.0	0.0	1.0	2.0	0.0	4.0	3.0	4.0	4.0	1.0	2.0	6.0	0.0	3.0	2.0	3.0	3.0	4.0
1804	1.0	0.0	3.0	2.0	0.0	0.0	0.0	1.0	0.0	0.0	1.0	1.0	0.0	0.0	0.0	0.0	0.0	1.0	0.0	0.0	2.0	0.0	0.0	2.0	0.0	0.0	0.0	0.0	0.0	0.0	0.0	0.0	0.0	0.0	0.0	0.0	0.0	0.0	0.0	0.0	4.0	0.0	1.0	0.0	0.0	1.0	0.0	1.0	0.0
1805	0.0	0.0	0.0	0.0	0.0	0.0	2.0	1.0	0.0	0.0	0.0	0.0	0.0	0.0	0.0	3.0	0.0	0.0	0.0	2.0	1.0	1.0	1.0	0.0	0.0	0.0	1.0	0.0	2.0	1.0	0.0	0.0	1.0	0.0	1.0	1.0	0.0	1.0	0.0	0.0	0.0	1.0	0.0	2.0	1.0	0.0	0.0	0.0	1.0
1806	3.0	3.0	0.0	1.0	1.0	1.0	1.0	0.0	3.0	1.0	1.0	3.0	4.0	2.0	3.0	0.0	2.0	3.0	0.0	2.0	2.0	4.0	4.0	3.0	1.0	0.0	0.0	4.0	1.0	1.0	3.0	1.0	4.0	2.0	2.0	5.0	4.0	5.0	0.0	2.0	2.0	2.0	0.0	2.0	2.0	1.0	1.0	4.0	1.0
1807	0.0	0.0	0.0	0.0	0.0	0.0	0.0	0.0	2.0	0.0	0.0	0.0	0.0	1.0	2.0	0.0	0.0	0.0	3.0	0.0	2.0	1.0	0.0	0.0	0.0	0.0	0.0	0.0	0.0	0.0	0.0	0.0	0.0	1.0	0.0	1.0	0.0	0.0	1.0	0.0	0.0	0.0	0.0	1.0	0.0	0.0	0.0	0.0	1.0
1808	2.0	0.0	0.0	2.0	0.0	0.0	0.0	0.0	1.0	0.0	0.0	0.0	1.0	0.0	0.0	1.0	0.0	3.0	0.0	0.0	1.0	0.0	0.0	0.0	0.0	2.0	1.0	0.0	1.0	1.0	0.0	0.0	0.0	0.0	0.0	0.0	0.0	0.0	0.0	0.0	0.0	0.0	0.0	0.0	0.0	0.0	0.0	0.0	0.0
1809	2.0	0.0	0.0	1.0	0.0	0.0	2.0	0.0	1.0	1.0	3.0	2.0	1.0	0.0	0.0	3.0	0.0	4.0	0.0	0.0	1.0	0.0	0.0	3.0	0.0	0.0	0.0	0.0	0.0	0.0	2.0	0.0	2.0	0.0	0.0	0.0	0.0	0.0	1.0	1.0	0.0	1.0	0.0	2.0	0.0	0.0	0.0	1.0	0.0
1810	0.0	0.0	0.0	0.0	0.0	0.0	0.0	0.0	0.0	1.0	0.0	0.0	0.0	0.0	1.0	0.0	0.0	2.0	2.0	0.0	2.0	0.0	0.0	3.0	0.0	0.0	1.0	0.0	0.0	0.0	0.0	1.0	0.0	0.0	2.0	0.0	0.0	2.0	0.0	1.0	0.0	1.0	1.0	1.0	0.0	5.0	0.0	0.0	0.0
1811	0.0	0.0	5.0	0.0	2.0	1.0	0.0	1.0	0.0	0.0	0.0	0.0	0.0	0.0	0.0	0.0	0.0	0.0	0.0	0.0	2.0	0.0	2.0	0.0	0.0	0.0	0.0	0.0	0.0	0.0	0.0	0.0	0.0	0.0	0.0	1.0	0.0	0.0	0.0	0.0	0.0	0.0	2.0	0.0	0.0	0.0	1.0	2.0	1.0
1812	0.0	0.0	1.0	0.0	0.0	0.0	0.0	0.0	0.0	0.0	0.0	0.0	0.0	0.0	0.0	1.0	0.0	0.0	0.0	0.0	2.0	2.0	2.0	0.0	0.0	1.0	0.0	0.0	1.0	0.0	0.0	0.0	1.0	0.0	1.0	1.0	1.0	0.0	0.0	1.0	0.0	0.0	0.0	0.0	0.0	0.0	1.0	1.0	0.0
1813	0.0	0.0	0.0	0.0	0.0	0.0	0.0	0.0	0.0	0.0	0.0	0.0	0.0	0.0	0.0	0.0	0.0	0.0	0.0	0.0	2.0	0.0	0.0	0.0	0.0	0.0	0.0	0.0	0.0	1.0	0.0	1.0	0.0	1.0	1.0	0.0	1.0	1.0	2.0	0.0	4.0	1.0	0.0	2.0	2.0	1.0	0.0	0.0	0.0
1814	0.0	0.0	0.0	0.0	0.0	0.0	0.0	0.0	0.0	0.0	0.0	0.0	0.0	0.0	0.0	0.0	1.0	0.0	0.0	0.0	1.0	0.0	0.0	0.0	0.0	0.0	0.0	0.0	0.0	0.0	0.0	0.0	0.0	0.0	0.0	0.0	1.0	0.0	0.0	0.0	0.0	0.0	0.0	2.0	0.0	0.0	0.0	0.0	0.0
1815	0.0	0.0	0.0	0.0	0.0	0.0	0.0	0.0	1.0	1.0	0.0	0.0	1.0	0.0	0.0	0.0	0.0	1.0	0.0	1.0	2.0	1.0	1.0	0.0	0.0	0.0	0.0	0.0	0.0	0.0	0.0	0.0	2.0	4.0	1.0	2.0	0.0	0.0	0.0	5.0	3.0	0.0	0.0	0.0	2.0	0.0	0.0	0.0	0.0
1816	0.0	0.0	0.0	0.0	0.0	0.0	0.0	0.0	0.0	0.0	0.0	0.0	0.0	0.0	0.0	0.0	0.0	0.0	0.0	0.0	1.0	0.0	1.0	0.0	0.0	0.0	0.0	0.0	0.0	0.0	0.0	0.0	0.0	0.0	0.0	0.0	0.0	0.0	0.0	0.0	0.0	0.0	0.0	0.0	0.0	0.0	0.0	0.0	0.0
1817	3.0	1.0	3.0	5.0	2.0	2.0	5.0	0.0	2.0	1.0	0.0	1.0	0.0	1.0	2.0	3.0	1.0	4.0	2.0	1.0	1.0	0.0	2.0	0.0	6.0	9.0	5.0	2.0	3.0	0.0	8.0	0.0	0.0	0.0	1.0	0.0	2.0	6.0	0.0	0.0	0.0	4.0	5.0	8.0	2.0	2.0	0.0	1.0	0.0
1818	0.0	1.0	3.0	1.0	0.0	0.0	0.0	0.0	0.0	0.0	0.0	0.0	0.0	0.0	0.0	0.0	0.0	0.0	0.0	0.0	1.0	1.0	0.0	0.0	1.0	0.0	0.0	0.0	1.0	1.0	0.0	0.0	0.0	0.0	0.0	0.0	0.0	0.0	0.0	0.0	0.0	1.0	1.0	0.0	0.0	0.0	1.0	0.0	0.0
1819	0.0	0.0	0.0	0.0	1.0	1.0	0.0	0.0	1.0	0.0	0.0	0.0	0.0	0.0	0.0	0.0	0.0	0.0	0.0	0.0	1.0	0.0	0.0	0.0	0.0	0.0	0.0	0.0	0.0	1.0	0.0	0.0	0.0	0.0	0.0	0.0	0.0	0.0	0.0	0.0	0.0	0.0	0.0	1.0	0.0	0.0	1.0	0.0	0.0
1820	0.0	1.0	0.0	0.0	0.0	0.0	0.0	1.0	0.0	0.0	0.0	1.0	0.0	0.0	0.0	0.0	1.0	0.0	0.0	0.0	1.0	0.0	0.0	0.0	0.0	0.0	0.0	0.0	0.0	0.0	0.0	0.0	0.0	0.0	0.0	0.0	1.0	0.0	0.0	0.0	0.0	0.0	0.0	1.0	0.0	0.0	0.0	0.0	0.0
1821	0.0	0.0	0.0	0.0	0.0	0.0	0.0	0.0	0.0	0.0	0.0	1.0	0.0	0.0	0.0	0.0	1.0	0.0	0.0	0.0	1.0	0.0	0.0	0.0	0.0	0.0	0.0	0.0	0.0	0.0	0.0	1.0	0.0	0.0	0.0	0.0	0.0	0.0	0.0	0.0	0.0	0.0	0.0	0.0	0.0	0.0	0.0	0.0	0.0
1822	0.0	0.0	0.0	0.0	0.0	0.0	0.0	0.0	0.0	0.0	0.0	0.0	0.0	0.0	0.0	0.0	0.0	0.0	0.0	0.0	1.0	0.0	0.0	0.0	0.0	0.0	0.0	0.0	0.0	0.0	0.0	0.0	0.0	0.0	0.0	0.0	0.0	0.0	0.0	0.0	0.0	0.0	0.0	0.0	0.0	1.0	0.0	0.0	0.0
1823	2.0	2.0	1.0	0.0	1.0	1.0	1.0	0.0	0.0	0.0	0.0	0.0	0.0	0.0	0.0	0.0	0.0	0.0	0.0	0.0	2.0	0.0	0.0	0.0	0.0	2.0	1.0	1.0	0.0	1.0	0.0	0.0	0.0	1.0	2.0	0.0	0.0	0.0	0.0	0.0	0.0	1.0	0.0	0.0	0.0	1.0	0.0	0.0	0.0
1824	0.0	0.0	1.0	0.0	0.0	1.0	0.0	0.0	0.0	0.0	0.0	0.0	0.0	0.0	0.0	0.0	4.0	1.0	0.0	1.0	1.0	0.0	0.0	0.0	0.0	1.0	0.0	0.0	0.0	0.0	0.0	0.0	0.0	0.0	0.0	0.0	0.0	0.0	0.0	0.0	1.0	0.0	0.0	0.0	1.0	0.0	0.0	0.0	0.0
1825	0.0	1.0	0.0	0.0	0.0	1.0	0.0	0.0	0.0	0.0	0.0	2.0	0.0	0.0	0.0	0.0	0.0	0.0	0.0	0.0	1.0	1.0	0.0	3.0	0.0	0.0	0.0	0.0	1.0	0.0	2.0	0.0	0.0	1.0	0.0	0.0	0.0	1.0	0.0	0.0	0.0	0.0	0.0	0.0	0.0	0.0	1.0	0.0	0.0
1826	0.0	0.0	0.0	1.0	0.0	0.0	0.0	0.0	0.0	0.0	1.0	1.0	0.0	0.0	1.0	0.0	0.0	0.0	1.0	1.0	1.0	0.0	1.0	0.0	0.0	0.0	0.0	0.0	0.0	0.0	0.0	0.0	1.0	1.0	0.0	2.0	0.0	0.0	0.0	4.0	2.0	0.0	0.0	0.0	1.0	0.0	0.0	0.0	1.0
1827	0.0	0.0	0.0	0.0	0.0	0.0	0.0	0.0	0.0	0.0	0.0	0.0	0.0	0.0	1.0	0.0	0.0	0.0	0.0	0.0	1.0	0.0	0.0	0.0	0.0	0.0	0.0	0.0	0.0	0.0	0.0	0.0	1.0	0.0	0.0	0.0	0.0	0.0	0.0	1.0	0.0	0.0	0.0	0.0	0.0	0.0	0.0	0.0	0.0
1828	0.0	0.0	0.0	0.0	0.0	0.0	0.0	1.0	0.0	0.0	0.0	0.0	0.0	1.0	0.0	0.0	0.0	0.0	0.0	0.0	1.0	0.0	0.0	0.0	0.0	0.0	0.0	0.0	0.0	0.0	0.0	0.0	0.0	0.0	0.0	0.0	0.0	0.0	0.0	0.0	1.0	0.0	0.0	0.0	0.0	1.0	0.0	0.0	0.0
1829	0.0	0.0	0.0	1.0	0.0	0.0	0.0	1.0	0.0	0.0	0.0	0.0	1.0	1.0	0.0	1.0	0.0	0.0	0.0	0.0	2.0	0.0	0.0	0.0	0.0	1.0	0.0	0.0	0.0	1.0	1.0	1.0	1.0	2.0	0.0	1.0	1.0	1.0	0.0	0.0	1.0	0.0	0.0	0.0	0.0	0.0	1.0	1.0	0.0
1830	0.0	0.0	0.0	0.0	0.0	0.0	0.0	0.0	0.0	0.0	0.0	0.0	0.0	0.0	0.0	0.0	0.0	0.0	0.0	0.0	2.0	0.0	0.0	0.0	0.0	0.0	0.0	0.0	1.0	1.0	0.0	0.0	0.0	0.0	1.0	1.0	0.0	1.0	0.0	3.0	0.0	0.0	0.0	0.0	0.0	0.0	2.0	0.0	2.0
1831	0.0	0.0	0.0	0.0	0.0	0.0	0.0	0.0	0.0	0.0	1.0	0.0	1.0	0.0	1.0	0.0	0.0	1.0	0.0	0.0	4.0	0.0	0.0	0.0	1.0	0.0	0.0	0.0	0.0	1.0	0.0	0.0	0.0	0.0	0.0	0.0	2.0	0.0	0.0	0.0	0.0	0.0	0.0	0.0	1.0	2.0	0.0	0.0	0.0
1832	0.0	0.0	0.0	0.0	1.0	0.0	0.0	1.0	0.0	0.0	0.0	0.0	0.0	0.0	0.0	0.0	1.0	3.0	0.0	0.0	1.0	0.0	0.0	0.0	0.0	0.0	0.0	0.0	0.0	0.0	0.0	0.0	1.0	0.0	0.0	0.0	0.0	1.0	0.0	0.0	0.0	0.0	0.0	0.0	0.0	0.0	1.0	0.0	0.0
1833	0.0	0.0	0.0	0.0	0.0	0.0	0.0	0.0	0.0	0.0	0.0	1.0	0.0	0.0	0.0	0.0	0.0	0.0	1.0	0.0	3.0	0.0	0.0	1.0	1.0	0.0	0.0	0.0	1.0	0.0	1.0	0.0	0.0	1.0	3.0	2.0	0.0	1.0	2.0	0.0	2.0	0.0	1.0	0.0	3.0	1.0	0.0	2.0	2.0
1834	3.0	2.0	0.0	0.0	0.0	0.0	0.0	5.0	3.0	0.0	0.0	0.0	1.0	0.0	0.0	0.0	0.0	0.0	2.0	0.0	12.0	0.0	0.0	1.0	0.0	0.0	6.0	0.0	0.0	0.0	0.0	0.0	0.0	8.0	32.0	17.0	0.0	0.0	0.0	0.0	11.0	0.0	0.0	2.0	0.0	0.0	0.0	0.0	0.0
1835	0.0	0.0	0.0	0.0	0.0	0.0	0.0	0.0	1.0	1.0	0.0	3.0	1.0	0.0	0.0	0.0	1.0	0.0	0.0	0.0	1.0	0.0	0.0	0.0	0.0	0.0	0.0	0.0	0.0	1.0	0.0	0.0	0.0	1.0	3.0	0.0	0.0	0.0	1.0	0.0	1.0	0.0	0.0	0.0	1.0	0.0	1.0	0.0	1.0
1836	0.0	1.0	1.0	0.0	0.0	0.0	0.0	0.0	0.0	0.0	0.0	0.0	0.0	1.0	0.0	1.0	0.0	0.0	0.0	0.0	2.0	0.0	0.0	1.0	1.0	0.0	0.0	0.0	1.0	0.0	0.0	4.0	0.0	0.0	0.0	0.0	0.0	1.0	0.0	0.0	1.0	2.0	0.0	0.0	1.0	2.0	0.0	0.0	0.0
1837	0.0	0.0	3.0	0.0	3.0	0.0	0.0	1.0	0.0	0.0	0.0	0.0	0.0	0.0	0.0	1.0	0.0	0.0	0.0	0.0	2.0	0.0	0.0	3.0	0.0	1.0	0.0	0.0	0.0	0.0	0.0	0.0	0.0	0.0	0.0	0.0	0.0	0.0	0.0	0.0	0.0	0.0	1.0	1.0	0.0	0.0	1.0	0.0	0.0
1838	2.0	0.0	2.0	0.0	0.0	1.0	0.0	1.0	0.0	0.0	0.0	0.0	0.0	0.0	0.0	1.0	2.0	1.0	0.0	1.0	2.0	0.0	0.0	2.0	0.0	0.0	0.0	0.0	0.0	2.0	0.0	1.0	0.0	0.0	0.0	1.0	1.0	0.0	0.0	0.0	0.0	0.0	2.0	0.0	1.0	1.0	0.0	1.0	2.0
1839	0.0	0.0	0.0	0.0	0.0	0.0	0.0	0.0	0.0	0.0	0.0	0.0	0.0	1.0	1.0	0.0	1.0	0.0	0.0	0.0	3.0	0.0	0.0	0.0	0.0	0.0	0.0	0.0	0.0	0.0	0.0	0.0	0.0	0.0	0.0	1.0	0.0	0.0	2.0	1.0	0.0	1.0	0.0	1.0	0.0	0.0	0.0	0.0	0.0
1840	0.0	0.0	0.0	0.0	0.0	0.0	0.0	0.0	0.0	0.0	0.0	0.0	1.0	0.0	0.0	0.0	0.0	0.0	0.0	0.0	1.0	0.0	0.0	0.0	0.0	0.0	0.0	1.0	1.0	0.0	0.0	0.0	0.0	0.0	0.0	0.0	0.0	0.0	0.0	0.0	0.0	0.0	0.0	0.0	0.0	1.0	0.0	0.0	0.0
1841	0.0	0.0	0.0	2.0	1.0	1.0	1.0	1.0	0.0	1.0	0.0	0.0	3.0	0.0	0.0	1.0	1.0	0.0	0.0	0.0	2.0	0.0	0.0	0.0	0.0	2.0	0.0	1.0	0.0	1.0	1.0	0.0	0.0	6.0	2.0	2.0	0.0	0.0	0.0	2.0	1.0	2.0	0.0	1.0	1.0	0.0	1.0	0.0	0.0
1842	0.0	0.0	2.0	2.0	2.0	2.0	0.0	4.0	1.0	2.0	0.0	2.0	2.0	1.0	0.0	0.0	1.0	2.0	0.0	0.0	1.0	1.0	1.0	0.0	0.0	0.0	0.0	0.0	1.0	0.0	1.0	0.0	0.0	2.0	0.0	1.0	0.0	0.0	1.0	3.0	1.0	1.0	2.0	2.0	3.0	2.0	1.0	2.0	1.0
1843	0.0	0.0	1.0	1.0	3.0	1.0	0.0	0.0	0.0	1.0	3.0	1.0	0.0	2.0	3.0	0.0	1.0	1.0	1.0	0.0	3.0	1.0	0.0	0.0	2.0	1.0	1.0	0.0	2.0	3.0	2.0	0.0	2.0	1.0	1.0	0.0	2.0	0.0	1.0	0.0	0.0	0.0	2.0	0.0	1.0	1.0	1.0	0.0	2.0
1844	1.0	8.0	0.0	3.0	3.0	4.0	8.0	0.0	2.0	2.0	6.0	6.0	3.0	3.0	5.0	6.0	1.0	1.0	16.0	4.0	25.0	16.0	6.0	8.0	0.0	2.0	0.0	1.0	0.0	3.0	2.0	1.0	1.0	11.0	1.0	5.0	2.0	2.0	0.0	0.0	3.0	0.0	14.0	1.0	7.0	5.0	1.0	4.0	0.0
1845	0.0	0.0	0.0	1.0	0.0	0.0	0.0	0.0	0.0	0.0	0.0	1.0	0.0	0.0	0.0	0.0	0.0	0.0	0.0	1.0	2.0	0.0	0.0	0.0	1.0	0.0	0.0	0.0	1.0	0.0	1.0	0.0	0.0	0.0	0.0	0.0	0.0	0.0	0.0	0.0	0.0	0.0	0.0	0.0	0.0	0.0	1.0	1.0	0.0
1846	0.0	0.0	0.0	0.0	0.0	0.0	0.0	2.0	2.0	1.0	0.0	1.0	2.0	0.0	0.0	0.0	0.0	0.0	0.0	0.0	1.0	0.0	1.0	0.0	0.0	0.0	0.0	0.0	0.0	0.0	0.0	0.0	0.0	1.0	0.0	0.0	0.0	1.0	0.0	1.0	0.0	0.0	1.0	1.0	1.0	0.0	0.0	0.0	0.0
1847	0.0	2.0	0.0	1.0	0.0	1.0	0.0	0.0	0.0	0.0	0.0	0.0	0.0	0.0	0.0	0.0	0.0	0.0	0.0	0.0	1.0	5.0	0.0	1.0	0.0	0.0	0.0	0.0	1.0	0.0	0.0	0.0	0.0	0.0	0.0	0.0	0.0	0.0	0.0	0.0	0.0	0.0	0.0	0.0	0.0	0.0	0.0	0.0	0.0
1848	0.0	0.0	2.0	0.0	0.0	0.0	0.0	0.0	1.0	0.0	0.0	0.0	0.0	0.0	0.0	0.0	0.0	0.0	0.0	0.0	1.0	0.0	0.0	0.0	0.0	0.0	2.0	0.0	0.0	0.0	0.0	0.0	0.0	0.0	0.0	0.0	0.0	0.0	0.0	0.0	0.0	0.0	0.0	0.0	0.0	2.0	0.0	1.0	2.0
1849	0.0	6.0	4.0	3.0	4.0	4.0	1.0	1.0	3.0	2.0	0.0	1.0	1.0	1.0	2.0	1.0	1.0	0.0	1.0	1.0	14.0	10.0	0.0	1.0	0.0	5.0	2.0	2.0	1.0	1.0	1.0	2.0	2.0	0.0	14.0	2.0	0.0	0.0	1.0	2.0	8.0	24.0	18.0	3.0	0.0	3.0	1.0	3.0	1.0
1850	0.0	0.0	0.0	0.0	0.0	0.0	0.0	0.0	0.0	0.0	0.0	0.0	0.0	0.0	0.0	0.0	0.0	0.0	0.0	0.0	1.0	0.0	0.0	0.0	0.0	0.0	0.0	0.0	0.0	0.0	0.0	0.0	0.0	0.0	0.0	0.0	0.0	0.0	0.0	0.0	0.0	0.0	0.0	0.0	0.0	0.0	0.0	0.0	0.0
1851	2.0	5.0	1.0	2.0	2.0	4.0	9.0	0.0	1.0	0.0	0.0	0.0	2.0	1.0	0.0	4.0	0.0	4.0	2.0	3.0	2.0	6.0	5.0	3.0	1.0	0.0	2.0	2.0	0.0	0.0	1.0	2.0	0.0	5.0	3.0	3.0	0.0	2.0	0.0	2.0	1.0	1.0	0.0	1.0	0.0	1.0	3.0	1.0	1.0
1852	0.0	0.0	0.0	0.0	0.0	0.0	0.0	0.0	0.0	0.0	0.0	0.0	0.0	0.0	0.0	0.0	0.0	0.0	0.0	0.0	1.0	0.0	0.0	0.0	0.0	0.0	0.0	1.0	0.0	0.0	0.0	0.0	0.0	1.0	0.0	0.0	0.0	0.0	0.0	0.0	0.0	0.0	0.0	1.0	0.0	0.0	1.0	0.0	1.0
1853	1.0	1.0	1.0	0.0	0.0	0.0	0.0	0.0	0.0	0.0	0.0	0.0	0.0	1.0	0.0	0.0	0.0	0.0	0.0	0.0	1.0	0.0	0.0	0.0	0.0	0.0	0.0	0.0	0.0	0.0	0.0	0.0	0.0	0.0	0.0	0.0	0.0	0.0	0.0	0.0	0.0	0.0	0.0	0.0	0.0	0.0	0.0	0.0	0.0
1854	3.0	0.0	0.0	1.0	0.0	1.0	0.0	0.0	0.0	0.0	1.0	0.0	0.0	0.0	0.0	0.0	1.0	0.0	0.0	0.0	2.0	0.0	0.0	0.0	0.0	0.0	0.0	0.0	0.0	0.0	0.0	0.0	0.0	0.0	0.0	0.0	0.0	0.0	0.0	0.0	0.0	0.0	0.0	1.0	0.0	0.0	0.0	0.0	0.0
1855	1.0	0.0	1.0	0.0	0.0	0.0	1.0	0.0	1.0	0.0	0.0	0.0	1.0	0.0	0.0	1.0	0.0	1.0	0.0	0.0	1.0	0.0	0.0	0.0	4.0	0.0	0.0	2.0	1.0	0.0	3.0	0.0	1.0	0.0	1.0	0.0	1.0	0.0	0.0	0.0	0.0	0.0	4.0	0.0	3.0	0.0	2.0	1.0	1.0
1856	0.0	1.0	1.0	0.0	0.0	1.0	0.0	0.0	0.0	0.0	0.0	1.0	1.0	0.0	1.0	5.0	1.0	0.0	0.0	0.0	1.0	0.0	0.0	0.0	0.0	0.0	2.0	1.0	0.0	0.0	2.0	1.0	0.0	0.0	3.0	1.0	0.0	0.0	0.0	2.0	0.0	0.0	0.0	3.0	0.0	0.0	1.0	0.0	0.0
1857	0.0	0.0	0.0	0.0	0.0	0.0	0.0	0.0	0.0	0.0	0.0	0.0	0.0	0.0	0.0	0.0	0.0	0.0	0.0	0.0	1.0	0.0	0.0	0.0	0.0	0.0	0.0	0.0	0.0	0.0	0.0	0.0	0.0	0.0	0.0	0.0	0.0	0.0	0.0	0.0	0.0	1.0	0.0	0.0	0.0	0.0	0.0	0.0	0.0
1858	0.0	0.0	3.0	0.0	0.0	0.0	0.0	0.0	1.0	0.0	0.0	1.0	0.0	0.0	1.0	0.0	0.0	0.0	0.0	0.0	1.0	1.0	1.0	0.0	0.0	0.0	0.0	0.0	0.0	0.0	0.0	0.0	0.0	0.0	0.0	0.0	0.0	0.0	0.0	0.0	0.0	0.0	0.0	0.0	0.0	0.0	0.0	0.0	0.0
1859	0.0	0.0	0.0	0.0	0.0	0.0	0.0	0.0	0.0	0.0	0.0	0.0	0.0	0.0	0.0	1.0	0.0	0.0	0.0	0.0	1.0	0.0	0.0	0.0	0.0	0.0	0.0	0.0	0.0	0.0	0.0	0.0	0.0	1.0	1.0	1.0	0.0	0.0	0.0	0.0	0.0	0.0	0.0	0.0	0.0	0.0	0.0	0.0	0.0
1860	0.0	0.0	0.0	0.0	0.0	0.0	0.0	0.0	0.0	0.0	0.0	0.0	0.0	0.0	0.0	0.0	0.0	0.0	0.0	1.0	1.0	0.0	0.0	3.0	0.0	0.0	0.0	0.0	0.0	0.0	0.0	0.0	0.0	0.0	0.0	0.0	0.0	0.0	0.0	1.0	0.0	1.0	0.0	0.0	0.0	0.0	0.0	2.0	0.0
1861	0.0	1.0	0.0	0.0	0.0	1.0	0.0	0.0	0.0	0.0	0.0	0.0	0.0	0.0	0.0	0.0	0.0	2.0	0.0	0.0	1.0	0.0	0.0	0.0	0.0	0.0	0.0	0.0	0.0	0.0	0.0	0.0	0.0	0.0	0.0	0.0	0.0	0.0	0.0	0.0	0.0	0.0	1.0	0.0	0.0	0.0	0.0	0.0	0.0
1862	2.0	0.0	1.0	0.0	0.0	0.0	0.0	2.0	0.0	0.0	1.0	0.0	0.0	0.0	0.0	0.0	0.0	1.0	0.0	0.0	3.0	0.0	1.0	1.0	1.0	1.0	0.0	0.0	1.0	0.0	1.0	0.0	0.0	0.0	2.0	1.0	1.0	0.0	0.0	0.0	0.0	0.0	0.0	1.0	0.0	0.0	1.0	0.0	0.0
1863	0.0	0.0	0.0	0.0	0.0	0.0	1.0	0.0	0.0	0.0	0.0	0.0	0.0	0.0	0.0	0.0	0.0	0.0	0.0	2.0	3.0	0.0	0.0	1.0	0.0	0.0	0.0	0.0	0.0	0.0	1.0	0.0	0.0	0.0	0.0	0.0	0.0	0.0	0.0	0.0	0.0	0.0	0.0	0.0	0.0	1.0	0.0	1.0	1.0
1864	0.0	0.0	0.0	0.0	0.0	0.0	0.0	0.0	0.0	0.0	0.0	0.0	0.0	0.0	0.0	0.0	0.0	0.0	0.0	0.0	2.0	0.0	0.0	0.0	0.0	0.0	0.0	0.0	0.0	0.0	0.0	0.0	0.0	0.0	0.0	0.0	0.0	0.0	0.0	0.0	0.0	0.0	0.0	0.0	0.0	0.0	0.0	0.0	0.0
1865	0.0	0.0	2.0	0.0	2.0	1.0	0.0	0.0	0.0	1.0	3.0	0.0	1.0	0.0	1.0	1.0	1.0	0.0	1.0	0.0	4.0	1.0	0.0	2.0	0.0	1.0	0.0	0.0	0.0	2.0	0.0	0.0	0.0	1.0	2.0	0.0	0.0	0.0	1.0	0.0	0.0	1.0	1.0	0.0	3.0	0.0	0.0	0.0	0.0
1866	12.0	4.0	13.0	7.0	7.0	7.0	2.0	8.0	1.0	2.0	1.0	3.0	2.0	5.0	17.0	8.0	11.0	14.0	7.0	2.0	6.0	1.0	4.0	2.0	5.0	1.0	7.0	0.0	2.0	1.0	12.0	1.0	4.0	1.0	1.0	3.0	7.0	16.0	13.0	5.0	0.0	2.0	8.0	6.0	4.0	2.0	9.0	12.0	2.0
1867	0.0	0.0	0.0	0.0	0.0	0.0	0.0	0.0	0.0	2.0	0.0	0.0	0.0	0.0	0.0	0.0	0.0	0.0	0.0	0.0	1.0	0.0	0.0	0.0	0.0	0.0	0.0	0.0	0.0	0.0	0.0	0.0	0.0	0.0	0.0	0.0	0.0	1.0	0.0	0.0	0.0	0.0	0.0	0.0	0.0	0.0	0.0	0.0	0.0
1868	0.0	1.0	2.0	0.0	1.0	6.0	0.0	0.0	0.0	0.0	1.0	0.0	0.0	0.0	0.0	0.0	0.0	0.0	0.0	0.0	2.0	0.0	0.0	0.0	0.0	2.0	1.0	1.0	0.0	1.0	1.0	0.0	0.0	0.0	0.0	0.0	0.0	0.0	0.0	0.0	0.0	0.0	2.0	1.0	1.0	1.0	0.0	0.0	0.0
1869	0.0	2.0	2.0	1.0	3.0	2.0	3.0	0.0	0.0	0.0	0.0	2.0	0.0	0.0	1.0	1.0	0.0	0.0	1.0	0.0	1.0	0.0	2.0	0.0	6.0	0.0	0.0	6.0	0.0	1.0	6.0	1.0	0.0	0.0	0.0	1.0	0.0	1.0	0.0	0.0	0.0	0.0	1.0	1.0	0.0	1.0	1.0	1.0	1.0
1870	1.0	2.0	0.0	0.0	0.0	0.0	0.0	0.0	1.0	0.0	0.0	0.0	1.0	0.0	0.0	0.0	1.0	0.0	0.0	0.0	1.0	1.0	0.0	2.0	1.0	0.0	0.0	0.0	0.0	1.0	1.0	0.0	0.0	0.0	0.0	0.0	1.0	0.0	0.0	0.0	0.0	0.0	0.0	0.0	0.0	0.0	1.0	0.0	0.0
1871	0.0	0.0	0.0	0.0	0.0	0.0	0.0	0.0	0.0	0.0	0.0	0.0	0.0	0.0	0.0	0.0	0.0	1.0	0.0	0.0	1.0	0.0	0.0	0.0	0.0	0.0	0.0	0.0	0.0	0.0	0.0	1.0	0.0	0.0	0.0	0.0	0.0	0.0	0.0	0.0	0.0	1.0	0.0	0.0	0.0	0.0	0.0	0.0	0.0
1872	1.0	1.0	0.0	1.0	2.0	0.0	0.0	0.0	0.0	0.0	0.0	0.0	0.0	2.0	0.0	0.0	0.0	0.0	0.0	0.0	1.0	2.0	0.0	0.0	0.0	2.0	1.0	4.0	1.0	1.0	0.0	1.0	1.0	0.0	0.0	1.0	1.0	1.0	0.0	0.0	0.0	0.0	1.0	0.0	2.0	0.0	1.0	1.0	5.0
1873	0.0	0.0	0.0	0.0	0.0	0.0	0.0	0.0	0.0	0.0	0.0	0.0	0.0	0.0	0.0	0.0	0.0	0.0	0.0	0.0	1.0	0.0	0.0	0.0	0.0	0.0	0.0	0.0	0.0	0.0	0.0	0.0	0.0	0.0	0.0	0.0	0.0	0.0	0.0	0.0	0.0	0.0	0.0	0.0	0.0	0.0	0.0	0.0	1.0
1874	0.0	0.0	1.0	1.0	0.0	1.0	0.0	0.0	1.0	0.0	0.0	0.0	0.0	0.0	0.0	0.0	0.0	0.0	0.0	0.0	3.0	0.0	0.0	0.0	0.0	0.0	0.0	1.0	0.0	0.0	0.0	0.0	0.0	1.0	2.0	0.0	0.0	1.0	0.0	0.0	0.0	0.0	0.0	0.0	1.0	0.0	0.0	0.0	0.0
1875	0.0	1.0	3.0	0.0	1.0	0.0	0.0	1.0	0.0	0.0	2.0	1.0	0.0	0.0	1.0	0.0	0.0	3.0	0.0	1.0	1.0	1.0	0.0	1.0	0.0	0.0	0.0	0.0	1.0	2.0	1.0	1.0	0.0	1.0	0.0	1.0	1.0	1.0	0.0	0.0	0.0	0.0	1.0	5.0	0.0	0.0	1.0	0.0	0.0
1876	1.0	1.0	6.0	1.0	7.0	2.0	0.0	3.0	0.0	1.0	2.0	1.0	0.0	1.0	1.0	0.0	0.0	2.0	0.0	0.0	9.0	1.0	1.0	4.0	1.0	1.0	1.0	0.0	1.0	0.0	0.0	1.0	4.0	0.0	1.0	2.0	0.0	0.0	0.0	4.0	4.0	3.0	6.0	8.0	1.0	10.0	13.0	1.0	5.0
1877	0.0	1.0	1.0	0.0	0.0	0.0	0.0	0.0	0.0	0.0	0.0	0.0	0.0	1.0	0.0	0.0	1.0	1.0	0.0	1.0	2.0	2.0	1.0	4.0	1.0	0.0	0.0	0.0	1.0	0.0	0.0	1.0	0.0	1.0	1.0	0.0	0.0	0.0	0.0	0.0	1.0	0.0	0.0	1.0	0.0	0.0	0.0	0.0	1.0
1878	2.0	1.0	0.0	0.0	1.0	1.0	2.0	0.0	1.0	0.0	0.0	0.0	0.0	2.0	1.0	2.0	0.0	1.0	1.0	0.0	1.0	0.0	0.0	0.0	2.0	0.0	0.0	2.0	0.0	1.0	1.0	0.0	0.0	0.0	0.0	1.0	1.0	1.0	0.0	2.0	0.0	2.0	1.0	0.0	0.0	0.0	1.0	0.0	1.0
1879	0.0	0.0	0.0	0.0	0.0	0.0	0.0	0.0	0.0	0.0	0.0	0.0	0.0	0.0	0.0	0.0	0.0	0.0	1.0	0.0	1.0	0.0	0.0	0.0	0.0	0.0	0.0	0.0	0.0	0.0	0.0	1.0	0.0	7.0	1.0	2.0	0.0	0.0	0.0	0.0	3.0	0.0	0.0	0.0	2.0	0.0	1.0	0.0	0.0
1880	1.0	1.0	0.0	1.0	1.0	0.0	4.0	0.0	0.0	0.0	0.0	0.0	0.0	0.0	0.0	0.0	0.0	2.0	0.0	3.0	4.0	4.0	0.0	5.0	0.0	0.0	0.0	1.0	1.0	3.0	0.0	0.0	0.0	0.0	1.0	0.0	0.0	0.0	0.0	2.0	0.0	0.0	4.0	0.0	0.0	7.0	0.0	3.0	0.0
1881	0.0	0.0	0.0	0.0	0.0	0.0	0.0	0.0	0.0	0.0	0.0	0.0	0.0	0.0	0.0	0.0	0.0	0.0	0.0	0.0	2.0	0.0	1.0	0.0	0.0	0.0	0.0	0.0	0.0	0.0	0.0	0.0	0.0	2.0	0.0	0.0	0.0	1.0	1.0	0.0	2.0	0.0	0.0	0.0	0.0	1.0	0.0	1.0	1.0
1882	0.0	0.0	0.0	0.0	0.0	0.0	0.0	0.0	0.0	0.0	0.0	0.0	0.0	0.0	0.0	0.0	0.0	0.0	0.0	0.0	2.0	0.0	0.0	0.0	1.0	1.0	0.0	0.0	0.0	0.0	0.0	0.0	0.0	0.0	0.0	0.0	0.0	0.0	0.0	0.0	10.0	19.0	0.0	0.0	1.0	0.0	0.0	0.0	0.0
1883	0.0	0.0	0.0	0.0	0.0	0.0	0.0	0.0	0.0	0.0	0.0	1.0	0.0	0.0	0.0	0.0	0.0	0.0	0.0	0.0	1.0	0.0	0.0	1.0	0.0	0.0	0.0	0.0	0.0	0.0	0.0	0.0	0.0	0.0	0.0	0.0	0.0	0.0	0.0	0.0	0.0	0.0	1.0	0.0	0.0	0.0	0.0	0.0	0.0
1884	0.0	2.0	0.0	0.0	0.0	2.0	0.0	0.0	0.0	0.0	0.0	0.0	0.0	0.0	1.0	0.0	0.0	0.0	0.0	0.0	1.0	1.0	1.0	0.0	0.0	0.0	0.0	2.0	0.0	0.0	1.0	0.0	0.0	0.0	0.0	0.0	0.0	0.0	0.0	2.0	0.0	0.0	0.0	0.0	0.0	0.0	0.0	0.0	0.0
1885	0.0	1.0	0.0	0.0	0.0	0.0	0.0	0.0	0.0	0.0	0.0	0.0	0.0	0.0	0.0	0.0	0.0	1.0	0.0	0.0	1.0	1.0	2.0	0.0	1.0	1.0	0.0	0.0	0.0	0.0	1.0	1.0	0.0	0.0	0.0	0.0	0.0	1.0	2.0	1.0	0.0	0.0	2.0	0.0	2.0	0.0	0.0	0.0	0.0
1886	0.0	0.0	0.0	0.0	0.0	0.0	0.0	0.0	0.0	0.0	0.0	0.0	0.0	0.0	0.0	0.0	0.0	0.0	0.0	0.0	1.0	0.0	1.0	0.0	0.0	2.0	1.0	0.0	0.0	1.0	0.0	0.0	0.0	0.0	0.0	0.0	0.0	0.0	0.0	0.0	0.0	0.0	1.0	0.0	0.0	0.0	0.0	0.0	0.0
1887	0.0	0.0	0.0	0.0	0.0	0.0	0.0	0.0	0.0	0.0	0.0	0.0	0.0	0.0	0.0	0.0	0.0	0.0	0.0	0.0	1.0	0.0	0.0	0.0	0.0	0.0	0.0	1.0	0.0	1.0	1.0	0.0	0.0	2.0	0.0	0.0	1.0	1.0	0.0	0.0	2.0	0.0	1.0	0.0	1.0	0.0	0.0	0.0	0.0
1888	0.0	0.0	0.0	0.0	0.0	0.0	0.0	0.0	1.0	0.0	0.0	0.0	4.0	0.0	1.0	1.0	1.0	1.0	0.0	0.0	1.0	0.0	0.0	0.0	0.0	0.0	0.0	0.0	0.0	1.0	0.0	1.0	0.0	0.0	0.0	0.0	0.0	0.0	0.0	0.0	0.0	0.0	1.0	2.0	1.0	1.0	0.0	0.0	0.0
1889	1.0	0.0	1.0	1.0	0.0	0.0	0.0	1.0	0.0	62.0	21.0	6.0	20.0	6.0	1.0	3.0	0.0	2.0	0.0	6.0	3.0	2.0	9.0	0.0	0.0	0.0	5.0	6.0	0.0	0.0	2.0	9.0	108.0	3.0	0.0	8.0	2.0	0.0	0.0	13.0	1.0	0.0	6.0	1.0	0.0	1.0	8.0	0.0	8.0
1890	0.0	0.0	0.0	0.0	0.0	0.0	0.0	0.0	0.0	0.0	0.0	0.0	0.0	0.0	0.0	0.0	0.0	0.0	0.0	1.0	2.0	0.0	0.0	3.0	0.0	0.0	0.0	0.0	0.0	0.0	0.0	0.0	0.0	0.0	0.0	0.0	0.0	0.0	0.0	0.0	1.0	0.0	0.0	0.0	0.0	5.0	0.0	1.0	0.0
1891	0.0	0.0	0.0	0.0	0.0	1.0	0.0	1.0	0.0	0.0	0.0	0.0	0.0	0.0	1.0	0.0	0.0	0.0	0.0	0.0	1.0	0.0	0.0	2.0	0.0	0.0	0.0	0.0	0.0	1.0	0.0	0.0	1.0	0.0	0.0	1.0	1.0	0.0	0.0	2.0	1.0	1.0	0.0	0.0	0.0	0.0	0.0	1.0	0.0
1892	1.0	1.0	0.0	1.0	0.0	1.0	3.0	0.0	1.0	0.0	0.0	1.0	0.0	0.0	0.0	0.0	1.0	0.0	0.0	0.0	1.0	2.0	1.0	0.0	0.0	0.0	0.0	1.0	1.0	2.0	2.0	0.0	0.0	0.0	0.0	0.0	1.0	2.0	0.0	0.0	0.0	0.0	1.0	0.0	0.0	1.0	0.0	0.0	0.0
1893	29.0	38.0	20.0	31.0	21.0	29.0	27.0	10.0	23.0	17.0	18.0	17.0	6.0	29.0	24.0	43.0	13.0	26.0	45.0	18.0	35.0	24.0	39.0	12.0	25.0	68.0	21.0	5.0	45.0	20.0	34.0	9.0	8.0	0.0	2.0	6.0	24.0	18.0	18.0	2.0	14.0	0.0	43.0	56.0	20.0	15.0	2.0	9.0	1.0
1894	0.0	0.0	0.0	0.0	0.0	0.0	0.0	0.0	0.0	0.0	0.0	0.0	0.0	0.0	0.0	0.0	0.0	0.0	0.0	2.0	2.0	0.0	0.0	0.0	0.0	0.0	1.0	0.0	0.0	1.0	0.0	0.0	1.0	1.0	0.0	0.0	1.0	0.0	0.0	0.0	0.0	1.0	0.0	0.0	1.0	0.0	0.0	1.0	2.0
1895	0.0	0.0	0.0	0.0	0.0	0.0	0.0	0.0	0.0	0.0	0.0	0.0	1.0	0.0	0.0	0.0	0.0	0.0	0.0	0.0	1.0	0.0	1.0	0.0	0.0	0.0	0.0	3.0	0.0	0.0	1.0	0.0	0.0	0.0	0.0	0.0	0.0	0.0	0.0	0.0	0.0	0.0	0.0	0.0	0.0	0.0	2.0	0.0	3.0
1896	10.0	7.0	13.0	10.0	12.0	8.0	14.0	8.0	2.0	2.0	7.0	3.0	1.0	1.0	7.0	1.0	8.0	6.0	4.0	6.0	8.0	5.0	5.0	11.0	6.0	4.0	3.0	0.0	3.0	4.0	3.0	3.0	3.0	2.0	2.0	3.0	6.0	2.0	4.0	6.0	5.0	2.0	5.0	2.0	3.0	1.0	9.0	3.0	6.0
1897	0.0	0.0	0.0	0.0	0.0	0.0	0.0	0.0	0.0	0.0	0.0	0.0	0.0	0.0	0.0	0.0	0.0	0.0	0.0	0.0	2.0	0.0	0.0	0.0	0.0	0.0	0.0	0.0	0.0	0.0	0.0	0.0	0.0	0.0	0.0	0.0	0.0	0.0	0.0	0.0	0.0	0.0	0.0	0.0	0.0	0.0	0.0	0.0	0.0
1898	1.0	0.0	0.0	0.0	0.0	0.0	1.0	0.0	0.0	0.0	0.0	1.0	1.0	0.0	0.0	0.0	0.0	0.0	1.0	1.0	1.0	0.0	2.0	0.0	0.0	0.0	0.0	0.0	0.0	0.0	2.0	0.0	0.0	0.0	0.0	0.0	0.0	0.0	0.0	0.0	0.0	0.0	0.0	0.0	0.0	0.0	0.0	1.0	0.0
1899	0.0	0.0	0.0	0.0	1.0	0.0	0.0	1.0	0.0	0.0	0.0	0.0	0.0	0.0	1.0	0.0	1.0	1.0	0.0	0.0	2.0	0.0	0.0	1.0	2.0	0.0	0.0	0.0	0.0	0.0	0.0	0.0	0.0	1.0	0.0	0.0	0.0	0.0	0.0	0.0	0.0	0.0	0.0	0.0	0.0	0.0	2.0	0.0	0.0
1900	0.0	0.0	0.0	1.0	0.0	0.0	1.0	0.0	0.0	0.0	0.0	0.0	0.0	0.0	1.0	2.0	1.0	0.0	0.0	0.0	1.0	0.0	0.0	0.0	0.0	0.0	0.0	0.0	0.0	0.0	0.0	0.0	0.0	0.0	0.0	0.0	0.0	0.0	0.0	0.0	0.0	0.0	0.0	0.0	0.0	0.0	0.0	0.0	0.0
[truncated: 4,470 more rows]
[truncated: 23 more columns]
