# Supplementary material for: ASMT determines gut microbiota and increases neurobehavioral adaptability to exercise in female mice
Source: Commun Biol. 2023 Nov 7;6:1126. doi: 10.1038/s42003-023-05520-8 (PMC10630421; doi:10.1038/s42003-023-05520-8)
Supplement: Supplementary file 4 — Supplementary Data 1 [file 42003_2023_5520_MOESM4_ESM.zip › 2.OTUs/OTUs_stat/OTUs_tax_even.xls]

OTU_ID	s1WT1	s1WT2	s1WT3	s1WT4	s1WT5	s1WT6	s1WT7	s1WE1	s1WE2	s1WE3	s1WE4	s1WE5	s1WE6	s1KO1	s1KO2	s1KO3	s1KO4	s1KO5	s1KE1	s1KE2	s1KE3	s1KE4	s1KE5	s1KE6	s2WT1	s2WT2	s2WT3	s2WT4	s2WT5	s2WT6	s2WT7	s2WE1	s2WE2	s2WE3	s2WE4	s2WE5	s2KO1	s2KO2	s2KO3	s2KO4	s2KE1	s2KE2	s2KE3	s2KE4	s2KE5	s2KE6	s3WT1	s3WT2	s3WT3
1	1.0	1.0	5.0	1.0	1.0	0.0	2.0	195.0	401.0	602.0	1203.0	592.0	1100.0	51.0	513.0	343.0	153.0	365.0	1024.0	111.0	903.0	141.0	978.0	47.0	3.0	6.0	3.0	1.0	4.0	1.0	2.0	87.0	517.0	947.0	423.0	644.0	298.0	69.0	237.0	553.0	566.0	80.0	620.0	116.0	319.0	76.0	189.0	145.0	63.0
2	2556.0	3487.0	3799.0	2623.0	2988.0	3127.0	1614.0	3235.0	3113.0	3629.0	6355.0	3369.0	4051.0	1540.0	2833.0	2535.0	1514.0	2441.0	4344.0	1118.0	2150.0	1455.0	4363.0	383.0	2223.0	2227.0	3054.0	1000.0	3055.0	1224.0	1934.0	1605.0	3456.0	47.0	67.0	543.0	1661.0	1724.0	1340.0	608.0	1999.0	1360.0	2873.0	2820.0	1195.0	835.0	736.0	1717.0	948.0
3	46.0	33.0	0.0	53.0	30.0	58.0	209.0	25.0	185.0	26.0	30.0	44.0	50.0	144.0	325.0	236.0	161.0	288.0	319.0	100.0	27.0	6.0	137.0	1.0	6.0	3.0	3.0	2.0	2.0	0.0	2.0	0.0	11.0	1.0	3.0	1.0	319.0	359.0	168.0	146.0	0.0	0.0	3.0	0.0	1.0	0.0	1.0	7.0	1.0
4	1069.0	1234.0	523.0	1436.0	874.0	1058.0	1769.0	368.0	916.0	397.0	295.0	772.0	472.0	1529.0	1293.0	1982.0	1206.0	846.0	2006.0	1873.0	1689.0	1904.0	864.0	1766.0	1254.0	2663.0	920.0	518.0	1072.0	1704.0	1544.0	711.0	251.0	375.0	381.0	374.0	1019.0	1462.0	1100.0	236.0	449.0	358.0	1500.0	2277.0	2035.0	1586.0	58.0	517.0	11.0
5	0.0	0.0	0.0	0.0	0.0	0.0	0.0	0.0	0.0	0.0	0.0	0.0	0.0	0.0	0.0	0.0	0.0	0.0	26.0	34.0	11.0	20.0	25.0	40.0	0.0	0.0	0.0	0.0	0.0	0.0	0.0	0.0	0.0	0.0	0.0	0.0	0.0	1.0	0.0	0.0	4.0	4.0	44.0	2.0	42.0	121.0	19.0	42.0	16.0
6	51.0	36.0	118.0	45.0	57.0	60.0	58.0	51.0	45.0	21.0	36.0	146.0	40.0	28.0	41.0	20.0	43.0	41.0	37.0	55.0	47.0	30.0	51.0	46.0	58.0	27.0	37.0	38.0	46.0	38.0	107.0	36.0	46.0	21.0	533.0	29.0	47.0	52.0	36.0	57.0	66.0	42.0	48.0	49.0	47.0	59.0	65.0	68.0	68.0
7	8.0	11.0	7.0	2.0	4.0	5.0	2.0	16.0	14.0	13.0	16.0	14.0	12.0	2.0	7.0	4.0	6.0	5.0	15.0	7.0	9.0	4.0	12.0	4.0	19.0	5.0	11.0	16.0	11.0	17.0	8.0	8.0	37.0	24.0	14.0	12.0	1.0	3.0	7.0	14.0	6.0	7.0	12.0	9.0	5.0	4.0	7.0	2.0	4.0
8	3.0	3.0	1.0	0.0	0.0	1.0	1.0	0.0	0.0	0.0	1.0	2.0	1.0	0.0	2.0	0.0	0.0	1.0	2.0	3.0	6.0	0.0	5.0	0.0	6.0	0.0	6.0	2.0	2.0	1.0	1.0	0.0	2.0	0.0	0.0	0.0	2.0	3.0	1.0	2.0	1.0	2.0	4.0	5.0	2.0	1.0	0.0	4.0	0.0
9	2109.0	2403.0	1278.0	2447.0	2659.0	2629.0	3608.0	1291.0	1743.0	1495.0	2120.0	1551.0	1280.0	2431.0	2317.0	2743.0	1728.0	3830.0	2189.0	1027.0	942.0	2083.0	2882.0	145.0	3384.0	2591.0	3254.0	2595.0	3195.0	2162.0	3526.0	1780.0	1289.0	212.0	352.0	1303.0	3507.0	2676.0	1970.0	509.0	415.0	1016.0	759.0	1472.0	1443.0	35.0	416.0	1523.0	2234.0
10	980.0	1262.0	1711.0	780.0	2646.0	1042.0	823.0	366.0	624.0	1010.0	1333.0	520.0	949.0	666.0	1762.0	1538.0	543.0	1969.0	520.0	905.0	919.0	2022.0	788.0	934.0	354.0	218.0	392.0	832.0	1053.0	805.0	932.0	424.0	544.0	492.0	850.0	844.0	835.0	674.0	450.0	1901.0	493.0	1068.0	1935.0	894.0	908.0	540.0	599.0	340.0	335.0
11	5.0	22.0	0.0	16.0	15.0	8.0	37.0	0.0	1.0	0.0	0.0	1.0	0.0	3.0	2.0	16.0	0.0	9.0	8.0	71.0	12.0	33.0	9.0	75.0	6.0	6.0	8.0	1.0	0.0	12.0	2.0	10.0	2.0	8.0	7.0	8.0	4.0	9.0	2.0	2.0	0.0	0.0	6.0	3.0	18.0	9.0	0.0	0.0	0.0
12	475.0	427.0	354.0	495.0	406.0	519.0	632.0	223.0	754.0	183.0	118.0	428.0	277.0	120.0	459.0	237.0	313.0	217.0	1236.0	811.0	429.0	845.0	500.0	264.0	548.0	229.0	810.0	531.0	215.0	108.0	232.0	494.0	443.0	209.0	278.0	403.0	276.0	531.0	360.0	101.0	249.0	435.0	498.0	626.0	466.0	425.0	106.0	729.0	409.0
13	912.0	250.0	52.0	8.0	123.0	433.0	37.0	722.0	399.0	817.0	228.0	25.0	1066.0	115.0	188.0	83.0	53.0	9.0	570.0	39.0	1358.0	195.0	268.0	92.0	5.0	109.0	1069.0	23.0	7.0	3.0	5.0	233.0	17.0	1405.0	4137.0	2571.0	39.0	15.0	20.0	19.0	2107.0	18.0	317.0	315.0	3.0	29.0	2.0	6.0	22.0
14	11.0	8.0	15.0	9.0	24.0	8.0	3.0	13.0	11.0	7.0	13.0	13.0	4.0	2.0	5.0	3.0	3.0	9.0	4.0	3.0	10.0	5.0	24.0	0.0	7.0	3.0	3.0	3.0	9.0	2.0	3.0	10.0	8.0	0.0	0.0	2.0	15.0	6.0	9.0	6.0	2.0	3.0	10.0	9.0	1.0	0.0	0.0	2.0	2.0
15	0.0	1.0	0.0	0.0	0.0	0.0	0.0	2.0	0.0	0.0	0.0	0.0	0.0	10.0	0.0	1.0	4.0	1.0	1.0	2.0	1.0	0.0	1.0	0.0	0.0	1.0	0.0	3.0	1.0	6.0	2.0	1.0	0.0	3.0	1.0	4.0	1.0	1.0	5.0	5.0	0.0	2.0	0.0	5.0	4.0	0.0	0.0	0.0	1.0
16	302.0	308.0	361.0	286.0	289.0	339.0	290.0	237.0	376.0	93.0	138.0	295.0	222.0	295.0	439.0	392.0	260.0	313.0	264.0	357.0	352.0	308.0	212.0	262.0	346.0	173.0	157.0	192.0	321.0	265.0	531.0	305.0	201.0	257.0	468.0	307.0	572.0	364.0	193.0	244.0	194.0	248.0	275.0	445.0	176.0	299.0	160.0	271.0	191.0
17	19.0	15.0	23.0	17.0	14.0	28.0	3.0	23.0	19.0	24.0	32.0	15.0	19.0	6.0	18.0	5.0	5.0	2.0	32.0	15.0	10.0	4.0	41.0	2.0	6.0	5.0	19.0	7.0	5.0	4.0	1.0	13.0	16.0	1.0	0.0	3.0	5.0	5.0	8.0	0.0	8.0	10.0	6.0	31.0	0.0	1.0	0.0	7.0	0.0
18	21.0	23.0	26.0	11.0	29.0	21.0	29.0	22.0	17.0	7.0	23.0	41.0	9.0	21.0	43.0	23.0	12.0	27.0	196.0	462.0	96.0	27.0	83.0	175.0	74.0	50.0	139.0	49.0	33.0	23.0	9.0	37.0	37.0	24.0	30.0	30.0	39.0	24.0	10.0	12.0	10.0	122.0	184.0	22.0	26.0	96.0	13.0	178.0	171.0
19	57.0	99.0	190.0	161.0	92.0	59.0	42.0	146.0	107.0	187.0	77.0	99.0	24.0	77.0	56.0	53.0	47.0	67.0	54.0	211.0	108.0	58.0	90.0	34.0	80.0	42.0	86.0	54.0	18.0	24.0	41.0	29.0	51.0	90.0	46.0	43.0	25.0	60.0	39.0	174.0	48.0	286.0	110.0	107.0	87.0	121.0	103.0	47.0	74.0
20	185.0	118.0	185.0	116.0	126.0	133.0	0.0	134.0	94.0	101.0	156.0	246.0	117.0	219.0	270.0	264.0	222.0	110.0	295.0	216.0	113.0	198.0	211.0	3.0	1073.0	434.0	467.0	298.0	727.0	553.0	719.0	225.0	145.0	34.0	237.0	124.0	738.0	587.0	303.0	369.0	89.0	191.0	473.0	506.0	410.0	387.0	95.0	479.0	151.0
21	19.0	17.0	15.0	6.0	7.0	15.0	9.0	11.0	7.0	12.0	7.0	24.0	6.0	4.0	6.0	8.0	8.0	2.0	23.0	5.0	12.0	5.0	10.0	10.0	25.0	10.0	15.0	10.0	12.0	14.0	11.0	14.0	6.0	3.0	7.0	7.0	4.0	5.0	2.0	5.0	6.0	20.0	24.0	11.0	12.0	7.0	18.0	23.0	7.0
22	917.0	302.0	143.0	726.0	208.0	430.0	141.0	1940.0	1471.0	576.0	106.0	587.0	824.0	916.0	129.0	496.0	1673.0	141.0	269.0	326.0	1372.0	119.0	152.0	148.0	60.0	172.0	680.0	1841.0	276.0	496.0	183.0	1706.0	1333.0	2389.0	1729.0	2024.0	586.0	341.0	1893.0	2260.0	760.0	1928.0	121.0	496.0	812.0	785.0	1388.0	399.0	2644.0
23	411.0	361.0	10.0	447.0	487.0	161.0	1056.0	324.0	945.0	218.0	670.0	364.0	487.0	277.0	506.0	531.0	308.0	566.0	903.0	233.0	291.0	875.0	705.0	8.0	486.0	628.0	282.0	235.0	528.0	241.0	322.0	189.0	132.0	122.0	181.0	91.0	799.0	624.0	283.0	140.0	25.0	247.0	233.0	470.0	178.0	12.0	39.0	571.0	8.0
24	88.0	278.0	5.0	8.0	2.0	10.0	81.0	186.0	133.0	524.0	75.0	109.0	37.0	17.0	134.0	69.0	227.0	24.0	140.0	85.0	1.0	1.0	5.0	1.0	139.0	472.0	76.0	4.0	128.0	1.0	5.0	332.0	135.0	343.0	38.0	167.0	201.0	182.0	619.0	109.0	666.0	10.0	3.0	2.0	2.0	0.0	41.0	32.0	44.0
25	250.0	180.0	200.0	153.0	273.0	168.0	27.0	240.0	221.0	124.0	136.0	138.0	138.0	102.0	231.0	127.0	119.0	322.0	196.0	214.0	144.0	336.0	288.0	90.0	118.0	58.0	65.0	57.0	177.0	116.0	61.0	179.0	187.0	27.0	88.0	112.0	409.0	252.0	182.0	490.0	61.0	103.0	84.0	155.0	65.0	83.0	57.0	60.0	28.0
26	32.0	31.0	1.0	36.0	26.0	43.0	14.0	62.0	367.0	165.0	108.0	173.0	101.0	5.0	17.0	26.0	4.0	30.0	148.0	123.0	121.0	6.0	343.0	10.0	213.0	119.0	11.0	76.0	89.0	50.0	113.0	68.0	88.0	61.0	77.0	29.0	129.0	89.0	60.0	4.0	4.0	52.0	236.0	62.0	96.0	2.0	1.0	118.0	1.0
27	157.0	93.0	209.0	133.0	139.0	185.0	172.0	1.0	0.0	0.0	0.0	0.0	2.0	1.0	1.0	0.0	0.0	0.0	71.0	110.0	184.0	55.0	73.0	151.0	10.0	5.0	115.0	49.0	21.0	3.0	92.0	1.0	1.0	0.0	1.0	1.0	0.0	0.0	0.0	0.0	53.0	7.0	18.0	10.0	54.0	23.0	90.0	75.0	266.0
28	121.0	109.0	186.0	66.0	78.0	179.0	138.0	67.0	87.0	88.0	50.0	122.0	80.0	43.0	164.0	126.0	99.0	44.0	142.0	107.0	173.0	19.0	205.0	105.0	100.0	56.0	100.0	140.0	64.0	21.0	118.0	79.0	36.0	39.0	24.0	39.0	72.0	105.0	38.0	66.0	50.0	35.0	170.0	89.0	55.0	52.0	4.0	31.0	4.0
29	2.0	4.0	7.0	0.0	2.0	10.0	1.0	6.0	2.0	8.0	8.0	2.0	5.0	0.0	1.0	3.0	2.0	3.0	12.0	1.0	3.0	0.0	6.0	0.0	9.0	7.0	10.0	0.0	6.0	2.0	2.0	4.0	4.0	0.0	0.0	0.0	2.0	3.0	4.0	1.0	1.0	5.0	4.0	9.0	3.0	3.0	2.0	8.0	2.0
30	689.0	1662.0	320.0	874.0	864.0	926.0	1906.0	125.0	262.0	142.0	176.0	303.0	228.0	286.0	232.0	612.0	184.0	618.0	459.0	2947.0	546.0	1435.0	968.0	3776.0	503.0	188.0	837.0	460.0	209.0	478.0	164.0	1171.0	1563.0	1131.0	776.0	1233.0	515.0	529.0	377.0	637.0	100.0	195.0	323.0	235.0	739.0	635.0	308.0	677.0	666.0
31	280.0	113.0	482.0	96.0	111.0	213.0	65.0	97.0	72.0	61.0	23.0	81.0	37.0	109.0	51.0	118.0	96.0	62.0	181.0	85.0	165.0	66.0	74.0	92.0	124.0	25.0	192.0	85.0	63.0	34.0	24.0	63.0	162.0	91.0	58.0	53.0	83.0	107.0	98.0	74.0	101.0	72.0	222.0	31.0	338.0	51.0	56.0	222.0	343.0
32	165.0	97.0	101.0	81.0	83.0	156.0	155.0	188.0	144.0	89.0	129.0	148.0	66.0	161.0	175.0	258.0	155.0	93.0	232.0	145.0	128.0	59.0	129.0	101.0	256.0	140.0	206.0	160.0	147.0	152.0	198.0	149.0	105.0	119.0	187.0	108.0	234.0	210.0	154.0	223.0	45.0	136.0	251.0	233.0	187.0	233.0	163.0	160.0	163.0
33	3.0	3.0	1.0	1.0	2.0	8.0	6.0	3.0	1.0	2.0	2.0	5.0	3.0	2.0	3.0	1.0	1.0	1.0	6.0	7.0	2.0	2.0	2.0	8.0	1.0	2.0	6.0	2.0	1.0	1.0	4.0	4.0	1.0	0.0	1.0	0.0	2.0	1.0	0.0	4.0	2.0	3.0	9.0	7.0	7.0	7.0	1.0	16.0	1.0
34	4.0	3.0	2.0	11.0	5.0	10.0	6.0	3.0	4.0	4.0	0.0	3.0	2.0	9.0	6.0	4.0	5.0	1.0	15.0	20.0	10.0	2.0	8.0	3.0	5.0	5.0	7.0	5.0	1.0	1.0	2.0	4.0	0.0	0.0	1.0	3.0	6.0	5.0	6.0	0.0	2.0	2.0	5.0	20.0	2.0	4.0	0.0	0.0	0.0
35	59.0	105.0	41.0	101.0	125.0	149.0	476.0	29.0	120.0	456.0	169.0	105.0	376.0	44.0	98.0	117.0	48.0	189.0	332.0	688.0	349.0	603.0	169.0	1095.0	121.0	362.0	10.0	106.0	528.0	369.0	33.0	223.0	168.0	170.0	582.0	294.0	191.0	118.0	111.0	82.0	85.0	135.0	270.0	103.0	11.0	391.0	44.0	223.0	33.0
36	0.0	0.0	0.0	0.0	0.0	0.0	1.0	0.0	0.0	1.0	0.0	0.0	0.0	0.0	0.0	0.0	0.0	0.0	0.0	0.0	0.0	0.0	0.0	0.0	1.0	0.0	2.0	1.0	1.0	0.0	1.0	0.0	0.0	0.0	0.0	0.0	1.0	0.0	0.0	0.0	0.0	0.0	2.0	0.0	0.0	0.0	0.0	1.0	0.0
37	60.0	43.0	9.0	19.0	45.0	32.0	32.0	79.0	33.0	29.0	101.0	42.0	35.0	38.0	32.0	31.0	27.0	27.0	57.0	31.0	14.0	12.0	60.0	18.0	102.0	37.0	42.0	33.0	70.0	82.0	42.0	44.0	48.0	21.0	38.0	34.0	56.0	65.0	52.0	58.0	9.0	49.0	54.0	149.0	33.0	67.0	6.0	14.0	0.0
38	225.0	295.0	464.0	94.0	251.0	162.0	42.0	363.0	329.0	239.0	477.0	172.0	199.0	75.0	248.0	55.0	112.0	388.0	64.0	22.0	592.0	214.0	84.0	397.0	128.0	162.0	40.0	292.0	153.0	224.0	133.0	105.0	804.0	15.0	429.0	167.0	10.0	356.0	286.0	492.0	709.0	312.0	1011.0	583.0	479.0	986.0	1045.0	114.0	545.0
39	1.0	1.0	0.0	1.0	1.0	2.0	10.0	0.0	1.0	1.0	0.0	1.0	5.0	0.0	2.0	2.0	1.0	1.0	9.0	18.0	8.0	14.0	2.0	15.0	1.0	18.0	0.0	3.0	11.0	8.0	0.0	3.0	0.0	3.0	4.0	2.0	7.0	3.0	3.0	1.0	0.0	1.0	11.0	4.0	0.0	4.0	0.0	2.0	0.0
40	454.0	376.0	445.0	271.0	315.0	352.0	199.0	728.0	539.0	442.0	418.0	472.0	396.0	203.0	591.0	135.0	328.0	66.0	521.0	500.0	311.0	72.0	671.0	185.0	209.0	109.0	502.0	308.0	113.0	63.0	42.0	241.0	453.0	151.0	152.0	167.0	195.0	319.0	220.0	283.0	238.0	428.0	186.0	724.0	70.0	146.0	64.0	195.0	34.0
41	423.0	312.0	414.0	361.0	341.0	438.0	598.0	124.0	542.0	184.0	116.0	376.0	262.0	353.0	183.0	310.0	126.0	310.0	148.0	125.0	179.0	26.0	328.0	27.0	1015.0	300.0	729.0	741.0	270.0	111.0	809.0	259.0	375.0	67.0	70.0	184.0	124.0	349.0	138.0	195.0	192.0	333.0	455.0	520.0	448.0	338.0	205.0	252.0	295.0
42	3.0	0.0	6.0	0.0	2.0	0.0	0.0	10.0	16.0	0.0	0.0	1.0	11.0	29.0	13.0	7.0	2.0	11.0	2.0	0.0	10.0	0.0	9.0	2.0	0.0	2.0	5.0	13.0	0.0	8.0	1.0	5.0	0.0	12.0	0.0	1.0	1.0	1.0	0.0	0.0	19.0	17.0	14.0	0.0	11.0	54.0	36.0	5.0	16.0
43	162.0	119.0	86.0	66.0	77.0	125.0	40.0	80.0	79.0	52.0	33.0	59.0	123.0	70.0	71.0	124.0	63.0	113.0	100.0	70.0	96.0	55.0	64.0	77.0	61.0	47.0	65.0	96.0	49.0	82.0	40.0	132.0	142.0	51.0	18.0	49.0	58.0	85.0	44.0	179.0	46.0	47.0	59.0	111.0	57.0	31.0	65.0	75.0	79.0
44	72.0	202.0	73.0	62.0	177.0	106.0	37.0	110.0	45.0	122.0	177.0	50.0	178.0	73.0	112.0	156.0	61.0	81.0	112.0	215.0	112.0	284.0	141.0	677.0	6.0	111.0	13.0	66.0	149.0	329.0	62.0	79.0	51.0	274.0	266.0	32.0	58.0	58.0	29.0	46.0	201.0	46.0	79.0	129.0	37.0	33.0	126.0	66.0	8.0
45	5.0	9.0	7.0	5.0	17.0	15.0	12.0	3.0	7.0	6.0	2.0	14.0	8.0	13.0	6.0	12.0	0.0	0.0	3.0	3.0	1.0	5.0	1.0	0.0	2.0	3.0	3.0	3.0	4.0	0.0	21.0	13.0	8.0	3.0	15.0	14.0	4.0	5.0	1.0	5.0	0.0	1.0	2.0	17.0	1.0	3.0	0.0	0.0	0.0
46	5.0	1.0	3.0	1.0	1.0	1.0	4.0	7.0	5.0	4.0	4.0	4.0	10.0	5.0	3.0	2.0	6.0	8.0	13.0	0.0	1.0	1.0	6.0	0.0	2.0	1.0	16.0	29.0	0.0	2.0	0.0	5.0	24.0	13.0	2.0	3.0	16.0	0.0	2.0	2.0	1.0	22.0	1.0	1.0	3.0	6.0	0.0	0.0	1.0
47	71.0	190.0	131.0	102.0	115.0	78.0	65.0	78.0	66.0	57.0	181.0	81.0	110.0	51.0	91.0	73.0	110.0	75.0	63.0	63.0	73.0	112.0	47.0	80.0	83.0	87.0	45.0	58.0	104.0	124.0	42.0	48.0	119.0	155.0	130.0	105.0	79.0	75.0	65.0	94.0	110.0	80.0	83.0	76.0	70.0	99.0	51.0	70.0	28.0
48	90.0	110.0	263.0	57.0	52.0	218.0	12.0	8.0	3.0	1.0	1.0	8.0	3.0	6.0	40.0	47.0	37.0	81.0	185.0	49.0	116.0	1.0	9.0	9.0	185.0	134.0	98.0	119.0	23.0	63.0	43.0	5.0	11.0	1.0	6.0	7.0	0.0	11.0	1.0	5.0	37.0	106.0	151.0	53.0	60.0	214.0	8.0	30.0	50.0
49	1.0	1.0	0.0	0.0	1.0	1.0	0.0	0.0	2.0	0.0	2.0	1.0	0.0	2.0	0.0	2.0	1.0	6.0	1.0	2.0	5.0	0.0	4.0	1.0	0.0	0.0	1.0	0.0	1.0	0.0	0.0	0.0	0.0	0.0	1.0	0.0	0.0	0.0	0.0	2.0	0.0	1.0	0.0	0.0	0.0	0.0	0.0	0.0	0.0
50	38.0	48.0	29.0	16.0	39.0	40.0	52.0	31.0	27.0	24.0	31.0	47.0	24.0	30.0	38.0	29.0	30.0	17.0	28.0	29.0	19.0	39.0	23.0	24.0	34.0	14.0	9.0	24.0	41.0	49.0	43.0	22.0	15.0	10.0	20.0	19.0	28.0	17.0	15.0	37.0	6.0	29.0	46.0	17.0	12.0	21.0	40.0	22.0	30.0
51	0.0	0.0	0.0	0.0	0.0	0.0	0.0	0.0	0.0	0.0	0.0	0.0	0.0	0.0	0.0	0.0	0.0	0.0	1.0	2.0	1.0	0.0	0.0	0.0	1.0	3.0	4.0	3.0	2.0	3.0	4.0	1.0	5.0	0.0	0.0	4.0	4.0	7.0	4.0	3.0	0.0	3.0	1.0	0.0	2.0	0.0	1.0	4.0	8.0
52	6.0	0.0	1.0	8.0	1.0	0.0	6.0	0.0	0.0	0.0	0.0	14.0	0.0	0.0	0.0	0.0	0.0	0.0	4.0	23.0	0.0	3.0	0.0	0.0	0.0	0.0	0.0	0.0	0.0	0.0	1.0	1.0	0.0	0.0	0.0	0.0	1.0	0.0	0.0	0.0	4.0	0.0	1.0	0.0	0.0	28.0	0.0	0.0	0.0
53	67.0	94.0	58.0	81.0	102.0	104.0	59.0	37.0	32.0	73.0	100.0	55.0	40.0	49.0	48.0	69.0	21.0	87.0	75.0	13.0	30.0	42.0	134.0	2.0	64.0	84.0	101.0	38.0	96.0	38.0	74.0	35.0	35.0	0.0	1.0	14.0	65.0	42.0	29.0	3.0	10.0	21.0	23.0	48.0	24.0	1.0	4.0	40.0	16.0
54	0.0	0.0	0.0	3.0	1.0	1.0	0.0	0.0	0.0	1.0	0.0	1.0	0.0	0.0	0.0	1.0	0.0	1.0	0.0	2.0	2.0	1.0	0.0	0.0	0.0	0.0	0.0	3.0	1.0	2.0	1.0	0.0	2.0	0.0	1.0	0.0	0.0	2.0	0.0	1.0	0.0	3.0	0.0	0.0	0.0	0.0	1.0	0.0	0.0
55	0.0	0.0	0.0	0.0	0.0	0.0	0.0	1.0	1.0	13.0	30.0	5.0	10.0	0.0	1.0	3.0	3.0	6.0	15.0	0.0	3.0	1.0	8.0	2.0	0.0	0.0	0.0	0.0	0.0	0.0	1.0	0.0	6.0	1.0	1.0	7.0	3.0	0.0	2.0	1.0	11.0	0.0	6.0	2.0	6.0	2.0	2.0	2.0	0.0
56	3.0	5.0	258.0	2.0	12.0	0.0	38.0	4.0	3.0	1.0	3.0	320.0	8.0	7.0	10.0	10.0	8.0	2.0	115.0	3.0	7.0	10.0	15.0	6.0	0.0	18.0	2.0	2.0	1.0	56.0	2.0	10.0	4.0	4.0	2.0	0.0	2.0	19.0	3.0	8.0	4.0	3.0	9.0	0.0	8.0	17.0	160.0	0.0	1.0
57	151.0	126.0	78.0	31.0	119.0	105.0	30.0	175.0	313.0	139.0	173.0	121.0	115.0	87.0	119.0	51.0	134.0	96.0	95.0	64.0	121.0	48.0	56.0	117.0	33.0	159.0	47.0	215.0	67.0	370.0	24.0	148.0	341.0	470.0	115.0	259.0	1.0	160.0	106.0	155.0	77.0	186.0	119.0	147.0	28.0	56.0	34.0	36.0	111.0
58	384.0	57.0	423.0	280.0	292.0	478.0	158.0	751.0	195.0	332.0	237.0	284.0	482.0	311.0	398.0	392.0	966.0	252.0	209.0	477.0	734.0	76.0	153.0	210.0	81.0	579.0	154.0	488.0	258.0	603.0	97.0	310.0	234.0	1581.0	537.0	757.0	323.0	227.0	389.0	541.0	660.0	705.0	396.0	249.0	309.0	295.0	646.0	347.0	445.0
59	3.0	4.0	3.0	9.0	1.0	2.0	3.0	0.0	4.0	6.0	0.0	14.0	5.0	4.0	6.0	2.0	6.0	1.0	1.0	4.0	4.0	4.0	3.0	3.0	3.0	6.0	3.0	6.0	1.0	3.0	8.0	9.0	19.0	9.0	14.0	6.0	14.0	14.0	11.0	12.0	12.0	13.0	6.0	4.0	7.0	12.0	25.0	13.0	8.0
60	1.0	5.0	2.0	8.0	4.0	7.0	2.0	0.0	0.0	0.0	2.0	0.0	0.0	0.0	1.0	1.0	0.0	4.0	2.0	10.0	0.0	9.0	0.0	8.0	5.0	0.0	8.0	1.0	0.0	3.0	1.0	4.0	3.0	0.0	1.0	2.0	2.0	1.0	2.0	1.0	0.0	3.0	0.0	1.0	0.0	1.0	1.0	3.0	4.0
61	277.0	146.0	49.0	147.0	218.0	202.0	155.0	124.0	115.0	148.0	109.0	117.0	100.0	63.0	148.0	94.0	71.0	128.0	159.0	207.0	168.0	219.0	225.0	1062.0	348.0	205.0	119.0	104.0	234.0	104.0	98.0	70.0	138.0	39.0	395.0	56.0	100.0	408.0	104.0	234.0	26.0	89.0	419.0	164.0	122.0	194.0	505.0	430.0	283.0
62	46.0	2.0	6.0	20.0	12.0	12.0	59.0	4.0	5.0	3.0	1.0	6.0	8.0	102.0	53.0	91.0	236.0	80.0	16.0	15.0	1.0	3.0	1.0	119.0	2.0	177.0	13.0	97.0	125.0	98.0	45.0	107.0	47.0	246.0	19.0	90.0	148.0	3.0	78.0	149.0	232.0	149.0	1.0	0.0	20.0	2.0	53.0	247.0	60.0
63	1.0	1.0	1.0	0.0	1.0	0.0	0.0	0.0	0.0	0.0	0.0	0.0	2.0	0.0	0.0	2.0	1.0	1.0	1.0	0.0	1.0	1.0	0.0	2.0	0.0	0.0	0.0	0.0	3.0	2.0	0.0	0.0	0.0	0.0	0.0	1.0	1.0	0.0	0.0	1.0	0.0	0.0	0.0	0.0	0.0	0.0	0.0	0.0	0.0
64	208.0	101.0	58.0	1152.0	118.0	386.0	26.0	1317.0	1408.0	1748.0	81.0	1396.0	243.0	3094.0	227.0	72.0	554.0	31.0	134.0	53.0	183.0	49.0	74.0	32.0	609.0	64.0	613.0	1625.0	358.0	123.0	44.0	463.0	1589.0	1692.0	1848.0	875.0	117.0	181.0	1258.0	771.0	2196.0	1240.0	160.0	127.0	1474.0	496.0	514.0	148.0	209.0
65	1.0	3.0	73.0	3.0	0.0	0.0	3.0	42.0	35.0	31.0	61.0	29.0	53.0	15.0	58.0	61.0	33.0	46.0	36.0	24.0	54.0	37.0	75.0	42.0	1.0	5.0	41.0	5.0	2.0	6.0	5.0	23.0	100.0	122.0	79.0	96.0	3.0	4.0	7.0	33.0	42.0	19.0	43.0	77.0	40.0	16.0	67.0	18.0	42.0
66	74.0	53.0	105.0	56.0	44.0	19.0	1.0	26.0	67.0	38.0	66.0	63.0	42.0	37.0	8.0	85.0	37.0	187.0	41.0	42.0	14.0	82.0	57.0	15.0	78.0	62.0	75.0	24.0	49.0	25.0	11.0	34.0	60.0	19.0	29.0	25.0	42.0	68.0	18.0	10.0	3.0	29.0	18.0	38.0	4.0	3.0	23.0	80.0	29.0
67	649.0	30.0	282.0	34.0	4.0	8.0	6.0	227.0	10.0	6.0	5.0	4.0	8.0	514.0	8.0	218.0	488.0	21.0	17.0	76.0	17.0	15.0	18.0	169.0	32.0	19.0	295.0	69.0	20.0	104.0	200.0	512.0	5.0	93.0	10.0	18.0	11.0	6.0	4.0	36.0	261.0	48.0	90.0	33.0	324.0	49.0	5.0	8.0	227.0
68	15.0	13.0	18.0	13.0	17.0	31.0	10.0	7.0	21.0	10.0	14.0	11.0	7.0	9.0	11.0	18.0	6.0	11.0	24.0	11.0	13.0	7.0	16.0	6.0	19.0	6.0	8.0	3.0	24.0	5.0	23.0	18.0	14.0	0.0	2.0	6.0	15.0	13.0	4.0	5.0	10.0	7.0	17.0	14.0	8.0	9.0	5.0	8.0	4.0
69	31.0	54.0	22.0	47.0	33.0	43.0	48.0	7.0	35.0	16.0	16.0	20.0	11.0	30.0	27.0	58.0	21.0	28.0	78.0	26.0	59.0	35.0	35.0	12.0	24.0	77.0	36.0	8.0	36.0	32.0	41.0	22.0	5.0	2.0	3.0	5.0	24.0	27.0	22.0	1.0	16.0	10.0	55.0	60.0	19.0	22.0	3.0	10.0	1.0
70	139.0	123.0	225.0	104.0	404.0	59.0	42.0	133.0	203.0	158.0	241.0	268.0	325.0	102.0	162.0	167.0	231.0	264.0	136.0	141.0	82.0	447.0	172.0	160.0	159.0	110.0	158.0	229.0	250.0	126.0	143.0	175.0	246.0	330.0	199.0	213.0	158.0	194.0	140.0	282.0	159.0	125.0	78.0	122.0	136.0	126.0	265.0	182.0	250.0
71	144.0	121.0	106.0	121.0	120.0	176.0	266.0	83.0	40.0	62.0	113.0	126.0	101.0	63.0	133.0	147.0	87.0	108.0	209.0	341.0	260.0	175.0	189.0	445.0	236.0	87.0	187.0	100.0	75.0	63.0	309.0	47.0	37.0	25.0	51.0	32.0	123.0	165.0	123.0	316.0	90.0	162.0	652.0	232.0	422.0	536.0	359.0	719.0	163.0
72	1.0	4.0	0.0	3.0	3.0	0.0	6.0	1.0	4.0	0.0	1.0	2.0	2.0	1.0	6.0	5.0	0.0	3.0	8.0	0.0	0.0	5.0	1.0	0.0	1.0	2.0	0.0	1.0	5.0	2.0	2.0	0.0	1.0	1.0	0.0	0.0	7.0	1.0	0.0	0.0	0.0	1.0	0.0	2.0	0.0	0.0	0.0	0.0	0.0
73	32.0	45.0	15.0	37.0	33.0	51.0	30.0	12.0	27.0	16.0	17.0	20.0	14.0	28.0	23.0	58.0	13.0	28.0	93.0	27.0	46.0	26.0	49.0	9.0	31.0	74.0	37.0	12.0	41.0	28.0	27.0	10.0	9.0	1.0	0.0	5.0	15.0	29.0	14.0	0.0	16.0	7.0	36.0	61.0	33.0	9.0	2.0	8.0	1.0
74	11.0	10.0	19.0	83.0	12.0	7.0	13.0	11.0	21.0	43.0	12.0	70.0	22.0	13.0	36.0	9.0	21.0	2.0	13.0	20.0	17.0	4.0	59.0	3.0	19.0	19.0	11.0	46.0	6.0	8.0	7.0	47.0	31.0	45.0	37.0	38.0	1.0	16.0	8.0	22.0	18.0	140.0	0.0	5.0	1.0	38.0	14.0	13.0	8.0
75	278.0	262.0	883.0	200.0	184.0	409.0	77.0	122.0	48.0	114.0	137.0	126.0	108.0	15.0	53.0	58.0	59.0	46.0	164.0	408.0	463.0	19.0	225.0	678.0	40.0	31.0	26.0	32.0	45.0	59.0	30.0	139.0	222.0	10.0	5.0	43.0	101.0	43.0	33.0	4.0	310.0	50.0	607.0	148.0	43.0	260.0	57.0	258.0	39.0
76	16.0	8.0	5.0	5.0	5.0	23.0	56.0	3.0	19.0	7.0	12.0	30.0	15.0	12.0	17.0	50.0	8.0	31.0	57.0	30.0	8.0	45.0	40.0	10.0	81.0	15.0	48.0	10.0	26.0	3.0	21.0	19.0	13.0	1.0	10.0	4.0	100.0	41.0	34.0	14.0	0.0	8.0	37.0	88.0	18.0	17.0	8.0	18.0	0.0
77	95.0	0.0	55.0	1.0	3.0	1.0	2.0	566.0	157.0	97.0	81.0	230.0	268.0	195.0	156.0	154.0	639.0	194.0	103.0	107.0	249.0	31.0	24.0	156.0	39.0	14.0	55.0	94.0	19.0	9.0	4.0	145.0	144.0	388.0	200.0	184.0	158.0	249.0	257.0	339.0	429.0	186.0	82.0	277.0	87.0	190.0	10.0	18.0	19.0
78	144.0	114.0	204.0	58.0	176.0	163.0	151.0	93.0	42.0	56.0	76.0	111.0	58.0	86.0	79.0	95.0	107.0	116.0	62.0	74.0	113.0	83.0	95.0	137.0	223.0	59.0	142.0	151.0	107.0	151.0	176.0	54.0	59.0	13.0	61.0	36.0	101.0	84.0	75.0	123.0	71.0	72.0	153.0	73.0	64.0	42.0	174.0	188.0	126.0
79	99.0	45.0	48.0	143.0	178.0	163.0	26.0	100.0	73.0	76.0	98.0	90.0	64.0	114.0	65.0	89.0	135.0	245.0	117.0	89.0	35.0	110.0	60.0	212.0	289.0	76.0	195.0	185.0	46.0	46.0	121.0	72.0	56.0	90.0	53.0	34.0	225.0	74.0	62.0	69.0	97.0	99.0	180.0	116.0	70.0	51.0	210.0	164.0	26.0
80	1.0	0.0	1.0	3.0	0.0	3.0	3.0	0.0	0.0	0.0	0.0	0.0	0.0	0.0	0.0	0.0	1.0	0.0	1.0	1.0	4.0	1.0	0.0	0.0	0.0	0.0	1.0	0.0	0.0	0.0	1.0	0.0	0.0	0.0	0.0	0.0	0.0	0.0	0.0	0.0	0.0	0.0	0.0	0.0	1.0	0.0	0.0	1.0	0.0
81	1.0	1.0	2.0	1.0	0.0	0.0	0.0	1.0	0.0	0.0	0.0	1.0	1.0	2.0	2.0	0.0	0.0	1.0	4.0	5.0	4.0	1.0	3.0	1.0	2.0	0.0	1.0	1.0	0.0	1.0	0.0	0.0	0.0	0.0	0.0	0.0	2.0	1.0	0.0	0.0	0.0	0.0	1.0	5.0	0.0	3.0	0.0	0.0	0.0
82	14.0	12.0	5.0	8.0	10.0	16.0	31.0	0.0	11.0	2.0	1.0	7.0	0.0	2.0	8.0	6.0	4.0	6.0	18.0	3.0	6.0	19.0	14.0	1.0	17.0	4.0	26.0	14.0	6.0	2.0	7.0	7.0	3.0	0.0	0.0	7.0	7.0	15.0	4.0	0.0	0.0	7.0	2.0	10.0	10.0	0.0	1.0	15.0	8.0
83	5.0	17.0	5.0	5.0	15.0	34.0	2.0	10.0	5.0	5.0	0.0	4.0	14.0	35.0	7.0	40.0	11.0	64.0	41.0	38.0	131.0	2.0	4.0	5.0	1.0	1.0	11.0	0.0	3.0	85.0	20.0	15.0	4.0	13.0	5.0	2.0	11.0	1.0	91.0	11.0	237.0	138.0	48.0	66.0	76.0	153.0	0.0	1.0	6.0
84	2.0	2.0	0.0	1.0	6.0	2.0	3.0	1.0	0.0	4.0	0.0	1.0	1.0	1.0	0.0	0.0	2.0	6.0	172.0	147.0	464.0	40.0	129.0	402.0	104.0	202.0	168.0	393.0	156.0	253.0	147.0	285.0	181.0	888.0	220.0	354.0	377.0	502.0	549.0	580.0	557.0	442.0	212.0	152.0	447.0	982.0	1036.0	478.0	867.0
85	110.0	80.0	125.0	69.0	59.0	95.0	39.0	58.0	36.0	18.0	13.0	72.0	21.0	86.0	238.0	107.0	181.0	180.0	58.0	28.0	64.0	12.0	53.0	14.0	46.0	17.0	70.0	20.0	19.0	18.0	72.0	29.0	53.0	11.0	9.0	13.0	25.0	232.0	132.0	94.0	12.0	19.0	85.0	114.0	58.0	38.0	87.0	161.0	55.0
86	51.0	98.0	43.0	58.0	92.0	70.0	61.0	32.0	45.0	50.0	87.0	43.0	26.0	49.0	41.0	48.0	25.0	74.0	61.0	10.0	26.0	49.0	101.0	0.0	74.0	61.0	107.0	42.0	105.0	24.0	60.0	40.0	33.0	1.0	3.0	11.0	63.0	38.0	22.0	4.0	15.0	25.0	19.0	32.0	18.0	0.0	3.0	28.0	20.0
87	1.0	5.0	1.0	2.0	1.0	2.0	2.0	0.0	1.0	4.0	3.0	2.0	2.0	3.0	3.0	4.0	4.0	4.0	3.0	1.0	2.0	3.0	2.0	0.0	0.0	0.0	0.0	1.0	2.0	3.0	2.0	2.0	0.0	1.0	1.0	1.0	2.0	3.0	1.0	3.0	2.0	2.0	1.0	2.0	2.0	3.0	0.0	4.0	3.0
88	74.0	7.0	4.0	97.0	132.0	31.0	163.0	193.0	44.0	16.0	71.0	4.0	484.0	42.0	0.0	1.0	17.0	8.0	2.0	1.0	5.0	6.0	3.0	3.0	29.0	151.0	9.0	16.0	196.0	322.0	131.0	309.0	2.0	335.0	3.0	5.0	0.0	2.0	10.0	2.0	3.0	52.0	3.0	25.0	2.0	2.0	0.0	1.0	9.0
89	0.0	0.0	0.0	0.0	0.0	2.0	4.0	0.0	2.0	0.0	0.0	1.0	2.0	0.0	0.0	3.0	0.0	0.0	7.0	1.0	0.0	6.0	0.0	0.0	1.0	4.0	0.0	0.0	1.0	3.0	1.0	0.0	0.0	0.0	0.0	0.0	2.0	3.0	0.0	0.0	0.0	0.0	1.0	2.0	1.0	0.0	0.0	0.0	0.0
90	0.0	0.0	0.0	0.0	0.0	0.0	0.0	0.0	1.0	1.0	0.0	1.0	1.0	0.0	0.0	2.0	0.0	0.0	1.0	1.0	1.0	0.0	2.0	0.0	0.0	0.0	0.0	0.0	0.0	0.0	0.0	0.0	3.0	6.0	2.0	1.0	1.0	1.0	0.0	1.0	0.0	0.0	2.0	0.0	1.0	0.0	1.0	1.0	0.0
91	13.0	13.0	11.0	10.0	27.0	14.0	6.0	2.0	4.0	10.0	16.0	4.0	8.0	2.0	14.0	12.0	2.0	24.0	11.0	3.0	7.0	10.0	8.0	2.0	4.0	3.0	4.0	4.0	7.0	4.0	11.0	6.0	4.0	1.0	0.0	2.0	4.0	3.0	3.0	3.0	0.0	8.0	16.0	9.0	6.0	0.0	3.0	1.0	2.0
92	204.0	144.0	401.0	163.0	134.0	185.0	49.0	121.0	68.0	37.0	82.0	126.0	59.0	61.0	172.0	118.0	105.0	154.0	114.0	199.0	76.0	128.0	126.0	41.0	189.0	100.0	354.0	103.0	129.0	120.0	85.0	117.0	198.0	29.0	30.0	100.0	73.0	55.0	98.0	133.0	110.0	219.0	250.0	110.0	84.0	165.0	35.0	259.0	133.0
93	71.0	49.0	106.0	36.0	16.0	46.0	50.0	71.0	78.0	55.0	63.0	121.0	48.0	157.0	264.0	152.0	222.0	158.0	21.0	45.0	25.0	26.0	38.0	132.0	155.0	53.0	83.0	14.0	84.0	68.0	126.0	28.0	59.0	15.0	17.0	12.0	122.0	141.0	141.0	82.0	4.0	10.0	53.0	159.0	78.0	207.0	15.0	62.0	61.0
94	9.0	12.0	5.0	7.0	9.0	7.0	13.0	10.0	32.0	25.0	23.0	34.0	33.0	42.0	34.0	48.0	25.0	10.0	16.0	15.0	8.0	20.0	20.0	17.0	10.0	4.0	10.0	6.0	4.0	6.0	3.0	7.0	22.0	11.0	18.0	19.0	15.0	25.0	20.0	16.0	31.0	35.0	24.0	36.0	24.0	22.0	19.0	27.0	18.0
95	129.0	3.0	1.0	11.0	1.0	11.0	0.0	140.0	106.0	39.0	4.0	1.0	1.0	161.0	14.0	1.0	3.0	100.0	27.0	1.0	15.0	0.0	24.0	1.0	71.0	1.0	22.0	1.0	11.0	1.0	33.0	9.0	0.0	9.0	1.0	210.0	12.0	8.0	76.0	2.0	6.0	2.0	0.0	0.0	6.0	10.0	0.0	3.0	4.0
96	30.0	10.0	22.0	24.0	8.0	14.0	17.0	37.0	18.0	158.0	39.0	109.0	36.0	67.0	39.0	16.0	108.0	13.0	7.0	27.0	21.0	4.0	23.0	5.0	7.0	11.0	29.0	31.0	13.0	6.0	11.0	56.0	33.0	45.0	92.0	95.0	26.0	31.0	58.0	24.0	37.0	32.0	13.0	9.0	24.0	31.0	82.0	102.0	46.0
97	46.0	293.0	267.0	59.0	120.0	52.0	2.0	17.0	99.0	114.0	119.0	37.0	63.0	33.0	69.0	83.0	79.0	60.0	40.0	37.0	120.0	3.0	23.0	13.0	32.0	11.0	8.0	92.0	3.0	11.0	1.0	9.0	122.0	31.0	1.0	6.0	6.0	3.0	14.0	0.0	71.0	2.0	2.0	22.0	5.0	60.0	216.0	44.0	17.0
98	4.0	2.0	3.0	2.0	4.0	5.0	3.0	5.0	8.0	14.0	7.0	7.0	5.0	6.0	6.0	6.0	2.0	2.0	7.0	3.0	2.0	4.0	2.0	2.0	2.0	1.0	1.0	4.0	1.0	1.0	0.0	2.0	2.0	2.0	1.0	4.0	1.0	2.0	6.0	0.0	3.0	2.0	0.0	3.0	5.0	1.0	2.0	6.0	1.0
99	0.0	0.0	0.0	0.0	0.0	0.0	0.0	0.0	2.0	0.0	0.0	3.0	0.0	1.0	2.0	0.0	0.0	0.0	3.0	2.0	4.0	0.0	0.0	2.0	0.0	1.0	0.0	0.0	1.0	0.0	1.0	0.0	0.0	0.0	1.0	1.0	3.0	5.0	5.0	0.0	5.0	0.0	1.0	5.0	0.0	1.0	0.0	0.0	0.0
100	10.0	2.0	5.0	7.0	4.0	9.0	4.0	1.0	2.0	0.0	0.0	2.0	0.0	2.0	1.0	0.0	1.0	1.0	7.0	19.0	13.0	0.0	2.0	17.0	3.0	0.0	1.0	1.0	0.0	2.0	0.0	2.0	1.0	0.0	0.0	1.0	2.0	0.0	0.0	0.0	0.0	0.0	17.0	6.0	1.0	5.0	0.0	1.0	0.0
101	28.0	21.0	29.0	72.0	9.0	12.0	28.0	55.0	24.0	113.0	20.0	42.0	42.0	81.0	30.0	25.0	72.0	13.0	6.0	33.0	38.0	13.0	42.0	26.0	10.0	85.0	44.0	35.0	20.0	24.0	28.0	91.0	49.0	177.0	199.0	105.0	46.0	27.0	48.0	22.0	35.0	39.0	17.0	8.0	107.0	160.0	133.0	58.0	58.0
102	29.0	44.0	108.0	22.0	69.0	86.0	24.0	85.0	217.0	37.0	80.0	114.0	97.0	81.0	245.0	80.0	192.0	115.0	82.0	102.0	111.0	46.0	73.0	131.0	114.0	6.0	34.0	82.0	2.0	3.0	20.0	29.0	54.0	12.0	5.0	11.0	30.0	118.0	50.0	178.0	93.0	127.0	30.0	121.0	24.0	32.0	84.0	23.0	27.0
103	4.0	12.0	6.0	4.0	27.0	12.0	15.0	5.0	0.0	6.0	3.0	3.0	2.0	9.0	7.0	8.0	1.0	19.0	4.0	4.0	2.0	14.0	5.0	0.0	1.0	2.0	2.0	6.0	14.0	3.0	5.0	1.0	0.0	3.0	4.0	7.0	6.0	4.0	3.0	1.0	2.0	6.0	6.0	2.0	4.0	0.0	0.0	5.0	0.0
104	32.0	22.0	4.0	41.0	32.0	53.0	120.0	132.0	147.0	152.0	316.0	122.0	124.0	91.0	345.0	256.0	131.0	384.0	145.0	64.0	27.0	62.0	183.0	8.0	110.0	94.0	79.0	57.0	99.0	75.0	84.0	85.0	146.0	137.0	89.0	111.0	103.0	218.0	71.0	211.0	5.0	86.0	20.0	175.0	2.0	2.0	5.0	46.0	8.0
105	0.0	0.0	0.0	0.0	0.0	0.0	0.0	0.0	0.0	0.0	0.0	0.0	0.0	0.0	0.0	0.0	0.0	0.0	2.0	1.0	1.0	0.0	0.0	1.0	0.0	1.0	0.0	1.0	1.0	0.0	0.0	0.0	0.0	0.0	0.0	0.0	0.0	1.0	2.0	0.0	1.0	0.0	1.0	0.0	1.0	1.0	0.0	2.0	1.0
106	44.0	11.0	22.0	8.0	28.0	2.0	6.0	8.0	55.0	59.0	4.0	205.0	197.0	63.0	81.0	46.0	195.0	0.0	38.0	4.0	36.0	30.0	19.0	0.0	2.0	0.0	74.0	11.0	44.0	52.0	27.0	160.0	85.0	109.0	174.0	29.0	203.0	130.0	108.0	257.0	241.0	162.0	16.0	25.0	135.0	0.0	4.0	2.0	6.0
107	314.0	201.0	554.0	100.0	328.0	215.0	251.0	36.0	150.0	52.0	41.0	297.0	94.0	196.0	236.0	137.0	117.0	166.0	116.0	135.0	250.0	98.0	232.0	58.0	298.0	39.0	86.0	256.0	293.0	189.0	333.0	132.0	42.0	37.0	71.0	310.0	159.0	126.0	77.0	287.0	81.0	56.0	53.0	56.0	30.0	30.0	521.0	161.0	261.0
108	11.0	0.0	6.0	5.0	5.0	7.0	2.0	5.0	0.0	2.0	2.0	3.0	3.0	5.0	8.0	8.0	6.0	5.0	6.0	4.0	6.0	0.0	2.0	0.0	0.0	10.0	7.0	7.0	5.0	12.0	1.0	3.0	4.0	2.0	2.0	6.0	3.0	5.0	2.0	2.0	1.0	5.0	1.0	4.0	6.0	0.0	3.0	3.0	7.0
109	0.0	0.0	0.0	0.0	0.0	0.0	0.0	1.0	6.0	4.0	26.0	3.0	9.0	0.0	2.0	6.0	0.0	5.0	14.0	0.0	5.0	1.0	10.0	0.0	0.0	0.0	0.0	0.0	0.0	0.0	0.0	0.0	5.0	0.0	0.0	1.0	4.0	1.0	1.0	1.0	5.0	1.0	4.0	1.0	0.0	0.0	0.0	0.0	0.0
110	13.0	2.0	1.0	10.0	4.0	4.0	6.0	2.0	9.0	7.0	4.0	3.0	4.0	6.0	9.0	20.0	2.0	4.0	4.0	18.0	7.0	15.0	9.0	18.0	8.0	18.0	2.0	1.0	10.0	14.0	10.0	4.0	1.0	3.0	1.0	0.0	11.0	9.0	6.0	1.0	1.0	0.0	4.0	12.0	2.0	5.0	0.0	2.0	0.0
111	193.0	166.0	195.0	169.0	104.0	187.0	225.0	89.0	138.0	78.0	55.0	320.0	91.0	152.0	186.0	158.0	149.0	196.0	122.0	108.0	74.0	171.0	127.0	82.0	173.0	85.0	67.0	109.0	179.0	71.0	285.0	85.0	51.0	40.0	102.0	67.0	6.0	169.0	130.0	132.0	122.0	89.0	107.0	50.0	97.0	63.0	171.0	181.0	164.0
112	15.0	10.0	8.0	11.0	12.0	10.0	10.0	7.0	8.0	8.0	6.0	7.0	6.0	6.0	13.0	7.0	6.0	5.0	9.0	7.0	5.0	3.0	24.0	0.0	9.0	3.0	28.0	25.0	8.0	2.0	2.0	7.0	8.0	1.0	3.0	2.0	9.0	4.0	9.0	1.0	2.0	8.0	3.0	17.0	2.0	1.0	0.0	3.0	4.0
113	1.0	6.0	1.0	2.0	0.0	0.0	8.0	0.0	7.0	5.0	2.0	5.0	5.0	3.0	5.0	5.0	7.0	8.0	5.0	8.0	4.0	4.0	3.0	2.0	3.0	2.0	5.0	4.0	6.0	4.0	6.0	6.0	5.0	5.0	4.0	4.0	7.0	2.0	6.0	2.0	5.0	5.0	3.0	3.0	2.0	1.0	6.0	2.0	4.0
114	101.0	102.0	128.0	70.0	101.0	135.0	190.0	53.0	110.0	52.0	40.0	98.0	49.0	66.0	66.0	80.0	55.0	83.0	50.0	21.0	100.0	87.0	83.0	29.0	103.0	42.0	81.0	105.0	37.0	25.0	46.0	95.0	47.0	33.0	29.0	68.0	29.0	83.0	69.0	14.0	13.0	38.0	71.0	77.0	52.0	24.0	174.0	215.0	92.0
115	23.0	7.0	73.0	18.0	4.0	18.0	32.0	31.0	12.0	77.0	18.0	16.0	34.0	27.0	72.0	24.0	95.0	6.0	20.0	4.0	113.0	5.0	30.0	29.0	7.0	93.0	116.0	28.0	6.0	10.0	9.0	47.0	37.0	72.0	20.0	40.0	5.0	41.0	28.0	21.0	55.0	19.0	5.0	23.0	134.0	82.0	185.0	36.0	96.0
116	2.0	3.0	2.0	10.0	14.0	3.0	3.0	63.0	6.0	35.0	3.0	31.0	70.0	46.0	1.0	6.0	6.0	26.0	8.0	3.0	11.0	9.0	8.0	2.0	2.0	16.0	56.0	4.0	2.0	0.0	2.0	6.0	1.0	11.0	36.0	73.0	16.0	8.0	71.0	109.0	31.0	165.0	1.0	6.0	56.0	26.0	2.0	1.0	164.0
117	0.0	0.0	0.0	0.0	0.0	0.0	0.0	8.0	12.0	22.0	41.0	22.0	29.0	3.0	18.0	21.0	2.0	7.0	40.0	2.0	41.0	7.0	42.0	1.0	0.0	0.0	1.0	0.0	0.0	0.0	0.0	2.0	17.0	21.0	12.0	19.0	16.0	0.0	10.0	7.0	22.0	7.0	20.0	6.0	12.0	1.0	5.0	7.0	0.0
118	0.0	0.0	1.0	0.0	0.0	0.0	0.0	0.0	1.0	0.0	0.0	0.0	0.0	1.0	0.0	1.0	0.0	0.0	1.0	0.0	0.0	0.0	1.0	1.0	0.0	0.0	0.0	0.0	0.0	0.0	0.0	0.0	0.0	0.0	0.0	0.0	0.0	1.0	1.0	0.0	1.0	0.0	1.0	1.0	1.0	0.0	0.0	0.0	0.0
119	0.0	3.0	0.0	123.0	25.0	10.0	64.0	57.0	1.0	24.0	38.0	551.0	39.0	28.0	38.0	15.0	25.0	63.0	64.0	1.0	4.0	250.0	0.0	103.0	10.0	11.0	0.0	7.0	190.0	213.0	5.0	19.0	0.0	46.0	6.0	5.0	5.0	37.0	2.0	4.0	38.0	2.0	0.0	0.0	0.0	2.0	6.0	0.0	0.0
120	22.0	21.0	15.0	30.0	20.0	21.0	75.0	19.0	23.0	19.0	28.0	26.0	19.0	38.0	20.0	42.0	28.0	25.0	30.0	20.0	12.0	23.0	32.0	14.0	64.0	27.0	21.0	46.0	37.0	39.0	88.0	22.0	26.0	11.0	18.0	14.0	25.0	28.0	17.0	39.0	21.0	40.0	28.0	40.0	36.0	29.0	12.0	32.0	33.0
121	11.0	9.0	1.0	10.0	10.0	13.0	6.0	10.0	20.0	21.0	13.0	11.0	15.0	19.0	20.0	19.0	17.0	12.0	12.0	11.0	16.0	18.0	14.0	10.0	1.0	2.0	4.0	11.0	5.0	5.0	5.0	4.0	18.0	16.0	26.0	21.0	17.0	17.0	22.0	23.0	14.0	10.0	15.0	14.0	13.0	9.0	10.0	14.0	17.0
122	1.0	6.0	2.0	1.0	10.0	5.0	0.0	18.0	51.0	9.0	2.0	19.0	16.0	5.0	11.0	11.0	3.0	22.0	6.0	26.0	9.0	4.0	5.0	19.0	4.0	3.0	7.0	6.0	7.0	2.0	4.0	5.0	6.0	9.0	23.0	38.0	3.0	4.0	7.0	4.0	17.0	19.0	17.0	5.0	9.0	27.0	7.0	5.0	7.0
123	8.0	10.0	6.0	12.0	4.0	13.0	8.0	3.0	7.0	1.0	2.0	5.0	2.0	5.0	4.0	6.0	7.0	9.0	15.0	13.0	13.0	11.0	8.0	11.0	5.0	13.0	12.0	5.0	1.0	16.0	9.0	4.0	3.0	1.0	4.0	5.0	6.0	7.0	4.0	2.0	2.0	2.0	19.0	9.0	9.0	9.0	0.0	4.0	0.0
124	10.0	11.0	0.0	15.0	4.0	4.0	9.0	0.0	3.0	3.0	1.0	5.0	4.0	14.0	5.0	16.0	10.0	6.0	4.0	12.0	6.0	15.0	4.0	28.0	9.0	25.0	4.0	1.0	14.0	11.0	9.0	2.0	1.0	0.0	1.0	0.0	8.0	18.0	6.0	2.0	1.0	1.0	2.0	12.0	4.0	8.0	0.0	1.0	0.0
125	7.0	5.0	5.0	5.0	3.0	3.0	5.0	7.0	38.0	30.0	24.0	34.0	35.0	37.0	40.0	27.0	25.0	29.0	31.0	23.0	18.0	16.0	14.0	19.0	11.0	7.0	8.0	5.0	10.0	8.0	8.0	7.0	10.0	12.0	12.0	9.0	12.0	11.0	10.0	11.0	8.0	9.0	12.0	7.0	6.0	7.0	8.0	10.0	2.0
126	320.0	306.0	193.0	280.0	265.0	270.0	317.0	208.0	378.0	471.0	398.0	303.0	234.0	376.0	440.0	588.0	298.0	689.0	124.0	420.0	113.0	403.0	217.0	856.0	465.0	401.0	153.0	60.0	486.0	275.0	274.0	122.0	216.0	62.0	162.0	88.0	498.0	659.0	287.0	157.0	84.0	30.0	141.0	322.0	49.0	257.0	113.0	147.0	63.0
127	26.0	30.0	50.0	51.0	68.0	21.0	83.0	30.0	22.0	8.0	30.0	43.0	26.0	44.0	54.0	59.0	65.0	50.0	41.0	79.0	2.0	100.0	26.0	0.0	66.0	106.0	30.0	17.0	82.0	64.0	96.0	25.0	3.0	30.0	7.0	8.0	55.0	70.0	34.0	20.0	26.0	15.0	2.0	54.0	41.0	0.0	63.0	0.0	11.0
128	6.0	20.0	10.0	10.0	17.0	4.0	3.0	3.0	2.0	0.0	19.0	1.0	6.0	3.0	0.0	7.0	3.0	6.0	7.0	8.0	2.0	16.0	5.0	7.0	7.0	4.0	2.0	4.0	9.0	10.0	1.0	2.0	2.0	3.0	0.0	1.0	2.0	7.0	0.0	2.0	2.0	4.0	9.0	6.0	2.0	2.0	4.0	2.0	6.0
129	1.0	0.0	2.0	3.0	1.0	0.0	0.0	0.0	1.0	0.0	2.0	0.0	2.0	3.0	2.0	0.0	0.0	2.0	3.0	2.0	2.0	1.0	0.0	1.0	0.0	0.0	1.0	1.0	1.0	1.0	0.0	0.0	0.0	1.0	0.0	1.0	0.0	2.0	0.0	0.0	1.0	0.0	0.0	1.0	2.0	1.0	1.0	0.0	0.0
130	17.0	16.0	11.0	2.0	57.0	24.0	28.0	6.0	50.0	11.0	113.0	34.0	51.0	35.0	42.0	33.0	40.0	25.0	44.0	91.0	133.0	58.0	147.0	101.0	35.0	46.0	43.0	93.0	31.0	76.0	21.0	19.0	57.0	129.0	92.0	61.0	34.0	52.0	29.0	49.0	17.0	46.0	159.0	45.0	128.0	39.0	227.0	135.0	325.0
131	3.0	3.0	2.0	2.0	3.0	0.0	2.0	2.0	1.0	4.0	2.0	1.0	5.0	3.0	1.0	3.0	4.0	4.0	3.0	2.0	3.0	5.0	2.0	4.0	1.0	2.0	1.0	3.0	4.0	5.0	0.0	1.0	5.0	1.0	4.0	3.0	1.0	0.0	1.0	1.0	2.0	5.0	3.0	3.0	2.0	2.0	1.0	2.0	1.0
132	0.0	1.0	2.0	0.0	1.0	1.0	0.0	2.0	2.0	0.0	1.0	3.0	1.0	0.0	1.0	0.0	3.0	0.0	1.0	1.0	0.0	1.0	1.0	0.0	0.0	0.0	0.0	2.0	0.0	0.0	1.0	0.0	3.0	2.0	0.0	0.0	3.0	1.0	0.0	2.0	0.0	0.0	3.0	2.0	0.0	0.0	3.0	1.0	1.0
133	38.0	77.0	21.0	30.0	52.0	47.0	35.0	35.0	47.0	27.0	32.0	30.0	60.0	33.0	19.0	33.0	55.0	27.0	29.0	33.0	35.0	105.0	49.0	96.0	41.0	42.0	6.0	34.0	48.0	27.0	33.0	11.0	78.0	171.0	84.0	109.0	59.0	28.0	32.0	32.0	30.0	13.0	16.0	40.0	40.0	44.0	40.0	35.0	79.0
134	39.0	12.0	38.0	23.0	26.0	28.0	15.0	10.0	9.0	8.0	16.0	7.0	5.0	14.0	20.0	27.0	28.0	13.0	43.0	6.0	22.0	31.0	22.0	8.0	47.0	21.0	22.0	27.0	24.0	34.0	16.0	27.0	26.0	21.0	16.0	12.0	13.0	16.0	9.0	2.0	5.0	14.0	10.0	21.0	39.0	18.0	34.0	49.0	22.0
135	15.0	15.0	87.0	16.0	28.0	2.0	9.0	242.0	180.0	102.0	197.0	99.0	148.0	67.0	231.0	119.0	156.0	138.0	26.0	6.0	14.0	89.0	88.0	15.0	10.0	14.0	64.0	11.0	28.0	16.0	7.0	49.0	219.0	249.0	223.0	67.0	46.0	101.0	135.0	381.0	67.0	23.0	17.0	42.0	24.0	58.0	25.0	24.0	20.0
136	22.0	23.0	30.0	47.0	40.0	56.0	49.0	25.0	5.0	10.0	31.0	9.0	55.0	61.0	30.0	35.0	95.0	19.0	40.0	15.0	38.0	17.0	165.0	93.0	22.0	61.0	22.0	15.0	18.0	80.0	20.0	11.0	70.0	15.0	14.0	6.0	79.0	68.0	38.0	60.0	57.0	14.0	232.0	3.0	58.0	43.0	40.0	21.0	36.0
137	0.0	0.0	0.0	0.0	0.0	0.0	0.0	0.0	1.0	0.0	0.0	0.0	0.0	0.0	0.0	0.0	0.0	0.0	4.0	0.0	0.0	1.0	0.0	0.0	0.0	0.0	0.0	0.0	0.0	0.0	0.0	0.0	0.0	1.0	1.0	0.0	0.0	0.0	0.0	1.0	0.0	0.0	0.0	0.0	0.0	1.0	1.0	0.0	0.0
138	0.0	1.0	1.0	1.0	1.0	0.0	1.0	3.0	4.0	1.0	1.0	0.0	1.0	5.0	1.0	1.0	1.0	1.0	0.0	3.0	2.0	3.0	1.0	1.0	1.0	2.0	0.0	1.0	3.0	1.0	3.0	3.0	0.0	1.0	1.0	0.0	1.0	2.0	0.0	0.0	2.0	1.0	3.0	1.0	3.0	1.0	1.0	1.0	2.0
139	7.0	6.0	2.0	11.0	4.0	3.0	23.0	1.0	3.0	3.0	5.0	3.0	15.0	15.0	2.0	8.0	12.0	4.0	9.0	12.0	22.0	10.0	5.0	11.0	9.0	48.0	2.0	4.0	5.0	2.0	8.0	7.0	5.0	9.0	13.0	21.0	14.0	2.0	23.0	1.0	17.0	12.0	29.0	9.0	20.0	29.0	8.0	11.0	1.0
140	5.0	0.0	4.0	5.0	4.0	8.0	14.0	11.0	5.0	6.0	4.0	8.0	7.0	3.0	6.0	3.0	15.0	1.0	1.0	8.0	2.0	4.0	4.0	6.0	2.0	5.0	1.0	8.0	11.0	3.0	5.0	8.0	13.0	27.0	28.0	14.0	32.0	5.0	7.0	37.0	6.0	35.0	5.0	7.0	7.0	7.0	53.0	25.0	63.0
141	67.0	18.0	30.0	154.0	80.0	102.0	82.0	85.0	54.0	10.0	56.0	11.0	125.0	52.0	34.0	50.0	39.0	55.0	57.0	75.0	27.0	44.0	17.0	14.0	18.0	52.0	22.0	51.0	138.0	143.0	28.0	25.0	107.0	29.0	37.0	61.0	61.0	48.0	37.0	147.0	58.0	100.0	13.0	57.0	23.0	39.0	17.0	11.0	12.0
142	22.0	14.0	12.0	10.0	11.0	6.0	20.0	23.0	14.0	9.0	14.0	7.0	19.0	10.0	17.0	19.0	38.0	13.0	18.0	19.0	13.0	10.0	32.0	28.0	25.0	7.0	13.0	12.0	21.0	8.0	16.0	18.0	14.0	8.0	11.0	4.0	10.0	6.0	21.0	34.0	25.0	9.0	11.0	15.0	12.0	6.0	14.0	17.0	18.0
143	5.0	5.0	2.0	1.0	7.0	4.0	2.0	4.0	4.0	4.0	5.0	9.0	4.0	8.0	7.0	6.0	6.0	8.0	9.0	6.0	2.0	2.0	6.0	4.0	0.0	1.0	0.0	3.0	0.0	0.0	0.0	1.0	7.0	1.0	3.0	0.0	2.0	8.0	4.0	3.0	1.0	0.0	1.0	2.0	0.0	2.0	1.0	1.0	0.0
144	10.0	2.0	3.0	10.0	3.0	4.0	4.0	4.0	12.0	3.0	1.0	4.0	3.0	3.0	15.0	5.0	6.0	0.0	19.0	19.0	10.0	2.0	10.0	3.0	2.0	8.0	5.0	0.0	2.0	1.0	0.0	2.0	1.0	0.0	2.0	1.0	4.0	4.0	1.0	0.0	2.0	2.0	4.0	25.0	2.0	6.0	0.0	2.0	0.0
145	5.0	6.0	4.0	6.0	10.0	10.0	109.0	52.0	24.0	55.0	106.0	72.0	21.0	38.0	60.0	90.0	14.0	117.0	19.0	21.0	50.0	47.0	156.0	9.0	37.0	12.0	13.0	11.0	11.0	15.0	109.0	19.0	38.0	24.0	18.0	16.0	60.0	76.0	33.0	133.0	26.0	16.0	6.0	13.0	19.0	16.0	11.0	85.0	25.0
146	95.0	21.0	12.0	20.0	76.0	150.0	60.0	25.0	24.0	14.0	29.0	18.0	25.0	28.0	38.0	29.0	48.0	46.0	36.0	29.0	63.0	39.0	80.0	67.0	106.0	41.0	1.0	41.0	110.0	85.0	12.0	12.0	19.0	14.0	149.0	15.0	69.0	100.0	24.0	64.0	12.0	60.0	208.0	94.0	33.0	119.0	126.0	810.0	110.0
147	60.0	76.0	3.0	59.0	104.0	47.0	94.0	43.0	28.0	35.0	65.0	48.0	78.0	85.0	80.0	96.0	59.0	96.0	60.0	83.0	22.0	171.0	61.0	92.0	109.0	98.0	23.0	80.0	204.0	269.0	109.0	52.0	49.0	46.0	145.0	43.0	81.0	90.0	62.0	155.0	22.0	82.0	56.0	146.0	56.0	71.0	68.0	23.0	6.0
148	2.0	1.0	1.0	0.0	4.0	5.0	6.0	1.0	0.0	0.0	0.0	0.0	0.0	0.0	0.0	0.0	0.0	0.0	1.0	1.0	2.0	0.0	0.0	0.0	0.0	1.0	0.0	2.0	0.0	0.0	2.0	0.0	0.0	0.0	0.0	0.0	0.0	0.0	0.0	0.0	0.0	0.0	0.0	1.0	0.0	1.0	2.0	2.0	2.0
149	6.0	8.0	24.0	10.0	5.0	8.0	6.0	4.0	8.0	33.0	3.0	12.0	8.0	17.0	7.0	4.0	8.0	5.0	7.0	9.0	15.0	7.0	8.0	5.0	6.0	19.0	7.0	22.0	3.0	3.0	3.0	16.0	27.0	15.0	18.0	15.0	0.0	4.0	0.0	4.0	13.0	11.0	8.0	9.0	9.0	22.0	12.0	2.0	16.0
150	0.0	1.0	0.0	1.0	0.0	1.0	3.0	1.0	1.0	0.0	0.0	0.0	0.0	1.0	2.0	2.0	0.0	4.0	1.0	5.0	0.0	7.0	0.0	4.0	1.0	0.0	0.0	0.0	2.0	2.0	1.0	0.0	0.0	0.0	2.0	2.0	0.0	0.0	0.0	2.0	2.0	1.0	1.0	1.0	1.0	3.0	0.0	1.0	1.0
151	11.0	7.0	8.0	14.0	11.0	15.0	14.0	11.0	41.0	35.0	49.0	39.0	37.0	48.0	45.0	47.0	35.0	20.0	21.0	16.0	22.0	29.0	29.0	15.0	31.0	13.0	10.0	13.0	24.0	30.0	29.0	25.0	52.0	27.0	44.0	26.0	32.0	31.0	32.0	37.0	10.0	11.0	11.0	3.0	12.0	10.0	10.0	9.0	10.0
152	19.0	45.0	8.0	18.0	28.0	38.0	52.0	3.0	7.0	5.0	6.0	4.0	6.0	14.0	8.0	27.0	9.0	32.0	10.0	28.0	5.0	28.0	22.0	5.0	17.0	14.0	18.0	16.0	17.0	11.0	19.0	25.0	13.0	2.0	4.0	22.0	29.0	17.0	9.0	7.0	0.0	4.0	7.0	7.0	9.0	0.0	2.0	18.0	16.0
153	0.0	0.0	1.0	0.0	0.0	0.0	0.0	1.0	0.0	0.0	0.0	0.0	1.0	0.0	0.0	0.0	0.0	0.0	4.0	1.0	2.0	0.0	2.0	1.0	1.0	0.0	2.0	4.0	2.0	2.0	2.0	2.0	1.0	0.0	0.0	2.0	1.0	7.0	1.0	3.0	3.0	4.0	1.0	2.0	1.0	4.0	4.0	2.0	2.0
154	0.0	1.0	0.0	0.0	0.0	1.0	0.0	0.0	0.0	1.0	0.0	0.0	0.0	1.0	0.0	0.0	0.0	1.0	1.0	0.0	1.0	2.0	0.0	2.0	1.0	0.0	0.0	0.0	0.0	2.0	0.0	2.0	0.0	0.0	1.0	0.0	0.0	0.0	0.0	0.0	0.0	0.0	2.0	0.0	0.0	1.0	0.0	0.0	0.0
155	2.0	3.0	4.0	2.0	6.0	1.0	4.0	4.0	1.0	1.0	3.0	1.0	7.0	3.0	7.0	3.0	4.0	0.0	9.0	5.0	1.0	2.0	6.0	7.0	2.0	1.0	2.0	5.0	5.0	4.0	2.0	4.0	0.0	3.0	5.0	4.0	5.0	6.0	2.0	2.0	2.0	4.0	0.0	3.0	2.0	4.0	2.0	4.0	4.0
156	29.0	5.0	101.0	23.0	10.0	44.0	4.0	10.0	4.0	8.0	9.0	3.0	9.0	6.0	17.0	10.0	31.0	10.0	69.0	20.0	116.0	11.0	11.0	13.0	53.0	47.0	55.0	63.0	10.0	38.0	11.0	13.0	20.0	3.0	12.0	11.0	8.0	21.0	14.0	13.0	20.0	41.0	39.0	7.0	27.0	46.0	43.0	84.0	85.0
157	3.0	7.0	3.0	3.0	4.0	1.0	6.0	8.0	10.0	3.0	2.0	3.0	2.0	7.0	1.0	4.0	2.0	7.0	7.0	4.0	8.0	4.0	4.0	12.0	2.0	1.0	5.0	3.0	6.0	3.0	7.0	2.0	16.0	11.0	18.0	13.0	16.0	15.0	14.0	14.0	13.0	21.0	12.0	15.0	21.0	13.0	12.0	11.0	13.0
158	3.0	2.0	2.0	1.0	7.0	7.0	0.0	14.0	7.0	26.0	9.0	0.0	3.0	16.0	55.0	18.0	43.0	2.0	3.0	0.0	0.0	61.0	3.0	0.0	5.0	39.0	1.0	1.0	3.0	2.0	0.0	2.0	21.0	4.0	4.0	2.0	8.0	14.0	68.0	27.0	10.0	0.0	6.0	33.0	11.0	4.0	0.0	0.0	1.0
159	56.0	55.0	3.0	63.0	55.0	36.0	389.0	13.0	37.0	5.0	36.0	26.0	8.0	29.0	262.0	83.0	69.0	286.0	34.0	62.0	11.0	35.0	107.0	27.0	219.0	257.0	218.0	68.0	135.0	63.0	42.0	10.0	22.0	7.0	35.0	10.0	81.0	165.0	32.0	115.0	1.0	5.0	22.0	7.0	6.0	42.0	10.0	72.0	37.0
160	0.0	1.0	1.0	0.0	0.0	0.0	0.0	0.0	1.0	0.0	1.0	0.0	0.0	1.0	1.0	2.0	2.0	1.0	2.0	2.0	1.0	0.0	0.0	1.0	1.0	0.0	1.0	0.0	1.0	2.0	1.0	0.0	0.0	0.0	0.0	4.0	1.0	3.0	1.0	1.0	1.0	5.0	0.0	1.0	0.0	0.0	1.0	1.0	0.0
161	114.0	43.0	53.0	41.0	51.0	142.0	116.0	60.0	73.0	47.0	58.0	55.0	59.0	28.0	50.0	56.0	110.0	25.0	77.0	53.0	78.0	67.0	62.0	302.0	163.0	82.0	27.0	30.0	101.0	62.0	68.0	39.0	50.0	25.0	52.0	23.0	48.0	151.0	57.0	74.0	51.0	40.0	102.0	71.0	29.0	51.0	419.0	249.0	117.0
162	194.0	121.0	58.0	176.0	181.0	156.0	88.0	105.0	190.0	57.0	223.0	140.0	90.0	36.0	143.0	92.0	85.0	292.0	64.0	113.0	45.0	384.0	147.0	137.0	336.0	329.0	153.0	149.0	265.0	110.0	85.0	39.0	87.0	56.0	140.0	56.0	134.0	363.0	108.0	216.0	10.0	58.0	223.0	526.0	44.0	86.0	84.0	610.0	2472.0
163	5.0	4.0	8.0	2.0	2.0	8.0	1.0	0.0	0.0	0.0	0.0	0.0	0.0	0.0	0.0	3.0	1.0	4.0	2.0	1.0	4.0	0.0	0.0	0.0	7.0	1.0	4.0	3.0	0.0	6.0	2.0	0.0	0.0	0.0	0.0	0.0	0.0	2.0	0.0	0.0	0.0	2.0	2.0	0.0	1.0	0.0	0.0	0.0	2.0
164	8.0	6.0	2.0	4.0	7.0	5.0	10.0	0.0	2.0	1.0	2.0	3.0	1.0	4.0	2.0	3.0	5.0	0.0	28.0	10.0	4.0	13.0	6.0	5.0	9.0	3.0	5.0	3.0	5.0	4.0	2.0	1.0	1.0	0.0	2.0	0.0	5.0	2.0	4.0	1.0	4.0	2.0	6.0	16.0	6.0	7.0	0.0	2.0	0.0
165	17.0	19.0	9.0	16.0	22.0	19.0	0.0	0.0	0.0	0.0	0.0	0.0	0.0	0.0	0.0	0.0	1.0	0.0	40.0	62.0	19.0	14.0	39.0	93.0	125.0	114.0	160.0	36.0	66.0	30.0	1.0	3.0	0.0	0.0	0.0	2.0	3.0	0.0	0.0	0.0	2.0	28.0	199.0	55.0	30.0	98.0	3.0	30.0	24.0
166	2.0	4.0	1.0	2.0	3.0	0.0	4.0	2.0	1.0	2.0	3.0	5.0	1.0	5.0	3.0	0.0	0.0	3.0	7.0	0.0	3.0	1.0	3.0	2.0	2.0	0.0	0.0	1.0	3.0	3.0	1.0	1.0	0.0	1.0	3.0	1.0	1.0	1.0	2.0	5.0	5.0	0.0	4.0	4.0	3.0	5.0	1.0	3.0	0.0
167	0.0	0.0	0.0	0.0	0.0	0.0	0.0	1.0	1.0	2.0	1.0	2.0	3.0	0.0	1.0	2.0	1.0	1.0	9.0	0.0	9.0	2.0	1.0	1.0	0.0	0.0	0.0	0.0	0.0	0.0	0.0	2.0	0.0	3.0	2.0	1.0	3.0	0.0	0.0	2.0	1.0	0.0	5.0	0.0	4.0	0.0	0.0	1.0	0.0
168	0.0	1.0	4.0	6.0	8.0	0.0	0.0	2.0	0.0	21.0	1.0	0.0	0.0	0.0	1.0	0.0	1.0	0.0	1.0	0.0	0.0	0.0	0.0	0.0	0.0	1.0	1.0	26.0	0.0	0.0	0.0	0.0	68.0	1.0	3.0	0.0	0.0	0.0	0.0	0.0	0.0	0.0	1.0	0.0	0.0	0.0	0.0	1.0	1.0
169	0.0	0.0	0.0	0.0	0.0	1.0	1.0	0.0	1.0	1.0	0.0	2.0	0.0	0.0	0.0	0.0	0.0	0.0	9.0	8.0	3.0	8.0	0.0	7.0	2.0	1.0	0.0	1.0	6.0	0.0	0.0	1.0	0.0	0.0	4.0	2.0	4.0	1.0	1.0	0.0	0.0	1.0	1.0	1.0	2.0	3.0	0.0	1.0	0.0
170	2.0	3.0	1.0	1.0	3.0	3.0	9.0	2.0	1.0	0.0	0.0	0.0	1.0	0.0	0.0	2.0	1.0	1.0	8.0	3.0	3.0	4.0	1.0	0.0	6.0	3.0	7.0	4.0	1.0	1.0	7.0	0.0	0.0	0.0	0.0	0.0	1.0	3.0	2.0	1.0	0.0	5.0	2.0	5.0	5.0	0.0	0.0	9.0	1.0
171	22.0	10.0	14.0	20.0	8.0	11.0	9.0	13.0	32.0	18.0	16.0	22.0	11.0	21.0	20.0	14.0	20.0	17.0	21.0	15.0	8.0	10.0	5.0	10.0	12.0	9.0	10.0	11.0	15.0	23.0	13.0	10.0	25.0	15.0	22.0	17.0	8.0	18.0	13.0	17.0	13.0	6.0	4.0	16.0	5.0	3.0	7.0	5.0	21.0
172	64.0	14.0	27.0	1108.0	12.0	47.0	16.0	639.0	336.0	1306.0	40.0	616.0	30.0	1385.0	140.0	11.0	107.0	39.0	20.0	22.0	21.0	9.0	69.0	13.0	60.0	4.0	179.0	122.0	83.0	9.0	4.0	200.0	97.0	400.0	236.0	478.0	18.0	22.0	546.0	120.0	380.0	747.0	17.0	17.0	1665.0	179.0	409.0	69.0	140.0
173	14.0	22.0	18.0	31.0	19.0	15.0	19.0	19.0	10.0	13.0	34.0	13.0	22.0	8.0	48.0	9.0	47.0	11.0	4.0	13.0	10.0	11.0	23.0	19.0	30.0	20.0	7.0	4.0	20.0	24.0	22.0	17.0	17.0	27.0	7.0	14.0	6.0	73.0	17.0	17.0	8.0	9.0	12.0	4.0	32.0	29.0	1.0	38.0	7.0
174	1.0	0.0	2.0	0.0	0.0	2.0	1.0	1.0	0.0	1.0	0.0	0.0	0.0	0.0	0.0	0.0	1.0	2.0	2.0	1.0	33.0	0.0	1.0	1.0	0.0	0.0	1.0	0.0	0.0	0.0	0.0	0.0	3.0	1.0	1.0	0.0	0.0	0.0	1.0	0.0	1.0	0.0	2.0	0.0	0.0	0.0	0.0	1.0	1.0
175	0.0	2.0	1.0	1.0	2.0	0.0	0.0	0.0	0.0	0.0	0.0	1.0	0.0	0.0	3.0	2.0	0.0	0.0	1.0	2.0	2.0	4.0	1.0	5.0	0.0	2.0	0.0	2.0	0.0	4.0	1.0	0.0	0.0	0.0	1.0	0.0	0.0	0.0	0.0	0.0	0.0	1.0	2.0	2.0	0.0	0.0	0.0	0.0	0.0
176	13.0	0.0	17.0	0.0	10.0	5.0	3.0	4.0	0.0	13.0	2.0	7.0	6.0	6.0	0.0	17.0	15.0	2.0	1.0	14.0	4.0	8.0	0.0	23.0	12.0	4.0	2.0	0.0	0.0	4.0	2.0	21.0	7.0	3.0	1.0	4.0	12.0	125.0	11.0	27.0	7.0	3.0	4.0	5.0	22.0	23.0	2.0	0.0	0.0
177	11.0	3.0	9.0	5.0	13.0	7.0	1.0	1.0	2.0	7.0	11.0	11.0	9.0	12.0	5.0	12.0	7.0	8.0	20.0	4.0	4.0	4.0	14.0	0.0	41.0	20.0	21.0	9.0	43.0	13.0	20.0	4.0	10.0	0.0	0.0	3.0	15.0	13.0	8.0	2.0	2.0	4.0	16.0	15.0	9.0	6.0	2.0	7.0	4.0
178	4.0	0.0	4.0	1.0	1.0	3.0	3.0	0.0	0.0	1.0	1.0	2.0	0.0	0.0	1.0	0.0	0.0	0.0	4.0	3.0	8.0	0.0	3.0	0.0	1.0	1.0	2.0	1.0	1.0	1.0	1.0	0.0	0.0	0.0	0.0	0.0	0.0	0.0	0.0	0.0	2.0	1.0	4.0	4.0	0.0	2.0	0.0	0.0	0.0
179	10.0	5.0	1.0	29.0	5.0	3.0	2.0	6.0	1.0	8.0	1.0	37.0	5.0	4.0	11.0	2.0	8.0	6.0	5.0	1.0	15.0	78.0	86.0	0.0	3.0	3.0	3.0	43.0	0.0	65.0	3.0	17.0	258.0	18.0	13.0	15.0	2.0	11.0	15.0	91.0	97.0	35.0	118.0	5.0	5.0	672.0	26.0	4.0	130.0
180	8.0	2.0	9.0	4.0	6.0	14.0	1.0	0.0	1.0	2.0	0.0	1.0	1.0	2.0	1.0	3.0	3.0	2.0	5.0	2.0	3.0	4.0	4.0	3.0	2.0	3.0	9.0	1.0	9.0	1.0	1.0	0.0	4.0	0.0	1.0	2.0	5.0	3.0	5.0	0.0	0.0	2.0	3.0	2.0	10.0	0.0	1.0	5.0	8.0
181	4.0	2.0	6.0	3.0	1.0	1.0	0.0	0.0	4.0	6.0	3.0	2.0	2.0	3.0	5.0	6.0	1.0	2.0	1.0	6.0	1.0	3.0	0.0	1.0	6.0	15.0	2.0	2.0	2.0	0.0	18.0	1.0	2.0	1.0	0.0	0.0	3.0	2.0	1.0	1.0	1.0	5.0	1.0	2.0	0.0	0.0	229.0	8.0	38.0
182	8.0	9.0	18.0	7.0	5.0	3.0	2.0	0.0	10.0	8.0	4.0	4.0	0.0	10.0	5.0	2.0	15.0	15.0	6.0	7.0	9.0	7.0	6.0	3.0	2.0	7.0	4.0	6.0	2.0	2.0	7.0	1.0	9.0	6.0	9.0	20.0	5.0	5.0	2.0	2.0	10.0	11.0	9.0	2.0	2.0	4.0	2.0	2.0	4.0
183	35.0	1.0	154.0	4.0	1.0	10.0	20.0	76.0	197.0	135.0	13.0	1.0	208.0	173.0	16.0	682.0	41.0	79.0	132.0	22.0	12.0	15.0	3.0	0.0	1.0	14.0	6.0	14.0	2.0	259.0	13.0	21.0	2.0	105.0	1.0	1.0	14.0	12.0	42.0	9.0	3.0	156.0	179.0	12.0	134.0	0.0	0.0	3.0	0.0
184	0.0	0.0	0.0	0.0	0.0	0.0	0.0	0.0	0.0	1.0	1.0	0.0	1.0	0.0	0.0	0.0	4.0	0.0	6.0	1.0	4.0	1.0	1.0	6.0	0.0	0.0	0.0	0.0	0.0	0.0	0.0	0.0	3.0	1.0	0.0	0.0	1.0	2.0	3.0	0.0	0.0	0.0	0.0	0.0	1.0	2.0	0.0	0.0	0.0
185	0.0	0.0	0.0	0.0	1.0	0.0	0.0	0.0	0.0	0.0	0.0	0.0	0.0	2.0	0.0	1.0	0.0	0.0	1.0	2.0	0.0	0.0	0.0	2.0	3.0	1.0	0.0	0.0	1.0	0.0	0.0	0.0	0.0	0.0	1.0	0.0	0.0	1.0	0.0	0.0	0.0	1.0	1.0	0.0	0.0	1.0	0.0	1.0	0.0
186	1.0	0.0	0.0	0.0	0.0	1.0	0.0	1.0	1.0	0.0	0.0	0.0	0.0	0.0	0.0	0.0	4.0	0.0	3.0	0.0	2.0	1.0	0.0	0.0	0.0	0.0	2.0	3.0	0.0	0.0	0.0	0.0	0.0	3.0	0.0	0.0	0.0	0.0	2.0	0.0	3.0	3.0	0.0	1.0	0.0	0.0	0.0	1.0	3.0
187	0.0	2.0	4.0	2.0	3.0	2.0	1.0	3.0	4.0	2.0	2.0	6.0	2.0	2.0	1.0	6.0	2.0	3.0	5.0	3.0	5.0	3.0	4.0	5.0	2.0	1.0	0.0	0.0	1.0	4.0	2.0	1.0	3.0	2.0	5.0	2.0	6.0	3.0	2.0	5.0	5.0	3.0	2.0	1.0	6.0	1.0	5.0	1.0	1.0
188	2.0	2.0	2.0	0.0	2.0	0.0	0.0	7.0	4.0	2.0	1.0	1.0	3.0	1.0	2.0	2.0	4.0	1.0	3.0	1.0	4.0	0.0	0.0	0.0	0.0	5.0	2.0	0.0	2.0	3.0	5.0	9.0	4.0	2.0	3.0	1.0	1.0	7.0	4.0	7.0	6.0	2.0	2.0	2.0	8.0	6.0	7.0	0.0	6.0
189	0.0	0.0	0.0	0.0	0.0	0.0	0.0	0.0	0.0	0.0	0.0	0.0	0.0	0.0	0.0	0.0	0.0	0.0	2.0	0.0	0.0	1.0	0.0	1.0	0.0	0.0	1.0	0.0	0.0	0.0	0.0	0.0	0.0	0.0	1.0	1.0	0.0	0.0	0.0	0.0	0.0	0.0	0.0	0.0	0.0	0.0	0.0	0.0	0.0
190	6.0	9.0	4.0	5.0	9.0	8.0	8.0	7.0	5.0	4.0	6.0	5.0	6.0	5.0	6.0	3.0	2.0	2.0	5.0	9.0	4.0	2.0	10.0	2.0	8.0	2.0	13.0	7.0	4.0	1.0	0.0	5.0	5.0	1.0	4.0	2.0	7.0	4.0	3.0	0.0	1.0	3.0	1.0	7.0	0.0	0.0	1.0	2.0	1.0
191	4.0	5.0	2.0	11.0	3.0	5.0	4.0	2.0	4.0	12.0	3.0	6.0	4.0	5.0	3.0	1.0	6.0	4.0	0.0	2.0	5.0	3.0	4.0	2.0	3.0	6.0	3.0	10.0	1.0	4.0	16.0	17.0	16.0	6.0	15.0	6.0	5.0	4.0	19.0	7.0	7.0	19.0	3.0	2.0	4.0	5.0	7.0	8.0	6.0
192	0.0	0.0	0.0	0.0	0.0	0.0	0.0	0.0	0.0	0.0	0.0	0.0	0.0	1.0	0.0	0.0	0.0	0.0	1.0	0.0	0.0	0.0	0.0	0.0	0.0	0.0	0.0	0.0	0.0	0.0	0.0	0.0	0.0	0.0	0.0	0.0	0.0	0.0	0.0	0.0	0.0	0.0	1.0	0.0	2.0	0.0	0.0	1.0	0.0
193	0.0	0.0	1.0	0.0	0.0	1.0	0.0	1.0	0.0	0.0	0.0	0.0	0.0	0.0	0.0	0.0	0.0	0.0	2.0	1.0	0.0	0.0	1.0	0.0	0.0	0.0	0.0	0.0	0.0	0.0	0.0	0.0	0.0	0.0	0.0	0.0	0.0	0.0	0.0	0.0	0.0	0.0	0.0	0.0	0.0	0.0	1.0	0.0	0.0
194	2.0	0.0	0.0	5.0	0.0	0.0	4.0	0.0	0.0	0.0	1.0	1.0	0.0	1.0	2.0	0.0	6.0	0.0	1.0	4.0	4.0	1.0	2.0	0.0	3.0	5.0	4.0	10.0	1.0	2.0	2.0	7.0	4.0	7.0	10.0	5.0	0.0	0.0	1.0	0.0	0.0	2.0	0.0	0.0	0.0	0.0	1.0	0.0	4.0
195	0.0	2.0	1.0	3.0	1.0	0.0	3.0	2.0	1.0	1.0	0.0	0.0	1.0	0.0	1.0	0.0	12.0	8.0	15.0	5.0	11.0	10.0	10.0	5.0	0.0	0.0	0.0	0.0	0.0	0.0	0.0	0.0	1.0	1.0	2.0	3.0	0.0	2.0	1.0	2.0	2.0	0.0	1.0	1.0	2.0	5.0	6.0	2.0	1.0
196	1.0	5.0	8.0	6.0	6.0	6.0	5.0	3.0	1.0	1.0	1.0	4.0	4.0	2.0	5.0	3.0	4.0	6.0	6.0	3.0	1.0	2.0	7.0	0.0	6.0	5.0	2.0	1.0	15.0	1.0	8.0	3.0	1.0	0.0	0.0	0.0	0.0	3.0	5.0	0.0	3.0	2.0	7.0	1.0	2.0	1.0	0.0	4.0	2.0
197	2.0	1.0	4.0	1.0	2.0	1.0	4.0	0.0	3.0	0.0	0.0	3.0	1.0	0.0	3.0	1.0	1.0	1.0	6.0	1.0	0.0	3.0	0.0	0.0	1.0	0.0	0.0	1.0	3.0	0.0	1.0	1.0	2.0	1.0	1.0	0.0	0.0	3.0	1.0	0.0	0.0	1.0	0.0	1.0	3.0	0.0	1.0	3.0	1.0
198	7.0	14.0	36.0	8.0	10.0	16.0	4.0	3.0	1.0	7.0	10.0	5.0	4.0	1.0	6.0	0.0	1.0	0.0	7.0	8.0	14.0	2.0	10.0	4.0	1.0	0.0	1.0	1.0	2.0	1.0	3.0	8.0	17.0	0.0	0.0	1.0	2.0	3.0	2.0	0.0	10.0	2.0	17.0	4.0	0.0	1.0	1.0	4.0	1.0
199	33.0	15.0	75.0	22.0	25.0	26.0	3.0	64.0	67.0	48.0	82.0	105.0	45.0	37.0	38.0	28.0	23.0	27.0	66.0	149.0	72.0	28.0	45.0	232.0	41.0	33.0	60.0	33.0	54.0	49.0	3.0	32.0	28.0	25.0	20.0	9.0	24.0	75.0	31.0	25.0	18.0	45.0	134.0	24.0	46.0	174.0	103.0	106.0	74.0
200	36.0	27.0	2.0	20.0	27.0	46.0	266.0	5.0	8.0	1.0	6.0	1.0	3.0	14.0	45.0	27.0	13.0	68.0	8.0	4.0	1.0	2.0	1.0	2.0	34.0	43.0	1.0	12.0	26.0	12.0	50.0	11.0	21.0	8.0	16.0	5.0	44.0	52.0	19.0	39.0	1.0	3.0	8.0	14.0	7.0	2.0	37.0	327.0	132.0
201	1.0	0.0	0.0	0.0	0.0	3.0	4.0	18.0	29.0	16.0	19.0	37.0	20.0	10.0	9.0	17.0	5.0	11.0	25.0	11.0	1.0	0.0	15.0	1.0	51.0	10.0	21.0	13.0	17.0	6.0	16.0	16.0	6.0	2.0	14.0	6.0	0.0	0.0	1.0	0.0	2.0	4.0	6.0	36.0	9.0	0.0	1.0	15.0	2.0
202	1.0	2.0	2.0	1.0	1.0	1.0	0.0	0.0	1.0	7.0	4.0	2.0	2.0	2.0	4.0	2.0	1.0	2.0	4.0	2.0	3.0	1.0	4.0	0.0	4.0	3.0	2.0	3.0	1.0	0.0	2.0	3.0	2.0	10.0	2.0	4.0	1.0	1.0	3.0	0.0	2.0	4.0	0.0	0.0	0.0	3.0	12.0	3.0	3.0
203	12.0	25.0	8.0	7.0	45.0	16.0	4.0	12.0	30.0	11.0	37.0	10.0	12.0	11.0	31.0	13.0	33.0	30.0	11.0	8.0	6.0	2.0	9.0	13.0	9.0	17.0	19.0	42.0	19.0	17.0	13.0	18.0	34.0	39.0	24.0	41.0	13.0	31.0	26.0	108.0	15.0	13.0	10.0	14.0	6.0	7.0	2.0	11.0	17.0
204	2.0	0.0	0.0	0.0	1.0	0.0	0.0	0.0	1.0	0.0	1.0	1.0	0.0	0.0	0.0	0.0	1.0	1.0	1.0	0.0	0.0	0.0	2.0	0.0	1.0	1.0	0.0	0.0	0.0	0.0	1.0	0.0	0.0	0.0	1.0	0.0	2.0	0.0	0.0	0.0	0.0	0.0	0.0	0.0	0.0	0.0	0.0	1.0	0.0
205	0.0	0.0	0.0	0.0	0.0	1.0	0.0	0.0	0.0	0.0	0.0	0.0	0.0	0.0	0.0	0.0	0.0	0.0	1.0	0.0	1.0	0.0	0.0	0.0	0.0	0.0	0.0	0.0	0.0	0.0	0.0	0.0	0.0	0.0	0.0	0.0	0.0	0.0	0.0	0.0	0.0	0.0	0.0	0.0	0.0	0.0	0.0	1.0	0.0
206	102.0	45.0	66.0	125.0	29.0	35.0	22.0	66.0	68.0	209.0	37.0	138.0	43.0	155.0	61.0	44.0	180.0	30.0	21.0	57.0	118.0	33.0	69.0	37.0	29.0	84.0	86.0	110.0	31.0	26.0	59.0	197.0	195.0	99.0	106.0	129.0	29.0	107.0	243.0	94.0	164.0	69.0	40.0	62.0	158.0	244.0	334.0	130.0	89.0
207	21.0	14.0	7.0	9.0	13.0	18.0	26.0	2.0	12.0	2.0	2.0	7.0	6.0	3.0	11.0	12.0	3.0	13.0	32.0	16.0	8.0	14.0	17.0	0.0	23.0	9.0	24.0	17.0	7.0	0.0	9.0	16.0	1.0	1.0	2.0	7.0	11.0	12.0	6.0	1.0	5.0	4.0	8.0	12.0	6.0	0.0	1.0	19.0	9.0
208	30.0	36.0	43.0	64.0	16.0	33.0	10.0	36.0	34.0	51.0	15.0	16.0	71.0	20.0	39.0	37.0	62.0	11.0	10.0	39.0	79.0	30.0	23.0	51.0	11.0	92.0	27.0	47.0	18.0	36.0	29.0	52.0	24.0	23.0	43.0	49.0	10.0	18.0	25.0	21.0	41.0	25.0	21.0	27.0	49.0	43.0	86.0	55.0	49.0
209	0.0	0.0	0.0	0.0	0.0	0.0	0.0	0.0	0.0	0.0	0.0	0.0	0.0	0.0	0.0	0.0	2.0	1.0	6.0	3.0	3.0	3.0	1.0	3.0	1.0	1.0	1.0	0.0	3.0	0.0	0.0	1.0	0.0	0.0	0.0	0.0	0.0	0.0	0.0	0.0	0.0	0.0	0.0	0.0	1.0	0.0	0.0	0.0	0.0
210	0.0	0.0	4.0	0.0	0.0	0.0	0.0	7.0	3.0	2.0	3.0	3.0	2.0	5.0	1.0	2.0	6.0	4.0	3.0	2.0	4.0	0.0	2.0	0.0	1.0	0.0	2.0	0.0	0.0	0.0	0.0	5.0	2.0	0.0	0.0	3.0	2.0	2.0	1.0	4.0	5.0	3.0	1.0	2.0	0.0	0.0	0.0	0.0	0.0
211	203.0	150.0	1171.0	96.0	287.0	248.0	598.0	21.0	42.0	47.0	72.0	33.0	22.0	53.0	96.0	75.0	135.0	108.0	69.0	119.0	29.0	24.0	37.0	434.0	244.0	218.0	108.0	37.0	118.0	126.0	197.0	28.0	64.0	52.0	54.0	20.0	20.0	161.0	48.0	53.0	253.0	44.0	260.0	69.0	104.0	68.0	647.0	271.0	95.0
212	0.0	0.0	0.0	6.0	4.0	3.0	2.0	1.0	4.0	1.0	4.0	1.0	0.0	0.0	1.0	3.0	4.0	2.0	4.0	2.0	0.0	8.0	2.0	0.0	3.0	7.0	1.0	6.0	9.0	13.0	9.0	6.0	0.0	4.0	12.0	6.0	4.0	1.0	2.0	0.0	1.0	4.0	1.0	0.0	3.0	9.0	2.0	3.0	0.0
213	5.0	3.0	2.0	1.0	0.0	4.0	0.0	2.0	5.0	2.0	0.0	0.0	3.0	3.0	3.0	0.0	2.0	1.0	11.0	7.0	3.0	2.0	6.0	2.0	7.0	0.0	5.0	3.0	0.0	0.0	0.0	3.0	4.0	0.0	1.0	2.0	0.0	0.0	0.0	2.0	0.0	9.0	1.0	5.0	1.0	2.0	1.0	0.0	0.0
214	2.0	0.0	0.0	0.0	0.0	0.0	0.0	0.0	0.0	0.0	0.0	0.0	1.0	0.0	0.0	0.0	0.0	0.0	0.0	0.0	0.0	0.0	0.0	0.0	0.0	0.0	0.0	1.0	0.0	1.0	0.0	0.0	0.0	0.0	1.0	0.0	0.0	0.0	2.0	1.0	0.0	0.0	0.0	0.0	0.0	0.0	2.0	0.0	0.0
215	0.0	0.0	0.0	1.0	1.0	0.0	1.0	0.0	1.0	8.0	6.0	2.0	2.0	0.0	0.0	1.0	0.0	1.0	2.0	6.0	4.0	4.0	3.0	1.0	1.0	0.0	0.0	0.0	9.0	0.0	0.0	1.0	3.0	0.0	0.0	0.0	2.0	0.0	0.0	0.0	0.0	2.0	1.0	1.0	0.0	1.0	0.0	2.0	0.0
216	1.0	4.0	7.0	8.0	6.0	1.0	9.0	3.0	2.0	3.0	7.0	5.0	5.0	0.0	10.0	1.0	7.0	0.0	6.0	9.0	0.0	0.0	0.0	0.0	6.0	3.0	3.0	4.0	14.0	2.0	26.0	1.0	0.0	2.0	2.0	3.0	5.0	10.0	5.0	0.0	7.0	0.0	0.0	0.0	0.0	0.0	12.0	0.0	2.0
217	4.0	1.0	2.0	2.0	2.0	4.0	4.0	8.0	3.0	0.0	3.0	1.0	1.0	2.0	4.0	2.0	6.0	6.0	6.0	6.0	1.0	2.0	5.0	2.0	0.0	1.0	1.0	5.0	2.0	1.0	1.0	3.0	3.0	2.0	3.0	1.0	2.0	2.0	5.0	6.0	1.0	3.0	0.0	0.0	2.0	0.0	3.0	4.0	4.0
218	7.0	13.0	23.0	7.0	17.0	8.0	25.0	20.0	13.0	15.0	19.0	9.0	23.0	15.0	25.0	21.0	15.0	20.0	30.0	23.0	40.0	11.0	36.0	35.0	15.0	10.0	23.0	11.0	20.0	16.0	29.0	19.0	15.0	19.0	27.0	10.0	21.0	10.0	20.0	19.0	6.0	16.0	18.0	11.0	26.0	7.0	17.0	21.0	6.0
219	0.0	1.0	0.0	1.0	1.0	0.0	9.0	0.0	2.0	1.0	0.0	1.0	0.0	1.0	0.0	2.0	0.0	0.0	7.0	17.0	7.0	7.0	0.0	8.0	2.0	6.0	0.0	0.0	5.0	4.0	1.0	0.0	0.0	2.0	2.0	1.0	2.0	2.0	0.0	0.0	0.0	0.0	4.0	1.0	2.0	7.0	0.0	0.0	0.0
220	0.0	0.0	1.0	0.0	0.0	1.0	0.0	0.0	1.0	1.0	1.0	0.0	0.0	1.0	0.0	4.0	1.0	0.0	1.0	0.0	2.0	0.0	0.0	0.0	0.0	1.0	0.0	0.0	0.0	3.0	1.0	0.0	0.0	2.0	1.0	0.0	0.0	0.0	0.0	1.0	0.0	0.0	1.0	0.0	0.0	0.0	2.0	0.0	2.0
221	0.0	0.0	0.0	0.0	0.0	0.0	0.0	1.0	0.0	0.0	0.0	0.0	0.0	0.0	0.0	0.0	0.0	0.0	5.0	1.0	5.0	3.0	24.0	3.0	0.0	0.0	0.0	1.0	0.0	0.0	0.0	0.0	0.0	0.0	0.0	0.0	0.0	0.0	0.0	0.0	2.0	3.0	3.0	8.0	9.0	1.0	16.0	30.0	2.0
222	0.0	0.0	0.0	2.0	0.0	4.0	2.0	1.0	0.0	2.0	0.0	2.0	0.0	1.0	1.0	0.0	0.0	0.0	2.0	0.0	3.0	2.0	0.0	0.0	5.0	7.0	1.0	2.0	2.0	1.0	2.0	0.0	2.0	0.0	0.0	1.0	0.0	3.0	1.0	0.0	1.0	2.0	0.0	2.0	1.0	0.0	2.0	1.0	2.0
223	0.0	1.0	0.0	0.0	1.0	0.0	1.0	0.0	0.0	0.0	2.0	0.0	1.0	0.0	0.0	0.0	0.0	0.0	3.0	1.0	0.0	2.0	2.0	3.0	0.0	0.0	0.0	0.0	0.0	0.0	0.0	0.0	0.0	4.0	1.0	1.0	1.0	0.0	0.0	0.0	3.0	0.0	1.0	0.0	0.0	0.0	0.0	0.0	0.0
224	12.0	1.0	0.0	0.0	1.0	1.0	0.0	16.0	4.0	0.0	29.0	1.0	13.0	0.0	0.0	2.0	0.0	0.0	3.0	4.0	1.0	3.0	1.0	1.0	8.0	0.0	3.0	19.0	19.0	1.0	2.0	93.0	1.0	118.0	1.0	64.0	1.0	2.0	5.0	11.0	81.0	12.0	2.0	1.0	0.0	2.0	0.0	2.0	3.0
225	8.0	9.0	23.0	3.0	6.0	16.0	0.0	5.0	0.0	1.0	7.0	4.0	2.0	0.0	1.0	1.0	0.0	1.0	4.0	3.0	10.0	1.0	5.0	8.0	2.0	0.0	2.0	0.0	0.0	1.0	1.0	1.0	0.0	0.0	0.0	1.0	1.0	0.0	0.0	0.0	3.0	1.0	12.0	3.0	0.0	3.0	1.0	6.0	0.0
226	3.0	1.0	7.0	3.0	3.0	8.0	1.0	0.0	0.0	0.0	0.0	0.0	0.0	0.0	0.0	0.0	0.0	0.0	0.0	0.0	6.0	1.0	5.0	2.0	1.0	0.0	1.0	3.0	0.0	0.0	1.0	0.0	0.0	0.0	0.0	0.0	0.0	0.0	0.0	0.0	1.0	0.0	2.0	0.0	1.0	0.0	1.0	2.0	0.0
227	4.0	9.0	18.0	2.0	5.0	14.0	2.0	4.0	5.0	8.0	0.0	8.0	5.0	7.0	24.0	1.0	12.0	2.0	10.0	8.0	8.0	3.0	10.0	9.0	16.0	6.0	6.0	15.0	4.0	1.0	1.0	15.0	4.0	14.0	10.0	3.0	0.0	9.0	3.0	7.0	15.0	17.0	4.0	11.0	3.0	9.0	15.0	6.0	18.0
228	2.0	4.0	1.0	3.0	1.0	4.0	4.0	1.0	1.0	1.0	2.0	2.0	1.0	1.0	1.0	3.0	1.0	3.0	2.0	3.0	2.0	3.0	5.0	0.0	4.0	3.0	3.0	4.0	0.0	1.0	3.0	1.0	1.0	0.0	0.0	1.0	3.0	3.0	2.0	1.0	1.0	3.0	5.0	1.0	4.0	0.0	2.0	6.0	3.0
229	13.0	22.0	21.0	14.0	14.0	11.0	8.0	10.0	19.0	3.0	12.0	8.0	8.0	9.0	14.0	23.0	3.0	14.0	18.0	8.0	6.0	11.0	4.0	3.0	8.0	4.0	8.0	5.0	12.0	9.0	25.0	12.0	9.0	2.0	2.0	3.0	15.0	14.0	5.0	2.0	2.0	11.0	12.0	26.0	5.0	4.0	1.0	5.0	3.0
230	2.0	10.0	10.0	1.0	5.0	1.0	3.0	0.0	6.0	2.0	15.0	10.0	10.0	33.0	5.0	1.0	21.0	11.0	4.0	5.0	3.0	3.0	10.0	0.0	2.0	10.0	3.0	25.0	2.0	3.0	9.0	9.0	6.0	2.0	10.0	36.0	5.0	4.0	5.0	2.0	14.0	18.0	5.0	0.0	0.0	12.0	0.0	13.0	1.0
231	14.0	10.0	20.0	3.0	8.0	15.0	4.0	4.0	3.0	4.0	3.0	2.0	1.0	3.0	4.0	7.0	3.0	1.0	9.0	0.0	5.0	3.0	3.0	2.0	4.0	5.0	9.0	3.0	4.0	0.0	0.0	1.0	6.0	0.0	0.0	0.0	1.0	3.0	2.0	1.0	3.0	0.0	10.0	1.0	4.0	0.0	4.0	0.0	12.0
232	0.0	2.0	3.0	0.0	5.0	3.0	1.0	0.0	1.0	1.0	4.0	1.0	0.0	0.0	3.0	1.0	0.0	0.0	1.0	2.0	1.0	0.0	0.0	1.0	0.0	0.0	1.0	1.0	1.0	0.0	0.0	0.0	0.0	0.0	0.0	1.0	0.0	0.0	0.0	0.0	0.0	3.0	2.0	3.0	0.0	0.0	0.0	0.0	0.0
233	2.0	1.0	0.0	0.0	0.0	2.0	6.0	0.0	0.0	0.0	0.0	1.0	0.0	0.0	0.0	3.0	0.0	0.0	0.0	12.0	0.0	1.0	2.0	15.0	0.0	0.0	1.0	0.0	0.0	0.0	0.0	2.0	0.0	0.0	0.0	1.0	4.0	0.0	0.0	1.0	0.0	4.0	2.0	1.0	3.0	3.0	0.0	6.0	3.0
234	0.0	0.0	0.0	1.0	1.0	2.0	0.0	0.0	0.0	0.0	0.0	1.0	0.0	1.0	0.0	0.0	1.0	1.0	0.0	0.0	2.0	0.0	0.0	0.0	0.0	0.0	0.0	2.0	0.0	0.0	2.0	0.0	1.0	0.0	0.0	1.0	0.0	1.0	0.0	1.0	0.0	0.0	1.0	0.0	0.0	0.0	1.0	1.0	0.0
235	3.0	0.0	1.0	3.0	0.0	3.0	0.0	2.0	1.0	0.0	0.0	0.0	2.0	1.0	1.0	0.0	3.0	1.0	4.0	3.0	0.0	4.0	3.0	3.0	2.0	1.0	1.0	3.0	1.0	1.0	1.0	1.0	4.0	3.0	6.0	4.0	5.0	5.0	4.0	3.0	7.0	3.0	5.0	3.0	3.0	1.0	7.0	3.0	5.0
236	4.0	10.0	22.0	3.0	5.0	13.0	0.0	2.0	0.0	0.0	0.0	0.0	0.0	0.0	1.0	3.0	0.0	1.0	14.0	3.0	6.0	0.0	0.0	0.0	8.0	4.0	7.0	4.0	2.0	3.0	3.0	0.0	1.0	0.0	0.0	0.0	0.0	0.0	0.0	0.0	2.0	6.0	9.0	3.0	0.0	4.0	0.0	1.0	1.0
237	0.0	0.0	0.0	0.0	0.0	0.0	0.0	0.0	0.0	0.0	0.0	0.0	0.0	0.0	0.0	0.0	0.0	0.0	1.0	0.0	0.0	0.0	0.0	0.0	0.0	0.0	0.0	0.0	1.0	0.0	0.0	0.0	1.0	0.0	0.0	0.0	0.0	0.0	0.0	1.0	0.0	0.0	0.0	0.0	0.0	0.0	0.0	0.0	0.0
238	1.0	0.0	2.0	1.0	1.0	2.0	1.0	0.0	0.0	1.0	0.0	1.0	1.0	1.0	0.0	0.0	2.0	0.0	4.0	6.0	1.0	0.0	1.0	0.0	1.0	1.0	0.0	3.0	0.0	1.0	1.0	1.0	0.0	5.0	1.0	2.0	0.0	1.0	3.0	0.0	0.0	3.0	2.0	0.0	0.0	0.0	1.0	2.0	0.0
239	0.0	0.0	0.0	0.0	0.0	0.0	0.0	0.0	0.0	0.0	0.0	0.0	1.0	0.0	1.0	0.0	0.0	0.0	1.0	0.0	0.0	0.0	1.0	0.0	0.0	0.0	0.0	0.0	0.0	0.0	0.0	0.0	0.0	0.0	0.0	0.0	0.0	0.0	0.0	1.0	0.0	0.0	0.0	0.0	0.0	0.0	0.0	0.0	0.0
240	2.0	2.0	3.0	4.0	2.0	3.0	0.0	24.0	5.0	6.0	2.0	7.0	4.0	33.0	123.0	3.0	218.0	4.0	1.0	6.0	5.0	4.0	5.0	4.0	5.0	2.0	1.0	8.0	7.0	4.0	2.0	7.0	6.0	1.0	11.0	1.0	4.0	3.0	0.0	66.0	1.0	9.0	0.0	0.0	1.0	1.0	2.0	0.0	770.0
241	1.0	1.0	11.0	5.0	2.0	2.0	0.0	7.0	0.0	152.0	1.0	28.0	3.0	4.0	6.0	3.0	6.0	0.0	3.0	2.0	0.0	0.0	0.0	0.0	1.0	6.0	1.0	11.0	0.0	0.0	0.0	5.0	3.0	0.0	12.0	4.0	1.0	6.0	3.0	3.0	1.0	0.0	0.0	1.0	0.0	14.0	6.0	1.0	2.0
242	0.0	1.0	0.0	0.0	0.0	0.0	1.0	15.0	3.0	2.0	5.0	6.0	3.0	0.0	6.0	4.0	6.0	4.0	7.0	0.0	8.0	0.0	1.0	1.0	2.0	1.0	0.0	2.0	0.0	0.0	0.0	2.0	5.0	0.0	1.0	1.0	1.0	6.0	4.0	3.0	8.0	5.0	1.0	3.0	0.0	1.0	1.0	1.0	0.0
243	5.0	0.0	4.0	0.0	10.0	5.0	5.0	10.0	0.0	4.0	2.0	1.0	11.0	6.0	4.0	9.0	3.0	7.0	6.0	0.0	16.0	9.0	4.0	12.0	3.0	3.0	3.0	1.0	12.0	2.0	1.0	8.0	5.0	2.0	4.0	0.0	9.0	5.0	5.0	10.0	6.0	3.0	6.0	0.0	8.0	5.0	3.0	10.0	5.0
244	0.0	0.0	0.0	1.0	0.0	0.0	0.0	0.0	0.0	0.0	0.0	0.0	0.0	0.0	0.0	0.0	1.0	1.0	4.0	0.0	0.0	5.0	1.0	2.0	0.0	0.0	0.0	0.0	0.0	0.0	0.0	0.0	0.0	0.0	0.0	0.0	0.0	0.0	0.0	0.0	1.0	0.0	0.0	0.0	1.0	0.0	0.0	0.0	0.0
245	59.0	53.0	64.0	45.0	90.0	75.0	38.0	143.0	157.0	111.0	207.0	50.0	114.0	46.0	151.0	99.0	139.0	63.0	6.0	5.0	3.0	36.0	36.0	47.0	10.0	23.0	26.0	7.0	23.0	30.0	9.0	15.0	47.0	48.0	37.0	20.0	19.0	44.0	27.0	80.0	38.0	7.0	11.0	16.0	15.0	12.0	23.0	20.0	7.0
246	6.0	5.0	4.0	2.0	2.0	4.0	8.0	4.0	6.0	4.0	2.0	5.0	1.0	2.0	5.0	7.0	6.0	5.0	11.0	6.0	4.0	2.0	5.0	9.0	7.0	9.0	4.0	5.0	10.0	3.0	4.0	3.0	4.0	4.0	6.0	1.0	0.0	4.0	4.0	4.0	3.0	5.0	3.0	7.0	10.0	4.0	20.0	4.0	10.0
247	0.0	3.0	0.0	0.0	2.0	2.0	0.0	6.0	3.0	4.0	5.0	3.0	1.0	0.0	3.0	4.0	2.0	3.0	4.0	1.0	0.0	1.0	0.0	2.0	1.0	1.0	0.0	1.0	1.0	2.0	1.0	7.0	1.0	1.0	1.0	1.0	4.0	6.0	2.0	5.0	1.0	3.0	4.0	1.0	2.0	5.0	5.0	8.0	4.0
248	25.0	25.0	4.0	37.0	19.0	23.0	56.0	7.0	12.0	8.0	2.0	5.0	3.0	24.0	17.0	33.0	14.0	26.0	23.0	18.0	15.0	37.0	16.0	1.0	26.0	58.0	23.0	10.0	21.0	37.0	40.0	11.0	1.0	1.0	1.0	5.0	24.0	26.0	20.0	0.0	1.0	5.0	5.0	26.0	21.0	1.0	0.0	7.0	0.0
249	17.0	10.0	18.0	58.0	14.0	14.0	23.0	35.0	11.0	53.0	8.0	34.0	8.0	38.0	14.0	15.0	63.0	3.0	10.0	17.0	43.0	6.0	8.0	10.0	10.0	12.0	25.0	26.0	11.0	9.0	14.0	27.0	20.0	20.0	35.0	32.0	2.0	25.0	36.0	20.0	44.0	70.0	7.0	8.0	20.0	33.0	29.0	14.0	12.0
250	0.0	1.0	0.0	0.0	1.0	0.0	0.0	0.0	1.0	0.0	0.0	1.0	1.0	0.0	0.0	0.0	1.0	0.0	1.0	0.0	0.0	0.0	0.0	0.0	1.0	0.0	1.0	0.0	0.0	0.0	0.0	1.0	0.0	0.0	0.0	1.0	0.0	0.0	0.0	0.0	0.0	0.0	0.0	1.0	0.0	0.0	0.0	1.0	0.0
251	0.0	0.0	0.0	0.0	0.0	0.0	0.0	0.0	0.0	0.0	0.0	0.0	0.0	0.0	0.0	0.0	0.0	0.0	2.0	1.0	0.0	0.0	0.0	0.0	1.0	0.0	0.0	0.0	0.0	0.0	0.0	0.0	0.0	0.0	1.0	0.0	0.0	1.0	0.0	0.0	0.0	0.0	0.0	0.0	0.0	0.0	0.0	2.0	0.0
252	1.0	0.0	2.0	1.0	4.0	0.0	2.0	4.0	2.0	1.0	5.0	1.0	0.0	4.0	1.0	3.0	8.0	2.0	3.0	0.0	7.0	0.0	4.0	6.0	2.0	1.0	5.0	3.0	7.0	4.0	0.0	4.0	3.0	6.0	9.0	1.0	0.0	0.0	3.0	0.0	9.0	7.0	11.0	9.0	11.0	13.0	11.0	6.0	3.0
253	3.0	3.0	2.0	1.0	1.0	1.0	1.0	1.0	1.0	0.0	0.0	0.0	1.0	1.0	2.0	0.0	1.0	0.0	1.0	5.0	1.0	0.0	2.0	1.0	2.0	1.0	0.0	2.0	1.0	0.0	0.0	0.0	0.0	0.0	0.0	1.0	0.0	0.0	0.0	4.0	0.0	1.0	1.0	3.0	0.0	0.0	0.0	1.0	0.0
254	7.0	10.0	1.0	13.0	7.0	13.0	36.0	0.0	1.0	0.0	0.0	1.0	1.0	7.0	2.0	16.0	2.0	6.0	9.0	45.0	8.0	25.0	8.0	51.0	6.0	9.0	6.0	4.0	0.0	6.0	2.0	8.0	1.0	5.0	2.0	3.0	7.0	6.0	1.0	1.0	0.0	0.0	1.0	5.0	17.0	5.0	0.0	6.0	0.0
255	0.0	0.0	0.0	0.0	1.0	0.0	0.0	0.0	0.0	0.0	0.0	0.0	0.0	0.0	0.0	0.0	0.0	0.0	0.0	0.0	0.0	0.0	0.0	0.0	0.0	0.0	0.0	0.0	0.0	0.0	0.0	0.0	0.0	0.0	0.0	0.0	1.0	0.0	0.0	0.0	0.0	0.0	0.0	0.0	0.0	0.0	0.0	0.0	0.0
256	6.0	3.0	5.0	8.0	4.0	1.0	4.0	4.0	6.0	11.0	4.0	4.0	6.0	17.0	3.0	11.0	7.0	22.0	18.0	6.0	5.0	16.0	2.0	12.0	7.0	19.0	12.0	9.0	2.0	8.0	12.0	13.0	6.0	26.0	14.0	15.0	13.0	22.0	25.0	19.0	9.0	16.0	5.0	7.0	13.0	105.0	23.0	76.0	10.0
257	13.0	11.0	14.0	4.0	8.0	12.0	15.0	10.0	38.0	35.0	31.0	27.0	30.0	42.0	43.0	31.0	30.0	14.0	10.0	21.0	18.0	13.0	10.0	16.0	7.0	3.0	4.0	3.0	2.0	7.0	8.0	7.0	22.0	18.0	16.0	17.0	7.0	21.0	12.0	19.0	14.0	4.0	2.0	3.0	8.0	9.0	5.0	2.0	6.0
258	17.0	32.0	13.0	9.0	35.0	34.0	8.0	4.0	3.0	10.0	1.0	18.0	35.0	18.0	9.0	35.0	41.0	20.0	6.0	0.0	7.0	6.0	0.0	8.0	9.0	34.0	6.0	24.0	45.0	16.0	9.0	6.0	102.0	3.0	3.0	9.0	30.0	22.0	18.0	45.0	24.0	8.0	17.0	17.0	14.0	15.0	6.0	26.0	4.0
259	7.0	2.0	8.0	3.0	3.0	15.0	6.0	12.0	4.0	2.0	1.0	3.0	8.0	5.0	9.0	5.0	7.0	7.0	10.0	5.0	11.0	2.0	3.0	5.0	2.0	14.0	3.0	12.0	4.0	10.0	4.0	8.0	4.0	10.0	6.0	11.0	2.0	3.0	6.0	6.0	6.0	7.0	6.0	6.0	2.0	5.0	6.0	4.0	4.0
260	2.0	6.0	2.0	4.0	3.0	3.0	1.0	3.0	9.0	6.0	2.0	5.0	5.0	3.0	2.0	6.0	6.0	6.0	3.0	12.0	2.0	6.0	5.0	3.0	5.0	5.0	5.0	3.0	4.0	3.0	0.0	3.0	5.0	8.0	4.0	5.0	4.0	3.0	2.0	2.0	6.0	6.0	1.0	3.0	4.0	5.0	3.0	4.0	8.0
261	1.0	1.0	0.0	1.0	0.0	0.0	0.0	0.0	0.0	0.0	0.0	0.0	0.0	0.0	0.0	0.0	1.0	1.0	1.0	0.0	0.0	0.0	0.0	0.0	0.0	2.0	0.0	0.0	0.0	0.0	1.0	0.0	1.0	0.0	0.0	0.0	0.0	0.0	0.0	0.0	0.0	0.0	0.0	0.0	1.0	0.0	0.0	0.0	0.0
262	8.0	7.0	8.0	3.0	3.0	9.0	2.0	5.0	2.0	3.0	5.0	13.0	3.0	3.0	8.0	1.0	4.0	5.0	12.0	7.0	5.0	5.0	1.0	4.0	4.0	2.0	6.0	8.0	1.0	4.0	5.0	9.0	0.0	9.0	12.0	0.0	0.0	5.0	2.0	1.0	9.0	4.0	19.0	0.0	1.0	4.0	5.0	3.0	3.0
263	1.0	0.0	3.0	0.0	1.0	2.0	0.0	3.0	1.0	4.0	1.0	1.0	0.0	2.0	1.0	1.0	0.0	0.0	1.0	0.0	1.0	1.0	1.0	0.0	0.0	2.0	0.0	0.0	1.0	0.0	0.0	1.0	1.0	0.0	4.0	4.0	1.0	0.0	1.0	2.0	3.0	5.0	3.0	0.0	4.0	0.0	0.0	1.0	3.0
264	3.0	2.0	0.0	4.0	2.0	3.0	3.0	1.0	1.0	1.0	1.0	1.0	1.0	2.0	5.0	1.0	14.0	12.0	9.0	16.0	7.0	6.0	10.0	10.0	3.0	4.0	1.0	5.0	7.0	4.0	3.0	2.0	15.0	11.0	11.0	7.0	10.0	14.0	8.0	15.0	4.0	8.0	5.0	5.0	4.0	3.0	7.0	5.0	23.0
265	25.0	53.0	49.0	45.0	53.0	66.0	16.0	20.0	14.0	38.0	62.0	21.0	25.0	24.0	27.0	29.0	17.0	35.0	53.0	19.0	31.0	26.0	37.0	3.0	25.0	47.0	53.0	21.0	51.0	31.0	24.0	20.0	23.0	0.0	5.0	10.0	23.0	18.0	9.0	9.0	34.0	26.0	54.0	38.0	18.0	17.0	8.0	39.0	23.0
266	1.0	0.0	2.0	1.0	0.0	5.0	5.0	0.0	2.0	1.0	0.0	0.0	0.0	0.0	1.0	4.0	3.0	3.0	1.0	0.0	0.0	1.0	2.0	1.0	3.0	3.0	2.0	1.0	1.0	0.0	3.0	2.0	0.0	0.0	0.0	0.0	2.0	3.0	0.0	0.0	0.0	0.0	1.0	1.0	0.0	0.0	0.0	0.0	0.0
267	8.0	24.0	6.0	16.0	28.0	5.0	14.0	4.0	18.0	2.0	25.0	6.0	13.0	20.0	36.0	26.0	17.0	7.0	9.0	31.0	1.0	13.0	3.0	0.0	2.0	16.0	6.0	2.0	3.0	6.0	4.0	13.0	3.0	25.0	3.0	20.0	13.0	2.0	3.0	2.0	6.0	5.0	1.0	2.0	2.0	0.0	2.0	0.0	2.0
268	0.0	0.0	0.0	0.0	0.0	0.0	0.0	0.0	0.0	0.0	0.0	0.0	1.0	2.0	1.0	0.0	0.0	0.0	2.0	1.0	0.0	1.0	1.0	0.0	0.0	1.0	0.0	0.0	0.0	0.0	0.0	0.0	0.0	0.0	0.0	0.0	0.0	0.0	0.0	0.0	0.0	0.0	0.0	1.0	0.0	0.0	1.0	0.0	0.0
269	223.0	304.0	129.0	205.0	313.0	422.0	388.0	261.0	228.0	236.0	274.0	514.0	332.0	189.0	212.0	180.0	84.0	53.0	112.0	25.0	28.0	91.0	26.0	24.0	37.0	33.0	186.0	45.0	100.0	39.0	363.0	395.0	645.0	266.0	485.0	335.0	88.0	220.0	134.0	205.0	79.0	29.0	81.0	329.0	46.0	65.0	2.0	4.0	0.0
270	0.0	0.0	0.0	0.0	1.0	0.0	0.0	1.0	0.0	0.0	0.0	0.0	0.0	1.0	0.0	0.0	0.0	0.0	7.0	1.0	1.0	2.0	62.0	0.0	1.0	0.0	0.0	0.0	0.0	0.0	0.0	67.0	37.0	84.0	18.0	85.0	0.0	0.0	0.0	0.0	2.0	7.0	1.0	0.0	26.0	0.0	11.0	2.0	0.0
271	1.0	0.0	0.0	0.0	0.0	0.0	1.0	8.0	3.0	5.0	26.0	3.0	3.0	0.0	0.0	0.0	0.0	1.0	7.0	19.0	21.0	121.0	72.0	73.0	21.0	100.0	0.0	11.0	16.0	30.0	0.0	7.0	22.0	118.0	66.0	19.0	45.0	24.0	15.0	23.0	26.0	1.0	2.0	12.0	0.0	42.0	24.0	2.0	0.0
272	2.0	0.0	0.0	1.0	0.0	0.0	2.0	0.0	1.0	0.0	0.0	1.0	0.0	0.0	0.0	0.0	0.0	1.0	1.0	0.0	0.0	1.0	0.0	0.0	2.0	0.0	0.0	3.0	2.0	0.0	0.0	0.0	0.0	0.0	1.0	0.0	0.0	0.0	0.0	0.0	1.0	0.0	2.0	1.0	0.0	2.0	0.0	0.0	1.0
273	0.0	0.0	0.0	1.0	2.0	1.0	0.0	0.0	0.0	0.0	0.0	0.0	0.0	1.0	0.0	1.0	0.0	0.0	2.0	1.0	1.0	0.0	0.0	0.0	0.0	2.0	0.0	0.0	1.0	0.0	1.0	0.0	0.0	0.0	0.0	0.0	1.0	0.0	0.0	0.0	0.0	1.0	2.0	1.0	1.0	0.0	0.0	0.0	0.0
274	0.0	2.0	0.0	0.0	1.0	2.0	2.0	0.0	1.0	0.0	2.0	0.0	0.0	0.0	0.0	0.0	0.0	1.0	0.0	1.0	2.0	0.0	2.0	0.0	2.0	0.0	3.0	4.0	0.0	2.0	1.0	2.0	1.0	0.0	0.0	1.0	1.0	0.0	0.0	0.0	0.0	0.0	1.0	0.0	1.0	0.0	1.0	2.0	7.0
275	1.0	0.0	0.0	1.0	0.0	1.0	1.0	0.0	0.0	2.0	0.0	0.0	3.0	1.0	0.0	1.0	0.0	1.0	2.0	3.0	0.0	2.0	0.0	2.0	0.0	2.0	0.0	0.0	3.0	3.0	0.0	0.0	1.0	1.0	5.0	3.0	1.0	0.0	2.0	0.0	2.0	1.0	0.0	1.0	0.0	0.0	1.0	0.0	0.0
276	2.0	1.0	1.0	1.0	1.0	0.0	0.0	0.0	0.0	0.0	0.0	0.0	0.0	0.0	2.0	0.0	0.0	0.0	1.0	0.0	0.0	4.0	0.0	0.0	1.0	0.0	2.0	0.0	4.0	1.0	5.0	1.0	0.0	0.0	1.0	1.0	0.0	2.0	1.0	1.0	0.0	1.0	5.0	4.0	2.0	1.0	0.0	0.0	0.0
277	2.0	1.0	2.0	3.0	1.0	7.0	0.0	2.0	1.0	12.0	1.0	0.0	0.0	1.0	0.0	3.0	0.0	1.0	5.0	1.0	0.0	0.0	0.0	0.0	1.0	0.0	1.0	9.0	1.0	1.0	0.0	3.0	0.0	0.0	2.0	1.0	0.0	0.0	0.0	2.0	37.0	1.0	3.0	2.0	0.0	2.0	4.0	0.0	1.0
278	5.0	1.0	8.0	0.0	5.0	5.0	22.0	4.0	4.0	4.0	5.0	6.0	4.0	4.0	3.0	5.0	5.0	6.0	1.0	5.0	3.0	3.0	0.0	3.0	2.0	5.0	4.0	7.0	1.0	0.0	5.0	7.0	6.0	5.0	10.0	5.0	2.0	8.0	8.0	1.0	23.0	10.0	2.0	6.0	41.0	3.0	8.0	6.0	4.0
279	78.0	70.0	82.0	79.0	61.0	51.0	83.0	25.0	10.0	22.0	34.0	51.0	13.0	27.0	50.0	64.0	41.0	107.0	33.0	17.0	19.0	23.0	81.0	38.0	181.0	43.0	66.0	21.0	96.0	112.0	81.0	13.0	23.0	12.0	26.0	9.0	46.0	53.0	47.0	96.0	32.0	16.0	39.0	49.0	59.0	68.0	79.0	58.0	61.0
280	0.0	0.0	0.0	0.0	0.0	0.0	1.0	0.0	0.0	0.0	0.0	1.0	1.0	0.0	0.0	0.0	0.0	0.0	1.0	1.0	0.0	2.0	2.0	0.0	4.0	1.0	3.0	0.0	1.0	1.0	1.0	1.0	1.0	1.0	1.0	0.0	2.0	1.0	2.0	1.0	0.0	1.0	1.0	1.0	0.0	1.0	0.0	3.0	0.0
281	3.0	5.0	4.0	1.0	0.0	6.0	1.0	0.0	0.0	0.0	0.0	0.0	1.0	3.0	2.0	10.0	3.0	0.0	10.0	2.0	4.0	2.0	0.0	2.0	2.0	1.0	7.0	0.0	1.0	0.0	1.0	2.0	0.0	0.0	1.0	0.0	0.0	3.0	1.0	0.0	2.0	1.0	4.0	0.0	10.0	3.0	0.0	5.0	0.0
282	2.0	1.0	1.0	0.0	1.0	0.0	0.0	1.0	0.0	0.0	0.0	0.0	0.0	0.0	2.0	0.0	2.0	1.0	5.0	3.0	0.0	0.0	1.0	2.0	0.0	0.0	0.0	1.0	1.0	1.0	0.0	2.0	0.0	0.0	1.0	0.0	0.0	2.0	0.0	2.0	0.0	0.0	0.0	1.0	0.0	0.0	3.0	0.0	0.0
283	0.0	0.0	0.0	1.0	0.0	0.0	0.0	3.0	0.0	1.0	1.0	0.0	0.0	2.0	0.0	1.0	1.0	0.0	1.0	0.0	0.0	0.0	0.0	0.0	0.0	0.0	1.0	2.0	0.0	1.0	0.0	0.0	0.0	1.0	0.0	2.0	0.0	0.0	2.0	0.0	2.0	0.0	2.0	0.0	1.0	1.0	0.0	0.0	3.0
284	14.0	23.0	31.0	9.0	11.0	12.0	48.0	40.0	112.0	9.0	38.0	193.0	52.0	64.0	43.0	76.0	40.0	93.0	49.0	90.0	40.0	45.0	56.0	70.0	17.0	7.0	4.0	11.0	3.0	3.0	24.0	59.0	17.0	15.0	17.0	33.0	37.0	23.0	30.0	49.0	13.0	54.0	89.0	119.0	18.0	57.0	1.0	24.0	41.0
285	1.0	1.0	5.0	1.0	0.0	1.0	1.0	1.0	1.0	3.0	2.0	0.0	1.0	12.0	15.0	17.0	31.0	4.0	1.0	1.0	0.0	2.0	1.0	0.0	0.0	0.0	15.0	0.0	0.0	0.0	1.0	5.0	0.0	0.0	0.0	0.0	0.0	1.0	0.0	25.0	7.0	0.0	27.0	0.0	2.0	16.0	0.0	1.0	11.0
286	0.0	1.0	2.0	1.0	2.0	3.0	2.0	0.0	4.0	5.0	3.0	0.0	1.0	3.0	3.0	3.0	4.0	1.0	2.0	2.0	2.0	1.0	3.0	2.0	1.0	2.0	0.0	1.0	1.0	0.0	0.0	3.0	1.0	0.0	0.0	1.0	0.0	1.0	0.0	0.0	0.0	0.0	0.0	0.0	2.0	0.0	1.0	0.0	1.0
287	1.0	4.0	1.0	0.0	4.0	1.0	0.0	0.0	2.0	0.0	0.0	0.0	1.0	0.0	0.0	0.0	1.0	1.0	3.0	1.0	0.0	5.0	0.0	1.0	0.0	0.0	0.0	0.0	0.0	0.0	0.0	0.0	0.0	0.0	0.0	1.0	1.0	1.0	0.0	0.0	1.0	1.0	2.0	3.0	0.0	2.0	0.0	2.0	2.0
288	0.0	0.0	0.0	1.0	0.0	0.0	0.0	1.0	1.0	0.0	1.0	1.0	0.0	0.0	0.0	0.0	0.0	0.0	2.0	1.0	0.0	0.0	1.0	1.0	1.0	1.0	0.0	0.0	1.0	0.0	0.0	0.0	0.0	0.0	0.0	0.0	0.0	1.0	0.0	0.0	0.0	0.0	0.0	0.0	0.0	0.0	0.0	1.0	2.0
289	8.0	5.0	8.0	6.0	7.0	12.0	0.0	5.0	3.0	6.0	8.0	11.0	2.0	10.0	12.0	8.0	2.0	6.0	22.0	5.0	6.0	5.0	18.0	1.0	37.0	15.0	18.0	10.0	38.0	14.0	22.0	8.0	7.0	0.0	0.0	2.0	21.0	7.0	5.0	3.0	2.0	5.0	20.0	12.0	5.0	5.0	0.0	11.0	3.0
290	0.0	0.0	1.0	0.0	0.0	0.0	0.0	0.0	0.0	1.0	0.0	0.0	0.0	2.0	1.0	0.0	0.0	0.0	2.0	2.0	0.0	0.0	0.0	0.0	1.0	0.0	0.0	0.0	1.0	1.0	1.0	0.0	0.0	0.0	0.0	1.0	0.0	3.0	0.0	1.0	0.0	0.0	0.0	0.0	0.0	0.0	1.0	1.0	0.0
291	5.0	0.0	2.0	1.0	1.0	4.0	0.0	1.0	1.0	0.0	0.0	0.0	1.0	9.0	4.0	5.0	0.0	1.0	4.0	3.0	3.0	5.0	4.0	0.0	11.0	8.0	4.0	2.0	4.0	10.0	11.0	3.0	0.0	0.0	5.0	0.0	5.0	2.0	2.0	1.0	0.0	0.0	5.0	7.0	10.0	3.0	0.0	3.0	0.0
292	1.0	4.0	0.0	0.0	2.0	0.0	7.0	0.0	1.0	0.0	0.0	2.0	0.0	0.0	0.0	1.0	2.0	3.0	5.0	1.0	1.0	4.0	2.0	0.0	2.0	3.0	0.0	2.0	0.0	1.0	5.0	0.0	1.0	0.0	0.0	0.0	1.0	5.0	0.0	0.0	0.0	1.0	1.0	3.0	0.0	0.0	0.0	2.0	0.0
293	31.0	16.0	31.0	10.0	10.0	58.0	30.0	27.0	16.0	10.0	8.0	26.0	30.0	12.0	12.0	15.0	15.0	20.0	16.0	25.0	55.0	8.0	25.0	64.0	4.0	10.0	53.0	11.0	15.0	16.0	6.0	18.0	25.0	13.0	17.0	20.0	11.0	13.0	9.0	19.0	18.0	19.0	13.0	16.0	43.0	25.0	27.0	32.0	37.0
294	5.0	3.0	9.0	4.0	6.0	3.0	4.0	0.0	0.0	1.0	0.0	5.0	0.0	1.0	3.0	4.0	0.0	3.0	5.0	1.0	1.0	0.0	4.0	0.0	3.0	0.0	0.0	3.0	3.0	3.0	1.0	1.0	0.0	0.0	0.0	0.0	1.0	1.0	1.0	3.0	0.0	1.0	0.0	0.0	0.0	0.0	3.0	5.0	1.0
295	1.0	6.0	4.0	4.0	6.0	5.0	5.0	2.0	3.0	3.0	1.0	3.0	2.0	2.0	3.0	5.0	6.0	3.0	2.0	4.0	4.0	4.0	1.0	3.0	3.0	0.0	1.0	1.0	3.0	0.0	0.0	1.0	5.0	1.0	5.0	1.0	0.0	2.0	3.0	1.0	1.0	2.0	0.0	2.0	1.0	1.0	1.0	0.0	3.0
296	12.0	56.0	32.0	28.0	53.0	23.0	16.0	13.0	12.0	4.0	56.0	32.0	18.0	12.0	21.0	48.0	28.0	38.0	33.0	38.0	19.0	80.0	24.0	55.0	19.0	11.0	15.0	54.0	39.0	76.0	13.0	8.0	12.0	35.0	22.0	9.0	16.0	18.0	25.0	8.0	37.0	35.0	93.0	35.0	29.0	25.0	55.0	19.0	43.0
297	0.0	0.0	0.0	0.0	0.0	0.0	0.0	0.0	0.0	0.0	0.0	0.0	0.0	0.0	0.0	1.0	0.0	0.0	2.0	2.0	0.0	0.0	0.0	1.0	1.0	0.0	0.0	0.0	0.0	0.0	0.0	0.0	0.0	0.0	0.0	0.0	0.0	0.0	0.0	0.0	0.0	0.0	1.0	0.0	0.0	0.0	0.0	0.0	0.0
298	1.0	0.0	0.0	0.0	0.0	0.0	0.0	0.0	0.0	0.0	0.0	0.0	0.0	0.0	0.0	0.0	0.0	0.0	3.0	1.0	1.0	0.0	0.0	0.0	0.0	0.0	0.0	0.0	0.0	0.0	0.0	0.0	0.0	0.0	0.0	0.0	0.0	0.0	0.0	0.0	0.0	0.0	0.0	0.0	0.0	0.0	0.0	0.0	0.0
299	0.0	0.0	1.0	0.0	0.0	0.0	0.0	0.0	0.0	0.0	0.0	0.0	0.0	0.0	0.0	0.0	0.0	0.0	1.0	0.0	0.0	0.0	0.0	0.0	1.0	0.0	0.0	1.0	0.0	0.0	0.0	0.0	0.0	0.0	0.0	0.0	0.0	0.0	0.0	0.0	0.0	0.0	0.0	1.0	0.0	0.0	0.0	0.0	0.0
300	0.0	0.0	0.0	0.0	0.0	0.0	0.0	0.0	0.0	0.0	0.0	0.0	0.0	0.0	0.0	0.0	0.0	1.0	1.0	1.0	1.0	0.0	1.0	2.0	0.0	1.0	0.0	0.0	1.0	0.0	0.0	0.0	0.0	0.0	0.0	0.0	0.0	0.0	0.0	0.0	0.0	0.0	1.0	0.0	0.0	0.0	0.0	0.0	0.0
301	0.0	6.0	5.0	1.0	2.0	0.0	0.0	1.0	3.0	3.0	5.0	0.0	2.0	0.0	1.0	1.0	2.0	0.0	2.0	0.0	2.0	2.0	1.0	7.0	0.0	0.0	0.0	2.0	2.0	0.0	1.0	0.0	0.0	5.0	7.0	2.0	0.0	0.0	0.0	0.0	0.0	0.0	0.0	0.0	0.0	1.0	1.0	0.0	0.0
302	22.0	21.0	11.0	15.0	3.0	11.0	7.0	17.0	10.0	19.0	1.0	21.0	1.0	23.0	9.0	16.0	17.0	4.0	2.0	6.0	24.0	1.0	2.0	9.0	3.0	1.0	18.0	17.0	2.0	16.0	2.0	58.0	26.0	44.0	14.0	36.0	13.0	12.0	95.0	26.0	17.0	34.0	6.0	10.0	9.0	47.0	40.0	11.0	23.0
303	2.0	0.0	2.0	1.0	3.0	1.0	0.0	0.0	1.0	1.0	3.0	0.0	0.0	2.0	1.0	1.0	0.0	2.0	1.0	2.0	2.0	0.0	2.0	0.0	1.0	0.0	0.0	1.0	1.0	1.0	0.0	0.0	0.0	0.0	0.0	0.0	2.0	2.0	0.0	0.0	2.0	0.0	1.0	0.0	0.0	0.0	0.0	0.0	2.0
304	5.0	4.0	4.0	2.0	5.0	11.0	2.0	0.0	4.0	2.0	6.0	5.0	1.0	1.0	2.0	4.0	0.0	3.0	2.0	0.0	5.0	1.0	6.0	0.0	1.0	1.0	0.0	1.0	3.0	1.0	1.0	5.0	1.0	0.0	0.0	1.0	1.0	0.0	2.0	0.0	0.0	2.0	1.0	2.0	1.0	1.0	2.0	6.0	6.0
305	0.0	0.0	0.0	0.0	0.0	0.0	0.0	0.0	0.0	0.0	0.0	0.0	1.0	0.0	1.0	0.0	1.0	0.0	0.0	1.0	0.0	0.0	0.0	0.0	0.0	0.0	0.0	0.0	0.0	0.0	0.0	0.0	0.0	0.0	0.0	0.0	0.0	0.0	0.0	0.0	0.0	0.0	0.0	0.0	0.0	0.0	0.0	0.0	0.0
306	7.0	6.0	2.0	2.0	7.0	5.0	9.0	6.0	24.0	32.0	23.0	33.0	31.0	49.0	34.0	28.0	17.0	8.0	9.0	11.0	6.0	12.0	9.0	12.0	42.0	28.0	15.0	19.0	32.0	44.0	23.0	20.0	3.0	0.0	1.0	3.0	1.0	1.0	4.0	1.0	1.0	8.0	6.0	4.0	6.0	6.0	3.0	4.0	3.0
307	0.0	0.0	0.0	0.0	0.0	1.0	0.0	1.0	1.0	0.0	0.0	0.0	1.0	0.0	2.0	2.0	0.0	0.0	1.0	0.0	0.0	1.0	0.0	0.0	0.0	0.0	0.0	0.0	0.0	0.0	0.0	3.0	1.0	0.0	0.0	1.0	0.0	1.0	0.0	1.0	0.0	0.0	1.0	0.0	0.0	0.0	0.0	0.0	0.0
308	0.0	0.0	3.0	3.0	0.0	2.0	0.0	0.0	0.0	0.0	0.0	2.0	0.0	1.0	3.0	1.0	2.0	0.0	1.0	12.0	4.0	5.0	7.0	0.0	0.0	1.0	0.0	0.0	0.0	5.0	1.0	0.0	1.0	0.0	2.0	0.0	0.0	2.0	1.0	0.0	27.0	0.0	3.0	8.0	1.0	1.0	0.0	0.0	1.0
309	3.0	0.0	4.0	0.0	0.0	2.0	6.0	13.0	4.0	0.0	0.0	2.0	0.0	12.0	2.0	5.0	5.0	15.0	8.0	0.0	0.0	1.0	9.0	1.0	0.0	0.0	7.0	0.0	0.0	0.0	3.0	1.0	2.0	2.0	1.0	1.0	0.0	4.0	2.0	0.0	4.0	1.0	0.0	6.0	32.0	1.0	3.0	0.0	13.0
310	2.0	1.0	11.0	4.0	0.0	0.0	1.0	0.0	1.0	1.0	0.0	1.0	1.0	2.0	1.0	2.0	0.0	2.0	5.0	3.0	2.0	11.0	3.0	3.0	0.0	1.0	0.0	0.0	0.0	0.0	0.0	2.0	0.0	1.0	3.0	0.0	2.0	1.0	0.0	0.0	0.0	0.0	2.0	1.0	2.0	7.0	9.0	2.0	0.0
311	5.0	2.0	5.0	0.0	3.0	5.0	3.0	2.0	8.0	8.0	6.0	11.0	8.0	10.0	6.0	4.0	6.0	2.0	4.0	8.0	4.0	7.0	4.0	4.0	2.0	1.0	2.0	4.0	2.0	3.0	0.0	4.0	2.0	7.0	8.0	8.0	2.0	10.0	3.0	11.0	1.0	5.0	1.0	6.0	3.0	2.0	4.0	14.0	0.0
312	2.0	0.0	0.0	1.0	1.0	0.0	0.0	1.0	0.0	1.0	1.0	0.0	2.0	1.0	1.0	0.0	0.0	0.0	2.0	0.0	0.0	0.0	0.0	0.0	1.0	0.0	3.0	2.0	1.0	0.0	0.0	2.0	0.0	0.0	2.0	0.0	1.0	0.0	0.0	0.0	0.0	2.0	0.0	0.0	0.0	0.0	0.0	0.0	0.0
313	7.0	4.0	11.0	4.0	5.0	4.0	6.0	48.0	32.0	12.0	25.0	39.0	20.0	8.0	31.0	7.0	27.0	6.0	7.0	8.0	4.0	6.0	22.0	9.0	8.0	3.0	6.0	4.0	6.0	3.0	8.0	6.0	34.0	6.0	6.0	6.0	10.0	24.0	8.0	21.0	4.0	4.0	6.0	4.0	4.0	14.0	10.0	12.0	6.0
314	3.0	5.0	4.0	3.0	2.0	1.0	3.0	2.0	0.0	4.0	12.0	5.0	2.0	0.0	4.0	1.0	0.0	1.0	5.0	0.0	0.0	4.0	5.0	2.0	2.0	7.0	3.0	1.0	1.0	2.0	4.0	0.0	0.0	2.0	5.0	0.0	3.0	4.0	0.0	3.0	0.0	0.0	3.0	2.0	1.0	5.0	6.0	3.0	7.0
315	2.0	2.0	0.0	3.0	6.0	4.0	0.0	1.0	0.0	4.0	1.0	0.0	3.0	1.0	4.0	1.0	0.0	1.0	1.0	2.0	5.0	2.0	2.0	4.0	1.0	4.0	1.0	2.0	3.0	4.0	0.0	1.0	2.0	1.0	3.0	0.0	0.0	0.0	0.0	0.0	3.0	1.0	4.0	4.0	0.0	0.0	1.0	1.0	0.0
316	0.0	0.0	0.0	0.0	0.0	0.0	0.0	0.0	0.0	2.0	1.0	1.0	0.0	0.0	0.0	0.0	0.0	0.0	1.0	1.0	2.0	0.0	0.0	0.0	0.0	0.0	0.0	0.0	0.0	0.0	0.0	0.0	0.0	0.0	0.0	0.0	0.0	0.0	0.0	0.0	1.0	0.0	0.0	0.0	0.0	0.0	0.0	0.0	0.0
317	0.0	1.0	0.0	0.0	0.0	0.0	0.0	0.0	0.0	1.0	2.0	0.0	0.0	0.0	0.0	0.0	0.0	1.0	2.0	1.0	0.0	1.0	0.0	0.0	0.0	1.0	1.0	0.0	0.0	1.0	1.0	0.0	1.0	0.0	1.0	1.0	0.0	0.0	1.0	2.0	0.0	0.0	0.0	1.0	0.0	0.0	0.0	0.0	0.0
318	0.0	0.0	2.0	0.0	1.0	0.0	1.0	0.0	1.0	2.0	2.0	1.0	1.0	3.0	1.0	0.0	2.0	1.0	1.0	4.0	2.0	0.0	5.0	1.0	0.0	0.0	0.0	0.0	1.0	0.0	1.0	0.0	1.0	0.0	1.0	3.0	1.0	0.0	2.0	1.0	2.0	1.0	0.0	0.0	1.0	0.0	1.0	3.0	2.0
319	37.0	26.0	24.0	39.0	64.0	21.0	23.0	7.0	8.0	5.0	12.0	18.0	13.0	15.0	39.0	68.0	35.0	53.0	8.0	54.0	13.0	40.0	8.0	36.0	149.0	80.0	74.0	58.0	96.0	105.0	189.0	16.0	5.0	6.0	51.0	9.0	89.0	64.0	26.0	201.0	4.0	38.0	87.0	72.0	57.0	102.0	78.0	96.0	88.0
320	3.0	216.0	1.0	29.0	138.0	10.0	84.0	2.0	4.0	7.0	14.0	45.0	45.0	3.0	3.0	76.0	1.0	23.0	4.0	7.0	18.0	198.0	47.0	143.0	0.0	44.0	3.0	11.0	162.0	90.0	54.0	1.0	8.0	748.0	963.0	141.0	44.0	7.0	9.0	265.0	26.0	3.0	9.0	116.0	118.0	61.0	163.0	9.0	1.0
321	8.0	2.0	5.0	2.0	0.0	7.0	2.0	0.0	0.0	0.0	0.0	2.0	0.0	2.0	1.0	7.0	1.0	0.0	5.0	2.0	8.0	2.0	1.0	2.0	3.0	1.0	6.0	1.0	0.0	1.0	0.0	1.0	2.0	1.0	1.0	1.0	1.0	2.0	3.0	0.0	1.0	1.0	7.0	2.0	10.0	0.0	0.0	0.0	0.0
322	0.0	0.0	0.0	0.0	1.0	1.0	0.0	0.0	0.0	0.0	0.0	0.0	0.0	0.0	0.0	1.0	0.0	2.0	0.0	1.0	0.0	0.0	1.0	0.0	1.0	0.0	0.0	2.0	0.0	0.0	0.0	0.0	0.0	0.0	0.0	0.0	0.0	0.0	0.0	0.0	0.0	1.0	0.0	0.0	3.0	0.0	0.0	0.0	0.0
323	23.0	21.0	19.0	13.0	15.0	28.0	14.0	7.0	15.0	14.0	9.0	7.0	8.0	15.0	4.0	8.0	0.0	7.0	10.0	2.0	5.0	4.0	16.0	0.0	46.0	14.0	37.0	18.0	12.0	1.0	27.0	7.0	14.0	0.0	0.0	4.0	3.0	7.0	2.0	4.0	5.0	8.0	15.0	26.0	9.0	6.0	6.0	9.0	6.0
324	53.0	13.0	30.0	30.0	25.0	24.0	50.0	74.0	17.0	39.0	51.0	21.0	63.0	54.0	34.0	52.0	97.0	17.0	14.0	14.0	23.0	93.0	23.0	46.0	36.0	45.0	34.0	23.0	28.0	49.0	75.0	56.0	9.0	71.0	14.0	39.0	41.0	78.0	35.0	39.0	89.0	37.0	150.0	17.0	115.0	143.0	44.0	90.0	24.0
325	11.0	9.0	14.0	4.0	7.0	8.0	1.0	1.0	2.0	6.0	5.0	6.0	1.0	2.0	0.0	1.0	0.0	2.0	7.0	1.0	3.0	0.0	4.0	0.0	7.0	1.0	7.0	2.0	1.0	0.0	0.0	3.0	7.0	0.0	1.0	1.0	4.0	2.0	2.0	0.0	4.0	1.0	4.0	0.0	1.0	0.0	0.0	6.0	4.0
326	2.0	6.0	4.0	0.0	1.0	2.0	1.0	2.0	5.0	7.0	2.0	5.0	3.0	0.0	1.0	3.0	3.0	3.0	4.0	6.0	2.0	4.0	1.0	1.0	0.0	2.0	0.0	12.0	1.0	0.0	2.0	6.0	8.0	2.0	4.0	10.0	2.0	3.0	3.0	4.0	14.0	8.0	1.0	5.0	3.0	1.0	3.0	0.0	2.0
327	0.0	0.0	0.0	1.0	1.0	0.0	1.0	1.0	0.0	4.0	1.0	0.0	1.0	2.0	0.0	0.0	3.0	4.0	5.0	2.0	1.0	3.0	1.0	2.0	3.0	5.0	0.0	5.0	4.0	3.0	4.0	2.0	5.0	1.0	5.0	2.0	3.0	1.0	2.0	2.0	1.0	0.0	2.0	1.0	2.0	1.0	2.0	2.0	1.0
328	1.0	1.0	0.0	0.0	1.0	1.0	1.0	0.0	0.0	2.0	0.0	0.0	1.0	0.0	1.0	0.0	0.0	2.0	1.0	5.0	0.0	3.0	1.0	2.0	0.0	2.0	0.0	1.0	3.0	0.0	0.0	1.0	0.0	0.0	1.0	1.0	1.0	0.0	0.0	1.0	0.0	1.0	2.0	0.0	0.0	1.0	0.0	0.0	0.0
329	0.0	0.0	0.0	0.0	0.0	0.0	0.0	0.0	0.0	0.0	0.0	0.0	0.0	0.0	0.0	0.0	0.0	0.0	1.0	2.0	2.0	1.0	0.0	1.0	0.0	1.0	0.0	3.0	2.0	1.0	1.0	0.0	0.0	1.0	2.0	1.0	1.0	1.0	1.0	4.0	0.0	1.0	1.0	0.0	1.0	1.0	2.0	0.0	1.0
330	0.0	0.0	0.0	0.0	0.0	0.0	0.0	0.0	2.0	2.0	3.0	2.0	4.0	1.0	3.0	4.0	1.0	4.0	10.0	0.0	4.0	0.0	12.0	0.0	0.0	0.0	0.0	0.0	0.0	0.0	0.0	1.0	3.0	1.0	0.0	3.0	6.0	0.0	2.0	0.0	1.0	2.0	1.0	0.0	3.0	0.0	0.0	0.0	1.0
331	1.0	0.0	1.0	0.0	2.0	3.0	0.0	0.0	0.0	0.0	0.0	0.0	0.0	0.0	1.0	0.0	0.0	1.0	1.0	1.0	0.0	0.0	1.0	0.0	0.0	0.0	0.0	1.0	0.0	0.0	0.0	0.0	0.0	0.0	0.0	0.0	3.0	0.0	0.0	0.0	0.0	0.0	2.0	0.0	0.0	0.0	0.0	0.0	1.0
332	0.0	1.0	1.0	0.0	0.0	2.0	0.0	0.0	3.0	3.0	2.0	1.0	1.0	0.0	0.0	3.0	1.0	1.0	1.0	1.0	1.0	1.0	1.0	2.0	1.0	2.0	0.0	0.0	0.0	0.0	1.0	0.0	2.0	3.0	1.0	3.0	2.0	4.0	2.0	2.0	3.0	1.0	0.0	1.0	0.0	1.0	2.0	0.0	1.0
333	0.0	0.0	1.0	0.0	2.0	4.0	4.0	3.0	3.0	2.0	1.0	0.0	0.0	0.0	0.0	0.0	1.0	0.0	2.0	0.0	0.0	0.0	1.0	0.0	0.0	1.0	1.0	6.0	0.0	3.0	0.0	1.0	2.0	0.0	0.0	1.0	0.0	2.0	0.0	1.0	0.0	2.0	1.0	0.0	0.0	0.0	0.0	0.0	3.0
334	7.0	8.0	11.0	11.0	15.0	10.0	19.0	15.0	21.0	17.0	20.0	13.0	13.0	30.0	23.0	23.0	27.0	25.0	21.0	26.0	30.0	16.0	24.0	25.0	6.0	3.0	6.0	3.0	4.0	4.0	3.0	5.0	16.0	19.0	13.0	17.0	7.0	14.0	17.0	24.0	14.0	15.0	11.0	11.0	11.0	15.0	6.0	16.0	8.0
335	0.0	0.0	0.0	0.0	0.0	0.0	0.0	0.0	3.0	2.0	7.0	2.0	4.0	0.0	2.0	3.0	0.0	1.0	8.0	0.0	1.0	0.0	7.0	0.0	0.0	0.0	0.0	0.0	0.0	0.0	0.0	1.0	2.0	0.0	1.0	2.0	3.0	0.0	1.0	0.0	0.0	1.0	2.0	0.0	0.0	0.0	0.0	0.0	0.0
336	0.0	0.0	0.0	0.0	1.0	0.0	0.0	0.0	0.0	0.0	2.0	0.0	1.0	0.0	0.0	0.0	0.0	0.0	2.0	0.0	0.0	0.0	0.0	0.0	0.0	2.0	1.0	1.0	1.0	0.0	0.0	0.0	0.0	0.0	0.0	0.0	0.0	0.0	0.0	0.0	1.0	0.0	1.0	0.0	0.0	0.0	2.0	0.0	0.0
337	8.0	36.0	20.0	86.0	29.0	7.0	7.0	34.0	88.0	34.0	10.0	54.0	9.0	41.0	16.0	7.0	49.0	67.0	12.0	213.0	265.0	12.0	43.0	23.0	24.0	45.0	25.0	182.0	9.0	8.0	35.0	175.0	8.0	32.0	95.0	30.0	5.0	8.0	54.0	82.0	246.0	300.0	64.0	46.0	16.0	54.0	10.0	51.0	60.0
338	0.0	1.0	0.0	1.0	1.0	1.0	3.0	1.0	0.0	1.0	0.0	1.0	0.0	0.0	3.0	0.0	0.0	0.0	3.0	2.0	2.0	5.0	0.0	3.0	1.0	0.0	0.0	0.0	1.0	2.0	0.0	1.0	0.0	1.0	8.0	0.0	0.0	2.0	0.0	0.0	1.0	1.0	0.0	1.0	0.0	1.0	0.0	1.0	0.0
339	15.0	1.0	0.0	10.0	6.0	3.0	12.0	4.0	2.0	8.0	2.0	6.0	5.0	5.0	1.0	4.0	12.0	1.0	7.0	1.0	1.0	0.0	2.0	2.0	9.0	9.0	3.0	4.0	4.0	8.0	14.0	9.0	8.0	7.0	1.0	4.0	8.0	11.0	13.0	13.0	4.0	1.0	0.0	0.0	7.0	13.0	8.0	8.0	0.0
340	3.0	8.0	3.0	3.0	10.0	3.0	5.0	2.0	5.0	0.0	6.0	1.0	2.0	1.0	2.0	3.0	2.0	17.0	1.0	3.0	2.0	16.0	3.0	0.0	3.0	4.0	2.0	6.0	7.0	18.0	4.0	1.0	1.0	2.0	1.0	1.0	2.0	2.0	2.0	0.0	0.0	5.0	2.0	5.0	1.0	0.0	0.0	2.0	5.0
341	0.0	1.0	1.0	0.0	0.0	2.0	0.0	0.0	0.0	0.0	0.0	0.0	2.0	0.0	0.0	1.0	1.0	0.0	3.0	0.0	0.0	0.0	1.0	0.0	0.0	0.0	0.0	0.0	0.0	0.0	0.0	0.0	0.0	1.0	0.0	1.0	0.0	0.0	0.0	0.0	0.0	1.0	0.0	0.0	0.0	0.0	0.0	0.0	0.0
342	25.0	26.0	14.0	39.0	29.0	24.0	70.0	5.0	11.0	3.0	7.0	5.0	6.0	42.0	16.0	52.0	18.0	28.0	34.0	19.0	15.0	36.0	19.0	5.0	40.0	75.0	31.0	17.0	30.0	39.0	51.0	11.0	3.0	2.0	2.0	4.0	26.0	34.0	21.0	1.0	3.0	7.0	18.0	34.0	28.0	1.0	0.0	8.0	0.0
343	19.0	16.0	25.0	31.0	13.0	28.0	11.0	14.0	17.0	10.0	9.0	12.0	13.0	3.0	16.0	16.0	4.0	7.0	74.0	10.0	21.0	13.0	25.0	2.0	12.0	6.0	38.0	9.0	12.0	1.0	5.0	14.0	13.0	0.0	0.0	7.0	0.0	9.0	10.0	2.0	13.0	11.0	18.0	25.0	13.0	2.0	2.0	15.0	9.0
344	5.0	8.0	13.0	0.0	5.0	25.0	1.0	0.0	1.0	0.0	0.0	0.0	0.0	1.0	0.0	1.0	1.0	0.0	14.0	2.0	2.0	0.0	0.0	0.0	7.0	9.0	5.0	2.0	0.0	4.0	1.0	0.0	0.0	0.0	0.0	0.0	0.0	0.0	0.0	0.0	0.0	7.0	9.0	2.0	0.0	4.0	0.0	2.0	2.0
345	23.0	9.0	8.0	6.0	5.0	8.0	6.0	3.0	11.0	5.0	6.0	6.0	20.0	18.0	11.0	11.0	14.0	10.0	5.0	11.0	6.0	2.0	2.0	8.0	9.0	8.0	1.0	22.0	19.0	9.0	9.0	22.0	33.0	29.0	2.0	39.0	4.0	14.0	11.0	32.0	28.0	9.0	2.0	7.0	6.0	10.0	42.0	18.0	55.0
346	6.0	10.0	4.0	3.0	9.0	11.0	13.0	3.0	11.0	12.0	6.0	6.0	4.0	7.0	6.0	10.0	2.0	16.0	6.0	13.0	2.0	5.0	7.0	10.0	11.0	6.0	5.0	3.0	12.0	7.0	7.0	5.0	8.0	0.0	1.0	0.0	10.0	11.0	8.0	0.0	0.0	0.0	2.0	6.0	2.0	2.0	4.0	3.0	2.0
347	361.0	32.0	2.0	39.0	168.0	382.0	13.0	326.0	18.0	150.0	9.0	322.0	394.0	347.0	811.0	456.0	664.0	140.0	8.0	22.0	8.0	408.0	24.0	16.0	554.0	713.0	181.0	167.0	293.0	723.0	567.0	227.0	17.0	34.0	56.0	46.0	418.0	829.0	490.0	105.0	213.0	38.0	2.0	356.0	220.0	184.0	103.0	250.0	5.0
348	0.0	0.0	0.0	0.0	0.0	0.0	0.0	0.0	0.0	0.0	0.0	0.0	0.0	0.0	0.0	0.0	0.0	0.0	0.0	0.0	0.0	0.0	0.0	0.0	0.0	0.0	0.0	0.0	0.0	0.0	0.0	0.0	0.0	0.0	0.0	0.0	0.0	0.0	0.0	0.0	0.0	0.0	0.0	0.0	0.0	0.0	0.0	0.0	0.0
349	0.0	0.0	0.0	0.0	0.0	0.0	0.0	0.0	0.0	1.0	1.0	0.0	0.0	0.0	1.0	0.0	0.0	0.0	1.0	1.0	0.0	0.0	0.0	1.0	0.0	1.0	0.0	0.0	0.0	2.0	0.0	0.0	0.0	0.0	0.0	0.0	0.0	0.0	0.0	0.0	0.0	0.0	0.0	0.0	1.0	0.0	1.0	0.0	0.0
350	1.0	23.0	49.0	13.0	30.0	5.0	30.0	5.0	4.0	6.0	6.0	16.0	15.0	10.0	20.0	15.0	4.0	76.0	13.0	18.0	8.0	50.0	33.0	4.0	17.0	23.0	7.0	8.0	21.0	13.0	11.0	4.0	0.0	3.0	9.0	8.0	11.0	9.0	5.0	4.0	5.0	2.0	46.0	15.0	11.0	29.0	24.0	74.0	7.0
351	1.0	0.0	1.0	0.0	2.0	1.0	4.0	0.0	1.0	0.0	0.0	1.0	3.0	1.0	2.0	0.0	0.0	1.0	10.0	7.0	3.0	7.0	1.0	4.0	3.0	0.0	2.0	0.0	2.0	0.0	0.0	3.0	1.0	2.0	2.0	3.0	1.0	1.0	0.0	0.0	0.0	2.0	2.0	2.0	0.0	0.0	0.0	3.0	2.0
352	80.0	53.0	3.0	110.0	50.0	13.0	68.0	57.0	4.0	31.0	9.0	45.0	52.0	4.0	74.0	158.0	334.0	65.0	3.0	5.0	114.0	12.0	2.0	32.0	52.0	20.0	1.0	17.0	7.0	34.0	258.0	188.0	8.0	541.0	296.0	504.0	76.0	181.0	346.0	61.0	2.0	2.0	1.0	28.0	1.0	3.0	1.0	109.0	2.0
353	0.0	1.0	0.0	0.0	1.0	1.0	2.0	0.0	1.0	1.0	0.0	2.0	0.0	0.0	0.0	0.0	0.0	0.0	1.0	1.0	0.0	2.0	0.0	0.0	0.0	0.0	0.0	0.0	0.0	0.0	0.0	0.0	0.0	0.0	0.0	0.0	1.0	0.0	0.0	0.0	0.0	0.0	0.0	2.0	0.0	0.0	0.0	1.0	0.0
354	3.0	2.0	1.0	3.0	7.0	6.0	0.0	3.0	1.0	0.0	0.0	2.0	0.0	1.0	1.0	3.0	0.0	10.0	3.0	0.0	0.0	1.0	1.0	1.0	8.0	1.0	5.0	10.0	2.0	1.0	3.0	0.0	0.0	1.0	1.0	1.0	9.0	0.0	1.0	0.0	0.0	0.0	1.0	2.0	0.0	0.0	0.0	1.0	0.0
355	15.0	6.0	7.0	9.0	2.0	2.0	1.0	12.0	7.0	33.0	2.0	11.0	6.0	3.0	3.0	6.0	10.0	3.0	1.0	7.0	9.0	2.0	11.0	1.0	6.0	10.0	12.0	8.0	1.0	6.0	6.0	25.0	31.0	21.0	11.0	15.0	5.0	5.0	26.0	6.0	25.0	15.0	6.0	8.0	20.0	61.0	16.0	5.0	8.0
356	0.0	0.0	0.0	0.0	3.0	1.0	0.0	0.0	0.0	0.0	0.0	0.0	1.0	0.0	0.0	0.0	0.0	0.0	2.0	1.0	0.0	0.0	0.0	0.0	0.0	0.0	0.0	0.0	0.0	1.0	0.0	0.0	0.0	0.0	0.0	0.0	0.0	0.0	0.0	0.0	0.0	0.0	0.0	0.0	1.0	0.0	2.0	0.0	0.0
357	1.0	0.0	4.0	0.0	0.0	5.0	0.0	1.0	0.0	0.0	0.0	0.0	0.0	0.0	1.0	0.0	0.0	0.0	5.0	0.0	0.0	0.0	0.0	0.0	3.0	0.0	2.0	1.0	1.0	0.0	0.0	0.0	0.0	0.0	0.0	0.0	0.0	0.0	0.0	0.0	0.0	2.0	3.0	0.0	0.0	0.0	0.0	1.0	1.0
358	3.0	17.0	14.0	3.0	13.0	8.0	2.0	3.0	3.0	5.0	10.0	5.0	9.0	2.0	3.0	3.0	4.0	5.0	3.0	2.0	3.0	1.0	4.0	0.0	0.0	6.0	4.0	8.0	11.0	5.0	7.0	3.0	6.0	0.0	2.0	0.0	3.0	1.0	1.0	3.0	4.0	2.0	3.0	6.0	4.0	0.0	2.0	3.0	1.0
359	1.0	0.0	1.0	0.0	0.0	0.0	0.0	3.0	0.0	6.0	1.0	1.0	0.0	4.0	0.0	1.0	3.0	0.0	0.0	0.0	0.0	0.0	0.0	0.0	0.0	0.0	0.0	2.0	2.0	3.0	0.0	2.0	0.0	0.0	2.0	0.0	5.0	4.0	3.0	12.0	3.0	2.0	7.0	0.0	0.0	0.0	0.0	1.0	0.0
360	1.0	0.0	3.0	1.0	3.0	1.0	1.0	0.0	0.0	2.0	0.0	2.0	1.0	0.0	3.0	2.0	2.0	0.0	2.0	0.0	1.0	0.0	2.0	1.0	0.0	1.0	1.0	1.0	1.0	0.0	2.0	2.0	0.0	1.0	0.0	1.0	2.0	0.0	1.0	0.0	1.0	3.0	0.0	1.0	1.0	0.0	0.0	2.0	0.0
361	0.0	0.0	0.0	1.0	0.0	0.0	0.0	0.0	0.0	0.0	0.0	0.0	0.0	0.0	1.0	0.0	0.0	0.0	1.0	0.0	0.0	0.0	0.0	0.0	0.0	0.0	0.0	0.0	0.0	0.0	0.0	0.0	0.0	0.0	0.0	0.0	0.0	0.0	0.0	0.0	0.0	2.0	0.0	3.0	0.0	0.0	0.0	0.0	0.0
362	6.0	6.0	10.0	14.0	3.0	4.0	3.0	1.0	1.0	8.0	5.0	4.0	4.0	1.0	3.0	1.0	8.0	2.0	5.0	6.0	4.0	1.0	9.0	2.0	7.0	6.0	6.0	8.0	2.0	5.0	5.0	5.0	9.0	7.0	3.0	10.0	4.0	2.0	9.0	1.0	2.0	9.0	8.0	0.0	6.0	13.0	6.0	1.0	22.0
363	1.0	3.0	0.0	2.0	1.0	2.0	4.0	1.0	1.0	0.0	1.0	0.0	0.0	0.0	1.0	0.0	0.0	2.0	1.0	8.0	3.0	2.0	0.0	5.0	0.0	0.0	1.0	0.0	0.0	1.0	0.0	0.0	0.0	1.0	2.0	1.0	1.0	1.0	1.0	1.0	0.0	2.0	1.0	0.0	1.0	2.0	0.0	1.0	0.0
364	1.0	3.0	2.0	150.0	20.0	8.0	2.0	18.0	1.0	31.0	5.0	61.0	1.0	32.0	14.0	0.0	38.0	5.0	2.0	3.0	189.0	1.0	0.0	1.0	3.0	4.0	10.0	3.0	19.0	2.0	0.0	7.0	0.0	2.0	16.0	28.0	12.0	0.0	2.0	17.0	26.0	343.0	0.0	2.0	2.0	58.0	7.0	4.0	41.0
365	4.0	4.0	6.0	0.0	1.0	1.0	1.0	16.0	14.0	17.0	50.0	5.0	11.0	11.0	17.0	13.0	32.0	10.0	8.0	14.0	9.0	4.0	0.0	23.0	7.0	11.0	8.0	26.0	13.0	30.0	6.0	7.0	40.0	60.0	34.0	52.0	32.0	12.0	38.0	74.0	15.0	19.0	4.0	13.0	8.0	18.0	14.0	1.0	6.0
366	7.0	7.0	8.0	5.0	5.0	5.0	1.0	0.0	1.0	2.0	1.0	3.0	2.0	0.0	0.0	3.0	1.0	1.0	1.0	4.0	3.0	0.0	2.0	1.0	1.0	0.0	0.0	0.0	2.0	0.0	0.0	2.0	2.0	0.0	0.0	0.0	4.0	1.0	1.0	0.0	0.0	1.0	5.0	1.0	1.0	0.0	0.0	2.0	0.0
367	1.0	1.0	4.0	1.0	2.0	2.0	0.0	1.0	0.0	1.0	0.0	0.0	3.0	0.0	1.0	1.0	0.0	2.0	1.0	1.0	2.0	0.0	0.0	1.0	0.0	0.0	0.0	1.0	2.0	5.0	0.0	0.0	1.0	0.0	1.0	3.0	0.0	2.0	0.0	2.0	0.0	6.0	0.0	1.0	3.0	2.0	1.0	0.0	2.0
368	11.0	12.0	4.0	3.0	5.0	4.0	2.0	9.0	10.0	2.0	10.0	19.0	10.0	7.0	17.0	6.0	19.0	5.0	16.0	3.0	21.0	6.0	6.0	5.0	12.0	5.0	6.0	4.0	5.0	5.0	5.0	2.0	29.0	6.0	3.0	2.0	5.0	27.0	12.0	10.0	8.0	4.0	5.0	2.0	4.0	11.0	14.0	6.0	7.0
369	40.0	34.0	35.0	78.0	23.0	22.0	15.0	111.0	25.0	87.0	18.0	96.0	44.0	35.0	33.0	28.0	66.0	16.0	14.0	11.0	22.0	15.0	7.0	37.0	17.0	57.0	107.0	50.0	34.0	42.0	36.0	66.0	62.0	205.0	104.0	169.0	34.0	78.0	67.0	69.0	96.0	24.0	15.0	16.0	93.0	189.0	76.0	40.0	259.0
370	2.0	2.0	3.0	7.0	13.0	15.0	1.0	0.0	0.0	2.0	6.0	5.0	1.0	1.0	2.0	3.0	2.0	10.0	6.0	0.0	3.0	4.0	2.0	3.0	13.0	0.0	10.0	2.0	2.0	1.0	4.0	2.0	0.0	0.0	0.0	0.0	7.0	1.0	2.0	0.0	2.0	3.0	7.0	6.0	1.0	1.0	2.0	7.0	0.0
371	0.0	0.0	0.0	0.0	0.0	0.0	0.0	0.0	0.0	0.0	0.0	0.0	1.0	0.0	1.0	0.0	0.0	0.0	1.0	1.0	1.0	0.0	2.0	0.0	0.0	0.0	0.0	0.0	0.0	0.0	0.0	0.0	2.0	0.0	0.0	0.0	0.0	0.0	0.0	0.0	0.0	1.0	0.0	0.0	0.0	0.0	0.0	0.0	0.0
372	0.0	0.0	1.0	0.0	1.0	0.0	0.0	0.0	0.0	0.0	0.0	0.0	0.0	0.0	0.0	0.0	0.0	0.0	0.0	1.0	0.0	0.0	0.0	0.0	0.0	0.0	0.0	0.0	1.0	1.0	0.0	0.0	0.0	0.0	0.0	0.0	0.0	0.0	0.0	0.0	0.0	0.0	0.0	0.0	0.0	0.0	0.0	0.0	0.0
373	0.0	0.0	2.0	0.0	0.0	0.0	0.0	0.0	0.0	0.0	0.0	2.0	0.0	0.0	1.0	0.0	0.0	0.0	2.0	3.0	1.0	0.0	4.0	1.0	0.0	0.0	0.0	0.0	1.0	0.0	0.0	0.0	1.0	0.0	0.0	2.0	0.0	0.0	0.0	0.0	0.0	0.0	1.0	1.0	2.0	1.0	0.0	0.0	1.0
374	1.0	0.0	2.0	0.0	1.0	2.0	0.0	1.0	1.0	0.0	2.0	1.0	1.0	1.0	0.0	0.0	0.0	0.0	5.0	2.0	3.0	0.0	0.0	0.0	0.0	2.0	0.0	3.0	0.0	1.0	0.0	0.0	0.0	0.0	1.0	0.0	0.0	0.0	0.0	0.0	1.0	0.0	0.0	0.0	2.0	0.0	0.0	1.0	1.0
375	0.0	0.0	0.0	0.0	0.0	0.0	0.0	0.0	0.0	0.0	1.0	0.0	0.0	1.0	0.0	0.0	1.0	0.0	1.0	0.0	0.0	0.0	0.0	2.0	1.0	0.0	0.0	0.0	0.0	0.0	0.0	0.0	0.0	0.0	0.0	0.0	0.0	0.0	2.0	0.0	0.0	0.0	0.0	0.0	2.0	2.0	1.0	0.0	1.0
376	7.0	4.0	4.0	0.0	3.0	10.0	3.0	0.0	0.0	0.0	0.0	1.0	1.0	1.0	0.0	0.0	2.0	0.0	7.0	12.0	8.0	1.0	3.0	19.0	2.0	2.0	0.0	0.0	2.0	3.0	0.0	3.0	0.0	0.0	0.0	0.0	1.0	1.0	0.0	0.0	5.0	1.0	18.0	7.0	0.0	10.0	0.0	3.0	0.0
377	0.0	1.0	0.0	1.0	2.0	0.0	1.0	0.0	0.0	0.0	0.0	0.0	1.0	0.0	0.0	1.0	0.0	0.0	2.0	0.0	1.0	2.0	0.0	2.0	0.0	0.0	0.0	0.0	1.0	1.0	0.0	0.0	0.0	0.0	0.0	1.0	0.0	0.0	0.0	0.0	0.0	0.0	0.0	1.0	0.0	0.0	0.0	0.0	0.0
378	9.0	10.0	10.0	3.0	6.0	6.0	4.0	5.0	11.0	14.0	18.0	13.0	10.0	3.0	4.0	2.0	1.0	2.0	23.0	8.0	9.0	3.0	17.0	1.0	5.0	6.0	11.0	3.0	2.0	0.0	1.0	1.0	3.0	0.0	0.0	0.0	4.0	3.0	3.0	0.0	5.0	8.0	5.0	23.0	1.0	0.0	2.0	1.0	0.0
379	4.0	3.0	3.0	5.0	3.0	1.0	1.0	1.0	3.0	2.0	0.0	4.0	2.0	6.0	4.0	4.0	2.0	7.0	10.0	5.0	1.0	2.0	3.0	2.0	8.0	11.0	4.0	2.0	12.0	14.0	12.0	0.0	0.0	1.0	2.0	0.0	5.0	8.0	5.0	0.0	0.0	2.0	9.0	11.0	9.0	7.0	0.0	7.0	0.0
380	0.0	1.0	0.0	0.0	0.0	0.0	0.0	0.0	0.0	0.0	1.0	2.0	1.0	0.0	2.0	3.0	1.0	2.0	4.0	0.0	2.0	0.0	4.0	1.0	0.0	0.0	0.0	0.0	0.0	0.0	0.0	2.0	0.0	5.0	1.0	3.0	1.0	0.0	0.0	4.0	0.0	0.0	1.0	0.0	1.0	0.0	2.0	1.0	0.0
381	9.0	21.0	40.0	34.0	12.0	29.0	11.0	41.0	41.0	89.0	14.0	31.0	5.0	15.0	27.0	27.0	36.0	15.0	6.0	36.0	31.0	8.0	31.0	4.0	18.0	45.0	5.0	32.0	8.0	8.0	16.0	67.0	82.0	136.0	21.0	53.0	6.0	71.0	42.0	23.0	25.0	21.0	10.0	14.0	13.0	24.0	63.0	69.0	5.0
382	3.0	1.0	21.0	10.0	3.0	2.0	2.0	2.0	0.0	4.0	5.0	106.0	4.0	4.0	51.0	0.0	10.0	2.0	1.0	18.0	66.0	28.0	0.0	42.0	2.0	4.0	33.0	5.0	2.0	3.0	0.0	6.0	2.0	4.0	4.0	6.0	1.0	18.0	4.0	5.0	82.0	16.0	39.0	17.0	27.0	257.0	95.0	35.0	53.0
383	0.0	1.0	0.0	0.0	0.0	0.0	0.0	0.0	0.0	0.0	0.0	0.0	0.0	0.0	0.0	0.0	1.0	0.0	1.0	0.0	0.0	1.0	0.0	0.0	0.0	0.0	0.0	1.0	0.0	0.0	0.0	0.0	0.0	0.0	0.0	1.0	0.0	0.0	0.0	0.0	0.0	0.0	0.0	0.0	0.0	0.0	0.0	0.0	0.0
384	70.0	442.0	12.0	172.0	213.0	99.0	260.0	3.0	0.0	0.0	1.0	0.0	2.0	3.0	0.0	1.0	4.0	0.0	0.0	1.0	2.0	713.0	1.0	278.0	3.0	25.0	11.0	9.0	172.0	186.0	46.0	0.0	2.0	0.0	0.0	0.0	1.0	1.0	0.0	1.0	1.0	0.0	0.0	49.0	4.0	99.0	3.0	0.0	3.0
385	1.0	0.0	7.0	0.0	1.0	0.0	0.0	0.0	0.0	0.0	0.0	0.0	0.0	0.0	0.0	0.0	0.0	0.0	2.0	1.0	0.0	0.0	0.0	1.0	1.0	0.0	1.0	2.0	0.0	0.0	0.0	0.0	1.0	0.0	0.0	0.0	0.0	0.0	0.0	0.0	0.0	0.0	0.0	0.0	0.0	1.0	2.0	0.0	0.0
386	1.0	3.0	0.0	0.0	4.0	3.0	1.0	0.0	2.0	1.0	0.0	0.0	0.0	0.0	0.0	0.0	1.0	3.0	1.0	1.0	1.0	4.0	3.0	0.0	1.0	1.0	0.0	2.0	5.0	7.0	2.0	1.0	1.0	0.0	0.0	0.0	0.0	0.0	0.0	0.0	0.0	0.0	0.0	2.0	0.0	0.0	0.0	1.0	0.0
387	4.0	0.0	0.0	2.0	2.0	4.0	0.0	5.0	0.0	0.0	1.0	2.0	1.0	0.0	0.0	0.0	0.0	0.0	3.0	2.0	1.0	1.0	1.0	1.0	0.0	0.0	0.0	0.0	0.0	0.0	0.0	2.0	4.0	0.0	0.0	0.0	0.0	0.0	0.0	0.0	2.0	2.0	4.0	3.0	0.0	0.0	0.0	2.0	0.0
388	0.0	0.0	0.0	0.0	0.0	0.0	0.0	0.0	0.0	0.0	0.0	0.0	0.0	0.0	0.0	0.0	0.0	0.0	2.0	1.0	0.0	0.0	0.0	0.0	1.0	0.0	0.0	0.0	0.0	1.0	0.0	0.0	0.0	0.0	1.0	0.0	1.0	0.0	0.0	0.0	0.0	1.0	0.0	0.0	0.0	0.0	0.0	0.0	0.0
389	0.0	1.0	0.0	0.0	0.0	1.0	0.0	2.0	0.0	0.0	15.0	0.0	10.0	2.0	0.0	1.0	0.0	0.0	5.0	1.0	0.0	0.0	0.0	0.0	0.0	0.0	0.0	0.0	0.0	2.0	23.0	4.0	0.0	1.0	0.0	0.0	13.0	1.0	0.0	1.0	1.0	2.0	2.0	1.0	4.0	1.0	0.0	6.0	0.0
390	6.0	1.0	5.0	2.0	4.0	4.0	2.0	5.0	3.0	4.0	6.0	3.0	3.0	1.0	1.0	4.0	4.0	1.0	2.0	3.0	11.0	1.0	1.0	0.0	0.0	4.0	5.0	2.0	2.0	1.0	0.0	2.0	4.0	0.0	0.0	0.0	2.0	1.0	1.0	1.0	6.0	3.0	6.0	7.0	3.0	1.0	2.0	1.0	2.0
391	0.0	3.0	3.0	0.0	1.0	0.0	1.0	0.0	3.0	1.0	8.0	0.0	2.0	3.0	3.0	1.0	2.0	2.0	1.0	3.0	2.0	1.0	0.0	1.0	0.0	3.0	1.0	2.0	4.0	4.0	1.0	2.0	2.0	5.0	0.0	3.0	0.0	1.0	0.0	3.0	0.0	3.0	3.0	1.0	0.0	0.0	0.0	2.0	1.0
392	9.0	9.0	1.0	2.0	1.0	7.0	2.0	5.0	0.0	5.0	11.0	7.0	3.0	2.0	5.0	5.0	0.0	2.0	12.0	2.0	7.0	1.0	4.0	1.0	8.0	6.0	6.0	1.0	6.0	3.0	7.0	2.0	8.0	0.0	0.0	2.0	6.0	3.0	4.0	2.0	4.0	3.0	8.0	8.0	3.0	2.0	2.0	11.0	3.0
393	0.0	0.0	0.0	0.0	0.0	1.0	0.0	0.0	0.0	0.0	0.0	0.0	0.0	0.0	0.0	0.0	0.0	0.0	4.0	0.0	2.0	0.0	0.0	0.0	0.0	0.0	0.0	0.0	0.0	0.0	0.0	0.0	0.0	0.0	0.0	0.0	0.0	0.0	0.0	0.0	0.0	0.0	1.0	0.0	0.0	1.0	0.0	0.0	0.0
394	0.0	1.0	0.0	0.0	0.0	2.0	0.0	0.0	0.0	0.0	0.0	0.0	0.0	0.0	0.0	0.0	0.0	0.0	2.0	0.0	0.0	0.0	0.0	0.0	3.0	2.0	0.0	1.0	0.0	1.0	0.0	0.0	0.0	0.0	0.0	0.0	0.0	0.0	0.0	0.0	0.0	1.0	1.0	1.0	0.0	1.0	0.0	1.0	1.0
395	1.0	0.0	0.0	0.0	0.0	0.0	0.0	1.0	1.0	1.0	0.0	0.0	2.0	0.0	1.0	1.0	1.0	0.0	1.0	1.0	0.0	1.0	1.0	1.0	2.0	0.0	1.0	2.0	1.0	0.0	1.0	2.0	1.0	0.0	0.0	0.0	1.0	0.0	0.0	0.0	0.0	0.0	1.0	3.0	0.0	0.0	0.0	0.0	2.0
396	0.0	0.0	1.0	3.0	1.0	6.0	1.0	1.0	0.0	0.0	0.0	0.0	1.0	2.0	1.0	2.0	1.0	2.0	1.0	7.0	2.0	1.0	0.0	6.0	0.0	1.0	1.0	2.0	0.0	2.0	0.0	2.0	3.0	14.0	4.0	7.0	0.0	0.0	2.0	3.0	1.0	1.0	1.0	0.0	3.0	2.0	2.0	0.0	2.0
397	2.0	0.0	0.0	0.0	0.0	0.0	0.0	1.0	2.0	1.0	7.0	1.0	4.0	1.0	1.0	2.0	2.0	2.0	2.0	3.0	4.0	3.0	5.0	1.0	0.0	0.0	0.0	0.0	0.0	0.0	0.0	0.0	6.0	2.0	5.0	3.0	4.0	0.0	3.0	2.0	0.0	0.0	0.0	0.0	0.0	0.0	1.0	0.0	0.0
398	3.0	3.0	1.0	1.0	0.0	4.0	1.0	0.0	0.0	0.0	2.0	0.0	0.0	0.0	0.0	2.0	3.0	0.0	0.0	3.0	1.0	0.0	2.0	1.0	3.0	0.0	0.0	0.0	0.0	0.0	0.0	1.0	1.0	0.0	1.0	0.0	0.0	3.0	0.0	2.0	0.0	0.0	0.0	0.0	0.0	0.0	0.0	2.0	0.0
399	0.0	0.0	0.0	0.0	0.0	1.0	1.0	0.0	0.0	0.0	0.0	0.0	1.0	0.0	0.0	0.0	0.0	2.0	0.0	0.0	1.0	1.0	0.0	1.0	0.0	0.0	0.0	1.0	0.0	1.0	0.0	0.0	0.0	0.0	3.0	0.0	0.0	0.0	0.0	1.0	0.0	0.0	1.0	0.0	0.0	0.0	0.0	0.0	0.0
400	0.0	0.0	11.0	0.0	0.0	0.0	1.0	0.0	0.0	0.0	11.0	0.0	0.0	0.0	0.0	0.0	0.0	0.0	17.0	0.0	0.0	0.0	0.0	0.0	0.0	0.0	8.0	0.0	0.0	0.0	0.0	1.0	0.0	0.0	17.0	1.0	0.0	0.0	0.0	0.0	0.0	0.0	12.0	0.0	0.0	0.0	0.0	0.0	0.0
401	3.0	1.0	10.0	1.0	0.0	1.0	1.0	0.0	2.0	6.0	0.0	0.0	2.0	3.0	0.0	0.0	2.0	1.0	3.0	7.0	3.0	0.0	1.0	0.0	1.0	1.0	0.0	4.0	0.0	0.0	0.0	0.0	8.0	2.0	3.0	1.0	0.0	0.0	0.0	3.0	0.0	1.0	3.0	1.0	1.0	4.0	3.0	4.0	0.0
402	3.0	2.0	4.0	1.0	1.0	2.0	0.0	0.0	1.0	1.0	0.0	1.0	0.0	0.0	0.0	1.0	0.0	0.0	3.0	0.0	0.0	0.0	3.0	0.0	1.0	0.0	1.0	1.0	0.0	0.0	1.0	0.0	0.0	1.0	0.0	1.0	0.0	0.0	0.0	1.0	1.0	0.0	0.0	1.0	0.0	0.0	0.0	0.0	1.0
403	0.0	0.0	0.0	0.0	0.0	0.0	0.0	0.0	0.0	0.0	0.0	0.0	0.0	0.0	0.0	1.0	0.0	2.0	1.0	0.0	1.0	0.0	0.0	0.0	0.0	0.0	0.0	0.0	0.0	0.0	0.0	0.0	0.0	1.0	0.0	0.0	0.0	0.0	0.0	0.0	0.0	0.0	0.0	0.0	0.0	0.0	0.0	0.0	0.0
404	0.0	1.0	0.0	0.0	0.0	0.0	0.0	0.0	3.0	1.0	0.0	0.0	0.0	1.0	1.0	0.0	0.0	0.0	2.0	0.0	0.0	1.0	0.0	1.0	2.0	0.0	0.0	1.0	0.0	0.0	0.0	0.0	1.0	0.0	0.0	0.0	1.0	1.0	0.0	1.0	1.0	0.0	0.0	0.0	0.0	0.0	1.0	1.0	0.0
405	0.0	0.0	1.0	0.0	0.0	1.0	1.0	0.0	0.0	0.0	0.0	0.0	1.0	0.0	0.0	0.0	0.0	0.0	1.0	1.0	0.0	1.0	0.0	0.0	0.0	0.0	0.0	1.0	0.0	0.0	0.0	1.0	0.0	0.0	0.0	0.0	0.0	0.0	0.0	0.0	0.0	2.0	2.0	0.0	0.0	0.0	0.0	0.0	0.0
406	17.0	3.0	4.0	12.0	5.0	9.0	4.0	21.0	22.0	8.0	12.0	23.0	11.0	7.0	1.0	3.0	19.0	5.0	21.0	34.0	31.0	8.0	2.0	11.0	8.0	21.0	3.0	17.0	9.0	10.0	3.0	30.0	80.0	38.0	16.0	53.0	5.0	5.0	2.0	7.0	5.0	20.0	7.0	7.0	5.0	7.0	11.0	3.0	4.0
407	0.0	0.0	1.0	0.0	0.0	0.0	0.0	0.0	3.0	7.0	11.0	2.0	10.0	0.0	2.0	5.0	1.0	1.0	6.0	1.0	8.0	2.0	2.0	1.0	0.0	0.0	0.0	0.0	0.0	0.0	0.0	2.0	3.0	2.0	1.0	3.0	1.0	0.0	2.0	4.0	2.0	0.0	11.0	0.0	1.0	0.0	2.0	0.0	0.0
408	7.0	10.0	0.0	4.0	2.0	9.0	21.0	0.0	0.0	0.0	0.0	4.0	0.0	0.0	0.0	4.0	1.0	2.0	11.0	35.0	2.0	18.0	6.0	7.0	5.0	1.0	13.0	3.0	0.0	3.0	0.0	12.0	5.0	5.0	4.0	3.0	2.0	5.0	1.0	2.0	0.0	0.0	4.0	3.0	9.0	3.0	0.0	5.0	6.0
409	0.0	0.0	0.0	0.0	0.0	0.0	0.0	0.0	0.0	1.0	0.0	0.0	1.0	0.0	0.0	0.0	0.0	0.0	1.0	0.0	1.0	0.0	0.0	0.0	0.0	0.0	0.0	0.0	0.0	0.0	0.0	0.0	0.0	0.0	0.0	1.0	0.0	0.0	0.0	0.0	0.0	1.0	1.0	0.0	1.0	0.0	1.0	0.0	0.0
410	0.0	0.0	0.0	0.0	0.0	0.0	0.0	0.0	0.0	0.0	0.0	0.0	0.0	0.0	0.0	0.0	0.0	0.0	1.0	0.0	0.0	0.0	0.0	0.0	0.0	0.0	0.0	0.0	0.0	0.0	0.0	0.0	0.0	0.0	0.0	0.0	0.0	1.0	0.0	0.0	0.0	0.0	0.0	0.0	0.0	0.0	0.0	0.0	0.0
411	0.0	1.0	0.0	1.0	5.0	0.0	0.0	0.0	1.0	0.0	0.0	0.0	2.0	0.0	0.0	0.0	0.0	1.0	1.0	1.0	4.0	3.0	5.0	1.0	0.0	0.0	0.0	0.0	0.0	4.0	0.0	0.0	0.0	3.0	6.0	0.0	0.0	0.0	0.0	0.0	1.0	1.0	1.0	0.0	0.0	0.0	1.0	0.0	0.0
412	1.0	0.0	1.0	0.0	3.0	3.0	3.0	1.0	1.0	1.0	2.0	3.0	1.0	0.0	0.0	3.0	0.0	2.0	1.0	3.0	1.0	1.0	2.0	1.0	0.0	0.0	0.0	0.0	1.0	4.0	0.0	1.0	1.0	0.0	0.0	0.0	1.0	1.0	1.0	0.0	0.0	0.0	2.0	0.0	0.0	0.0	0.0	0.0	0.0
413	2.0	7.0	13.0	92.0	29.0	31.0	91.0	127.0	2.0	123.0	48.0	64.0	208.0	8.0	40.0	154.0	21.0	46.0	12.0	25.0	22.0	136.0	95.0	201.0	70.0	209.0	9.0	11.0	172.0	138.0	93.0	63.0	3.0	30.0	28.0	24.0	36.0	299.0	31.0	79.0	112.0	45.0	112.0	109.0	31.0	5.0	265.0	166.0	37.0
414	0.0	0.0	0.0	0.0	0.0	0.0	2.0	1.0	0.0	1.0	1.0	0.0	0.0	0.0	2.0	0.0	0.0	0.0	1.0	1.0	1.0	3.0	1.0	6.0	2.0	1.0	0.0	0.0	3.0	2.0	1.0	0.0	1.0	0.0	0.0	0.0	2.0	0.0	1.0	0.0	0.0	0.0	1.0	1.0	0.0	0.0	0.0	0.0	0.0
415	4.0	1.0	0.0	1.0	0.0	1.0	0.0	1.0	0.0	6.0	0.0	0.0	0.0	14.0	0.0	1.0	2.0	1.0	3.0	3.0	0.0	2.0	1.0	1.0	4.0	8.0	0.0	26.0	4.0	0.0	0.0	33.0	9.0	1.0	3.0	12.0	5.0	0.0	1.0	1.0	31.0	2.0	4.0	1.0	0.0	1.0	1.0	1.0	2.0
416	18.0	5.0	1.0	12.0	3.0	4.0	6.0	7.0	1.0	8.0	2.0	18.0	3.0	16.0	4.0	15.0	22.0	1.0	2.0	9.0	4.0	1.0	1.0	0.0	17.0	8.0	11.0	22.0	6.0	12.0	22.0	28.0	1.0	4.0	11.0	12.0	6.0	20.0	47.0	13.0	4.0	41.0	0.0	1.0	0.0	1.0	11.0	0.0	10.0
417	8.0	20.0	15.0	7.0	52.0	11.0	11.0	30.0	15.0	23.0	33.0	21.0	17.0	6.0	2.0	13.0	15.0	41.0	8.0	30.0	38.0	48.0	20.0	75.0	2.0	5.0	39.0	36.0	3.0	13.0	3.0	3.0	31.0	32.0	89.0	10.0	18.0	9.0	5.0	54.0	10.0	26.0	46.0	44.0	19.0	18.0	50.0	11.0	27.0
418	20.0	17.0	40.0	15.0	12.0	10.0	12.0	47.0	40.0	93.0	24.0	50.0	30.0	42.0	32.0	17.0	58.0	15.0	8.0	37.0	16.0	39.0	27.0	24.0	29.0	37.0	24.0	19.0	10.0	22.0	53.0	80.0	82.0	118.0	35.0	16.0	34.0	32.0	39.0	13.0	20.0	29.0	9.0	16.0	18.0	61.0	41.0	10.0	14.0
419	0.0	0.0	0.0	0.0	0.0	0.0	0.0	0.0	2.0	1.0	2.0	2.0	2.0	1.0	1.0	1.0	2.0	0.0	4.0	5.0	5.0	0.0	3.0	2.0	0.0	0.0	0.0	0.0	0.0	1.0	0.0	1.0	0.0	2.0	2.0	2.0	1.0	1.0	0.0	0.0	0.0	2.0	4.0	1.0	6.0	2.0	2.0	1.0	4.0
420	35.0	11.0	99.0	19.0	34.0	12.0	4.0	27.0	9.0	7.0	47.0	8.0	15.0	51.0	4.0	65.0	63.0	39.0	7.0	9.0	6.0	21.0	13.0	125.0	0.0	8.0	12.0	0.0	4.0	11.0	8.0	6.0	1.0	13.0	1.0	3.0	13.0	15.0	4.0	4.0	12.0	2.0	2.0	2.0	37.0	11.0	2.0	29.0	0.0
421	0.0	0.0	3.0	0.0	1.0	0.0	0.0	3.0	0.0	0.0	0.0	1.0	1.0	1.0	0.0	0.0	0.0	1.0	2.0	1.0	2.0	0.0	0.0	0.0	0.0	0.0	0.0	0.0	0.0	2.0	0.0	2.0	0.0	0.0	0.0	0.0	0.0	0.0	0.0	2.0	0.0	1.0	0.0	0.0	0.0	0.0	1.0	0.0	1.0
422	2.0	4.0	3.0	2.0	2.0	2.0	4.0	2.0	0.0	4.0	5.0	3.0	3.0	2.0	1.0	2.0	0.0	2.0	8.0	5.0	2.0	7.0	8.0	0.0	5.0	1.0	5.0	0.0	2.0	2.0	8.0	0.0	2.0	0.0	0.0	2.0	1.0	3.0	3.0	1.0	3.0	3.0	20.0	5.0	5.0	7.0	4.0	22.0	4.0
423	0.0	0.0	0.0	0.0	0.0	0.0	0.0	0.0	1.0	0.0	1.0	0.0	1.0	0.0	1.0	0.0	0.0	0.0	1.0	0.0	0.0	0.0	3.0	1.0	0.0	0.0	0.0	0.0	0.0	0.0	0.0	3.0	2.0	5.0	4.0	3.0	2.0	0.0	0.0	0.0	0.0	0.0	0.0	1.0	0.0	0.0	0.0	0.0	0.0
424	6.0	1.0	8.0	6.0	6.0	17.0	6.0	14.0	5.0	8.0	5.0	2.0	3.0	4.0	5.0	4.0	7.0	4.0	6.0	4.0	12.0	2.0	4.0	0.0	3.0	11.0	2.0	3.0	7.0	5.0	0.0	8.0	9.0	0.0	0.0	3.0	1.0	5.0	1.0	2.0	14.0	12.0	4.0	4.0	3.0	2.0	3.0	5.0	2.0
425	29.0	81.0	4.0	12.0	16.0	5.0	2.0	0.0	9.0	1.0	1.0	160.0	0.0	3.0	20.0	0.0	3.0	23.0	12.0	26.0	2.0	28.0	0.0	17.0	5.0	6.0	2.0	3.0	0.0	0.0	3.0	0.0	0.0	0.0	2.0	1.0	0.0	0.0	0.0	0.0	0.0	11.0	24.0	35.0	0.0	80.0	86.0	2.0	119.0
426	5.0	0.0	4.0	0.0	1.0	2.0	2.0	0.0	7.0	0.0	1.0	3.0	1.0	2.0	5.0	2.0	3.0	2.0	5.0	6.0	4.0	1.0	1.0	3.0	4.0	0.0	1.0	2.0	0.0	0.0	2.0	1.0	3.0	0.0	0.0	0.0	1.0	2.0	3.0	0.0	1.0	0.0	0.0	3.0	5.0	0.0	2.0	0.0	1.0
427	0.0	0.0	2.0	0.0	0.0	0.0	0.0	0.0	0.0	0.0	0.0	0.0	0.0	0.0	0.0	0.0	1.0	2.0	4.0	9.0	9.0	0.0	1.0	2.0	0.0	0.0	0.0	0.0	0.0	0.0	0.0	0.0	0.0	0.0	0.0	0.0	0.0	1.0	0.0	0.0	3.0	4.0	4.0	2.0	3.0	1.0	0.0	0.0	0.0
428	6.0	0.0	1.0	1.0	2.0	1.0	2.0	0.0	0.0	2.0	2.0	3.0	3.0	3.0	0.0	0.0	2.0	3.0	3.0	1.0	3.0	0.0	5.0	2.0	3.0	0.0	0.0	2.0	2.0	3.0	1.0	1.0	1.0	2.0	2.0	1.0	0.0	1.0	3.0	1.0	1.0	2.0	3.0	0.0	1.0	1.0	3.0	5.0	1.0
429	1.0	0.0	0.0	0.0	0.0	0.0	0.0	0.0	1.0	0.0	0.0	0.0	0.0	4.0	2.0	2.0	2.0	0.0	1.0	0.0	0.0	2.0	1.0	0.0	1.0	3.0	1.0	0.0	0.0	7.0	2.0	0.0	0.0	0.0	0.0	0.0	0.0	4.0	1.0	0.0	0.0	0.0	0.0	1.0	1.0	0.0	0.0	1.0	0.0
430	4.0	3.0	0.0	0.0	1.0	3.0	1.0	2.0	0.0	0.0	2.0	0.0	0.0	1.0	1.0	1.0	0.0	4.0	2.0	2.0	3.0	3.0	0.0	3.0	0.0	3.0	1.0	2.0	0.0	1.0	2.0	0.0	0.0	0.0	0.0	0.0	0.0	1.0	1.0	1.0	3.0	0.0	2.0	5.0	1.0	2.0	0.0	0.0	0.0
431	0.0	1.0	1.0	0.0	1.0	0.0	2.0	0.0	0.0	0.0	0.0	0.0	0.0	0.0	2.0	0.0	0.0	2.0	2.0	3.0	1.0	2.0	1.0	2.0	2.0	0.0	2.0	1.0	0.0	0.0	0.0	1.0	0.0	0.0	0.0	0.0	0.0	1.0	2.0	0.0	1.0	2.0	1.0	3.0	7.0	1.0	0.0	4.0	0.0
432	1.0	2.0	3.0	2.0	0.0	0.0	1.0	2.0	1.0	1.0	0.0	4.0	1.0	2.0	15.0	3.0	1.0	1.0	2.0	2.0	1.0	0.0	8.0	1.0	16.0	9.0	3.0	3.0	11.0	7.0	1.0	1.0	1.0	0.0	0.0	3.0	0.0	2.0	1.0	0.0	0.0	1.0	0.0	0.0	1.0	0.0	3.0	2.0	1.0
433	1.0	0.0	0.0	0.0	4.0	0.0	0.0	0.0	1.0	1.0	1.0	1.0	0.0	0.0	0.0	1.0	0.0	3.0	2.0	5.0	0.0	3.0	0.0	1.0	0.0	2.0	0.0	0.0	1.0	0.0	1.0	1.0	2.0	0.0	0.0	2.0	3.0	0.0	0.0	0.0	0.0	0.0	0.0	0.0	0.0	0.0	0.0	0.0	0.0
434	0.0	0.0	0.0	0.0	0.0	1.0	3.0	2.0	0.0	0.0	0.0	0.0	0.0	0.0	0.0	0.0	2.0	2.0	18.0	20.0	19.0	7.0	25.0	773.0	0.0	0.0	1.0	0.0	0.0	0.0	1.0	1.0	0.0	0.0	0.0	1.0	1.0	1.0	1.0	2.0	23.0	116.0	67.0	28.0	76.0	227.0	486.0	32.0	7.0
435	0.0	0.0	0.0	0.0	0.0	0.0	0.0	0.0	0.0	0.0	0.0	0.0	0.0	0.0	0.0	0.0	0.0	0.0	1.0	1.0	0.0	0.0	0.0	0.0	0.0	0.0	0.0	0.0	0.0	0.0	0.0	0.0	0.0	1.0	0.0	0.0	0.0	0.0	0.0	0.0	0.0	0.0	1.0	0.0	0.0	0.0	0.0	0.0	0.0
436	0.0	2.0	18.0	0.0	0.0	1.0	0.0	3.0	0.0	6.0	2.0	2.0	4.0	1.0	2.0	1.0	2.0	0.0	1.0	6.0	0.0	4.0	2.0	2.0	4.0	2.0	3.0	5.0	0.0	1.0	2.0	2.0	32.0	1.0	2.0	8.0	1.0	1.0	2.0	2.0	12.0	9.0	1.0	1.0	5.0	2.0	6.0	2.0	3.0
437	0.0	0.0	0.0	0.0	0.0	0.0	0.0	0.0	0.0	0.0	0.0	0.0	0.0	0.0	0.0	0.0	0.0	0.0	3.0	0.0	0.0	0.0	3.0	1.0	0.0	0.0	0.0	0.0	0.0	0.0	0.0	0.0	0.0	0.0	0.0	0.0	0.0	1.0	0.0	0.0	0.0	0.0	0.0	0.0	0.0	0.0	0.0	1.0	0.0
438	0.0	0.0	1.0	0.0	0.0	0.0	0.0	0.0	0.0	0.0	0.0	0.0	0.0	0.0	0.0	0.0	0.0	0.0	1.0	0.0	1.0	0.0	0.0	0.0	0.0	0.0	0.0	0.0	0.0	0.0	0.0	0.0	0.0	0.0	0.0	0.0	0.0	0.0	0.0	0.0	0.0	0.0	0.0	0.0	0.0	0.0	0.0	1.0	0.0
439	4.0	7.0	3.0	0.0	1.0	4.0	0.0	3.0	0.0	6.0	7.0	14.0	3.0	0.0	2.0	3.0	15.0	0.0	1.0	0.0	0.0	0.0	3.0	2.0	8.0	4.0	2.0	3.0	1.0	2.0	14.0	12.0	1.0	1.0	8.0	90.0	0.0	7.0	3.0	3.0	6.0	0.0	0.0	0.0	1.0	11.0	8.0	0.0	9.0
440	0.0	1.0	3.0	0.0	3.0	0.0	0.0	17.0	5.0	11.0	0.0	0.0	18.0	0.0	19.0	21.0	66.0	17.0	1.0	1.0	4.0	15.0	1.0	1.0	0.0	4.0	20.0	1.0	1.0	0.0	1.0	8.0	55.0	2.0	0.0	3.0	27.0	1.0	22.0	41.0	130.0	1.0	0.0	44.0	28.0	0.0	0.0	0.0	2.0
441	0.0	0.0	0.0	0.0	0.0	0.0	0.0	0.0	0.0	0.0	0.0	0.0	0.0	0.0	0.0	0.0	0.0	0.0	0.0	0.0	3.0	0.0	0.0	4.0	3.0	0.0	0.0	2.0	0.0	1.0	1.0	0.0	0.0	1.0	1.0	0.0	1.0	2.0	2.0	0.0	2.0	0.0	0.0	4.0	9.0	5.0	0.0	3.0	0.0
442	1.0	0.0	0.0	0.0	0.0	0.0	0.0	0.0	0.0	0.0	0.0	1.0	0.0	0.0	0.0	0.0	0.0	0.0	1.0	0.0	1.0	0.0	0.0	0.0	0.0	0.0	0.0	0.0	0.0	0.0	0.0	1.0	0.0	0.0	0.0	0.0	1.0	0.0	0.0	2.0	0.0	0.0	0.0	1.0	0.0	0.0	0.0	0.0	0.0
443	3.0	5.0	3.0	6.0	8.0	7.0	3.0	1.0	3.0	3.0	4.0	3.0	0.0	2.0	2.0	3.0	2.0	10.0	7.0	0.0	3.0	5.0	4.0	2.0	9.0	4.0	1.0	2.0	7.0	4.0	0.0	1.0	4.0	0.0	1.0	0.0	15.0	2.0	11.0	3.0	0.0	2.0	0.0	3.0	3.0	0.0	0.0	2.0	0.0
444	1.0	1.0	0.0	0.0	2.0	1.0	1.0	0.0	0.0	0.0	1.0	0.0	1.0	0.0	1.0	0.0	1.0	0.0	0.0	0.0	1.0	0.0	1.0	1.0	0.0	0.0	0.0	0.0	0.0	0.0	0.0	0.0	0.0	0.0	0.0	0.0	1.0	0.0	0.0	0.0	0.0	0.0	0.0	0.0	2.0	1.0	1.0	0.0	0.0
445	0.0	2.0	0.0	0.0	1.0	0.0	1.0	0.0	0.0	0.0	0.0	1.0	0.0	1.0	0.0	1.0	0.0	0.0	2.0	0.0	3.0	0.0	0.0	0.0	0.0	0.0	0.0	0.0	1.0	0.0	0.0	1.0	0.0	0.0	0.0	2.0	0.0	0.0	0.0	0.0	0.0	0.0	0.0	0.0	0.0	0.0	0.0	0.0	0.0
446	1.0	4.0	3.0	1.0	0.0	1.0	2.0	0.0	0.0	4.0	2.0	2.0	6.0	5.0	2.0	3.0	4.0	3.0	5.0	2.0	2.0	6.0	0.0	3.0	1.0	0.0	1.0	1.0	1.0	1.0	4.0	1.0	3.0	2.0	3.0	0.0	0.0	3.0	3.0	4.0	2.0	6.0	2.0	1.0	5.0	0.0	2.0	4.0	0.0
447	4.0	1.0	1.0	5.0	3.0	2.0	5.0	1.0	3.0	1.0	0.0	1.0	0.0	1.0	1.0	4.0	1.0	1.0	18.0	5.0	3.0	8.0	1.0	2.0	2.0	7.0	3.0	3.0	1.0	2.0	0.0	1.0	1.0	1.0	0.0	0.0	1.0	2.0	5.0	0.0	2.0	1.0	5.0	11.0	3.0	4.0	0.0	4.0	0.0
448	0.0	0.0	0.0	0.0	0.0	0.0	1.0	0.0	0.0	0.0	0.0	1.0	0.0	0.0	0.0	0.0	0.0	0.0	7.0	10.0	0.0	1.0	1.0	2.0	0.0	2.0	4.0	0.0	1.0	0.0	0.0	0.0	1.0	0.0	1.0	1.0	1.0	0.0	0.0	0.0	0.0	1.0	4.0	1.0	0.0	1.0	0.0	3.0	2.0
449	0.0	0.0	0.0	2.0	1.0	0.0	0.0	0.0	0.0	2.0	1.0	1.0	3.0	1.0	1.0	4.0	0.0	1.0	1.0	0.0	1.0	0.0	0.0	3.0	0.0	2.0	1.0	1.0	4.0	2.0	0.0	0.0	0.0	2.0	3.0	0.0	0.0	1.0	0.0	0.0	0.0	1.0	0.0	3.0	1.0	0.0	0.0	0.0	0.0
450	0.0	0.0	0.0	0.0	0.0	0.0	0.0	1.0	0.0	0.0	0.0	0.0	0.0	1.0	1.0	0.0	0.0	0.0	0.0	0.0	1.0	0.0	0.0	0.0	1.0	0.0	0.0	3.0	0.0	0.0	0.0	1.0	0.0	1.0	0.0	1.0	0.0	1.0	0.0	1.0	0.0	0.0	0.0	0.0	1.0	0.0	0.0	0.0	1.0
451	1.0	1.0	0.0	0.0	2.0	0.0	0.0	0.0	0.0	1.0	1.0	0.0	1.0	0.0	0.0	1.0	0.0	0.0	3.0	1.0	1.0	1.0	1.0	0.0	1.0	0.0	4.0	0.0	1.0	1.0	0.0	0.0	0.0	0.0	0.0	0.0	1.0	0.0	0.0	0.0	0.0	0.0	1.0	0.0	0.0	0.0	0.0	0.0	6.0
452	0.0	0.0	0.0	0.0	0.0	0.0	0.0	0.0	0.0	0.0	1.0	0.0	0.0	0.0	0.0	0.0	0.0	0.0	1.0	0.0	0.0	0.0	0.0	0.0	0.0	0.0	0.0	0.0	0.0	0.0	0.0	0.0	0.0	0.0	0.0	0.0	0.0	0.0	0.0	0.0	0.0	0.0	0.0	0.0	0.0	1.0	0.0	0.0	0.0
453	1.0	5.0	1.0	4.0	6.0	5.0	4.0	0.0	0.0	1.0	2.0	1.0	0.0	1.0	3.0	4.0	2.0	2.0	7.0	3.0	1.0	13.0	2.0	9.0	3.0	2.0	1.0	1.0	3.0	15.0	3.0	1.0	0.0	1.0	0.0	0.0	3.0	1.0	0.0	0.0	0.0	0.0	2.0	5.0	7.0	3.0	0.0	1.0	0.0
454	1.0	0.0	0.0	1.0	3.0	1.0	0.0	3.0	0.0	0.0	1.0	0.0	0.0	0.0	0.0	1.0	3.0	3.0	5.0	1.0	2.0	1.0	0.0	3.0	0.0	1.0	0.0	1.0	1.0	0.0	1.0	1.0	3.0	1.0	2.0	1.0	5.0	4.0	1.0	0.0	0.0	1.0	0.0	0.0	0.0	0.0	1.0	0.0	0.0
455	24.0	12.0	12.0	15.0	11.0	7.0	12.0	13.0	0.0	2.0	1.0	1.0	1.0	1.0	1.0	1.0	5.0	4.0	6.0	5.0	6.0	8.0	4.0	3.0	2.0	6.0	0.0	2.0	4.0	3.0	0.0	3.0	3.0	3.0	4.0	6.0	0.0	3.0	3.0	5.0	3.0	5.0	2.0	5.0	1.0	4.0	0.0	3.0	3.0
456	1.0	0.0	3.0	1.0	2.0	3.0	0.0	0.0	2.0	0.0	0.0	0.0	0.0	0.0	1.0	0.0	1.0	0.0	1.0	1.0	0.0	0.0	2.0	0.0	0.0	0.0	1.0	1.0	1.0	4.0	2.0	0.0	0.0	0.0	0.0	0.0	2.0	0.0	0.0	1.0	0.0	0.0	0.0	0.0	0.0	1.0	0.0	0.0	0.0
457	20.0	22.0	36.0	18.0	17.0	19.0	14.0	1.0	24.0	13.0	5.0	23.0	13.0	17.0	10.0	10.0	3.0	16.0	6.0	5.0	7.0	0.0	19.0	0.0	41.0	10.0	35.0	20.0	15.0	4.0	30.0	9.0	17.0	1.0	0.0	4.0	3.0	13.0	3.0	0.0	4.0	13.0	20.0	26.0	20.0	4.0	6.0	7.0	6.0
458	3.0	2.0	1.0	0.0	1.0	0.0	0.0	2.0	5.0	0.0	3.0	0.0	2.0	1.0	1.0	1.0	0.0	8.0	2.0	4.0	3.0	8.0	2.0	3.0	1.0	2.0	0.0	2.0	4.0	0.0	2.0	1.0	1.0	0.0	2.0	1.0	0.0	1.0	0.0	2.0	4.0	0.0	6.0	0.0	4.0	2.0	2.0	3.0	2.0
459	3.0	1.0	0.0	3.0	0.0	0.0	1.0	2.0	6.0	3.0	1.0	0.0	4.0	6.0	0.0	1.0	1.0	1.0	1.0	0.0	7.0	0.0	0.0	0.0	0.0	0.0	4.0	10.0	2.0	2.0	2.0	5.0	4.0	1.0	2.0	10.0	5.0	2.0	6.0	2.0	2.0	3.0	1.0	2.0	0.0	1.0	1.0	2.0	8.0
460	0.0	2.0	1.0	0.0	0.0	0.0	0.0	0.0	0.0	0.0	0.0	0.0	0.0	0.0	0.0	0.0	1.0	0.0	2.0	0.0	0.0	0.0	0.0	1.0	0.0	0.0	1.0	0.0	0.0	0.0	0.0	0.0	0.0	0.0	0.0	0.0	0.0	0.0	0.0	0.0	0.0	0.0	1.0	0.0	1.0	0.0	0.0	0.0	0.0
461	0.0	0.0	3.0	2.0	0.0	2.0	0.0	11.0	7.0	52.0	2.0	2.0	9.0	4.0	5.0	0.0	1.0	0.0	0.0	6.0	20.0	12.0	0.0	1.0	0.0	21.0	0.0	93.0	1.0	0.0	1.0	13.0	2.0	2.0	18.0	139.0	1.0	1.0	1.0	0.0	10.0	5.0	11.0	1.0	6.0	20.0	10.0	1.0	18.0
462	2.0	0.0	1.0	1.0	2.0	1.0	1.0	1.0	0.0	1.0	4.0	4.0	2.0	2.0	1.0	2.0	5.0	1.0	1.0	2.0	1.0	1.0	0.0	1.0	0.0	3.0	0.0	1.0	0.0	0.0	0.0	2.0	2.0	3.0	11.0	2.0	4.0	1.0	3.0	2.0	12.0	7.0	0.0	2.0	2.0	0.0	1.0	3.0	3.0
463	1.0	3.0	2.0	1.0	2.0	3.0	1.0	0.0	0.0	1.0	0.0	1.0	1.0	0.0	0.0	1.0	0.0	1.0	6.0	8.0	3.0	0.0	0.0	25.0	0.0	0.0	0.0	0.0	0.0	2.0	0.0	1.0	0.0	0.0	0.0	2.0	0.0	0.0	0.0	0.0	1.0	0.0	6.0	1.0	0.0	1.0	1.0	1.0	0.0
464	7.0	6.0	5.0	5.0	1.0	1.0	0.0	3.0	2.0	1.0	0.0	5.0	4.0	3.0	2.0	4.0	5.0	0.0	10.0	6.0	9.0	7.0	13.0	2.0	6.0	9.0	4.0	5.0	3.0	5.0	9.0	11.0	8.0	5.0	13.0	19.0	5.0	2.0	12.0	3.0	7.0	23.0	4.0	17.0	34.0	12.0	6.0	10.0	16.0
465	0.0	0.0	0.0	0.0	0.0	0.0	1.0	0.0	0.0	0.0	0.0	0.0	0.0	0.0	0.0	1.0	0.0	1.0	2.0	0.0	0.0	0.0	0.0	0.0	0.0	0.0	0.0	0.0	0.0	0.0	0.0	0.0	0.0	0.0	0.0	0.0	0.0	1.0	0.0	0.0	0.0	0.0	0.0	0.0	0.0	0.0	0.0	0.0	0.0
466	2.0	6.0	3.0	2.0	8.0	5.0	2.0	0.0	2.0	4.0	9.0	1.0	0.0	0.0	4.0	9.0	0.0	4.0	5.0	15.0	4.0	7.0	6.0	17.0	1.0	4.0	3.0	4.0	4.0	13.0	1.0	1.0	2.0	4.0	6.0	2.0	3.0	2.0	1.0	0.0	4.0	0.0	1.0	6.0	2.0	1.0	4.0	4.0	0.0
467	0.0	0.0	1.0	1.0	1.0	0.0	1.0	0.0	0.0	0.0	0.0	0.0	0.0	0.0	0.0	0.0	2.0	0.0	3.0	2.0	0.0	0.0	0.0	1.0	1.0	0.0	1.0	1.0	0.0	0.0	1.0	1.0	1.0	0.0	0.0	0.0	1.0	0.0	0.0	0.0	0.0	1.0	0.0	3.0	0.0	1.0	0.0	0.0	0.0
468	6.0	3.0	6.0	0.0	5.0	1.0	3.0	3.0	3.0	25.0	16.0	9.0	1.0	26.0	23.0	5.0	7.0	1.0	6.0	9.0	15.0	11.0	14.0	3.0	5.0	19.0	28.0	19.0	8.0	5.0	7.0	7.0	17.0	14.0	7.0	4.0	1.0	8.0	1.0	32.0	23.0	25.0	19.0	14.0	28.0	12.0	6.0	1.0	27.0
469	28.0	31.0	20.0	5.0	27.0	17.0	115.0	7.0	10.0	6.0	14.0	10.0	6.0	18.0	30.0	12.0	24.0	29.0	16.0	33.0	29.0	11.0	6.0	62.0	11.0	38.0	12.0	34.0	27.0	5.0	49.0	9.0	14.0	34.0	20.0	14.0	21.0	7.0	3.0	8.0	7.0	28.0	31.0	9.0	3.0	6.0	35.0	25.0	48.0
470	1.0	0.0	1.0	0.0	1.0	2.0	0.0	2.0	1.0	0.0	0.0	1.0	1.0	1.0	0.0	0.0	4.0	0.0	4.0	1.0	1.0	0.0	0.0	0.0	0.0	2.0	0.0	0.0	1.0	0.0	0.0	2.0	1.0	4.0	2.0	2.0	2.0	1.0	1.0	1.0	0.0	3.0	1.0	0.0	1.0	0.0	1.0	1.0	1.0
471	6.0	2.0	0.0	4.0	1.0	4.0	0.0	14.0	7.0	1.0	0.0	3.0	8.0	4.0	0.0	1.0	3.0	0.0	2.0	0.0	6.0	1.0	0.0	0.0	0.0	2.0	4.0	6.0	5.0	0.0	1.0	5.0	10.0	0.0	0.0	2.0	2.0	1.0	6.0	1.0	5.0	4.0	2.0	5.0	1.0	1.0	3.0	0.0	2.0
472	0.0	3.0	0.0	4.0	3.0	3.0	0.0	1.0	2.0	0.0	2.0	0.0	0.0	1.0	3.0	3.0	1.0	10.0	2.0	1.0	1.0	4.0	1.0	0.0	9.0	0.0	6.0	9.0	2.0	0.0	2.0	0.0	1.0	0.0	0.0	0.0	4.0	0.0	1.0	0.0	0.0	1.0	1.0	3.0	0.0	0.0	1.0	1.0	0.0
473	0.0	2.0	0.0	1.0	0.0	2.0	0.0	1.0	1.0	2.0	0.0	3.0	2.0	0.0	1.0	1.0	2.0	0.0	1.0	0.0	0.0	0.0	0.0	1.0	0.0	0.0	1.0	1.0	0.0	0.0	1.0	3.0	4.0	3.0	2.0	2.0	3.0	1.0	2.0	0.0	4.0	0.0	2.0	0.0	3.0	1.0	2.0	4.0	4.0
474	2.0	5.0	2.0	3.0	0.0	5.0	1.0	2.0	5.0	1.0	0.0	11.0	3.0	24.0	23.0	5.0	21.0	22.0	7.0	5.0	0.0	2.0	7.0	1.0	28.0	5.0	1.0	1.0	1.0	73.0	2.0	47.0	10.0	8.0	3.0	2.0	0.0	23.0	47.0	291.0	52.0	62.0	23.0	4.0	15.0	180.0	2.0	1.0	2.0
475	0.0	0.0	2.0	2.0	0.0	0.0	0.0	0.0	0.0	0.0	0.0	0.0	0.0	0.0	0.0	0.0	0.0	0.0	1.0	0.0	0.0	0.0	0.0	0.0	0.0	0.0	0.0	0.0	0.0	1.0	0.0	0.0	0.0	0.0	0.0	0.0	0.0	0.0	0.0	1.0	0.0	0.0	0.0	0.0	0.0	0.0	0.0	0.0	0.0
476	6.0	6.0	0.0	6.0	8.0	3.0	16.0	1.0	0.0	1.0	0.0	2.0	0.0	4.0	0.0	0.0	0.0	5.0	2.0	8.0	0.0	1.0	8.0	0.0	3.0	1.0	4.0	5.0	1.0	4.0	2.0	5.0	3.0	0.0	1.0	1.0	2.0	3.0	0.0	0.0	0.0	0.0	0.0	0.0	0.0	0.0	1.0	3.0	5.0
477	5.0	3.0	2.0	4.0	2.0	4.0	2.0	0.0	2.0	1.0	1.0	2.0	0.0	2.0	2.0	6.0	2.0	4.0	2.0	6.0	6.0	8.0	1.0	5.0	1.0	3.0	0.0	0.0	1.0	1.0	2.0	3.0	0.0	1.0	4.0	0.0	6.0	7.0	6.0	0.0	0.0	1.0	4.0	8.0	1.0	2.0	0.0	0.0	0.0
478	1.0	6.0	2.0	5.0	11.0	5.0	1.0	9.0	7.0	3.0	16.0	0.0	10.0	0.0	7.0	7.0	11.0	1.0	2.0	4.0	2.0	9.0	4.0	1.0	3.0	1.0	3.0	6.0	3.0	13.0	3.0	7.0	10.0	8.0	13.0	9.0	3.0	2.0	4.0	4.0	5.0	14.0	0.0	5.0	6.0	1.0	3.0	1.0	3.0
479	16.0	9.0	5.0	4.0	8.0	11.0	12.0	7.0	0.0	5.0	4.0	3.0	3.0	3.0	9.0	3.0	3.0	2.0	7.0	5.0	14.0	0.0	8.0	6.0	8.0	4.0	5.0	4.0	5.0	4.0	6.0	4.0	0.0	2.0	1.0	0.0	6.0	2.0	2.0	5.0	0.0	3.0	13.0	5.0	5.0	4.0	0.0	2.0	0.0
480	0.0	0.0	0.0	0.0	0.0	2.0	0.0	0.0	1.0	0.0	0.0	0.0	0.0	0.0	0.0	0.0	4.0	1.0	4.0	1.0	1.0	0.0	1.0	1.0	4.0	0.0	0.0	0.0	0.0	1.0	2.0	1.0	0.0	0.0	1.0	0.0	0.0	1.0	0.0	0.0	2.0	0.0	1.0	0.0	0.0	0.0	0.0	0.0	0.0
481	0.0	0.0	0.0	0.0	0.0	0.0	0.0	1.0	0.0	2.0	0.0	0.0	1.0	2.0	2.0	2.0	1.0	0.0	11.0	0.0	7.0	0.0	1.0	2.0	0.0	0.0	0.0	0.0	0.0	0.0	0.0	1.0	0.0	4.0	2.0	3.0	3.0	0.0	1.0	1.0	1.0	0.0	0.0	0.0	6.0	1.0	0.0	0.0	0.0
482	1.0	5.0	0.0	1.0	4.0	3.0	12.0	0.0	0.0	0.0	0.0	2.0	1.0	0.0	1.0	0.0	0.0	0.0	0.0	2.0	1.0	2.0	0.0	1.0	0.0	0.0	1.0	0.0	1.0	0.0	0.0	5.0	8.0	9.0	5.0	4.0	0.0	1.0	0.0	3.0	0.0	0.0	1.0	0.0	2.0	0.0	0.0	0.0	0.0
483	2.0	0.0	2.0	5.0	1.0	1.0	1.0	1.0	0.0	1.0	1.0	1.0	2.0	0.0	0.0	0.0	1.0	0.0	1.0	0.0	1.0	2.0	2.0	0.0	0.0	1.0	0.0	3.0	1.0	2.0	1.0	1.0	2.0	2.0	1.0	1.0	0.0	0.0	1.0	2.0	1.0	0.0	3.0	2.0	0.0	3.0	0.0	0.0	2.0
484	0.0	1.0	2.0	0.0	0.0	0.0	1.0	0.0	3.0	0.0	0.0	1.0	0.0	2.0	2.0	1.0	3.0	3.0	0.0	1.0	0.0	1.0	0.0	2.0	1.0	0.0	0.0	0.0	0.0	0.0	2.0	0.0	1.0	0.0	0.0	0.0	1.0	1.0	0.0	0.0	1.0	0.0	1.0	3.0	0.0	0.0	0.0	0.0	0.0
485	1.0	0.0	0.0	2.0	0.0	1.0	1.0	1.0	3.0	2.0	1.0	0.0	0.0	2.0	0.0	3.0	0.0	1.0	0.0	0.0	0.0	3.0	3.0	1.0	2.0	0.0	0.0	1.0	1.0	2.0	0.0	0.0	1.0	0.0	3.0	1.0	1.0	0.0	0.0	0.0	0.0	2.0	2.0	0.0	0.0	1.0	0.0	1.0	1.0
486	74.0	520.0	350.0	269.0	472.0	200.0	135.0	117.0	152.0	24.0	607.0	104.0	191.0	61.0	136.0	182.0	181.0	265.0	231.0	273.0	143.0	815.0	143.0	344.0	219.0	99.0	104.0	302.0	296.0	709.0	104.0	38.0	94.0	286.0	124.0	123.0	143.0	173.0	57.0	105.0	173.0	235.0	223.0	289.0	204.0	210.0	439.0	96.0	270.0
487	1.0	2.0	0.0	1.0	2.0	5.0	19.0	1.0	2.0	4.0	3.0	0.0	2.0	0.0	1.0	1.0	0.0	7.0	3.0	5.0	6.0	12.0	5.0	3.0	3.0	11.0	1.0	1.0	19.0	8.0	3.0	3.0	3.0	0.0	2.0	7.0	7.0	6.0	4.0	0.0	1.0	1.0	1.0	0.0	0.0	0.0	0.0	4.0	1.0
488	1.0	0.0	6.0	1.0	0.0	2.0	0.0	0.0	0.0	0.0	0.0	0.0	0.0	3.0	0.0	2.0	0.0	0.0	2.0	1.0	1.0	0.0	0.0	0.0	2.0	0.0	0.0	0.0	0.0	1.0	0.0	1.0	3.0	1.0	0.0	0.0	2.0	0.0	0.0	0.0	1.0	1.0	1.0	0.0	1.0	0.0	0.0	1.0	3.0
489	0.0	0.0	0.0	0.0	0.0	0.0	0.0	0.0	0.0	0.0	0.0	0.0	0.0	0.0	0.0	0.0	0.0	0.0	0.0	0.0	0.0	0.0	0.0	0.0	0.0	0.0	0.0	0.0	0.0	0.0	0.0	0.0	0.0	0.0	0.0	0.0	0.0	0.0	0.0	0.0	0.0	0.0	1.0	0.0	1.0	0.0	0.0	0.0	0.0
490	10.0	2.0	5.0	10.0	7.0	20.0	16.0	8.0	5.0	4.0	7.0	5.0	3.0	15.0	12.0	3.0	7.0	3.0	14.0	10.0	0.0	3.0	1.0	1.0	23.0	12.0	30.0	5.0	15.0	2.0	4.0	6.0	26.0	2.0	11.0	6.0	6.0	13.0	6.0	5.0	5.0	8.0	19.0	2.0	22.0	4.0	4.0	8.0	14.0
491	3.0	1.0	1.0	1.0	1.0	2.0	0.0	1.0	4.0	2.0	0.0	4.0	0.0	5.0	2.0	6.0	16.0	1.0	0.0	3.0	0.0	65.0	0.0	0.0	11.0	0.0	10.0	48.0	9.0	1.0	31.0	87.0	1.0	26.0	41.0	594.0	40.0	3.0	3.0	19.0	8.0	0.0	1.0	36.0	2.0	1.0	7.0	0.0	2.0
492	4.0	1.0	0.0	1.0	0.0	3.0	1.0	26.0	17.0	33.0	2.0	14.0	5.0	0.0	2.0	1.0	2.0	0.0	5.0	2.0	2.0	0.0	1.0	0.0	3.0	2.0	2.0	7.0	2.0	3.0	3.0	7.0	19.0	2.0	1.0	11.0	0.0	0.0	10.0	1.0	1.0	4.0	7.0	0.0	1.0	12.0	9.0	3.0	0.0
493	24.0	14.0	33.0	7.0	10.0	19.0	2.0	4.0	4.0	3.0	10.0	5.0	5.0	2.0	9.0	5.0	1.0	5.0	10.0	11.0	4.0	5.0	5.0	5.0	8.0	5.0	29.0	9.0	13.0	4.0	2.0	5.0	15.0	0.0	1.0	3.0	3.0	3.0	5.0	8.0	5.0	8.0	20.0	8.0	1.0	4.0	5.0	16.0	3.0
494	0.0	0.0	0.0	0.0	0.0	0.0	1.0	2.0	3.0	0.0	0.0	0.0	0.0	5.0	0.0	1.0	0.0	1.0	3.0	1.0	5.0	0.0	1.0	1.0	0.0	0.0	3.0	2.0	3.0	2.0	2.0	0.0	0.0	2.0	1.0	1.0	2.0	1.0	6.0	0.0	1.0	1.0	0.0	4.0	1.0	4.0	0.0	1.0	0.0
495	5.0	8.0	10.0	7.0	6.0	4.0	4.0	5.0	10.0	10.0	5.0	3.0	8.0	5.0	9.0	10.0	20.0	12.0	16.0	16.0	9.0	14.0	13.0	7.0	6.0	6.0	8.0	3.0	13.0	9.0	12.0	5.0	7.0	6.0	7.0	7.0	9.0	7.0	10.0	12.0	4.0	11.0	9.0	4.0	13.0	11.0	6.0	13.0	6.0
496	7.0	3.0	8.0	22.0	0.0	5.0	3.0	8.0	3.0	21.0	0.0	9.0	1.0	10.0	2.0	3.0	15.0	2.0	4.0	5.0	5.0	3.0	9.0	4.0	3.0	10.0	5.0	12.0	3.0	1.0	5.0	24.0	9.0	18.0	9.0	12.0	5.0	9.0	24.0	8.0	17.0	7.0	3.0	5.0	19.0	15.0	32.0	7.0	8.0
497	0.0	1.0	0.0	0.0	0.0	0.0	0.0	0.0	1.0	0.0	0.0	1.0	0.0	1.0	0.0	1.0	0.0	1.0	1.0	0.0	3.0	1.0	1.0	0.0	0.0	0.0	0.0	0.0	0.0	0.0	0.0	0.0	1.0	0.0	0.0	1.0	0.0	0.0	0.0	3.0	0.0	0.0	1.0	0.0	0.0	0.0	0.0	1.0	2.0
498	1.0	2.0	1.0	0.0	3.0	3.0	0.0	0.0	1.0	0.0	1.0	0.0	0.0	1.0	2.0	2.0	0.0	0.0	1.0	4.0	2.0	1.0	1.0	1.0	0.0	0.0	1.0	1.0	0.0	0.0	3.0	0.0	0.0	0.0	2.0	0.0	2.0	0.0	0.0	0.0	0.0	1.0	2.0	3.0	0.0	0.0	0.0	0.0	0.0
499	3.0	1.0	0.0	1.0	0.0	0.0	2.0	0.0	0.0	0.0	0.0	1.0	0.0	0.0	2.0	1.0	2.0	1.0	2.0	1.0	1.0	0.0	1.0	4.0	0.0	4.0	0.0	0.0	0.0	3.0	0.0	0.0	0.0	0.0	1.0	1.0	1.0	1.0	0.0	0.0	0.0	0.0	3.0	0.0	0.0	3.0	0.0	2.0	0.0
500	1.0	0.0	9.0	1.0	2.0	3.0	0.0	4.0	4.0	6.0	9.0	5.0	5.0	0.0	2.0	2.0	0.0	2.0	8.0	3.0	8.0	0.0	3.0	3.0	5.0	1.0	2.0	0.0	4.0	4.0	0.0	3.0	0.0	0.0	0.0	1.0	0.0	1.0	1.0	0.0	2.0	2.0	8.0	3.0	3.0	2.0	0.0	4.0	3.0
501	1.0	2.0	4.0	2.0	2.0	2.0	1.0	0.0	3.0	1.0	0.0	1.0	0.0	1.0	2.0	1.0	2.0	0.0	2.0	0.0	1.0	0.0	1.0	0.0	2.0	0.0	2.0	1.0	0.0	0.0	5.0	0.0	2.0	0.0	0.0	0.0	0.0	0.0	0.0	0.0	1.0	0.0	3.0	4.0	0.0	0.0	0.0	0.0	1.0
502	1.0	4.0	1.0	3.0	3.0	0.0	11.0	2.0	5.0	3.0	6.0	0.0	5.0	2.0	4.0	3.0	0.0	1.0	8.0	2.0	4.0	6.0	9.0	0.0	9.0	5.0	4.0	1.0	5.0	0.0	3.0	1.0	2.0	0.0	0.0	1.0	7.0	2.0	1.0	1.0	0.0	5.0	5.0	3.0	1.0	0.0	0.0	5.0	0.0
503	0.0	4.0	1.0	1.0	5.0	1.0	0.0	2.0	0.0	3.0	6.0	0.0	6.0	1.0	2.0	1.0	0.0	2.0	8.0	2.0	2.0	1.0	4.0	3.0	0.0	3.0	0.0	2.0	1.0	3.0	1.0	0.0	0.0	0.0	1.0	0.0	0.0	1.0	0.0	0.0	6.0	0.0	1.0	3.0	0.0	0.0	1.0	1.0	0.0
504	4.0	1.0	3.0	0.0	2.0	0.0	1.0	1.0	1.0	0.0	0.0	0.0	0.0	0.0	0.0	0.0	0.0	0.0	2.0	0.0	1.0	0.0	4.0	0.0	0.0	0.0	1.0	0.0	1.0	1.0	0.0	0.0	0.0	1.0	0.0	5.0	2.0	0.0	0.0	2.0	0.0	0.0	0.0	0.0	0.0	0.0	2.0	1.0	0.0
505	0.0	1.0	0.0	0.0	1.0	1.0	0.0	3.0	5.0	4.0	19.0	3.0	0.0	0.0	2.0	1.0	0.0	9.0	4.0	4.0	0.0	19.0	1.0	8.0	2.0	26.0	0.0	0.0	4.0	5.0	2.0	1.0	9.0	1.0	7.0	0.0	2.0	2.0	6.0	14.0	2.0	0.0	1.0	4.0	0.0	1.0	9.0	3.0	7.0
506	0.0	1.0	1.0	0.0	1.0	0.0	0.0	0.0	0.0	0.0	0.0	1.0	1.0	1.0	0.0	1.0	0.0	1.0	1.0	1.0	1.0	0.0	0.0	0.0	0.0	0.0	1.0	0.0	0.0	1.0	0.0	0.0	1.0	0.0	0.0	0.0	2.0	0.0	0.0	0.0	0.0	1.0	0.0	1.0	0.0	0.0	1.0	1.0	1.0
507	21.0	34.0	11.0	21.0	15.0	37.0	33.0	6.0	16.0	7.0	5.0	10.0	8.0	17.0	14.0	25.0	7.0	12.0	50.0	33.0	33.0	32.0	16.0	28.0	16.0	45.0	36.0	10.0	18.0	17.0	30.0	14.0	3.0	3.0	3.0	8.0	18.0	15.0	10.0	5.0	5.0	10.0	19.0	36.0	30.0	13.0	0.0	8.0	0.0
508	0.0	0.0	0.0	0.0	0.0	0.0	0.0	0.0	0.0	1.0	1.0	0.0	0.0	0.0	0.0	0.0	1.0	1.0	1.0	0.0	0.0	0.0	1.0	0.0	0.0	0.0	0.0	1.0	0.0	0.0	1.0	0.0	0.0	0.0	0.0	0.0	1.0	0.0	0.0	1.0	0.0	0.0	0.0	0.0	0.0	0.0	2.0	1.0	0.0
509	0.0	0.0	0.0	1.0	0.0	0.0	1.0	0.0	0.0	0.0	0.0	1.0	0.0	2.0	0.0	0.0	0.0	0.0	0.0	0.0	0.0	0.0	0.0	0.0	2.0	1.0	0.0	0.0	0.0	0.0	1.0	0.0	0.0	0.0	0.0	0.0	1.0	0.0	0.0	0.0	0.0	0.0	0.0	0.0	0.0	0.0	0.0	0.0	0.0
510	3.0	6.0	1.0	6.0	2.0	5.0	5.0	3.0	0.0	2.0	6.0	6.0	3.0	2.0	3.0	5.0	0.0	3.0	8.0	3.0	11.0	1.0	6.0	1.0	3.0	1.0	11.0	4.0	1.0	0.0	6.0	2.0	0.0	1.0	0.0	0.0	2.0	3.0	1.0	4.0	3.0	3.0	14.0	4.0	3.0	4.0	6.0	16.0	0.0
511	1.0	2.0	0.0	2.0	1.0	1.0	1.0	1.0	5.0	0.0	0.0	0.0	1.0	0.0	0.0	1.0	0.0	0.0	2.0	0.0	1.0	2.0	0.0	0.0	0.0	1.0	0.0	1.0	2.0	0.0	0.0	1.0	1.0	0.0	1.0	2.0	0.0	0.0	0.0	2.0	0.0	2.0	0.0	0.0	1.0	0.0	0.0	0.0	0.0
512	1.0	0.0	0.0	0.0	0.0	0.0	2.0	0.0	0.0	0.0	0.0	0.0	0.0	1.0	0.0	1.0	0.0	1.0	1.0	0.0	0.0	0.0	0.0	0.0	0.0	0.0	0.0	0.0	2.0	1.0	0.0	0.0	1.0	0.0	0.0	0.0	0.0	0.0	0.0	1.0	0.0	0.0	0.0	2.0	0.0	0.0	0.0	0.0	0.0
513	6.0	3.0	5.0	1.0	4.0	4.0	6.0	3.0	1.0	2.0	4.0	1.0	2.0	2.0	1.0	8.0	2.0	5.0	4.0	0.0	1.0	2.0	2.0	0.0	9.0	5.0	7.0	6.0	7.0	3.0	8.0	7.0	2.0	0.0	3.0	1.0	8.0	3.0	3.0	0.0	1.0	1.0	3.0	7.0	3.0	0.0	1.0	5.0	3.0
514	1.0	5.0	4.0	2.0	4.0	7.0	3.0	3.0	5.0	1.0	2.0	4.0	1.0	2.0	0.0	1.0	2.0	1.0	2.0	1.0	2.0	5.0	4.0	0.0	2.0	1.0	1.0	0.0	3.0	1.0	1.0	2.0	5.0	0.0	1.0	1.0	1.0	2.0	3.0	0.0	0.0	2.0	3.0	6.0	1.0	0.0	5.0	6.0	1.0
515	2.0	0.0	8.0	5.0	1.0	3.0	7.0	1.0	1.0	3.0	2.0	2.0	4.0	1.0	2.0	5.0	1.0	5.0	2.0	5.0	1.0	6.0	1.0	9.0	4.0	3.0	2.0	1.0	2.0	4.0	7.0	2.0	1.0	0.0	0.0	2.0	0.0	4.0	2.0	0.0	1.0	2.0	1.0	1.0	3.0	3.0	5.0	2.0	1.0
516	6.0	6.0	9.0	10.0	19.0	8.0	10.0	1.0	2.0	6.0	7.0	2.0	0.0	3.0	12.0	17.0	1.0	10.0	1.0	3.0	2.0	9.0	7.0	0.0	2.0	1.0	0.0	11.0	3.0	3.0	5.0	3.0	2.0	0.0	1.0	5.0	10.0	5.0	4.0	3.0	2.0	5.0	4.0	5.0	3.0	0.0	2.0	1.0	1.0
517	0.0	0.0	0.0	0.0	0.0	0.0	0.0	0.0	0.0	0.0	0.0	0.0	0.0	0.0	0.0	0.0	1.0	1.0	1.0	0.0	0.0	0.0	0.0	0.0	0.0	0.0	0.0	0.0	1.0	0.0	0.0	1.0	0.0	0.0	0.0	0.0	0.0	1.0	0.0	0.0	1.0	0.0	0.0	0.0	0.0	1.0	1.0	0.0	1.0
518	1.0	0.0	0.0	0.0	0.0	3.0	3.0	0.0	1.0	1.0	0.0	0.0	2.0	0.0	1.0	0.0	0.0	0.0	0.0	7.0	3.0	1.0	1.0	6.0	0.0	0.0	0.0	0.0	1.0	1.0	0.0	2.0	1.0	0.0	2.0	1.0	0.0	2.0	2.0	0.0	0.0	1.0	0.0	2.0	0.0	0.0	0.0	1.0	1.0
519	14.0	13.0	31.0	5.0	9.0	10.0	0.0	2.0	0.0	0.0	1.0	3.0	1.0	0.0	0.0	0.0	0.0	0.0	5.0	0.0	7.0	1.0	1.0	0.0	4.0	1.0	3.0	1.0	4.0	0.0	0.0	1.0	7.0	0.0	1.0	0.0	0.0	0.0	0.0	0.0	7.0	1.0	8.0	0.0	17.0	0.0	3.0	10.0	15.0
520	4.0	14.0	27.0	10.0	1.0	19.0	43.0	49.0	56.0	53.0	3.0	81.0	14.0	63.0	7.0	64.0	74.0	71.0	6.0	31.0	4.0	12.0	38.0	29.0	83.0	31.0	113.0	24.0	37.0	10.0	30.0	18.0	22.0	52.0	45.0	101.0	30.0	47.0	77.0	67.0	45.0	56.0	16.0	21.0	163.0	36.0	100.0	42.0	50.0
521	0.0	0.0	0.0	3.0	0.0	0.0	4.0	0.0	0.0	0.0	2.0	2.0	0.0	0.0	0.0	2.0	1.0	1.0	1.0	3.0	0.0	1.0	0.0	3.0	0.0	0.0	0.0	2.0	0.0	0.0	0.0	0.0	1.0	3.0	1.0	2.0	1.0	0.0	1.0	0.0	0.0	1.0	0.0	0.0	1.0	0.0	2.0	0.0	0.0
522	8.0	3.0	25.0	7.0	8.0	6.0	45.0	3.0	6.0	8.0	12.0	20.0	14.0	9.0	9.0	12.0	9.0	15.0	7.0	10.0	4.0	13.0	7.0	11.0	20.0	16.0	1.0	7.0	16.0	23.0	29.0	17.0	13.0	7.0	7.0	6.0	13.0	28.0	11.0	12.0	7.0	2.0	11.0	9.0	16.0	10.0	28.0	2.0	13.0
523	0.0	0.0	0.0	0.0	0.0	0.0	0.0	1.0	0.0	1.0	1.0	1.0	3.0	0.0	0.0	0.0	2.0	0.0	0.0	0.0	1.0	2.0	1.0	0.0	0.0	0.0	0.0	0.0	0.0	0.0	0.0	0.0	0.0	0.0	0.0	0.0	3.0	0.0	0.0	0.0	10.0	2.0	3.0	0.0	1.0	0.0	1.0	0.0	0.0
524	3.0	1.0	1.0	0.0	0.0	1.0	1.0	3.0	0.0	0.0	0.0	0.0	1.0	2.0	2.0	4.0	2.0	0.0	2.0	0.0	1.0	0.0	0.0	0.0	0.0	1.0	0.0	1.0	1.0	0.0	5.0	4.0	2.0	0.0	0.0	0.0	1.0	0.0	3.0	1.0	1.0	1.0	0.0	2.0	8.0	1.0	2.0	0.0	0.0
525	0.0	0.0	0.0	0.0	0.0	0.0	0.0	3.0	1.0	0.0	1.0	0.0	0.0	0.0	1.0	0.0	1.0	0.0	2.0	1.0	1.0	0.0	2.0	0.0	0.0	0.0	0.0	0.0	0.0	0.0	0.0	0.0	2.0	1.0	0.0	1.0	1.0	0.0	1.0	0.0	2.0	1.0	1.0	0.0	0.0	0.0	0.0	0.0	0.0
526	5.0	1.0	5.0	4.0	3.0	4.0	2.0	0.0	0.0	6.0	0.0	3.0	3.0	1.0	1.0	1.0	0.0	0.0	0.0	1.0	0.0	0.0	3.0	0.0	5.0	0.0	7.0	3.0	2.0	1.0	2.0	0.0	1.0	0.0	0.0	1.0	1.0	2.0	1.0	0.0	0.0	3.0	1.0	5.0	1.0	1.0	0.0	0.0	0.0
527	1.0	1.0	1.0	0.0	0.0	2.0	2.0	6.0	6.0	2.0	4.0	8.0	3.0	1.0	2.0	1.0	1.0	1.0	1.0	0.0	1.0	1.0	1.0	0.0	1.0	0.0	0.0	1.0	1.0	1.0	0.0	0.0	2.0	1.0	2.0	0.0	2.0	1.0	2.0	1.0	2.0	2.0	0.0	1.0	3.0	1.0	0.0	0.0	0.0
528	0.0	0.0	0.0	0.0	0.0	1.0	2.0	1.0	0.0	0.0	0.0	0.0	0.0	0.0	0.0	0.0	0.0	0.0	1.0	0.0	1.0	1.0	0.0	1.0	1.0	0.0	0.0	0.0	0.0	0.0	0.0	0.0	0.0	0.0	0.0	0.0	0.0	0.0	0.0	0.0	0.0	0.0	0.0	0.0	3.0	0.0	0.0	0.0	0.0
529	0.0	0.0	1.0	0.0	0.0	4.0	0.0	0.0	0.0	0.0	0.0	1.0	0.0	1.0	3.0	2.0	3.0	1.0	6.0	3.0	1.0	6.0	2.0	0.0	5.0	1.0	6.0	4.0	3.0	1.0	6.0	6.0	0.0	1.0	1.0	1.0	1.0	7.0	3.0	1.0	1.0	2.0	3.0	11.0	7.0	5.0	0.0	7.0	0.0
530	0.0	0.0	0.0	0.0	1.0	2.0	0.0	0.0	0.0	0.0	0.0	0.0	0.0	0.0	0.0	0.0	0.0	0.0	1.0	0.0	0.0	0.0	0.0	2.0	0.0	0.0	0.0	0.0	0.0	0.0	0.0	0.0	0.0	0.0	0.0	0.0	1.0	0.0	0.0	0.0	0.0	0.0	1.0	0.0	0.0	0.0	0.0	0.0	0.0
531	0.0	2.0	2.0	4.0	2.0	5.0	2.0	0.0	1.0	6.0	7.0	0.0	5.0	3.0	4.0	1.0	3.0	3.0	1.0	6.0	6.0	4.0	2.0	3.0	1.0	0.0	1.0	3.0	0.0	1.0	2.0	2.0	1.0	5.0	2.0	2.0	2.0	1.0	1.0	2.0	1.0	4.0	0.0	3.0	4.0	7.0	1.0	1.0	0.0
532	1.0	0.0	1.0	1.0	0.0	1.0	0.0	0.0	1.0	0.0	0.0	1.0	2.0	1.0	1.0	2.0	0.0	0.0	2.0	0.0	2.0	0.0	1.0	0.0	0.0	0.0	0.0	2.0	1.0	2.0	0.0	0.0	0.0	0.0	0.0	0.0	0.0	1.0	0.0	2.0	0.0	0.0	0.0	0.0	1.0	1.0	2.0	3.0	0.0
533	0.0	0.0	0.0	0.0	0.0	0.0	0.0	0.0	1.0	0.0	0.0	1.0	0.0	0.0	1.0	1.0	0.0	0.0	1.0	1.0	0.0	1.0	0.0	1.0	0.0	0.0	0.0	0.0	0.0	0.0	1.0	0.0	0.0	0.0	1.0	3.0	0.0	0.0	0.0	1.0	0.0	0.0	0.0	0.0	1.0	1.0	1.0	2.0	1.0
534	10.0	18.0	24.0	2.0	24.0	19.0	9.0	0.0	3.0	8.0	9.0	1.0	5.0	6.0	15.0	15.0	3.0	18.0	7.0	10.0	8.0	21.0	13.0	10.0	4.0	3.0	13.0	5.0	10.0	5.0	11.0	4.0	3.0	1.0	3.0	9.0	9.0	3.0	2.0	8.0	5.0	6.0	15.0	12.0	6.0	5.0	2.0	4.0	2.0
535	26.0	13.0	10.0	7.0	22.0	11.0	15.0	1.0	6.0	6.0	5.0	15.0	7.0	4.0	12.0	23.0	13.0	11.0	1.0	3.0	18.0	1.0	20.0	11.0	29.0	29.0	19.0	19.0	16.0	18.0	17.0	4.0	0.0	4.0	1.0	1.0	3.0	7.0	0.0	16.0	11.0	6.0	26.0	5.0	4.0	31.0	63.0	37.0	12.0
536	19.0	52.0	50.0	15.0	46.0	34.0	6.0	15.0	64.0	20.0	42.0	14.0	32.0	17.0	38.0	14.0	37.0	19.0	16.0	25.0	25.0	24.0	13.0	24.0	17.0	11.0	24.0	17.0	13.0	28.0	19.0	15.0	12.0	23.0	12.0	8.0	0.0	15.0	5.0	9.0	24.0	24.0	32.0	23.0	5.0	7.0	48.0	26.0	2.0
537	7.0	2.0	7.0	8.0	6.0	4.0	1.0	6.0	5.0	6.0	3.0	3.0	0.0	2.0	0.0	8.0	0.0	2.0	4.0	15.0	4.0	3.0	0.0	1.0	1.0	2.0	5.0	7.0	1.0	2.0	2.0	1.0	0.0	5.0	3.0	1.0	4.0	2.0	1.0	3.0	2.0	28.0	7.0	10.0	1.0	1.0	3.0	0.0	1.0
538	0.0	0.0	1.0	0.0	1.0	0.0	1.0	1.0	0.0	3.0	1.0	1.0	1.0	1.0	5.0	0.0	0.0	2.0	3.0	2.0	0.0	0.0	2.0	0.0	0.0	2.0	2.0	5.0	1.0	0.0	1.0	0.0	0.0	2.0	0.0	0.0	0.0	0.0	2.0	0.0	1.0	4.0	1.0	1.0	0.0	0.0	1.0	0.0	0.0
539	0.0	0.0	0.0	0.0	0.0	1.0	0.0	0.0	0.0	0.0	0.0	0.0	0.0	0.0	0.0	0.0	0.0	0.0	0.0	0.0	0.0	0.0	0.0	1.0	1.0	0.0	1.0	0.0	0.0	0.0	0.0	0.0	0.0	0.0	0.0	0.0	0.0	0.0	0.0	0.0	0.0	0.0	0.0	0.0	0.0	0.0	0.0	0.0	0.0
540	0.0	0.0	0.0	1.0	0.0	0.0	0.0	0.0	0.0	0.0	0.0	0.0	1.0	1.0	1.0	0.0	0.0	0.0	1.0	0.0	0.0	0.0	0.0	0.0	2.0	1.0	1.0	1.0	1.0	0.0	0.0	0.0	0.0	0.0	0.0	0.0	0.0	0.0	0.0	0.0	0.0	1.0	0.0	0.0	0.0	0.0	0.0	0.0	0.0
541	0.0	0.0	0.0	0.0	1.0	1.0	0.0	0.0	0.0	0.0	0.0	0.0	0.0	0.0	0.0	0.0	0.0	0.0	1.0	0.0	0.0	0.0	0.0	0.0	0.0	0.0	1.0	0.0	0.0	0.0	1.0	0.0	0.0	0.0	0.0	0.0	0.0	0.0	0.0	0.0	0.0	0.0	0.0	0.0	0.0	0.0	0.0	0.0	0.0
542	0.0	0.0	0.0	0.0	0.0	0.0	0.0	0.0	0.0	0.0	0.0	1.0	0.0	0.0	0.0	0.0	0.0	0.0	1.0	0.0	0.0	0.0	1.0	0.0	0.0	0.0	0.0	0.0	0.0	0.0	0.0	0.0	0.0	0.0	0.0	0.0	0.0	3.0	1.0	0.0	0.0	0.0	0.0	0.0	0.0	0.0	0.0	0.0	0.0
543	1.0	0.0	2.0	1.0	2.0	6.0	1.0	0.0	0.0	0.0	0.0	0.0	0.0	2.0	1.0	2.0	1.0	6.0	4.0	1.0	1.0	2.0	2.0	1.0	5.0	3.0	4.0	2.0	0.0	0.0	1.0	1.0	0.0	1.0	0.0	0.0	3.0	3.0	1.0	0.0	1.0	0.0	2.0	4.0	1.0	1.0	2.0	0.0	0.0
544	6.0	3.0	0.0	4.0	7.0	3.0	7.0	0.0	4.0	1.0	3.0	4.0	0.0	6.0	7.0	7.0	2.0	6.0	2.0	7.0	9.0	7.0	0.0	2.0	4.0	6.0	2.0	1.0	7.0	4.0	7.0	6.0	1.0	0.0	4.0	0.0	6.0	3.0	2.0	2.0	0.0	2.0	2.0	10.0	1.0	5.0	0.0	3.0	0.0
545	0.0	0.0	0.0	0.0	0.0	0.0	0.0	0.0	0.0	0.0	0.0	0.0	0.0	0.0	0.0	0.0	0.0	0.0	1.0	0.0	0.0	0.0	0.0	0.0	0.0	0.0	0.0	0.0	1.0	0.0	0.0	1.0	0.0	0.0	0.0	0.0	0.0	0.0	0.0	0.0	1.0	0.0	0.0	0.0	0.0	1.0	0.0	0.0	0.0
546	11.0	25.0	11.0	18.0	24.0	12.0	14.0	18.0	19.0	17.0	22.0	18.0	18.0	23.0	26.0	28.0	31.0	30.0	26.0	45.0	25.0	22.0	28.0	34.0	19.0	18.0	12.0	14.0	14.0	17.0	15.0	21.0	19.0	17.0	18.0	18.0	16.0	24.0	22.0	20.0	17.0	22.0	15.0	21.0	24.0	23.0	14.0	25.0	16.0
547	0.0	0.0	0.0	0.0	0.0	0.0	0.0	0.0	0.0	0.0	0.0	0.0	0.0	0.0	1.0	1.0	1.0	0.0	0.0	0.0	1.0	0.0	0.0	0.0	0.0	0.0	0.0	0.0	0.0	0.0	0.0	0.0	0.0	1.0	0.0	1.0	0.0	0.0	0.0	0.0	1.0	1.0	0.0	0.0	0.0	1.0	0.0	0.0	0.0
548	0.0	0.0	2.0	1.0	1.0	1.0	0.0	0.0	0.0	0.0	0.0	1.0	0.0	1.0	1.0	0.0	1.0	2.0	1.0	0.0	0.0	1.0	1.0	0.0	10.0	3.0	1.0	1.0	2.0	0.0	4.0	2.0	0.0	0.0	0.0	0.0	2.0	1.0	1.0	0.0	0.0	0.0	0.0	2.0	3.0	3.0	1.0	1.0	0.0
549	10.0	6.0	17.0	7.0	12.0	14.0	4.0	4.0	3.0	5.0	5.0	8.0	2.0	3.0	7.0	4.0	3.0	9.0	1.0	2.0	5.0	4.0	4.0	0.0	5.0	6.0	18.0	3.0	10.0	2.0	3.0	4.0	9.0	0.0	0.0	2.0	6.0	2.0	3.0	1.0	5.0	7.0	12.0	3.0	4.0	3.0	2.0	6.0	4.0
550	1.0	0.0	0.0	1.0	2.0	0.0	1.0	0.0	2.0	1.0	2.0	0.0	1.0	0.0	1.0	0.0	1.0	0.0	1.0	1.0	1.0	2.0	1.0	1.0	0.0	0.0	0.0	0.0	0.0	1.0	1.0	0.0	2.0	1.0	2.0	0.0	3.0	2.0	1.0	2.0	4.0	1.0	1.0	1.0	2.0	0.0	2.0	0.0	1.0
551	5.0	4.0	0.0	1.0	5.0	2.0	6.0	0.0	2.0	3.0	2.0	1.0	0.0	2.0	1.0	1.0	1.0	0.0	1.0	2.0	0.0	1.0	2.0	1.0	3.0	6.0	3.0	1.0	4.0	4.0	4.0	3.0	4.0	4.0	1.0	2.0	1.0	3.0	2.0	3.0	0.0	1.0	0.0	1.0	1.0	1.0	4.0	5.0	0.0
552	11.0	5.0	6.0	2.0	11.0	7.0	0.0	10.0	10.0	9.0	12.0	3.0	2.0	4.0	9.0	4.0	3.0	11.0	8.0	2.0	5.0	13.0	13.0	0.0	4.0	3.0	9.0	1.0	13.0	4.0	2.0	3.0	2.0	0.0	1.0	0.0	11.0	5.0	2.0	2.0	0.0	2.0	5.0	4.0	1.0	3.0	0.0	2.0	1.0
553	0.0	0.0	0.0	0.0	0.0	0.0	0.0	0.0	0.0	0.0	0.0	0.0	0.0	0.0	0.0	0.0	0.0	0.0	1.0	0.0	0.0	0.0	0.0	0.0	3.0	1.0	0.0	0.0	0.0	1.0	0.0	0.0	0.0	0.0	0.0	0.0	0.0	0.0	0.0	0.0	0.0	0.0	0.0	1.0	0.0	0.0	0.0	0.0	1.0
554	3.0	5.0	5.0	2.0	4.0	1.0	0.0	1.0	4.0	3.0	11.0	6.0	4.0	1.0	4.0	3.0	3.0	4.0	3.0	0.0	4.0	1.0	4.0	0.0	0.0	2.0	2.0	3.0	2.0	2.0	1.0	0.0	4.0	0.0	0.0	1.0	1.0	1.0	2.0	0.0	6.0	4.0	2.0	2.0	3.0	0.0	2.0	1.0	1.0
555	11.0	7.0	7.0	18.0	16.0	13.0	16.0	0.0	1.0	0.0	1.0	4.0	3.0	1.0	5.0	2.0	1.0	3.0	9.0	14.0	4.0	9.0	6.0	13.0	7.0	1.0	11.0	12.0	4.0	2.0	20.0	0.0	0.0	0.0	1.0	0.0	0.0	1.0	0.0	7.0	4.0	2.0	23.0	1.0	6.0	13.0	25.0	29.0	9.0
556	0.0	0.0	0.0	0.0	0.0	0.0	1.0	1.0	1.0	0.0	0.0	0.0	0.0	0.0	1.0	0.0	0.0	2.0	0.0	0.0	0.0	0.0	1.0	0.0	0.0	0.0	0.0	0.0	0.0	0.0	0.0	0.0	0.0	0.0	0.0	0.0	2.0	1.0	0.0	0.0	0.0	0.0	0.0	0.0	0.0	0.0	0.0	0.0	0.0
557	0.0	4.0	3.0	2.0	1.0	1.0	4.0	1.0	1.0	0.0	2.0	2.0	2.0	2.0	0.0	2.0	3.0	1.0	2.0	2.0	1.0	0.0	3.0	0.0	1.0	3.0	0.0	2.0	1.0	1.0	2.0	1.0	5.0	3.0	4.0	4.0	4.0	6.0	1.0	5.0	4.0	4.0	3.0	3.0	6.0	3.0	9.0	7.0	1.0
558	3.0	1.0	0.0	2.0	2.0	1.0	0.0	0.0	10.0	1.0	5.0	2.0	2.0	1.0	8.0	5.0	7.0	5.0	4.0	8.0	6.0	5.0	4.0	4.0	1.0	2.0	6.0	6.0	2.0	5.0	5.0	2.0	5.0	3.0	3.0	4.0	1.0	5.0	6.0	3.0	0.0	1.0	1.0	0.0	1.0	1.0	1.0	0.0	3.0
559	1.0	14.0	11.0	4.0	2.0	1.0	0.0	7.0	3.0	8.0	3.0	3.0	3.0	2.0	5.0	0.0	1.0	2.0	1.0	2.0	4.0	1.0	7.0	0.0	1.0	7.0	4.0	1.0	2.0	0.0	0.0	7.0	11.0	4.0	3.0	8.0	0.0	3.0	1.0	1.0	3.0	0.0	7.0	1.0	1.0	3.0	5.0	2.0	7.0
560	2.0	1.0	0.0	1.0	2.0	4.0	6.0	0.0	3.0	0.0	0.0	2.0	0.0	4.0	0.0	7.0	2.0	3.0	3.0	3.0	1.0	4.0	2.0	2.0	4.0	1.0	2.0	0.0	3.0	2.0	5.0	1.0	0.0	0.0	0.0	1.0	1.0	4.0	2.0	0.0	1.0	0.0	2.0	0.0	2.0	1.0	1.0	2.0	0.0
561	0.0	0.0	0.0	0.0	0.0	0.0	0.0	0.0	0.0	0.0	0.0	0.0	0.0	0.0	1.0	0.0	0.0	0.0	1.0	0.0	0.0	0.0	0.0	0.0	0.0	0.0	0.0	0.0	0.0	0.0	0.0	0.0	0.0	0.0	0.0	0.0	0.0	1.0	0.0	0.0	0.0	1.0	0.0	0.0	0.0	0.0	0.0	0.0	0.0
562	3.0	4.0	0.0	1.0	2.0	3.0	8.0	0.0	0.0	0.0	0.0	2.0	3.0	0.0	0.0	5.0	1.0	0.0	6.0	5.0	4.0	5.0	2.0	8.0	1.0	5.0	3.0	1.0	0.0	4.0	6.0	0.0	0.0	0.0	1.0	0.0	0.0	5.0	1.0	1.0	1.0	0.0	10.0	4.0	4.0	13.0	0.0	2.0	0.0
563	0.0	0.0	0.0	0.0	0.0	1.0	1.0	0.0	1.0	2.0	2.0	3.0	0.0	0.0	1.0	0.0	1.0	0.0	2.0	0.0	1.0	0.0	1.0	0.0	0.0	1.0	0.0	1.0	0.0	0.0	0.0	0.0	5.0	8.0	2.0	2.0	0.0	3.0	2.0	1.0	0.0	2.0	1.0	1.0	0.0	0.0	1.0	0.0	1.0
564	2.0	1.0	0.0	1.0	0.0	0.0	2.0	0.0	1.0	0.0	0.0	1.0	0.0	0.0	0.0	1.0	0.0	0.0	0.0	2.0	0.0	1.0	0.0	2.0	1.0	1.0	0.0	0.0	0.0	0.0	1.0	0.0	0.0	0.0	0.0	0.0	0.0	1.0	0.0	0.0	0.0	1.0	3.0	4.0	1.0	4.0	0.0	0.0	0.0
565	1.0	0.0	0.0	3.0	0.0	0.0	0.0	1.0	1.0	0.0	0.0	0.0	0.0	0.0	0.0	2.0	0.0	2.0	1.0	1.0	0.0	1.0	0.0	4.0	0.0	0.0	0.0	2.0	0.0	0.0	0.0	0.0	0.0	0.0	1.0	2.0	0.0	1.0	1.0	2.0	0.0	0.0	2.0	0.0	0.0	0.0	276.0	227.0	164.0
566	0.0	0.0	2.0	0.0	4.0	3.0	6.0	1.0	1.0	0.0	0.0	0.0	2.0	1.0	5.0	2.0	1.0	1.0	2.0	3.0	1.0	6.0	3.0	0.0	0.0	0.0	0.0	3.0	2.0	1.0	1.0	1.0	0.0	0.0	1.0	3.0	1.0	1.0	0.0	2.0	0.0	2.0	4.0	5.0	2.0	2.0	1.0	0.0	0.0
567	14.0	2.0	4.0	35.0	5.0	4.0	6.0	10.0	4.0	10.0	1.0	2.0	4.0	1.0	8.0	0.0	12.0	14.0	1.0	11.0	9.0	1.0	10.0	5.0	3.0	7.0	4.0	9.0	7.0	8.0	13.0	15.0	1.0	2.0	7.0	8.0	2.0	1.0	3.0	3.0	7.0	6.0	18.0	0.0	9.0	7.0	17.0	1.0	10.0
568	1.0	1.0	1.0	0.0	0.0	1.0	0.0	0.0	1.0	0.0	0.0	0.0	0.0	0.0	0.0	0.0	0.0	0.0	0.0	1.0	0.0	1.0	0.0	1.0	2.0	0.0	2.0	0.0	0.0	0.0	2.0	0.0	0.0	0.0	0.0	1.0	0.0	0.0	1.0	0.0	1.0	0.0	0.0	2.0	0.0	0.0	0.0	2.0	1.0
569	10.0	4.0	5.0	5.0	0.0	6.0	8.0	19.0	6.0	91.0	5.0	143.0	3.0	30.0	15.0	4.0	23.0	1.0	2.0	4.0	0.0	0.0	1.0	1.0	1.0	14.0	2.0	26.0	7.0	15.0	6.0	13.0	30.0	15.0	86.0	2.0	4.0	4.0	16.0	2.0	28.0	123.0	2.0	0.0	0.0	8.0	0.0	1.0	17.0
570	8.0	5.0	7.0	7.0	7.0	10.0	4.0	2.0	1.0	0.0	0.0	0.0	2.0	5.0	4.0	1.0	2.0	10.0	3.0	3.0	1.0	2.0	2.0	0.0	14.0	10.0	20.0	5.0	5.0	7.0	7.0	4.0	1.0	1.0	0.0	2.0	6.0	4.0	2.0	3.0	0.0	3.0	4.0	2.0	1.0	1.0	0.0	7.0	5.0
571	0.0	0.0	0.0	2.0	0.0	0.0	2.0	1.0	1.0	0.0	0.0	0.0	0.0	3.0	0.0	0.0	0.0	2.0	2.0	0.0	1.0	0.0	0.0	1.0	0.0	0.0	0.0	4.0	0.0	0.0	1.0	1.0	0.0	3.0	0.0	2.0	0.0	1.0	0.0	1.0	1.0	1.0	0.0	1.0	2.0	1.0	0.0	1.0	0.0
572	0.0	0.0	0.0	0.0	0.0	0.0	0.0	1.0	1.0	1.0	0.0	0.0	0.0	0.0	0.0	0.0	0.0	1.0	1.0	0.0	0.0	0.0	0.0	0.0	0.0	0.0	0.0	0.0	0.0	0.0	0.0	0.0	1.0	0.0	0.0	1.0	0.0	1.0	0.0	0.0	2.0	1.0	1.0	0.0	0.0	0.0	0.0	0.0	0.0
573	2.0	8.0	1.0	2.0	2.0	2.0	3.0	0.0	2.0	0.0	2.0	0.0	0.0	2.0	0.0	3.0	1.0	2.0	3.0	8.0	0.0	15.0	1.0	6.0	2.0	2.0	1.0	1.0	2.0	14.0	2.0	0.0	1.0	1.0	1.0	0.0	0.0	4.0	1.0	0.0	1.0	1.0	4.0	4.0	0.0	4.0	0.0	0.0	0.0
574	0.0	0.0	0.0	0.0	0.0	2.0	1.0	0.0	0.0	0.0	0.0	2.0	1.0	1.0	0.0	2.0	0.0	2.0	2.0	1.0	1.0	7.0	2.0	1.0	0.0	0.0	0.0	0.0	0.0	0.0	1.0	1.0	0.0	0.0	0.0	0.0	0.0	0.0	0.0	0.0	0.0	0.0	2.0	4.0	0.0	1.0	0.0	0.0	0.0
575	1.0	7.0	8.0	5.0	4.0	9.0	3.0	1.0	5.0	2.0	1.0	7.0	3.0	2.0	1.0	1.0	0.0	1.0	11.0	7.0	1.0	6.0	4.0	0.0	1.0	4.0	11.0	1.0	1.0	1.0	0.0	3.0	3.0	0.0	0.0	1.0	1.0	1.0	0.0	0.0	3.0	2.0	4.0	3.0	1.0	1.0	1.0	8.0	1.0
576	0.0	0.0	3.0	3.0	0.0	0.0	4.0	5.0	1.0	1.0	6.0	2.0	0.0	2.0	1.0	2.0	4.0	6.0	5.0	5.0	4.0	1.0	1.0	3.0	5.0	1.0	2.0	1.0	4.0	0.0	2.0	2.0	2.0	1.0	1.0	9.0	4.0	2.0	1.0	3.0	15.0	2.0	2.0	1.0	1.0	4.0	4.0	3.0	6.0
577	4.0	0.0	4.0	3.0	7.0	10.0	1.0	1.0	1.0	6.0	3.0	3.0	2.0	9.0	4.0	5.0	8.0	8.0	6.0	3.0	2.0	0.0	1.0	0.0	3.0	8.0	3.0	11.0	6.0	20.0	1.0	5.0	2.0	2.0	1.0	8.0	8.0	2.0	0.0	1.0	6.0	14.0	2.0	1.0	0.0	1.0	3.0	8.0	12.0
578	2.0	0.0	1.0	2.0	0.0	0.0	0.0	0.0	1.0	7.0	3.0	1.0	1.0	1.0	1.0	1.0	1.0	4.0	5.0	2.0	0.0	1.0	1.0	0.0	0.0	1.0	2.0	1.0	0.0	1.0	0.0	0.0	1.0	3.0	6.0	2.0	0.0	0.0	0.0	1.0	1.0	6.0	1.0	2.0	3.0	2.0	1.0	1.0	0.0
579	3.0	0.0	11.0	2.0	6.0	1.0	7.0	9.0	2.0	6.0	2.0	2.0	23.0	4.0	2.0	2.0	3.0	0.0	9.0	6.0	16.0	0.0	4.0	0.0	1.0	4.0	7.0	2.0	8.0	6.0	0.0	3.0	1.0	2.0	9.0	2.0	0.0	7.0	0.0	14.0	1.0	45.0	12.0	0.0	0.0	5.0	0.0	0.0	0.0
580	0.0	0.0	0.0	0.0	0.0	0.0	0.0	0.0	0.0	0.0	0.0	0.0	0.0	0.0	0.0	0.0	0.0	0.0	0.0	0.0	0.0	0.0	0.0	0.0	0.0	0.0	0.0	0.0	0.0	0.0	0.0	1.0	0.0	0.0	0.0	0.0	0.0	0.0	0.0	0.0	0.0	1.0	0.0	0.0	0.0	0.0	1.0	0.0	0.0
581	0.0	0.0	0.0	0.0	0.0	0.0	0.0	0.0	0.0	0.0	0.0	0.0	0.0	1.0	0.0	0.0	0.0	0.0	1.0	0.0	0.0	1.0	0.0	0.0	0.0	0.0	0.0	0.0	1.0	0.0	0.0	0.0	0.0	0.0	0.0	0.0	0.0	0.0	0.0	0.0	0.0	0.0	0.0	0.0	0.0	0.0	0.0	1.0	0.0
582	5.0	3.0	2.0	2.0	1.0	1.0	0.0	1.0	2.0	0.0	4.0	3.0	0.0	2.0	3.0	2.0	0.0	0.0	1.0	0.0	0.0	0.0	2.0	0.0	6.0	0.0	2.0	2.0	2.0	0.0	1.0	0.0	1.0	0.0	1.0	3.0	1.0	2.0	3.0	2.0	0.0	2.0	0.0	2.0	0.0	1.0	0.0	0.0	0.0
583	1.0	0.0	1.0	0.0	0.0	2.0	1.0	0.0	0.0	0.0	0.0	1.0	0.0	1.0	0.0	0.0	0.0	0.0	1.0	0.0	0.0	0.0	1.0	0.0	5.0	0.0	0.0	0.0	0.0	0.0	1.0	1.0	1.0	0.0	0.0	0.0	0.0	0.0	0.0	0.0	0.0	0.0	0.0	2.0	0.0	0.0	0.0	0.0	0.0
584	0.0	1.0	1.0	0.0	0.0	0.0	0.0	0.0	1.0	0.0	0.0	0.0	0.0	2.0	0.0	1.0	0.0	0.0	4.0	3.0	4.0	0.0	0.0	8.0	3.0	4.0	0.0	1.0	0.0	0.0	0.0	0.0	0.0	1.0	0.0	1.0	0.0	0.0	0.0	1.0	0.0	0.0	4.0	1.0	1.0	2.0	0.0	0.0	0.0
585	1.0	0.0	0.0	0.0	0.0	0.0	0.0	0.0	0.0	0.0	0.0	0.0	0.0	0.0	0.0	0.0	0.0	0.0	2.0	0.0	1.0	2.0	0.0	0.0	0.0	0.0	0.0	0.0	1.0	0.0	1.0	0.0	0.0	1.0	0.0	0.0	0.0	0.0	0.0	0.0	0.0	0.0	0.0	0.0	1.0	0.0	0.0	0.0	0.0
586	2.0	0.0	0.0	0.0	0.0	2.0	0.0	1.0	1.0	0.0	0.0	1.0	2.0	1.0	0.0	0.0	1.0	0.0	2.0	3.0	1.0	1.0	1.0	0.0	3.0	1.0	3.0	1.0	0.0	0.0	0.0	1.0	0.0	0.0	0.0	1.0	1.0	1.0	1.0	1.0	0.0	2.0	2.0	4.0	1.0	1.0	0.0	2.0	0.0
587	2.0	2.0	0.0	1.0	0.0	3.0	1.0	0.0	1.0	0.0	0.0	1.0	1.0	2.0	0.0	0.0	0.0	0.0	8.0	1.0	0.0	1.0	0.0	0.0	0.0	1.0	2.0	1.0	1.0	0.0	0.0	2.0	0.0	0.0	0.0	0.0	1.0	1.0	0.0	0.0	0.0	0.0	0.0	1.0	0.0	0.0	1.0	3.0	0.0
588	3.0	3.0	2.0	8.0	9.0	7.0	10.0	0.0	2.0	14.0	4.0	3.0	13.0	0.0	2.0	3.0	1.0	4.0	9.0	9.0	8.0	9.0	6.0	4.0	6.0	7.0	0.0	3.0	14.0	11.0	0.0	2.0	7.0	0.0	0.0	2.0	5.0	1.0	3.0	0.0	2.0	1.0	11.0	5.0	0.0	4.0	0.0	3.0	0.0
589	0.0	0.0	0.0	1.0	0.0	0.0	0.0	0.0	0.0	0.0	0.0	0.0	0.0	1.0	0.0	0.0	0.0	0.0	5.0	10.0	7.0	5.0	2.0	1.0	0.0	0.0	0.0	0.0	0.0	0.0	0.0	0.0	0.0	0.0	0.0	0.0	0.0	0.0	0.0	0.0	3.0	20.0	15.0	11.0	41.0	27.0	0.0	1.0	0.0
590	0.0	0.0	0.0	0.0	0.0	0.0	0.0	0.0	0.0	0.0	0.0	0.0	0.0	0.0	0.0	0.0	0.0	0.0	0.0	0.0	0.0	0.0	0.0	0.0	0.0	0.0	0.0	0.0	0.0	0.0	0.0	0.0	0.0	0.0	0.0	0.0	0.0	0.0	0.0	0.0	0.0	0.0	0.0	0.0	1.0	0.0	0.0	0.0	0.0
591	8.0	597.0	9.0	15.0	34.0	128.0	4.0	16.0	1.0	9.0	6.0	0.0	1.0	4.0	65.0	9.0	190.0	47.0	0.0	2.0	3.0	29.0	66.0	1.0	112.0	326.0	435.0	2.0	2.0	529.0	767.0	115.0	2.0	22.0	3.0	53.0	1.0	6.0	1559.0	76.0	58.0	3.0	2.0	3.0	317.0	253.0	3.0	0.0	0.0
592	0.0	0.0	0.0	0.0	0.0	0.0	1.0	0.0	0.0	0.0	0.0	0.0	0.0	0.0	0.0	0.0	0.0	0.0	1.0	4.0	0.0	2.0	0.0	5.0	0.0	2.0	0.0	0.0	1.0	1.0	2.0	2.0	0.0	0.0	1.0	0.0	0.0	0.0	0.0	0.0	0.0	0.0	0.0	2.0	0.0	1.0	0.0	0.0	0.0
593	1.0	0.0	1.0	0.0	0.0	0.0	0.0	1.0	2.0	0.0	0.0	0.0	0.0	0.0	0.0	0.0	0.0	0.0	3.0	0.0	0.0	0.0	0.0	1.0	0.0	1.0	1.0	0.0	0.0	0.0	0.0	0.0	0.0	0.0	1.0	1.0	0.0	0.0	0.0	0.0	2.0	0.0	0.0	0.0	0.0	0.0	0.0	0.0	0.0
594	2.0	1.0	2.0	4.0	0.0	5.0	3.0	0.0	0.0	0.0	0.0	0.0	0.0	3.0	0.0	1.0	0.0	1.0	3.0	1.0	1.0	0.0	1.0	0.0	3.0	2.0	1.0	2.0	1.0	1.0	0.0	0.0	0.0	1.0	1.0	1.0	0.0	0.0	0.0	0.0	1.0	0.0	1.0	0.0	1.0	0.0	0.0	4.0	0.0
595	1.0	1.0	3.0	0.0	3.0	2.0	2.0	2.0	1.0	3.0	2.0	3.0	4.0	2.0	4.0	3.0	10.0	2.0	6.0	12.0	2.0	6.0	7.0	3.0	3.0	11.0	3.0	6.0	5.0	3.0	7.0	11.0	5.0	6.0	11.0	2.0	3.0	12.0	5.0	10.0	4.0	3.0	8.0	4.0	6.0	2.0	4.0	5.0	4.0
596	0.0	2.0	2.0	4.0	4.0	3.0	1.0	2.0	0.0	0.0	5.0	1.0	2.0	3.0	3.0	1.0	2.0	4.0	3.0	1.0	0.0	3.0	5.0	1.0	0.0	5.0	2.0	1.0	8.0	5.0	5.0	3.0	1.0	0.0	0.0	1.0	2.0	0.0	0.0	1.0	1.0	1.0	3.0	4.0	2.0	1.0	1.0	1.0	0.0
597	3.0	3.0	2.0	2.0	0.0	9.0	2.0	1.0	4.0	2.0	2.0	3.0	3.0	3.0	3.0	6.0	5.0	0.0	1.0	2.0	2.0	1.0	0.0	1.0	5.0	2.0	3.0	2.0	2.0	2.0	1.0	4.0	1.0	3.0	0.0	0.0	1.0	0.0	0.0	1.0	3.0	0.0	2.0	2.0	0.0	1.0	2.0	1.0	1.0
598	0.0	0.0	0.0	0.0	0.0	0.0	0.0	1.0	1.0	0.0	0.0	0.0	0.0	0.0	0.0	0.0	0.0	0.0	1.0	2.0	0.0	2.0	0.0	0.0	0.0	0.0	0.0	0.0	1.0	1.0	1.0	0.0	0.0	0.0	0.0	0.0	1.0	0.0	0.0	0.0	0.0	0.0	1.0	0.0	1.0	0.0	0.0	0.0	0.0
599	5.0	4.0	2.0	2.0	3.0	2.0	3.0	0.0	14.0	10.0	13.0	10.0	9.0	11.0	11.0	5.0	15.0	4.0	4.0	8.0	8.0	6.0	10.0	7.0	7.0	2.0	1.0	4.0	4.0	5.0	4.0	4.0	10.0	2.0	15.0	11.0	5.0	6.0	9.0	12.0	4.0	1.0	2.0	3.0	6.0	6.0	4.0	3.0	2.0
600	0.0	6.0	1.0	0.0	3.0	0.0	0.0	0.0	1.0	1.0	1.0	0.0	2.0	1.0	2.0	1.0	0.0	6.0	2.0	0.0	2.0	3.0	0.0	0.0	0.0	1.0	0.0	0.0	6.0	3.0	2.0	0.0	1.0	1.0	1.0	0.0	5.0	1.0	0.0	0.0	1.0	1.0	0.0	1.0	2.0	0.0	0.0	0.0	1.0
601	2.0	1.0	5.0	1.0	1.0	3.0	1.0	0.0	0.0	0.0	0.0	0.0	0.0	0.0	0.0	1.0	1.0	5.0	3.0	0.0	3.0	1.0	0.0	1.0	4.0	6.0	1.0	5.0	2.0	1.0	0.0	0.0	0.0	0.0	0.0	0.0	0.0	1.0	0.0	0.0	0.0	4.0	1.0	1.0	0.0	0.0	0.0	0.0	1.0
602	3.0	2.0	2.0	4.0	1.0	3.0	4.0	0.0	0.0	0.0	0.0	0.0	0.0	0.0	0.0	0.0	0.0	0.0	1.0	1.0	1.0	1.0	0.0	0.0	0.0	0.0	0.0	1.0	0.0	0.0	3.0	0.0	0.0	0.0	0.0	0.0	0.0	0.0	0.0	0.0	0.0	0.0	1.0	0.0	0.0	0.0	1.0	3.0	9.0
603	0.0	0.0	0.0	0.0	0.0	0.0	0.0	0.0	0.0	0.0	0.0	0.0	0.0	0.0	0.0	0.0	0.0	0.0	1.0	0.0	0.0	0.0	0.0	0.0	0.0	0.0	0.0	0.0	0.0	1.0	0.0	0.0	0.0	0.0	0.0	0.0	0.0	0.0	0.0	0.0	0.0	1.0	1.0	0.0	0.0	0.0	0.0	0.0	0.0
604	1.0	0.0	0.0	0.0	0.0	0.0	0.0	0.0	0.0	0.0	0.0	0.0	0.0	0.0	0.0	0.0	0.0	0.0	1.0	2.0	0.0	0.0	1.0	0.0	0.0	0.0	0.0	0.0	0.0	0.0	0.0	0.0	0.0	0.0	0.0	0.0	0.0	0.0	0.0	0.0	0.0	0.0	0.0	1.0	0.0	0.0	0.0	1.0	0.0
605	0.0	0.0	0.0	0.0	0.0	0.0	1.0	0.0	1.0	0.0	0.0	0.0	0.0	0.0	1.0	3.0	0.0	0.0	1.0	0.0	0.0	1.0	0.0	0.0	0.0	1.0	0.0	0.0	1.0	0.0	0.0	0.0	0.0	0.0	0.0	0.0	0.0	0.0	0.0	0.0	0.0	0.0	0.0	1.0	0.0	0.0	0.0	0.0	0.0
606	0.0	2.0	5.0	0.0	2.0	0.0	0.0	0.0	2.0	0.0	1.0	0.0	0.0	1.0	1.0	1.0	0.0	1.0	1.0	0.0	2.0	0.0	0.0	1.0	1.0	0.0	0.0	2.0	0.0	0.0	0.0	0.0	0.0	0.0	0.0	0.0	0.0	0.0	0.0	0.0	0.0	0.0	0.0	0.0	0.0	1.0	0.0	0.0	1.0
607	0.0	0.0	0.0	0.0	0.0	0.0	0.0	0.0	0.0	0.0	1.0	2.0	0.0	1.0	1.0	2.0	0.0	0.0	0.0	0.0	1.0	0.0	2.0	0.0	0.0	0.0	0.0	0.0	0.0	0.0	0.0	1.0	2.0	1.0	1.0	2.0	0.0	0.0	0.0	0.0	1.0	0.0	1.0	0.0	0.0	0.0	0.0	0.0	0.0
608	0.0	0.0	0.0	0.0	0.0	1.0	0.0	0.0	1.0	1.0	0.0	0.0	1.0	1.0	2.0	0.0	0.0	0.0	2.0	0.0	1.0	0.0	0.0	0.0	0.0	0.0	1.0	0.0	0.0	0.0	0.0	2.0	0.0	0.0	1.0	0.0	0.0	0.0	0.0	0.0	0.0	0.0	0.0	0.0	0.0	0.0	0.0	0.0	0.0
609	0.0	1.0	0.0	0.0	0.0	2.0	1.0	0.0	1.0	1.0	0.0	0.0	0.0	0.0	1.0	4.0	1.0	0.0	3.0	1.0	1.0	0.0	1.0	1.0	6.0	4.0	0.0	3.0	1.0	1.0	1.0	0.0	0.0	0.0	2.0	0.0	1.0	0.0	0.0	0.0	0.0	0.0	2.0	1.0	1.0	1.0	0.0	1.0	0.0
610	0.0	0.0	0.0	0.0	0.0	0.0	0.0	0.0	0.0	1.0	0.0	0.0	1.0	0.0	0.0	0.0	0.0	0.0	1.0	0.0	0.0	0.0	0.0	0.0	0.0	0.0	0.0	0.0	0.0	0.0	0.0	0.0	1.0	0.0	0.0	0.0	0.0	0.0	0.0	1.0	0.0	0.0	0.0	0.0	0.0	0.0	0.0	0.0	0.0
611	2.0	0.0	1.0	0.0	1.0	1.0	3.0	0.0	0.0	0.0	0.0	0.0	1.0	0.0	3.0	0.0	1.0	0.0	0.0	0.0	2.0	2.0	1.0	1.0	2.0	0.0	0.0	0.0	4.0	0.0	1.0	0.0	0.0	0.0	3.0	2.0	1.0	1.0	1.0	0.0	0.0	0.0	1.0	0.0	0.0	1.0	0.0	0.0	0.0
612	0.0	0.0	0.0	0.0	0.0	0.0	0.0	0.0	0.0	0.0	0.0	0.0	0.0	0.0	0.0	0.0	0.0	0.0	1.0	0.0	0.0	0.0	0.0	0.0	0.0	0.0	0.0	0.0	0.0	0.0	0.0	0.0	0.0	0.0	0.0	0.0	0.0	0.0	0.0	0.0	0.0	0.0	0.0	0.0	0.0	0.0	0.0	0.0	0.0
613	0.0	1.0	0.0	0.0	0.0	0.0	2.0	0.0	0.0	1.0	0.0	0.0	0.0	0.0	0.0	1.0	0.0	1.0	2.0	2.0	1.0	5.0	0.0	5.0	0.0	0.0	0.0	0.0	2.0	0.0	0.0	0.0	0.0	0.0	1.0	0.0	1.0	0.0	0.0	1.0	0.0	0.0	1.0	0.0	0.0	0.0	0.0	0.0	0.0
614	1.0	0.0	0.0	0.0	0.0	0.0	0.0	1.0	0.0	0.0	0.0	0.0	1.0	0.0	0.0	0.0	0.0	0.0	1.0	1.0	0.0	0.0	0.0	0.0	0.0	0.0	0.0	0.0	0.0	0.0	0.0	0.0	0.0	1.0	0.0	0.0	0.0	0.0	0.0	0.0	0.0	0.0	0.0	1.0	0.0	0.0	0.0	0.0	0.0
615	0.0	0.0	3.0	0.0	0.0	0.0	0.0	0.0	0.0	0.0	0.0	6.0	0.0	0.0	0.0	0.0	1.0	0.0	1.0	6.0	1.0	0.0	3.0	4.0	2.0	0.0	2.0	1.0	0.0	1.0	0.0	0.0	4.0	1.0	1.0	0.0	0.0	1.0	0.0	2.0	0.0	2.0	9.0	1.0	5.0	7.0	2.0	2.0	1.0
616	0.0	0.0	1.0	1.0	0.0	0.0	1.0	1.0	1.0	3.0	1.0	0.0	3.0	1.0	0.0	1.0	1.0	2.0	1.0	0.0	3.0	1.0	0.0	2.0	0.0	0.0	3.0	2.0	1.0	0.0	1.0	2.0	0.0	0.0	1.0	0.0	0.0	1.0	3.0	1.0	2.0	1.0	1.0	2.0	0.0	1.0	0.0	0.0	1.0
617	8.0	6.0	4.0	5.0	12.0	3.0	8.0	7.0	50.0	27.0	35.0	40.0	30.0	49.0	39.0	43.0	17.0	12.0	7.0	11.0	10.0	12.0	5.0	6.0	6.0	16.0	6.0	9.0	10.0	13.0	6.0	11.0	40.0	29.0	34.0	30.0	27.0	27.0	26.0	31.0	6.0	7.0	8.0	6.0	18.0	7.0	7.0	5.0	9.0
618	0.0	0.0	0.0	0.0	0.0	0.0	0.0	2.0	1.0	8.0	12.0	1.0	6.0	1.0	7.0	2.0	0.0	7.0	8.0	1.0	8.0	1.0	7.0	0.0	0.0	0.0	0.0	0.0	0.0	0.0	0.0	0.0	0.0	3.0	5.0	8.0	4.0	0.0	3.0	5.0	3.0	2.0	12.0	1.0	3.0	1.0	2.0	0.0	0.0
619	4.0	2.0	0.0	5.0	0.0	2.0	3.0	0.0	5.0	0.0	0.0	5.0	0.0	0.0	0.0	3.0	6.0	0.0	1.0	9.0	0.0	1.0	0.0	1.0	1.0	0.0	0.0	8.0	0.0	1.0	4.0	0.0	3.0	0.0	1.0	4.0	3.0	0.0	3.0	0.0	3.0	0.0	0.0	5.0	1.0	1.0	1.0	3.0	3.0
620	0.0	3.0	5.0	0.0	1.0	4.0	1.0	1.0	0.0	1.0	1.0	5.0	0.0	2.0	0.0	2.0	3.0	4.0	2.0	4.0	1.0	3.0	0.0	0.0	1.0	1.0	0.0	0.0	0.0	1.0	2.0	1.0	6.0	1.0	3.0	0.0	0.0	2.0	0.0	2.0	8.0	0.0	1.0	3.0	9.0	1.0	5.0	1.0	1.0
621	4.0	1.0	4.0	1.0	0.0	1.0	0.0	2.0	0.0	0.0	0.0	2.0	0.0	0.0	2.0	0.0	0.0	0.0	1.0	4.0	2.0	0.0	1.0	0.0	2.0	0.0	5.0	1.0	0.0	0.0	0.0	0.0	2.0	0.0	0.0	0.0	0.0	1.0	0.0	2.0	0.0	5.0	3.0	0.0	0.0	0.0	1.0	2.0	0.0
622	6.0	3.0	6.0	7.0	7.0	7.0	1.0	1.0	4.0	8.0	6.0	4.0	1.0	9.0	1.0	4.0	1.0	6.0	7.0	3.0	4.0	5.0	2.0	8.0	11.0	0.0	10.0	9.0	4.0	0.0	4.0	6.0	2.0	2.0	2.0	1.0	9.0	2.0	4.0	3.0	1.0	4.0	7.0	4.0	2.0	1.0	5.0	7.0	0.0
623	1.0	0.0	0.0	3.0	2.0	0.0	0.0	2.0	3.0	3.0	1.0	5.0	1.0	4.0	2.0	1.0	1.0	0.0	1.0	4.0	1.0	2.0	1.0	1.0	2.0	3.0	4.0	9.0	1.0	0.0	0.0	3.0	20.0	7.0	4.0	16.0	4.0	1.0	3.0	9.0	1.0	4.0	1.0	0.0	2.0	0.0	6.0	3.0	3.0
624	1.0	2.0	0.0	2.0	3.0	0.0	4.0	1.0	7.0	2.0	1.0	1.0	2.0	0.0	1.0	3.0	1.0	2.0	12.0	0.0	0.0	4.0	5.0	0.0	2.0	0.0	2.0	5.0	2.0	0.0	0.0	1.0	1.0	2.0	1.0	0.0	7.0	1.0	1.0	0.0	1.0	0.0	0.0	2.0	0.0	0.0	0.0	1.0	0.0
625	2.0	0.0	0.0	0.0	2.0	0.0	2.0	0.0	0.0	0.0	0.0	0.0	0.0	0.0	0.0	0.0	1.0	0.0	3.0	0.0	0.0	2.0	0.0	0.0	0.0	1.0	1.0	0.0	0.0	1.0	0.0	0.0	0.0	0.0	0.0	1.0	1.0	0.0	1.0	0.0	0.0	2.0	0.0	2.0	0.0	0.0	0.0	1.0	0.0
626	4.0	1.0	1.0	2.0	5.0	10.0	3.0	1.0	1.0	2.0	2.0	1.0	0.0	4.0	1.0	9.0	0.0	0.0	3.0	2.0	2.0	3.0	2.0	0.0	8.0	5.0	7.0	3.0	4.0	0.0	9.0	1.0	0.0	0.0	2.0	1.0	8.0	2.0	2.0	0.0	0.0	3.0	0.0	6.0	3.0	0.0	1.0	1.0	1.0
627	16.0	63.0	13.0	24.0	26.0	32.0	34.0	4.0	2.0	3.0	8.0	7.0	7.0	5.0	5.0	13.0	3.0	14.0	33.0	43.0	16.0	23.0	53.0	17.0	17.0	3.0	26.0	6.0	2.0	8.0	2.0	20.0	43.0	1.0	0.0	7.0	10.0	10.0	4.0	3.0	6.0	1.0	7.0	13.0	8.0	6.0	3.0	15.0	17.0
628	4.0	4.0	1.0	9.0	9.0	9.0	7.0	0.0	1.0	0.0	2.0	0.0	1.0	5.0	5.0	11.0	2.0	13.0	4.0	8.0	2.0	17.0	2.0	10.0	1.0	3.0	1.0	2.0	8.0	7.0	7.0	2.0	1.0	3.0	4.0	2.0	3.0	6.0	1.0	0.0	2.0	0.0	11.0	7.0	14.0	3.0	0.0	0.0	0.0
629	19.0	3.0	13.0	3.0	5.0	5.0	19.0	59.0	23.0	18.0	40.0	138.0	76.0	51.0	19.0	92.0	42.0	3.0	5.0	35.0	21.0	12.0	13.0	4.0	54.0	14.0	36.0	11.0	2.0	10.0	18.0	16.0	47.0	16.0	2.0	8.0	8.0	9.0	3.0	38.0	5.0	9.0	12.0	4.0	28.0	66.0	23.0	17.0	102.0
630	0.0	0.0	0.0	0.0	0.0	0.0	0.0	1.0	0.0	0.0	0.0	2.0	0.0	1.0	0.0	1.0	0.0	0.0	0.0	3.0	0.0	2.0	0.0	0.0	0.0	0.0	0.0	0.0	0.0	0.0	0.0	0.0	1.0	0.0	0.0	4.0	2.0	1.0	1.0	1.0	8.0	3.0	0.0	0.0	4.0	0.0	0.0	0.0	0.0
631	7.0	2.0	7.0	0.0	2.0	8.0	2.0	2.0	0.0	0.0	2.0	0.0	0.0	1.0	7.0	2.0	1.0	0.0	2.0	2.0	2.0	1.0	2.0	0.0	11.0	1.0	3.0	2.0	3.0	0.0	1.0	2.0	0.0	0.0	0.0	0.0	1.0	2.0	1.0	0.0	0.0	0.0	1.0	0.0	4.0	0.0	0.0	4.0	14.0
632	4.0	5.0	3.0	0.0	11.0	13.0	3.0	3.0	13.0	1.0	5.0	7.0	5.0	3.0	15.0	8.0	11.0	11.0	7.0	9.0	10.0	0.0	11.0	7.0	7.0	0.0	3.0	7.0	0.0	0.0	1.0	2.0	2.0	0.0	0.0	1.0	5.0	8.0	2.0	4.0	5.0	4.0	5.0	12.0	1.0	1.0	10.0	2.0	0.0
633	0.0	0.0	0.0	1.0	1.0	0.0	2.0	1.0	2.0	0.0	0.0	0.0	0.0	5.0	1.0	2.0	1.0	4.0	2.0	2.0	1.0	0.0	1.0	0.0	2.0	1.0	0.0	1.0	2.0	0.0	0.0	0.0	0.0	0.0	0.0	0.0	1.0	0.0	0.0	0.0	0.0	1.0	0.0	1.0	1.0	0.0	0.0	2.0	2.0
634	1.0	1.0	0.0	0.0	1.0	0.0	0.0	0.0	0.0	0.0	0.0	0.0	0.0	0.0	0.0	0.0	1.0	1.0	1.0	1.0	1.0	0.0	3.0	0.0	0.0	1.0	0.0	1.0	0.0	2.0	0.0	0.0	0.0	1.0	0.0	0.0	1.0	0.0	1.0	0.0	1.0	1.0	0.0	0.0	0.0	0.0	1.0	0.0	0.0
635	1.0	2.0	0.0	1.0	1.0	1.0	1.0	0.0	1.0	1.0	0.0	0.0	1.0	0.0	0.0	1.0	0.0	0.0	1.0	1.0	0.0	1.0	0.0	0.0	0.0	0.0	0.0	0.0	0.0	1.0	1.0	2.0	1.0	0.0	1.0	0.0	1.0	0.0	1.0	0.0	0.0	0.0	0.0	2.0	0.0	1.0	0.0	0.0	0.0
636	0.0	1.0	0.0	0.0	1.0	0.0	1.0	2.0	1.0	0.0	0.0	2.0	0.0	2.0	3.0	0.0	1.0	0.0	1.0	2.0	0.0	1.0	1.0	0.0	1.0	0.0	1.0	1.0	0.0	0.0	1.0	1.0	1.0	1.0	1.0	1.0	1.0	2.0	1.0	0.0	0.0	0.0	0.0	0.0	0.0	1.0	0.0	2.0	0.0
637	0.0	0.0	0.0	0.0	0.0	0.0	0.0	0.0	0.0	0.0	1.0	0.0	0.0	0.0	0.0	0.0	0.0	0.0	0.0	0.0	0.0	0.0	0.0	0.0	0.0	0.0	0.0	0.0	0.0	1.0	0.0	0.0	0.0	0.0	0.0	0.0	0.0	0.0	0.0	0.0	0.0	0.0	1.0	0.0	0.0	0.0	0.0	0.0	0.0
638	5.0	9.0	1.0	4.0	9.0	3.0	6.0	1.0	1.0	0.0	0.0	3.0	1.0	0.0	2.0	0.0	1.0	0.0	4.0	13.0	3.0	3.0	8.0	4.0	3.0	0.0	4.0	1.0	0.0	0.0	0.0	6.0	6.0	2.0	3.0	1.0	2.0	2.0	2.0	2.0	0.0	3.0	2.0	2.0	0.0	0.0	0.0	0.0	1.0
639	1.0	0.0	0.0	0.0	0.0	0.0	0.0	0.0	0.0	0.0	0.0	0.0	1.0	0.0	0.0	1.0	0.0	0.0	0.0	0.0	0.0	0.0	0.0	1.0	0.0	0.0	0.0	1.0	1.0	0.0	0.0	0.0	0.0	0.0	0.0	0.0	1.0	0.0	0.0	0.0	0.0	1.0	0.0	1.0	1.0	0.0	0.0	1.0	0.0
640	0.0	0.0	4.0	0.0	2.0	1.0	1.0	1.0	0.0	0.0	0.0	0.0	0.0	1.0	0.0	1.0	0.0	2.0	3.0	0.0	0.0	2.0	0.0	0.0	3.0	0.0	3.0	2.0	2.0	0.0	0.0	1.0	0.0	1.0	0.0	0.0	0.0	3.0	1.0	0.0	0.0	0.0	0.0	2.0	0.0	0.0	1.0	2.0	3.0
641	9.0	1.0	0.0	7.0	7.0	6.0	7.0	23.0	10.0	1.0	7.0	1.0	14.0	2.0	4.0	2.0	8.0	0.0	16.0	17.0	1.0	2.0	0.0	0.0	5.0	5.0	5.0	7.0	9.0	22.0	2.0	18.0	6.0	17.0	0.0	0.0	6.0	6.0	3.0	7.0	5.0	33.0	1.0	13.0	1.0	0.0	7.0	6.0	4.0
642	0.0	0.0	0.0	0.0	0.0	0.0	1.0	0.0	0.0	0.0	0.0	0.0	0.0	0.0	1.0	0.0	0.0	0.0	2.0	0.0	0.0	0.0	0.0	0.0	0.0	0.0	0.0	0.0	0.0	0.0	0.0	0.0	0.0	0.0	0.0	0.0	0.0	0.0	0.0	0.0	0.0	0.0	0.0	0.0	0.0	0.0	0.0	0.0	0.0
643	0.0	0.0	0.0	1.0	0.0	0.0	0.0	0.0	0.0	0.0	0.0	0.0	2.0	1.0	0.0	0.0	0.0	0.0	2.0	0.0	1.0	0.0	0.0	0.0	1.0	2.0	0.0	0.0	0.0	0.0	1.0	0.0	0.0	0.0	0.0	1.0	0.0	0.0	0.0	0.0	0.0	0.0	0.0	0.0	0.0	0.0	0.0	0.0	0.0
644	12.0	13.0	5.0	6.0	13.0	14.0	24.0	0.0	2.0	3.0	4.0	11.0	4.0	11.0	13.0	22.0	4.0	9.0	20.0	21.0	21.0	15.0	7.0	10.0	15.0	16.0	17.0	8.0	11.0	19.0	22.0	13.0	4.0	1.0	4.0	4.0	17.0	15.0	6.0	1.0	5.0	0.0	16.0	26.0	17.0	14.0	0.0	5.0	0.0
645	0.0	2.0	1.0	1.0	1.0	0.0	1.0	0.0	7.0	1.0	4.0	6.0	3.0	2.0	2.0	2.0	0.0	9.0	8.0	2.0	2.0	0.0	3.0	0.0	0.0	1.0	0.0	0.0	1.0	1.0	0.0	0.0	0.0	0.0	0.0	0.0	2.0	1.0	1.0	0.0	0.0	5.0	1.0	1.0	0.0	1.0	0.0	1.0	1.0
646	3.0	2.0	0.0	0.0	0.0	0.0	0.0	0.0	0.0	0.0	0.0	1.0	0.0	0.0	0.0	2.0	0.0	1.0	1.0	0.0	0.0	0.0	0.0	0.0	1.0	2.0	0.0	0.0	0.0	0.0	0.0	0.0	0.0	0.0	0.0	0.0	0.0	0.0	0.0	0.0	0.0	0.0	0.0	0.0	0.0	2.0	0.0	0.0	0.0
647	0.0	0.0	0.0	1.0	0.0	0.0	0.0	0.0	0.0	0.0	0.0	0.0	0.0	0.0	0.0	0.0	0.0	0.0	1.0	0.0	0.0	0.0	0.0	0.0	0.0	0.0	0.0	0.0	0.0	0.0	0.0	0.0	0.0	0.0	1.0	0.0	0.0	0.0	0.0	1.0	1.0	0.0	0.0	0.0	0.0	0.0	0.0	0.0	0.0
648	3.0	2.0	11.0	1.0	0.0	0.0	0.0	6.0	3.0	3.0	7.0	3.0	4.0	0.0	1.0	3.0	1.0	1.0	5.0	3.0	4.0	1.0	2.0	4.0	2.0	3.0	4.0	0.0	2.0	3.0	1.0	5.0	0.0	0.0	0.0	0.0	1.0	1.0	1.0	1.0	1.0	3.0	14.0	0.0	2.0	1.0	0.0	5.0	3.0
649	0.0	0.0	0.0	0.0	0.0	0.0	0.0	0.0	0.0	0.0	0.0	0.0	0.0	0.0	0.0	0.0	0.0	0.0	1.0	0.0	2.0	0.0	0.0	0.0	0.0	1.0	0.0	0.0	0.0	0.0	0.0	0.0	0.0	0.0	0.0	0.0	0.0	0.0	0.0	0.0	0.0	0.0	0.0	0.0	0.0	0.0	0.0	0.0	0.0
650	0.0	0.0	1.0	0.0	0.0	0.0	0.0	0.0	0.0	0.0	0.0	0.0	0.0	0.0	1.0	0.0	0.0	0.0	1.0	0.0	0.0	0.0	0.0	0.0	2.0	0.0	1.0	0.0	2.0	0.0	1.0	0.0	0.0	0.0	0.0	0.0	0.0	0.0	0.0	0.0	0.0	0.0	1.0	1.0	1.0	1.0	0.0	0.0	0.0
651	2.0	2.0	0.0	1.0	2.0	3.0	9.0	0.0	1.0	1.0	0.0	1.0	0.0	0.0	0.0	0.0	1.0	1.0	3.0	18.0	1.0	2.0	2.0	22.0	1.0	2.0	0.0	0.0	3.0	5.0	0.0	3.0	2.0	2.0	10.0	9.0	1.0	0.0	0.0	0.0	0.0	0.0	0.0	0.0	0.0	3.0	0.0	2.0	0.0
652	0.0	0.0	3.0	0.0	1.0	0.0	0.0	0.0	1.0	1.0	0.0	1.0	0.0	0.0	0.0	2.0	2.0	0.0	1.0	0.0	0.0	0.0	0.0	0.0	0.0	0.0	0.0	1.0	1.0	2.0	1.0	1.0	1.0	1.0	0.0	0.0	0.0	2.0	0.0	0.0	1.0	0.0	1.0	0.0	0.0	0.0	1.0	0.0	1.0
653	0.0	0.0	0.0	0.0	0.0	0.0	0.0	0.0	0.0	0.0	0.0	0.0	0.0	0.0	0.0	0.0	0.0	0.0	1.0	0.0	0.0	0.0	0.0	0.0	1.0	0.0	0.0	0.0	0.0	1.0	0.0	0.0	1.0	0.0	0.0	0.0	0.0	0.0	0.0	0.0	0.0	0.0	0.0	0.0	0.0	0.0	0.0	0.0	0.0
654	0.0	0.0	0.0	0.0	0.0	0.0	0.0	0.0	0.0	0.0	1.0	0.0	0.0	0.0	1.0	1.0	0.0	1.0	0.0	1.0	0.0	0.0	0.0	0.0	0.0	0.0	0.0	0.0	0.0	1.0	0.0	2.0	2.0	4.0	0.0	4.0	1.0	0.0	1.0	3.0	0.0	0.0	0.0	0.0	0.0	0.0	0.0	1.0	0.0
655	0.0	0.0	1.0	0.0	0.0	1.0	0.0	0.0	0.0	0.0	1.0	0.0	0.0	0.0	0.0	1.0	0.0	0.0	1.0	0.0	0.0	0.0	0.0	0.0	0.0	0.0	0.0	0.0	0.0	0.0	0.0	0.0	0.0	0.0	0.0	0.0	0.0	0.0	0.0	1.0	0.0	0.0	0.0	0.0	0.0	0.0	20.0	36.0	20.0
656	0.0	4.0	5.0	33.0	2.0	2.0	33.0	0.0	0.0	0.0	0.0	0.0	1.0	0.0	0.0	0.0	0.0	0.0	3.0	0.0	0.0	10.0	0.0	0.0	2.0	0.0	0.0	1.0	1.0	0.0	14.0	9.0	1.0	9.0	3.0	42.0	0.0	5.0	35.0	19.0	52.0	9.0	0.0	9.0	1.0	23.0	1.0	1.0	0.0
657	6.0	2.0	1.0	2.0	5.0	8.0	10.0	0.0	7.0	0.0	0.0	2.0	3.0	1.0	1.0	2.0	0.0	0.0	4.0	0.0	2.0	0.0	1.0	0.0	7.0	4.0	6.0	11.0	0.0	0.0	2.0	5.0	2.0	0.0	0.0	2.0	1.0	2.0	0.0	0.0	0.0	3.0	2.0	4.0	1.0	0.0	0.0	2.0	2.0
658	7.0	1.0	2.0	7.0	5.0	9.0	2.0	6.0	3.0	7.0	3.0	2.0	1.0	1.0	3.0	4.0	3.0	7.0	8.0	0.0	1.0	2.0	5.0	3.0	11.0	5.0	6.0	2.0	6.0	0.0	3.0	1.0	2.0	0.0	0.0	2.0	2.0	2.0	1.0	0.0	3.0	1.0	4.0	8.0	0.0	0.0	2.0	5.0	0.0
659	2.0	3.0	2.0	3.0	5.0	1.0	2.0	1.0	0.0	1.0	1.0	2.0	1.0	3.0	5.0	1.0	0.0	4.0	3.0	0.0	2.0	3.0	2.0	0.0	2.0	0.0	2.0	5.0	0.0	2.0	2.0	3.0	0.0	0.0	0.0	0.0	4.0	1.0	2.0	0.0	0.0	0.0	1.0	2.0	0.0	0.0	0.0	5.0	4.0
660	0.0	0.0	0.0	0.0	0.0	0.0	2.0	0.0	0.0	0.0	0.0	0.0	0.0	0.0	2.0	0.0	0.0	0.0	2.0	0.0	0.0	1.0	1.0	0.0	0.0	0.0	0.0	0.0	0.0	0.0	0.0	0.0	0.0	0.0	0.0	0.0	2.0	0.0	0.0	0.0	0.0	0.0	0.0	0.0	0.0	0.0	0.0	0.0	0.0
661	0.0	0.0	0.0	0.0	0.0	0.0	0.0	0.0	0.0	0.0	0.0	0.0	0.0	0.0	0.0	0.0	0.0	0.0	1.0	1.0	0.0	3.0	0.0	0.0	0.0	1.0	0.0	0.0	1.0	2.0	1.0	0.0	0.0	0.0	0.0	0.0	0.0	0.0	0.0	1.0	0.0	0.0	0.0	0.0	0.0	0.0	0.0	0.0	0.0
662	0.0	1.0	1.0	0.0	0.0	1.0	0.0	0.0	0.0	0.0	0.0	1.0	0.0	0.0	0.0	0.0	1.0	0.0	1.0	0.0	0.0	0.0	0.0	0.0	1.0	0.0	1.0	0.0	0.0	0.0	0.0	0.0	0.0	0.0	0.0	0.0	0.0	0.0	0.0	2.0	0.0	1.0	1.0	0.0	0.0	0.0	0.0	0.0	0.0
663	0.0	0.0	0.0	0.0	0.0	0.0	1.0	0.0	1.0	0.0	0.0	0.0	0.0	0.0	0.0	1.0	0.0	1.0	1.0	0.0	0.0	0.0	1.0	0.0	0.0	0.0	0.0	0.0	0.0	0.0	1.0	0.0	1.0	0.0	0.0	2.0	0.0	0.0	1.0	0.0	0.0	1.0	0.0	0.0	0.0	1.0	0.0	0.0	0.0
664	1.0	4.0	0.0	0.0	0.0	0.0	4.0	0.0	1.0	0.0	0.0	0.0	0.0	0.0	1.0	2.0	0.0	0.0	1.0	1.0	1.0	2.0	0.0	2.0	4.0	0.0	1.0	0.0	1.0	1.0	1.0	0.0	0.0	0.0	1.0	0.0	1.0	1.0	3.0	0.0	1.0	0.0	1.0	0.0	4.0	1.0	0.0	0.0	0.0
665	19.0	8.0	29.0	1.0	11.0	6.0	5.0	2.0	5.0	2.0	2.0	13.0	5.0	3.0	4.0	5.0	3.0	10.0	3.0	2.0	7.0	2.0	11.0	0.0	9.0	1.0	2.0	1.0	16.0	2.0	16.0	2.0	1.0	1.0	0.0	1.0	9.0	3.0	2.0	3.0	2.0	1.0	3.0	1.0	3.0	0.0	3.0	3.0	5.0
666	1.0	0.0	1.0	0.0	1.0	0.0	0.0	4.0	0.0	184.0	9.0	0.0	10.0	2.0	0.0	7.0	0.0	0.0	1.0	11.0	1.0	0.0	1.0	0.0	1.0	0.0	0.0	23.0	0.0	0.0	1.0	16.0	21.0	1.0	1.0	4.0	0.0	0.0	0.0	31.0	0.0	1.0	0.0	0.0	0.0	0.0	21.0	0.0	0.0
667	0.0	1.0	1.0	0.0	0.0	0.0	1.0	0.0	2.0	1.0	0.0	0.0	0.0	0.0	0.0	0.0	0.0	0.0	2.0	0.0	0.0	1.0	1.0	4.0	0.0	1.0	0.0	1.0	1.0	0.0	1.0	0.0	1.0	1.0	2.0	0.0	0.0	0.0	0.0	1.0	0.0	0.0	0.0	0.0	1.0	0.0	0.0	1.0	1.0
668	0.0	1.0	0.0	0.0	0.0	1.0	2.0	1.0	1.0	0.0	0.0	1.0	0.0	0.0	0.0	2.0	0.0	0.0	0.0	3.0	1.0	0.0	1.0	0.0	4.0	0.0	0.0	2.0	1.0	0.0	1.0	0.0	0.0	0.0	2.0	0.0	0.0	1.0	1.0	0.0	0.0	2.0	0.0	6.0	0.0	0.0	2.0	1.0	0.0
669	0.0	0.0	0.0	0.0	0.0	0.0	0.0	0.0	0.0	0.0	0.0	0.0	0.0	0.0	0.0	0.0	0.0	1.0	1.0	0.0	0.0	0.0	0.0	0.0	0.0	0.0	0.0	0.0	0.0	1.0	0.0	1.0	0.0	0.0	0.0	0.0	0.0	0.0	0.0	0.0	1.0	0.0	0.0	0.0	0.0	0.0	0.0	0.0	0.0
670	3.0	1.0	0.0	4.0	4.0	6.0	2.0	4.0	2.0	6.0	2.0	2.0	5.0	4.0	2.0	2.0	9.0	3.0	5.0	4.0	2.0	4.0	4.0	2.0	4.0	1.0	1.0	2.0	6.0	3.0	2.0	5.0	1.0	1.0	3.0	3.0	2.0	4.0	0.0	2.0	10.0	3.0	2.0	5.0	7.0	8.0	6.0	5.0	5.0
671	0.0	0.0	0.0	0.0	0.0	0.0	0.0	0.0	1.0	0.0	1.0	2.0	2.0	1.0	1.0	0.0	2.0	0.0	2.0	0.0	0.0	0.0	0.0	0.0	0.0	1.0	1.0	0.0	0.0	1.0	0.0	0.0	0.0	0.0	0.0	0.0	3.0	0.0	1.0	0.0	1.0	1.0	0.0	0.0	1.0	0.0	2.0	0.0	1.0
672	2.0	0.0	0.0	1.0	2.0	3.0	1.0	2.0	2.0	1.0	1.0	0.0	1.0	2.0	0.0	3.0	0.0	4.0	2.0	1.0	1.0	5.0	1.0	1.0	0.0	2.0	1.0	1.0	4.0	3.0	1.0	2.0	1.0	0.0	0.0	0.0	0.0	1.0	1.0	0.0	1.0	1.0	0.0	0.0	0.0	0.0	0.0	0.0	0.0
673	2.0	0.0	1.0	0.0	1.0	5.0	1.0	0.0	0.0	0.0	1.0	0.0	0.0	2.0	0.0	2.0	0.0	0.0	2.0	0.0	2.0	1.0	0.0	3.0	2.0	0.0	6.0	2.0	0.0	0.0	0.0	0.0	1.0	2.0	0.0	2.0	0.0	0.0	0.0	0.0	0.0	2.0	1.0	0.0	3.0	0.0	0.0	6.0	3.0
674	1.0	1.0	3.0	0.0	2.0	1.0	0.0	16.0	10.0	8.0	5.0	11.0	2.0	21.0	1.0	13.0	2.0	0.0	1.0	0.0	0.0	0.0	1.0	0.0	1.0	8.0	14.0	12.0	6.0	2.0	0.0	17.0	9.0	6.0	2.0	1.0	1.0	10.0	3.0	0.0	1.0	0.0	0.0	0.0	1.0	1.0	17.0	10.0	10.0
675	1.0	0.0	0.0	1.0	1.0	0.0	1.0	7.0	2.0	1.0	1.0	0.0	0.0	0.0	0.0	2.0	3.0	3.0	1.0	0.0	2.0	1.0	2.0	1.0	0.0	0.0	0.0	1.0	0.0	0.0	0.0	4.0	2.0	1.0	2.0	0.0	0.0	1.0	1.0	3.0	5.0	0.0	0.0	0.0	0.0	0.0	0.0	0.0	1.0
676	0.0	0.0	0.0	1.0	0.0	0.0	0.0	0.0	0.0	2.0	0.0	0.0	1.0	0.0	3.0	2.0	0.0	1.0	3.0	0.0	5.0	1.0	4.0	0.0	0.0	0.0	0.0	0.0	0.0	0.0	0.0	0.0	0.0	2.0	0.0	2.0	0.0	0.0	0.0	2.0	1.0	0.0	2.0	0.0	0.0	0.0	0.0	1.0	0.0
677	0.0	0.0	0.0	0.0	0.0	0.0	0.0	0.0	0.0	0.0	0.0	0.0	0.0	0.0	0.0	0.0	0.0	0.0	1.0	0.0	0.0	0.0	0.0	0.0	0.0	0.0	0.0	0.0	0.0	0.0	0.0	0.0	0.0	1.0	0.0	0.0	0.0	0.0	0.0	0.0	0.0	0.0	0.0	0.0	0.0	1.0	0.0	0.0	0.0
678	1.0	1.0	0.0	1.0	3.0	0.0	2.0	1.0	1.0	4.0	3.0	3.0	1.0	0.0	1.0	1.0	1.0	2.0	2.0	1.0	3.0	2.0	6.0	1.0	0.0	3.0	3.0	2.0	2.0	6.0	1.0	2.0	0.0	0.0	0.0	1.0	1.0	3.0	1.0	0.0	1.0	2.0	1.0	2.0	1.0	1.0	2.0	3.0	1.0
679	3.0	0.0	5.0	8.0	3.0	13.0	13.0	2.0	4.0	1.0	1.0	3.0	4.0	6.0	3.0	11.0	0.0	2.0	4.0	2.0	5.0	1.0	3.0	1.0	13.0	11.0	5.0	7.0	3.0	1.0	12.0	3.0	0.0	0.0	0.0	0.0	2.0	2.0	1.0	0.0	1.0	1.0	9.0	15.0	9.0	8.0	2.0	2.0	0.0
680	4.0	1.0	0.0	0.0	1.0	1.0	0.0	1.0	1.0	5.0	5.0	5.0	3.0	4.0	4.0	7.0	2.0	1.0	3.0	2.0	0.0	3.0	2.0	3.0	2.0	3.0	1.0	3.0	2.0	2.0	2.0	1.0	2.0	4.0	4.0	3.0	2.0	6.0	2.0	7.0	2.0	3.0	1.0	1.0	2.0	2.0	3.0	4.0	9.0
681	3.0	2.0	1.0	4.0	0.0	1.0	0.0	0.0	0.0	4.0	0.0	1.0	1.0	0.0	1.0	0.0	1.0	2.0	1.0	0.0	4.0	0.0	0.0	2.0	1.0	3.0	1.0	2.0	4.0	1.0	14.0	5.0	1.0	1.0	2.0	3.0	8.0	6.0	1.0	4.0	6.0	8.0	2.0	8.0	0.0	5.0	8.0	1.0	4.0
682	2.0	0.0	3.0	1.0	2.0	2.0	7.0	1.0	4.0	3.0	3.0	1.0	3.0	2.0	0.0	2.0	3.0	3.0	4.0	3.0	4.0	0.0	1.0	2.0	1.0	2.0	2.0	3.0	5.0	1.0	3.0	2.0	5.0	4.0	3.0	0.0	3.0	1.0	2.0	3.0	1.0	2.0	1.0	1.0	1.0	5.0	2.0	3.0	3.0
683	1.0	1.0	0.0	2.0	0.0	0.0	0.0	0.0	1.0	0.0	0.0	2.0	0.0	1.0	2.0	5.0	2.0	2.0	1.0	2.0	2.0	1.0	0.0	0.0	0.0	1.0	0.0	0.0	0.0	1.0	2.0	0.0	0.0	0.0	0.0	0.0	0.0	6.0	1.0	0.0	0.0	0.0	0.0	6.0	1.0	0.0	0.0	2.0	0.0
684	1.0	0.0	0.0	1.0	0.0	0.0	0.0	0.0	0.0	0.0	0.0	0.0	0.0	0.0	0.0	0.0	0.0	0.0	5.0	32.0	10.0	0.0	2.0	18.0	16.0	3.0	0.0	304.0	11.0	13.0	0.0	0.0	0.0	1.0	0.0	0.0	0.0	1.0	0.0	0.0	40.0	472.0	13.0	10.0	33.0	20.0	48.0	5.0	51.0
685	0.0	1.0	0.0	0.0	0.0	1.0	0.0	4.0	1.0	1.0	1.0	0.0	0.0	1.0	0.0	0.0	1.0	3.0	1.0	0.0	0.0	1.0	0.0	1.0	0.0	0.0	1.0	1.0	0.0	2.0	0.0	1.0	1.0	0.0	0.0	0.0	0.0	1.0	1.0	0.0	0.0	0.0	0.0	0.0	0.0	0.0	0.0	0.0	1.0
686	2.0	2.0	0.0	2.0	0.0	2.0	0.0	1.0	0.0	0.0	0.0	1.0	0.0	2.0	2.0	6.0	0.0	3.0	2.0	2.0	0.0	0.0	2.0	0.0	1.0	1.0	0.0	0.0	0.0	1.0	3.0	1.0	1.0	0.0	0.0	0.0	1.0	5.0	0.0	0.0	0.0	0.0	1.0	2.0	1.0	0.0	2.0	5.0	1.0
687	1.0	1.0	0.0	1.0	3.0	1.0	0.0	2.0	1.0	3.0	0.0	0.0	3.0	1.0	2.0	0.0	4.0	4.0	1.0	3.0	5.0	2.0	0.0	4.0	1.0	0.0	0.0	3.0	0.0	0.0	0.0	11.0	1.0	5.0	9.0	1.0	1.0	18.0	1.0	0.0	6.0	2.0	0.0	46.0	0.0	2.0	0.0	2.0	3.0
688	0.0	2.0	0.0	2.0	0.0	1.0	4.0	0.0	1.0	0.0	0.0	0.0	0.0	2.0	0.0	2.0	0.0	0.0	1.0	0.0	0.0	0.0	1.0	0.0	2.0	2.0	1.0	3.0	2.0	1.0	2.0	0.0	1.0	0.0	0.0	0.0	0.0	1.0	0.0	0.0	0.0	1.0	1.0	4.0	1.0	1.0	0.0	0.0	0.0
689	0.0	1.0	0.0	0.0	0.0	2.0	0.0	0.0	2.0	0.0	0.0	0.0	0.0	0.0	0.0	0.0	0.0	0.0	2.0	0.0	0.0	0.0	0.0	0.0	0.0	0.0	1.0	3.0	0.0	1.0	0.0	0.0	1.0	0.0	0.0	0.0	0.0	1.0	2.0	0.0	0.0	1.0	1.0	0.0	0.0	1.0	0.0	1.0	1.0
690	0.0	0.0	0.0	0.0	0.0	0.0	0.0	0.0	0.0	0.0	0.0	0.0	0.0	0.0	0.0	0.0	0.0	0.0	1.0	0.0	3.0	0.0	1.0	1.0	2.0	0.0	3.0	2.0	0.0	2.0	0.0	0.0	0.0	0.0	0.0	3.0	2.0	2.0	1.0	0.0	1.0	3.0	1.0	3.0	1.0	9.0	0.0	2.0	8.0
691	0.0	0.0	0.0	0.0	0.0	0.0	0.0	0.0	0.0	1.0	0.0	0.0	0.0	1.0	0.0	0.0	0.0	1.0	1.0	0.0	0.0	0.0	0.0	0.0	0.0	1.0	0.0	0.0	0.0	0.0	0.0	0.0	0.0	0.0	1.0	0.0	0.0	0.0	0.0	0.0	0.0	0.0	0.0	0.0	1.0	0.0	0.0	1.0	0.0
692	0.0	1.0	0.0	1.0	0.0	0.0	2.0	0.0	0.0	0.0	0.0	0.0	1.0	1.0	1.0	0.0	1.0	2.0	1.0	1.0	1.0	0.0	0.0	1.0	1.0	0.0	1.0	1.0	0.0	0.0	1.0	2.0	0.0	1.0	0.0	1.0	1.0	1.0	0.0	1.0	1.0	0.0	0.0	0.0	0.0	3.0	0.0	0.0	0.0
693	1.0	1.0	0.0	0.0	2.0	2.0	0.0	0.0	0.0	2.0	2.0	1.0	0.0	0.0	0.0	1.0	0.0	2.0	1.0	1.0	0.0	0.0	1.0	0.0	0.0	3.0	1.0	2.0	2.0	0.0	0.0	0.0	1.0	0.0	0.0	1.0	0.0	1.0	0.0	0.0	0.0	0.0	3.0	2.0	0.0	0.0	0.0	2.0	2.0
694	1.0	0.0	0.0	0.0	0.0	3.0	0.0	2.0	0.0	3.0	0.0	0.0	0.0	0.0	0.0	1.0	1.0	3.0	1.0	0.0	0.0	0.0	1.0	1.0	1.0	2.0	0.0	2.0	0.0	1.0	0.0	1.0	0.0	1.0	0.0	0.0	0.0	0.0	0.0	2.0	1.0	3.0	0.0	2.0	1.0	0.0	0.0	2.0	6.0
695	0.0	0.0	0.0	1.0	1.0	0.0	1.0	0.0	1.0	0.0	3.0	0.0	0.0	3.0	0.0	0.0	0.0	1.0	1.0	1.0	2.0	1.0	1.0	1.0	0.0	1.0	0.0	0.0	0.0	0.0	1.0	0.0	1.0	0.0	1.0	0.0	0.0	0.0	0.0	0.0	0.0	0.0	0.0	0.0	0.0	0.0	0.0	1.0	4.0
696	3.0	2.0	2.0	3.0	6.0	4.0	1.0	3.0	3.0	0.0	10.0	4.0	0.0	5.0	3.0	9.0	2.0	6.0	7.0	4.0	4.0	4.0	10.0	0.0	34.0	14.0	15.0	11.0	23.0	14.0	20.0	10.0	2.0	0.0	1.0	2.0	30.0	15.0	6.0	4.0	0.0	2.0	6.0	10.0	8.0	1.0	1.0	4.0	9.0
697	2.0	0.0	0.0	1.0	1.0	1.0	7.0	0.0	0.0	1.0	0.0	2.0	0.0	2.0	1.0	2.0	3.0	1.0	4.0	5.0	1.0	3.0	0.0	2.0	2.0	2.0	2.0	0.0	2.0	0.0	1.0	1.0	0.0	0.0	0.0	0.0	2.0	2.0	1.0	1.0	0.0	0.0	1.0	6.0	2.0	4.0	1.0	0.0	0.0
698	4.0	2.0	4.0	2.0	0.0	1.0	2.0	3.0	2.0	0.0	2.0	2.0	0.0	1.0	2.0	3.0	5.0	2.0	3.0	5.0	3.0	2.0	1.0	2.0	1.0	2.0	2.0	3.0	0.0	6.0	3.0	3.0	2.0	1.0	0.0	4.0	2.0	1.0	3.0	0.0	5.0	2.0	1.0	2.0	0.0	0.0	0.0	8.0	2.0
699	0.0	1.0	0.0	0.0	0.0	1.0	0.0	1.0	0.0	0.0	1.0	1.0	0.0	0.0	0.0	0.0	0.0	0.0	3.0	1.0	1.0	0.0	0.0	0.0	1.0	3.0	1.0	0.0	0.0	0.0	0.0	0.0	1.0	0.0	0.0	0.0	0.0	0.0	0.0	0.0	0.0	2.0	3.0	0.0	1.0	2.0	0.0	0.0	0.0
700	2.0	0.0	1.0	1.0	1.0	1.0	0.0	1.0	0.0	0.0	0.0	1.0	0.0	0.0	0.0	1.0	0.0	0.0	5.0	0.0	2.0	3.0	0.0	0.0	1.0	3.0	1.0	0.0	0.0	1.0	0.0	0.0	0.0	0.0	0.0	0.0	0.0	1.0	0.0	0.0	0.0	0.0	0.0	3.0	1.0	1.0	0.0	0.0	0.0
701	0.0	0.0	0.0	0.0	0.0	0.0	0.0	0.0	0.0	0.0	0.0	0.0	1.0	0.0	0.0	0.0	0.0	0.0	1.0	0.0	0.0	0.0	0.0	0.0	0.0	0.0	0.0	0.0	0.0	0.0	0.0	0.0	0.0	1.0	0.0	0.0	0.0	0.0	0.0	0.0	0.0	0.0	0.0	0.0	0.0	0.0	0.0	0.0	0.0
702	4.0	0.0	12.0	1.0	3.0	0.0	0.0	2.0	2.0	1.0	1.0	5.0	3.0	1.0	2.0	3.0	2.0	2.0	1.0	2.0	7.0	0.0	2.0	2.0	4.0	1.0	2.0	6.0	1.0	1.0	0.0	4.0	0.0	0.0	11.0	7.0	1.0	1.0	3.0	1.0	0.0	0.0	1.0	5.0	0.0	2.0	4.0	4.0	10.0
703	6.0	3.0	7.0	3.0	2.0	6.0	2.0	0.0	1.0	1.0	0.0	1.0	1.0	2.0	2.0	2.0	1.0	2.0	3.0	5.0	1.0	2.0	3.0	0.0	5.0	4.0	14.0	1.0	1.0	2.0	0.0	3.0	10.0	1.0	1.0	1.0	0.0	1.0	2.0	2.0	3.0	8.0	5.0	2.0	2.0	1.0	0.0	8.0	4.0
704	0.0	0.0	0.0	0.0	1.0	0.0	0.0	0.0	0.0	0.0	0.0	0.0	0.0	0.0	0.0	0.0	0.0	0.0	0.0	0.0	0.0	0.0	0.0	0.0	0.0	0.0	1.0	0.0	0.0	0.0	0.0	0.0	0.0	0.0	0.0	0.0	0.0	0.0	0.0	0.0	0.0	0.0	0.0	0.0	0.0	0.0	1.0	0.0	0.0
705	0.0	0.0	0.0	0.0	0.0	0.0	0.0	0.0	0.0	0.0	0.0	0.0	0.0	0.0	0.0	0.0	0.0	0.0	2.0	0.0	1.0	1.0	2.0	1.0	3.0	0.0	0.0	0.0	0.0	0.0	0.0	0.0	1.0	0.0	0.0	0.0	1.0	0.0	0.0	0.0	0.0	1.0	0.0	1.0	0.0	0.0	0.0	0.0	1.0
706	0.0	0.0	1.0	1.0	2.0	4.0	2.0	2.0	1.0	0.0	0.0	0.0	1.0	0.0	1.0	4.0	0.0	2.0	1.0	3.0	3.0	0.0	3.0	3.0	1.0	5.0	2.0	1.0	1.0	0.0	2.0	2.0	0.0	1.0	3.0	4.0	1.0	3.0	4.0	0.0	0.0	0.0	4.0	4.0	4.0	3.0	0.0	2.0	0.0
707	10.0	6.0	5.0	18.0	2.0	2.0	0.0	13.0	5.0	0.0	7.0	1.0	3.0	7.0	0.0	2.0	11.0	2.0	3.0	3.0	0.0	0.0	0.0	0.0	5.0	6.0	6.0	15.0	1.0	2.0	3.0	15.0	65.0	9.0	3.0	3.0	2.0	2.0	21.0	2.0	57.0	144.0	4.0	1.0	0.0	4.0	0.0	1.0	19.0
708	0.0	0.0	0.0	0.0	1.0	0.0	0.0	0.0	0.0	0.0	0.0	0.0	0.0	0.0	0.0	0.0	0.0	2.0	0.0	0.0	0.0	0.0	0.0	2.0	1.0	1.0	0.0	1.0	0.0	1.0	0.0	0.0	0.0	0.0	0.0	0.0	0.0	0.0	1.0	1.0	0.0	0.0	0.0	0.0	0.0	0.0	0.0	1.0	2.0
709	3.0	1.0	3.0	1.0	0.0	1.0	0.0	0.0	0.0	0.0	0.0	0.0	0.0	1.0	1.0	0.0	0.0	0.0	4.0	3.0	0.0	0.0	3.0	0.0	4.0	1.0	3.0	0.0	2.0	3.0	2.0	0.0	0.0	0.0	0.0	0.0	3.0	3.0	0.0	1.0	1.0	0.0	1.0	2.0	2.0	5.0	0.0	2.0	0.0
710	4.0	7.0	7.0	1.0	2.0	3.0	6.0	1.0	1.0	0.0	0.0	0.0	1.0	1.0	2.0	2.0	0.0	3.0	2.0	2.0	1.0	1.0	5.0	0.0	7.0	1.0	4.0	4.0	1.0	0.0	4.0	2.0	5.0	0.0	0.0	0.0	0.0	0.0	0.0	1.0	2.0	0.0	1.0	3.0	2.0	2.0	0.0	2.0	0.0
711	93.0	17.0	36.0	70.0	93.0	99.0	46.0	209.0	70.0	57.0	66.0	21.0	133.0	131.0	94.0	88.0	362.0	41.0	7.0	23.0	157.0	9.0	8.0	106.0	9.0	29.0	21.0	79.0	31.0	57.0	5.0	151.0	32.0	161.0	138.0	48.0	66.0	95.0	99.0	266.0	77.0	22.0	12.0	11.0	5.0	78.0	20.0	10.0	49.0
712	0.0	2.0	0.0	1.0	0.0	1.0	0.0	1.0	0.0	1.0	0.0	0.0	0.0	1.0	1.0	1.0	3.0	1.0	0.0	2.0	0.0	0.0	0.0	0.0	0.0	1.0	0.0	0.0	1.0	1.0	0.0	1.0	2.0	1.0	1.0	1.0	0.0	0.0	2.0	0.0	2.0	3.0	0.0	0.0	0.0	0.0	1.0	0.0	1.0
713	0.0	0.0	0.0	0.0	0.0	0.0	0.0	0.0	0.0	1.0	0.0	0.0	0.0	0.0	0.0	0.0	0.0	0.0	1.0	0.0	0.0	0.0	0.0	0.0	0.0	0.0	0.0	1.0	1.0	0.0	0.0	0.0	0.0	0.0	0.0	0.0	0.0	0.0	0.0	0.0	0.0	0.0	0.0	1.0	0.0	0.0	2.0	0.0	0.0
714	3.0	0.0	8.0	7.0	3.0	5.0	0.0	0.0	1.0	39.0	25.0	5.0	1.0	5.0	14.0	0.0	1.0	11.0	1.0	7.0	26.0	2.0	5.0	0.0	2.0	12.0	20.0	53.0	7.0	13.0	0.0	1.0	1.0	0.0	2.0	100.0	1.0	0.0	0.0	14.0	18.0	34.0	25.0	3.0	1.0	0.0	3.0	0.0	20.0
715	17.0	4.0	5.0	7.0	4.0	7.0	3.0	6.0	5.0	32.0	4.0	1.0	5.0	8.0	9.0	3.0	7.0	3.0	5.0	9.0	16.0	2.0	5.0	2.0	7.0	10.0	10.0	16.0	2.0	5.0	7.0	23.0	10.0	23.0	9.0	5.0	6.0	13.0	14.0	12.0	19.0	7.0	3.0	8.0	14.0	3.0	4.0	4.0	0.0
716	0.0	0.0	0.0	0.0	0.0	0.0	0.0	0.0	0.0	0.0	0.0	0.0	0.0	0.0	0.0	1.0	0.0	2.0	1.0	0.0	0.0	0.0	0.0	0.0	0.0	0.0	0.0	0.0	0.0	0.0	0.0	0.0	0.0	0.0	0.0	0.0	0.0	0.0	0.0	1.0	0.0	0.0	0.0	2.0	0.0	0.0	0.0	0.0	0.0
717	0.0	1.0	0.0	0.0	0.0	0.0	0.0	0.0	0.0	0.0	0.0	0.0	0.0	0.0	0.0	0.0	0.0	0.0	2.0	0.0	0.0	0.0	0.0	0.0	0.0	0.0	0.0	0.0	0.0	0.0	0.0	0.0	0.0	0.0	0.0	0.0	0.0	0.0	0.0	0.0	0.0	0.0	0.0	2.0	0.0	0.0	0.0	0.0	1.0
718	2.0	1.0	1.0	2.0	0.0	1.0	1.0	3.0	0.0	2.0	1.0	0.0	1.0	2.0	1.0	0.0	1.0	1.0	1.0	2.0	1.0	2.0	1.0	1.0	0.0	2.0	0.0	3.0	0.0	2.0	1.0	2.0	0.0	1.0	1.0	2.0	0.0	2.0	2.0	1.0	0.0	1.0	1.0	1.0	3.0	0.0	0.0	1.0	0.0
719	0.0	2.0	2.0	2.0	1.0	1.0	3.0	0.0	0.0	0.0	0.0	0.0	0.0	2.0	2.0	3.0	0.0	0.0	1.0	0.0	2.0	1.0	2.0	2.0	2.0	0.0	0.0	2.0	0.0	0.0	1.0	2.0	3.0	0.0	0.0	3.0	0.0	0.0	0.0	0.0	0.0	1.0	0.0	0.0	2.0	0.0	1.0	1.0	3.0
720	0.0	4.0	22.0	2.0	4.0	0.0	1.0	1.0	0.0	2.0	0.0	0.0	1.0	2.0	0.0	3.0	1.0	18.0	1.0	0.0	4.0	0.0	9.0	24.0	4.0	5.0	1.0	2.0	4.0	8.0	2.0	0.0	8.0	0.0	5.0	1.0	0.0	0.0	0.0	0.0	0.0	1.0	0.0	0.0	0.0	1.0	0.0	28.0	0.0
721	0.0	1.0	0.0	0.0	0.0	0.0	0.0	0.0	0.0	1.0	0.0	1.0	1.0	0.0	0.0	0.0	0.0	0.0	2.0	0.0	0.0	0.0	0.0	0.0	0.0	0.0	0.0	1.0	1.0	0.0	0.0	0.0	0.0	0.0	1.0	0.0	1.0	0.0	0.0	0.0	0.0	1.0	0.0	1.0	0.0	0.0	2.0	0.0	1.0
722	2.0	0.0	5.0	3.0	0.0	0.0	0.0	8.0	0.0	3.0	0.0	1.0	0.0	0.0	0.0	0.0	2.0	0.0	1.0	0.0	0.0	1.0	0.0	0.0	1.0	2.0	1.0	2.0	0.0	0.0	0.0	2.0	10.0	2.0	2.0	1.0	0.0	1.0	1.0	0.0	0.0	8.0	6.0	1.0	0.0	5.0	0.0	0.0	0.0
723	0.0	0.0	1.0	0.0	3.0	1.0	2.0	0.0	0.0	2.0	0.0	0.0	2.0	2.0	0.0	1.0	0.0	0.0	0.0	5.0	0.0	1.0	1.0	5.0	0.0	0.0	0.0	0.0	0.0	0.0	0.0	1.0	0.0	2.0	2.0	1.0	0.0	0.0	0.0	0.0	0.0	1.0	0.0	0.0	0.0	1.0	1.0	0.0	0.0
724	3.0	7.0	2.0	6.0	11.0	13.0	12.0	2.0	4.0	3.0	1.0	2.0	2.0	9.0	2.0	6.0	0.0	0.0	3.0	0.0	0.0	2.0	0.0	0.0	1.0	0.0	7.0	3.0	0.0	3.0	10.0	9.0	4.0	0.0	2.0	3.0	0.0	3.0	2.0	1.0	0.0	0.0	0.0	4.0	1.0	0.0	0.0	0.0	0.0
725	6.0	15.0	20.0	9.0	28.0	9.0	4.0	2.0	1.0	13.0	18.0	3.0	8.0	6.0	8.0	11.0	0.0	12.0	8.0	0.0	8.0	10.0	5.0	0.0	2.0	5.0	4.0	6.0	10.0	4.0	3.0	1.0	7.0	0.0	0.0	2.0	3.0	8.0	3.0	4.0	3.0	7.0	20.0	11.0	3.0	1.0	0.0	0.0	1.0
726	1.0	0.0	2.0	1.0	0.0	0.0	0.0	0.0	0.0	0.0	1.0	0.0	0.0	2.0	2.0	2.0	0.0	1.0	5.0	4.0	0.0	1.0	1.0	1.0	6.0	3.0	0.0	3.0	4.0	6.0	1.0	3.0	0.0	0.0	3.0	3.0	11.0	3.0	3.0	0.0	0.0	0.0	3.0	0.0	0.0	4.0	0.0	2.0	1.0
727	0.0	4.0	0.0	1.0	0.0	1.0	0.0	2.0	2.0	1.0	3.0	0.0	0.0	0.0	1.0	1.0	1.0	1.0	1.0	9.0	2.0	0.0	0.0	0.0	1.0	0.0	0.0	0.0	1.0	0.0	1.0	0.0	0.0	0.0	0.0	0.0	1.0	0.0	6.0	0.0	2.0	1.0	0.0	1.0	1.0	0.0	0.0	0.0	0.0
728	0.0	1.0	0.0	0.0	1.0	2.0	4.0	0.0	1.0	0.0	1.0	1.0	3.0	0.0	1.0	0.0	0.0	0.0	1.0	0.0	1.0	3.0	0.0	0.0	1.0	2.0	0.0	0.0	1.0	0.0	0.0	0.0	0.0	2.0	0.0	0.0	0.0	0.0	0.0	0.0	0.0	0.0	2.0	0.0	0.0	1.0	0.0	0.0	0.0
729	1.0	1.0	0.0	2.0	2.0	4.0	1.0	0.0	0.0	1.0	0.0	1.0	0.0	0.0	1.0	1.0	0.0	0.0	1.0	3.0	3.0	3.0	0.0	3.0	3.0	0.0	2.0	1.0	0.0	3.0	1.0	1.0	0.0	2.0	0.0	0.0	0.0	0.0	0.0	0.0	0.0	0.0	2.0	0.0	1.0	0.0	1.0	3.0	0.0
730	2.0	1.0	0.0	3.0	3.0	1.0	3.0	2.0	5.0	1.0	5.0	3.0	1.0	0.0	0.0	1.0	1.0	5.0	4.0	1.0	1.0	6.0	6.0	0.0	2.0	4.0	2.0	0.0	1.0	0.0	1.0	0.0	0.0	0.0	0.0	0.0	5.0	0.0	0.0	3.0	0.0	0.0	2.0	0.0	1.0	0.0	0.0	1.0	0.0
731	0.0	0.0	0.0	0.0	0.0	0.0	0.0	0.0	0.0	0.0	0.0	0.0	0.0	0.0	0.0	0.0	0.0	0.0	1.0	0.0	0.0	0.0	0.0	0.0	0.0	0.0	0.0	0.0	0.0	0.0	0.0	0.0	0.0	0.0	0.0	0.0	0.0	0.0	1.0	0.0	1.0	0.0	0.0	0.0	0.0	0.0	0.0	0.0	0.0
732	10.0	2.0	44.0	20.0	1.0	4.0	1.0	4.0	11.0	45.0	11.0	24.0	10.0	7.0	5.0	3.0	17.0	4.0	3.0	14.0	7.0	0.0	4.0	1.0	1.0	7.0	7.0	8.0	0.0	5.0	14.0	27.0	69.0	13.0	22.0	10.0	3.0	5.0	18.0	5.0	0.0	20.0	9.0	1.0	17.0	21.0	13.0	8.0	19.0
733	2.0	7.0	2.0	3.0	5.0	0.0	1.0	2.0	0.0	1.0	7.0	0.0	6.0	1.0	2.0	3.0	1.0	1.0	1.0	3.0	1.0	3.0	1.0	14.0	2.0	11.0	0.0	2.0	6.0	2.0	0.0	0.0	0.0	1.0	0.0	0.0	1.0	1.0	1.0	0.0	6.0	0.0	2.0	0.0	4.0	2.0	5.0	0.0	2.0
734	1.0	1.0	0.0	1.0	3.0	0.0	8.0	0.0	3.0	0.0	3.0	0.0	1.0	0.0	0.0	1.0	1.0	6.0	3.0	0.0	0.0	2.0	7.0	0.0	5.0	1.0	0.0	1.0	2.0	2.0	4.0	0.0	0.0	0.0	0.0	0.0	6.0	3.0	1.0	0.0	0.0	1.0	0.0	2.0	0.0	0.0	0.0	0.0	0.0
735	0.0	0.0	3.0	0.0	0.0	2.0	1.0	0.0	0.0	0.0	0.0	0.0	0.0	1.0	0.0	0.0	0.0	0.0	2.0	4.0	1.0	0.0	0.0	2.0	0.0	0.0	0.0	0.0	0.0	0.0	0.0	0.0	2.0	0.0	0.0	0.0	0.0	1.0	0.0	0.0	1.0	0.0	2.0	0.0	0.0	1.0	1.0	2.0	0.0
736	18.0	34.0	8.0	12.0	15.0	15.0	55.0	4.0	12.0	6.0	5.0	7.0	4.0	2.0	21.0	20.0	8.0	15.0	1.0	13.0	1.0	20.0	4.0	14.0	3.0	3.0	1.0	5.0	4.0	0.0	59.0	16.0	28.0	9.0	10.0	18.0	6.0	3.0	5.0	6.0	9.0	15.0	12.0	15.0	1.0	4.0	26.0	30.0	3.0
737	0.0	2.0	0.0	1.0	1.0	2.0	1.0	0.0	0.0	0.0	0.0	2.0	0.0	0.0	3.0	1.0	1.0	2.0	1.0	3.0	1.0	0.0	2.0	0.0	3.0	0.0	2.0	2.0	4.0	1.0	4.0	2.0	2.0	0.0	2.0	1.0	1.0	0.0	1.0	0.0	1.0	1.0	1.0	0.0	1.0	0.0	0.0	1.0	1.0
738	6.0	9.0	1.0	1.0	0.0	1.0	0.0	3.0	0.0	4.0	2.0	0.0	1.0	4.0	0.0	0.0	5.0	2.0	38.0	1.0	98.0	61.0	42.0	239.0	1.0	0.0	0.0	0.0	3.0	3.0	1.0	2.0	1.0	3.0	0.0	4.0	5.0	2.0	3.0	9.0	207.0	11.0	12.0	0.0	0.0	17.0	0.0	0.0	0.0
739	0.0	0.0	3.0	1.0	2.0	1.0	4.0	1.0	2.0	0.0	1.0	1.0	2.0	5.0	5.0	1.0	7.0	8.0	1.0	6.0	1.0	1.0	2.0	0.0	0.0	4.0	1.0	0.0	1.0	1.0	1.0	2.0	0.0	2.0	6.0	4.0	5.0	1.0	8.0	6.0	3.0	6.0	1.0	1.0	1.0	1.0	9.0	2.0	10.0
740	4.0	3.0	8.0	6.0	7.0	11.0	11.0	2.0	7.0	1.0	2.0	5.0	0.0	8.0	5.0	9.0	2.0	12.0	3.0	5.0	3.0	5.0	5.0	0.0	4.0	5.0	3.0	4.0	8.0	6.0	16.0	4.0	2.0	3.0	2.0	3.0	17.0	5.0	0.0	0.0	1.0	3.0	3.0	4.0	5.0	0.0	1.0	6.0	8.0
741	2.0	1.0	1.0	2.0	1.0	2.0	2.0	1.0	5.0	1.0	1.0	0.0	3.0	2.0	0.0	2.0	3.0	0.0	0.0	4.0	4.0	1.0	0.0	0.0	0.0	1.0	2.0	3.0	3.0	4.0	0.0	3.0	0.0	4.0	4.0	2.0	10.0	3.0	2.0	2.0	2.0	1.0	2.0	0.0	3.0	4.0	1.0	1.0	3.0
742	0.0	0.0	0.0	0.0	0.0	0.0	0.0	0.0	0.0	0.0	0.0	0.0	0.0	0.0	0.0	2.0	0.0	0.0	0.0	0.0	0.0	1.0	0.0	0.0	0.0	0.0	0.0	0.0	0.0	0.0	0.0	0.0	0.0	1.0	0.0	0.0	0.0	0.0	0.0	0.0	1.0	0.0	0.0	1.0	0.0	0.0	0.0	0.0	0.0
743	3.0	9.0	5.0	3.0	5.0	6.0	8.0	1.0	0.0	0.0	0.0	0.0	0.0	0.0	2.0	3.0	1.0	9.0	2.0	3.0	1.0	14.0	3.0	9.0	0.0	1.0	1.0	5.0	2.0	4.0	3.0	1.0	2.0	3.0	5.0	2.0	2.0	0.0	2.0	1.0	0.0	0.0	3.0	1.0	7.0	3.0	0.0	0.0	0.0
744	1.0	2.0	1.0	1.0	3.0	1.0	4.0	1.0	0.0	1.0	0.0	0.0	0.0	2.0	2.0	5.0	1.0	2.0	3.0	1.0	0.0	3.0	3.0	1.0	4.0	4.0	0.0	2.0	9.0	14.0	4.0	1.0	1.0	1.0	0.0	2.0	4.0	4.0	0.0	2.0	1.0	2.0	0.0	3.0	2.0	0.0	0.0	0.0	0.0
745	7.0	159.0	20.0	6.0	9.0	4.0	3.0	7.0	5.0	55.0	11.0	3.0	11.0	10.0	45.0	17.0	31.0	11.0	3.0	5.0	13.0	10.0	115.0	16.0	5.0	5.0	8.0	1.0	3.0	10.0	9.0	7.0	1.0	14.0	8.0	7.0	9.0	43.0	16.0	16.0	7.0	10.0	19.0	7.0	39.0	3.0	3.0	1.0	11.0
746	0.0	0.0	0.0	2.0	0.0	0.0	1.0	0.0	0.0	0.0	0.0	0.0	1.0	0.0	0.0	0.0	0.0	2.0	0.0	0.0	0.0	0.0	0.0	0.0	1.0	2.0	1.0	0.0	0.0	0.0	0.0	0.0	0.0	0.0	1.0	0.0	0.0	1.0	0.0	0.0	3.0	0.0	0.0	0.0	0.0	1.0	1.0	0.0	0.0
747	0.0	0.0	0.0	0.0	0.0	0.0	0.0	0.0	0.0	0.0	0.0	0.0	0.0	1.0	1.0	0.0	0.0	0.0	1.0	0.0	0.0	0.0	0.0	0.0	0.0	0.0	1.0	0.0	0.0	0.0	0.0	0.0	0.0	0.0	0.0	0.0	0.0	0.0	0.0	0.0	0.0	0.0	0.0	0.0	0.0	0.0	0.0	0.0	0.0
748	5.0	5.0	0.0	1.0	3.0	0.0	2.0	1.0	6.0	1.0	2.0	1.0	1.0	1.0	1.0	1.0	1.0	1.0	1.0	1.0	0.0	1.0	2.0	0.0	3.0	0.0	1.0	0.0	0.0	1.0	0.0	1.0	0.0	0.0	0.0	1.0	1.0	2.0	0.0	0.0	0.0	0.0	0.0	0.0	0.0	0.0	0.0	1.0	0.0
749	0.0	2.0	1.0	1.0	1.0	1.0	0.0	0.0	0.0	0.0	0.0	0.0	0.0	1.0	0.0	0.0	0.0	1.0	1.0	0.0	0.0	1.0	0.0	0.0	0.0	0.0	1.0	0.0	0.0	0.0	0.0	0.0	0.0	1.0	6.0	0.0	1.0	0.0	0.0	1.0	1.0	1.0	0.0	1.0	2.0	0.0	2.0	0.0	1.0
750	2.0	4.0	5.0	2.0	2.0	0.0	1.0	1.0	3.0	0.0	1.0	1.0	1.0	5.0	3.0	1.0	7.0	6.0	2.0	7.0	1.0	3.0	5.0	3.0	5.0	2.0	3.0	1.0	2.0	3.0	2.0	1.0	6.0	3.0	4.0	3.0	1.0	2.0	1.0	0.0	5.0	2.0	2.0	5.0	1.0	2.0	4.0	0.0	5.0
751	0.0	8.0	4.0	3.0	3.0	2.0	2.0	2.0	0.0	5.0	0.0	8.0	3.0	1.0	18.0	3.0	0.0	2.0	5.0	0.0	2.0	23.0	0.0	0.0	0.0	2.0	10.0	1.0	1.0	2.0	8.0	1.0	0.0	3.0	5.0	0.0	1.0	33.0	0.0	2.0	0.0	0.0	0.0	0.0	0.0	0.0	0.0	0.0	0.0
752	0.0	0.0	1.0	0.0	0.0	0.0	0.0	2.0	0.0	1.0	2.0	0.0	0.0	1.0	0.0	4.0	0.0	4.0	4.0	0.0	0.0	2.0	0.0	4.0	0.0	0.0	0.0	0.0	0.0	0.0	0.0	4.0	0.0	0.0	2.0	0.0	0.0	0.0	0.0	2.0	0.0	0.0	0.0	0.0	0.0	0.0	0.0	2.0	0.0
753	3.0	2.0	2.0	1.0	0.0	0.0	0.0	1.0	2.0	1.0	1.0	0.0	0.0	1.0	0.0	0.0	3.0	4.0	2.0	2.0	1.0	0.0	1.0	4.0	2.0	1.0	0.0	2.0	1.0	0.0	0.0	2.0	2.0	2.0	0.0	1.0	0.0	0.0	0.0	3.0	3.0	2.0	1.0	0.0	0.0	1.0	0.0	1.0	2.0
754	2.0	1.0	0.0	2.0	0.0	1.0	0.0	0.0	1.0	1.0	0.0	0.0	0.0	3.0	1.0	2.0	5.0	1.0	3.0	1.0	3.0	1.0	2.0	0.0	1.0	2.0	0.0	0.0	1.0	1.0	1.0	0.0	1.0	1.0	0.0	0.0	0.0	2.0	1.0	0.0	0.0	0.0	1.0	2.0	1.0	1.0	0.0	1.0	0.0
755	2.0	1.0	3.0	2.0	1.0	1.0	1.0	2.0	0.0	0.0	2.0	1.0	0.0	2.0	0.0	5.0	0.0	1.0	9.0	3.0	0.0	5.0	2.0	0.0	14.0	5.0	5.0	2.0	11.0	9.0	12.0	0.0	1.0	0.0	1.0	3.0	3.0	4.0	2.0	4.0	2.0	2.0	12.0	7.0	11.0	3.0	2.0	3.0	4.0
756	18.0	1.0	0.0	19.0	4.0	1.0	10.0	3.0	4.0	35.0	14.0	15.0	5.0	12.0	4.0	1.0	9.0	1.0	1.0	1.0	7.0	1.0	6.0	2.0	1.0	12.0	9.0	13.0	0.0	1.0	1.0	7.0	1.0	20.0	9.0	25.0	4.0	1.0	7.0	3.0	7.0	2.0	0.0	1.0	18.0	23.0	17.0	2.0	17.0
757	0.0	0.0	0.0	0.0	0.0	0.0	0.0	0.0	0.0	0.0	1.0	0.0	0.0	0.0	0.0	0.0	0.0	0.0	1.0	2.0	0.0	0.0	1.0	0.0	0.0	1.0	1.0	0.0	0.0	1.0	0.0	1.0	0.0	0.0	0.0	0.0	0.0	1.0	0.0	0.0	0.0	0.0	1.0	0.0	0.0	0.0	1.0	1.0	0.0
758	3.0	4.0	4.0	3.0	13.0	5.0	12.0	1.0	3.0	2.0	1.0	6.0	2.0	7.0	9.0	4.0	3.0	8.0	2.0	2.0	6.0	1.0	7.0	0.0	8.0	1.0	5.0	11.0	15.0	4.0	15.0	3.0	0.0	0.0	0.0	9.0	6.0	3.0	1.0	2.0	0.0	0.0	1.0	0.0	0.0	0.0	5.0	1.0	13.0
759	0.0	0.0	0.0	0.0	1.0	0.0	0.0	0.0	0.0	0.0	0.0	0.0	1.0	2.0	0.0	0.0	0.0	0.0	0.0	0.0	0.0	2.0	0.0	0.0	0.0	0.0	0.0	0.0	0.0	0.0	0.0	0.0	0.0	0.0	0.0	0.0	1.0	2.0	0.0	0.0	0.0	0.0	0.0	1.0	0.0	0.0	0.0	0.0	0.0
760	1.0	0.0	0.0	0.0	2.0	0.0	2.0	2.0	0.0	0.0	1.0	0.0	0.0	0.0	0.0	0.0	1.0	0.0	1.0	2.0	1.0	2.0	2.0	0.0	0.0	0.0	0.0	0.0	0.0	0.0	0.0	0.0	2.0	0.0	0.0	0.0	0.0	0.0	0.0	0.0	0.0	0.0	0.0	0.0	0.0	0.0	0.0	0.0	0.0
761	1.0	1.0	0.0	2.0	0.0	4.0	2.0	1.0	0.0	0.0	0.0	0.0	0.0	0.0	2.0	0.0	1.0	1.0	2.0	5.0	0.0	6.0	0.0	2.0	1.0	1.0	2.0	1.0	1.0	1.0	0.0	0.0	1.0	0.0	0.0	3.0	1.0	1.0	1.0	1.0	1.0	0.0	1.0	2.0	1.0	2.0	1.0	1.0	0.0
762	0.0	0.0	0.0	0.0	0.0	0.0	0.0	0.0	0.0	0.0	0.0	0.0	0.0	0.0	0.0	0.0	0.0	0.0	2.0	0.0	0.0	0.0	0.0	0.0	0.0	0.0	0.0	0.0	0.0	0.0	0.0	0.0	0.0	0.0	0.0	0.0	0.0	0.0	0.0	0.0	0.0	0.0	0.0	0.0	0.0	0.0	0.0	0.0	0.0
763	0.0	2.0	0.0	0.0	0.0	0.0	4.0	0.0	0.0	0.0	0.0	0.0	0.0	0.0	0.0	0.0	0.0	0.0	1.0	0.0	0.0	0.0	0.0	0.0	0.0	0.0	0.0	0.0	0.0	0.0	0.0	0.0	0.0	0.0	0.0	0.0	0.0	0.0	0.0	0.0	0.0	0.0	0.0	0.0	0.0	0.0	0.0	0.0	0.0
764	0.0	0.0	0.0	0.0	0.0	0.0	0.0	1.0	1.0	0.0	0.0	1.0	0.0	0.0	1.0	0.0	1.0	0.0	1.0	0.0	0.0	0.0	1.0	1.0	0.0	1.0	0.0	0.0	1.0	0.0	0.0	0.0	0.0	0.0	0.0	0.0	0.0	0.0	1.0	0.0	0.0	0.0	0.0	2.0	0.0	0.0	0.0	0.0	0.0
765	4.0	3.0	1.0	4.0	1.0	4.0	9.0	0.0	2.0	1.0	0.0	0.0	0.0	3.0	2.0	1.0	3.0	1.0	4.0	0.0	0.0	3.0	0.0	2.0	0.0	0.0	2.0	0.0	1.0	1.0	7.0	2.0	1.0	0.0	1.0	1.0	0.0	0.0	1.0	1.0	0.0	0.0	1.0	14.0	1.0	1.0	0.0	0.0	0.0
766	1.0	0.0	2.0	0.0	1.0	0.0	0.0	0.0	0.0	0.0	0.0	0.0	0.0	0.0	0.0	0.0	1.0	0.0	1.0	0.0	0.0	0.0	0.0	0.0	1.0	0.0	2.0	0.0	0.0	0.0	0.0	0.0	0.0	0.0	0.0	0.0	0.0	0.0	0.0	0.0	0.0	2.0	0.0	2.0	1.0	0.0	0.0	0.0	0.0
767	0.0	0.0	1.0	1.0	1.0	0.0	0.0	0.0	0.0	0.0	0.0	0.0	1.0	1.0	1.0	1.0	0.0	1.0	1.0	0.0	1.0	1.0	0.0	1.0	3.0	0.0	1.0	0.0	0.0	0.0	0.0	0.0	0.0	1.0	1.0	0.0	0.0	0.0	1.0	0.0	0.0	0.0	0.0	0.0	1.0	1.0	2.0	1.0	0.0
768	2.0	1.0	3.0	1.0	0.0	2.0	0.0	1.0	1.0	0.0	0.0	0.0	1.0	0.0	2.0	3.0	0.0	2.0	5.0	8.0	2.0	2.0	1.0	0.0	17.0	1.0	6.0	2.0	7.0	5.0	8.0	4.0	2.0	0.0	3.0	1.0	7.0	7.0	4.0	6.0	1.0	1.0	5.0	6.0	0.0	2.0	2.0	5.0	2.0
769	0.0	0.0	3.0	0.0	1.0	3.0	0.0	0.0	1.0	0.0	0.0	0.0	0.0	0.0	1.0	0.0	0.0	0.0	0.0	0.0	0.0	0.0	1.0	0.0	1.0	0.0	2.0	2.0	0.0	0.0	1.0	0.0	0.0	1.0	0.0	0.0	0.0	0.0	0.0	1.0	1.0	0.0	1.0	0.0	1.0	0.0	0.0	0.0	0.0
770	0.0	0.0	0.0	0.0	1.0	0.0	1.0	0.0	4.0	0.0	0.0	1.0	1.0	0.0	0.0	0.0	1.0	2.0	2.0	2.0	1.0	0.0	1.0	2.0	1.0	2.0	0.0	0.0	0.0	0.0	1.0	0.0	0.0	1.0	0.0	0.0	2.0	1.0	1.0	0.0	0.0	0.0	0.0	3.0	0.0	1.0	0.0	0.0	0.0
771	1.0	15.0	1.0	3.0	13.0	5.0	2.0	1.0	2.0	2.0	2.0	5.0	3.0	1.0	3.0	2.0	2.0	3.0	6.0	3.0	1.0	9.0	2.0	0.0	7.0	5.0	5.0	15.0	5.0	3.0	4.0	2.0	3.0	0.0	4.0	2.0	3.0	1.0	2.0	2.0	0.0	2.0	2.0	2.0	0.0	0.0	0.0	1.0	7.0
772	12.0	5.0	2.0	2.0	7.0	10.0	14.0	1.0	4.0	1.0	0.0	2.0	0.0	10.0	4.0	6.0	2.0	5.0	4.0	8.0	4.0	0.0	2.0	1.0	18.0	15.0	9.0	7.0	5.0	1.0	9.0	6.0	3.0	0.0	0.0	0.0	2.0	5.0	1.0	2.0	0.0	3.0	12.0	11.0	9.0	8.0	0.0	1.0	0.0
773	0.0	2.0	5.0	0.0	1.0	1.0	0.0	0.0	0.0	0.0	0.0	0.0	0.0	0.0	0.0	0.0	0.0	0.0	2.0	1.0	1.0	0.0	0.0	2.0	0.0	0.0	0.0	0.0	0.0	0.0	0.0	1.0	2.0	0.0	0.0	0.0	0.0	0.0	0.0	0.0	0.0	0.0	1.0	0.0	0.0	0.0	0.0	0.0	0.0
774	0.0	0.0	0.0	2.0	0.0	0.0	0.0	0.0	2.0	1.0	0.0	1.0	1.0	0.0	1.0	1.0	2.0	1.0	1.0	0.0	2.0	1.0	0.0	1.0	0.0	5.0	0.0	0.0	0.0	1.0	0.0	0.0	1.0	0.0	1.0	1.0	1.0	1.0	1.0	2.0	0.0	0.0	0.0	1.0	0.0	1.0	2.0	2.0	0.0
775	11.0	6.0	10.0	13.0	14.0	14.0	8.0	4.0	11.0	11.0	13.0	5.0	5.0	8.0	5.0	17.0	4.0	12.0	15.0	8.0	10.0	11.0	12.0	1.0	12.0	14.0	8.0	2.0	17.0	8.0	4.0	8.0	6.0	0.0	0.0	2.0	6.0	5.0	3.0	2.0	8.0	5.0	8.0	13.0	7.0	4.0	1.0	7.0	2.0
776	0.0	0.0	0.0	0.0	0.0	0.0	0.0	0.0	2.0	0.0	0.0	0.0	1.0	0.0	0.0	0.0	0.0	0.0	0.0	2.0	0.0	0.0	0.0	0.0	0.0	6.0	1.0	3.0	2.0	0.0	3.0	3.0	0.0	2.0	0.0	0.0	0.0	0.0	0.0	0.0	0.0	0.0	0.0	0.0	3.0	0.0	1.0	0.0	2.0
777	0.0	0.0	0.0	0.0	0.0	1.0	0.0	0.0	0.0	0.0	0.0	0.0	0.0	0.0	1.0	0.0	1.0	0.0	1.0	1.0	0.0	0.0	0.0	0.0	0.0	0.0	0.0	0.0	0.0	0.0	0.0	1.0	0.0	0.0	0.0	1.0	0.0	0.0	0.0	1.0	0.0	0.0	0.0	0.0	1.0	0.0	0.0	0.0	0.0
778	3.0	3.0	0.0	4.0	5.0	6.0	14.0	2.0	2.0	6.0	4.0	3.0	2.0	2.0	0.0	3.0	0.0	6.0	7.0	12.0	3.0	12.0	3.0	1.0	2.0	16.0	0.0	1.0	11.0	14.0	2.0	3.0	3.0	0.0	8.0	3.0	5.0	2.0	3.0	0.0	0.0	2.0	3.0	1.0	0.0	0.0	1.0	1.0	0.0
779	2.0	0.0	1.0	2.0	1.0	3.0	0.0	1.0	1.0	3.0	2.0	3.0	0.0	0.0	3.0	0.0	1.0	2.0	1.0	0.0	6.0	0.0	0.0	0.0	0.0	3.0	1.0	2.0	1.0	1.0	0.0	2.0	8.0	0.0	3.0	10.0	2.0	1.0	1.0	6.0	2.0	5.0	0.0	3.0	3.0	5.0	0.0	1.0	1.0
780	0.0	0.0	0.0	0.0	0.0	0.0	0.0	1.0	0.0	0.0	0.0	0.0	0.0	0.0	0.0	0.0	0.0	0.0	0.0	0.0	0.0	0.0	2.0	0.0	0.0	0.0	0.0	0.0	0.0	0.0	0.0	0.0	0.0	0.0	0.0	1.0	0.0	0.0	1.0	0.0	0.0	0.0	1.0	0.0	1.0	0.0	0.0	0.0	2.0
781	1.0	0.0	9.0	1.0	0.0	0.0	0.0	0.0	2.0	1.0	0.0	0.0	0.0	1.0	0.0	3.0	3.0	2.0	1.0	1.0	0.0	1.0	0.0	0.0	0.0	6.0	0.0	0.0	0.0	0.0	0.0	2.0	1.0	0.0	0.0	1.0	2.0	0.0	1.0	2.0	9.0	3.0	0.0	0.0	0.0	2.0	0.0	0.0	8.0
782	4.0	9.0	3.0	4.0	5.0	3.0	7.0	17.0	3.0	2.0	1.0	4.0	1.0	8.0	3.0	1.0	7.0	1.0	1.0	4.0	1.0	2.0	0.0	2.0	0.0	15.0	10.0	6.0	3.0	4.0	8.0	8.0	3.0	10.0	1.0	3.0	3.0	1.0	4.0	2.0	1.0	2.0	8.0	0.0	3.0	0.0	5.0	6.0	11.0
783	2.0	1.0	8.0	2.0	0.0	1.0	1.0	0.0	0.0	1.0	0.0	0.0	0.0	0.0	1.0	1.0	0.0	1.0	1.0	2.0	1.0	0.0	1.0	8.0	0.0	0.0	1.0	0.0	0.0	2.0	0.0	0.0	1.0	0.0	0.0	0.0	1.0	1.0	0.0	0.0	0.0	0.0	1.0	2.0	0.0	2.0	0.0	2.0	1.0
784	0.0	2.0	0.0	1.0	2.0	2.0	1.0	0.0	0.0	0.0	0.0	1.0	0.0	0.0	0.0	0.0	0.0	0.0	1.0	1.0	0.0	2.0	0.0	0.0	0.0	0.0	1.0	0.0	1.0	0.0	0.0	0.0	0.0	1.0	0.0	2.0	0.0	0.0	0.0	0.0	0.0	1.0	0.0	0.0	0.0	1.0	0.0	0.0	0.0
785	1.0	0.0	0.0	2.0	0.0	0.0	0.0	0.0	0.0	1.0	0.0	0.0	0.0	0.0	0.0	0.0	0.0	0.0	1.0	0.0	0.0	1.0	1.0	0.0	0.0	0.0	0.0	0.0	0.0	0.0	0.0	0.0	0.0	0.0	1.0	0.0	1.0	0.0	0.0	0.0	4.0	0.0	0.0	0.0	2.0	0.0	0.0	0.0	0.0
786	5.0	5.0	4.0	5.0	6.0	14.0	10.0	4.0	4.0	5.0	1.0	2.0	2.0	4.0	6.0	2.0	1.0	9.0	5.0	2.0	1.0	3.0	5.0	0.0	5.0	13.0	9.0	5.0	8.0	4.0	11.0	3.0	2.0	0.0	0.0	1.0	6.0	2.0	1.0	0.0	0.0	2.0	1.0	0.0	1.0	0.0	0.0	3.0	1.0
787	0.0	5.0	3.0	0.0	2.0	0.0	0.0	2.0	0.0	1.0	0.0	3.0	1.0	0.0	0.0	1.0	1.0	1.0	1.0	2.0	1.0	1.0	0.0	1.0	1.0	0.0	3.0	2.0	1.0	0.0	0.0	0.0	1.0	0.0	1.0	1.0	0.0	0.0	0.0	0.0	0.0	3.0	1.0	0.0	0.0	1.0	0.0	3.0	0.0
788	0.0	0.0	0.0	0.0	0.0	0.0	0.0	1.0	0.0	0.0	1.0	2.0	0.0	0.0	0.0	0.0	0.0	0.0	2.0	0.0	1.0	0.0	0.0	1.0	0.0	0.0	0.0	0.0	0.0	0.0	0.0	0.0	1.0	1.0	0.0	0.0	0.0	0.0	0.0	1.0	0.0	0.0	0.0	1.0	0.0	0.0	0.0	0.0	0.0
789	7.0	9.0	7.0	14.0	13.0	13.0	11.0	2.0	10.0	9.0	13.0	11.0	6.0	9.0	7.0	14.0	1.0	16.0	14.0	1.0	2.0	3.0	12.0	0.0	7.0	6.0	7.0	6.0	10.0	7.0	11.0	2.0	4.0	1.0	0.0	0.0	1.0	4.0	5.0	1.0	1.0	0.0	4.0	5.0	3.0	0.0	0.0	3.0	3.0
790	1.0	8.0	13.0	1.0	7.0	7.0	0.0	0.0	4.0	2.0	5.0	1.0	1.0	0.0	0.0	1.0	0.0	0.0	3.0	1.0	8.0	2.0	0.0	0.0	1.0	2.0	1.0	1.0	2.0	2.0	1.0	0.0	5.0	0.0	0.0	0.0	1.0	0.0	1.0	1.0	1.0	0.0	0.0	1.0	0.0	2.0	2.0	2.0	0.0
791	1.0	1.0	0.0	0.0	2.0	2.0	1.0	0.0	2.0	2.0	1.0	1.0	1.0	2.0	2.0	0.0	0.0	0.0	0.0	3.0	3.0	1.0	1.0	2.0	0.0	2.0	1.0	2.0	0.0	0.0	1.0	0.0	0.0	0.0	2.0	1.0	0.0	0.0	2.0	1.0	0.0	2.0	1.0	3.0	0.0	1.0	3.0	1.0	0.0
792	1.0	0.0	1.0	3.0	0.0	0.0	2.0	1.0	1.0	1.0	0.0	1.0	0.0	1.0	1.0	4.0	0.0	0.0	1.0	0.0	0.0	0.0	0.0	0.0	0.0	2.0	2.0	0.0	0.0	0.0	1.0	1.0	2.0	0.0	0.0	0.0	1.0	0.0	0.0	0.0	0.0	0.0	0.0	0.0	3.0	0.0	0.0	0.0	3.0
793	0.0	1.0	0.0	0.0	0.0	0.0	0.0	0.0	0.0	0.0	4.0	0.0	1.0	1.0	0.0	1.0	0.0	2.0	1.0	0.0	0.0	1.0	2.0	1.0	0.0	1.0	0.0	0.0	0.0	1.0	0.0	2.0	0.0	0.0	1.0	0.0	2.0	0.0	0.0	0.0	0.0	0.0	0.0	0.0	0.0	0.0	0.0	0.0	0.0
794	0.0	0.0	1.0	0.0	0.0	0.0	0.0	2.0	0.0	0.0	0.0	1.0	1.0	0.0	0.0	1.0	0.0	1.0	1.0	0.0	0.0	0.0	0.0	0.0	0.0	1.0	0.0	0.0	0.0	0.0	0.0	2.0	0.0	1.0	0.0	0.0	1.0	1.0	0.0	1.0	0.0	0.0	1.0	0.0	0.0	0.0	0.0	0.0	0.0
795	1.0	2.0	0.0	1.0	2.0	3.0	1.0	0.0	0.0	0.0	0.0	0.0	1.0	0.0	0.0	0.0	1.0	0.0	1.0	1.0	0.0	0.0	1.0	0.0	3.0	0.0	2.0	5.0	1.0	0.0	1.0	1.0	0.0	0.0	0.0	0.0	0.0	0.0	0.0	0.0	0.0	2.0	4.0	1.0	1.0	0.0	0.0	0.0	0.0
796	0.0	0.0	0.0	0.0	0.0	0.0	1.0	0.0	0.0	0.0	0.0	0.0	1.0	0.0	0.0	0.0	0.0	0.0	1.0	0.0	0.0	0.0	0.0	1.0	0.0	0.0	0.0	0.0	0.0	0.0	0.0	0.0	0.0	0.0	0.0	0.0	1.0	0.0	0.0	0.0	0.0	0.0	0.0	0.0	0.0	0.0	0.0	0.0	1.0
797	8.0	3.0	4.0	6.0	5.0	5.0	2.0	6.0	0.0	0.0	0.0	1.0	0.0	0.0	0.0	0.0	9.0	4.0	1.0	7.0	2.0	3.0	6.0	5.0	0.0	1.0	0.0	0.0	0.0	0.0	0.0	0.0	2.0	0.0	0.0	1.0	2.0	1.0	2.0	1.0	1.0	1.0	3.0	1.0	1.0	1.0	0.0	2.0	0.0
798	0.0	0.0	0.0	1.0	5.0	0.0	1.0	3.0	0.0	2.0	1.0	0.0	0.0	0.0	0.0	0.0	0.0	0.0	1.0	2.0	0.0	0.0	1.0	0.0	2.0	0.0	1.0	1.0	0.0	0.0	0.0	1.0	1.0	0.0	0.0	1.0	3.0	0.0	0.0	0.0	1.0	1.0	1.0	1.0	0.0	1.0	0.0	0.0	0.0
799	2.0	0.0	0.0	0.0	1.0	0.0	0.0	1.0	0.0	3.0	1.0	1.0	1.0	2.0	0.0	0.0	5.0	3.0	2.0	2.0	0.0	2.0	2.0	1.0	1.0	1.0	0.0	0.0	2.0	1.0	0.0	1.0	3.0	1.0	3.0	1.0	1.0	1.0	0.0	1.0	1.0	1.0	0.0	0.0	1.0	0.0	0.0	0.0	3.0
800	5.0	2.0	5.0	3.0	3.0	1.0	5.0	1.0	1.0	1.0	0.0	4.0	0.0	9.0	4.0	3.0	1.0	2.0	4.0	9.0	1.0	9.0	3.0	6.0	5.0	3.0	5.0	1.0	3.0	5.0	9.0	3.0	1.0	0.0	0.0	0.0	1.0	1.0	4.0	0.0	2.0	0.0	2.0	1.0	3.0	3.0	0.0	1.0	0.0
801	1.0	1.0	1.0	0.0	0.0	3.0	1.0	0.0	0.0	0.0	0.0	0.0	0.0	0.0	0.0	0.0	0.0	0.0	2.0	0.0	0.0	0.0	0.0	0.0	0.0	0.0	1.0	0.0	0.0	0.0	0.0	0.0	0.0	0.0	0.0	0.0	0.0	0.0	0.0	0.0	0.0	0.0	3.0	0.0	2.0	0.0	0.0	2.0	0.0
802	8.0	8.0	29.0	3.0	5.0	15.0	1.0	6.0	1.0	3.0	3.0	4.0	3.0	0.0	1.0	3.0	0.0	0.0	4.0	4.0	10.0	0.0	3.0	2.0	1.0	1.0	1.0	0.0	2.0	1.0	1.0	1.0	2.0	1.0	0.0	0.0	1.0	1.0	0.0	0.0	6.0	1.0	15.0	5.0	1.0	0.0	0.0	9.0	1.0
803	0.0	0.0	1.0	0.0	0.0	0.0	0.0	0.0	3.0	3.0	1.0	1.0	4.0	0.0	3.0	3.0	6.0	8.0	4.0	11.0	5.0	10.0	6.0	7.0	1.0	0.0	1.0	0.0	1.0	0.0	0.0	0.0	0.0	0.0	1.0	0.0	0.0	0.0	1.0	0.0	0.0	1.0	1.0	0.0	1.0	1.0	1.0	0.0	0.0
804	3.0	5.0	1.0	3.0	4.0	0.0	3.0	0.0	2.0	0.0	1.0	0.0	1.0	2.0	1.0	0.0	1.0	2.0	1.0	0.0	1.0	0.0	2.0	0.0	6.0	3.0	7.0	7.0	4.0	0.0	3.0	0.0	1.0	0.0	0.0	1.0	1.0	2.0	0.0	0.0	0.0	0.0	1.0	1.0	1.0	0.0	1.0	0.0	1.0
805	30.0	17.0	4.0	5.0	4.0	43.0	1.0	3.0	3.0	3.0	0.0	5.0	216.0	11.0	2.0	131.0	105.0	96.0	3.0	355.0	2.0	7.0	7.0	2.0	2.0	44.0	1.0	32.0	3.0	108.0	10.0	323.0	2.0	1.0	292.0	37.0	35.0	7.0	154.0	124.0	32.0	182.0	2.0	71.0	2.0	1.0	1.0	4.0	4.0
806	1.0	2.0	2.0	0.0	0.0	0.0	0.0	0.0	1.0	0.0	0.0	0.0	0.0	1.0	0.0	1.0	0.0	1.0	2.0	0.0	4.0	2.0	1.0	3.0	2.0	4.0	0.0	0.0	1.0	1.0	1.0	0.0	1.0	2.0	4.0	0.0	0.0	0.0	0.0	0.0	0.0	0.0	0.0	1.0	0.0	3.0	0.0	1.0	0.0
807	4.0	3.0	0.0	4.0	7.0	11.0	5.0	0.0	1.0	0.0	0.0	0.0	0.0	0.0	2.0	5.0	0.0	5.0	0.0	7.0	1.0	4.0	1.0	7.0	0.0	1.0	0.0	2.0	1.0	3.0	0.0	0.0	2.0	1.0	0.0	5.0	1.0	2.0	0.0	2.0	0.0	1.0	2.0	2.0	1.0	1.0	0.0	1.0	0.0
808	2.0	3.0	0.0	1.0	2.0	2.0	1.0	1.0	6.0	2.0	10.0	2.0	4.0	1.0	7.0	4.0	2.0	7.0	11.0	1.0	6.0	3.0	10.0	0.0	0.0	0.0	0.0	0.0	4.0	0.0	1.0	0.0	4.0	1.0	0.0	5.0	0.0	0.0	2.0	1.0	0.0	0.0	5.0	2.0	4.0	0.0	4.0	3.0	6.0
809	0.0	0.0	0.0	0.0	0.0	0.0	0.0	0.0	0.0	0.0	0.0	0.0	0.0	0.0	0.0	1.0	0.0	0.0	1.0	0.0	0.0	0.0	0.0	0.0	0.0	0.0	0.0	0.0	0.0	0.0	0.0	0.0	0.0	0.0	0.0	0.0	3.0	0.0	0.0	0.0	0.0	0.0	0.0	0.0	0.0	0.0	0.0	0.0	0.0
810	2.0	2.0	1.0	2.0	5.0	3.0	1.0	1.0	3.0	3.0	2.0	2.0	2.0	0.0	7.0	2.0	4.0	0.0	2.0	3.0	1.0	0.0	1.0	2.0	0.0	1.0	0.0	1.0	1.0	0.0	0.0	0.0	3.0	0.0	1.0	0.0	1.0	3.0	1.0	0.0	1.0	0.0	0.0	4.0	0.0	2.0	0.0	1.0	0.0
811	0.0	0.0	0.0	0.0	0.0	0.0	0.0	0.0	0.0	0.0	0.0	0.0	0.0	0.0	0.0	0.0	0.0	1.0	1.0	0.0	0.0	0.0	0.0	0.0	0.0	0.0	0.0	0.0	0.0	0.0	0.0	0.0	0.0	0.0	0.0	2.0	0.0	0.0	0.0	1.0	0.0	0.0	0.0	1.0	0.0	0.0	0.0	0.0	0.0
812	0.0	0.0	0.0	0.0	0.0	1.0	0.0	0.0	0.0	0.0	0.0	0.0	0.0	0.0	0.0	0.0	0.0	0.0	1.0	0.0	0.0	0.0	0.0	0.0	0.0	0.0	1.0	0.0	0.0	0.0	0.0	0.0	0.0	0.0	0.0	0.0	0.0	0.0	0.0	0.0	0.0	0.0	0.0	0.0	0.0	1.0	0.0	1.0	0.0
813	0.0	0.0	0.0	0.0	0.0	0.0	0.0	0.0	0.0	0.0	0.0	0.0	0.0	0.0	0.0	0.0	0.0	0.0	0.0	0.0	0.0	0.0	0.0	0.0	0.0	0.0	1.0	0.0	0.0	0.0	0.0	0.0	0.0	0.0	0.0	2.0	0.0	0.0	0.0	0.0	0.0	0.0	0.0	0.0	0.0	0.0	0.0	1.0	0.0
814	0.0	0.0	0.0	0.0	1.0	1.0	0.0	0.0	0.0	1.0	0.0	1.0	0.0	0.0	0.0	0.0	0.0	0.0	1.0	0.0	0.0	0.0	0.0	0.0	1.0	0.0	1.0	0.0	0.0	1.0	1.0	0.0	0.0	0.0	0.0	1.0	0.0	0.0	0.0	0.0	0.0	0.0	0.0	0.0	1.0	0.0	0.0	2.0	0.0
815	1.0	1.0	3.0	0.0	1.0	1.0	0.0	2.0	0.0	4.0	4.0	0.0	12.0	1.0	1.0	2.0	2.0	1.0	3.0	0.0	0.0	1.0	0.0	2.0	0.0	1.0	0.0	1.0	1.0	1.0	3.0	0.0	0.0	1.0	3.0	2.0	0.0	0.0	0.0	3.0	4.0	0.0	1.0	0.0	1.0	0.0	1.0	0.0	0.0
816	0.0	0.0	0.0	0.0	0.0	0.0	0.0	0.0	0.0	0.0	0.0	0.0	0.0	0.0	0.0	0.0	0.0	0.0	1.0	0.0	2.0	0.0	0.0	0.0	0.0	0.0	0.0	0.0	0.0	0.0	0.0	0.0	0.0	0.0	0.0	0.0	0.0	0.0	0.0	0.0	0.0	0.0	0.0	0.0	0.0	0.0	0.0	0.0	0.0
817	9.0	11.0	10.0	8.0	8.0	11.0	11.0	13.0	5.0	8.0	5.0	18.0	20.0	6.0	7.0	3.0	5.0	7.0	1.0	2.0	3.0	1.0	4.0	5.0	2.0	1.0	2.0	1.0	2.0	3.0	1.0	3.0	54.0	34.0	38.0	34.0	27.0	35.0	32.0	37.0	5.0	17.0	9.0	8.0	9.0	11.0	10.0	20.0	4.0
818	2.0	0.0	7.0	1.0	1.0	2.0	2.0	0.0	0.0	5.0	2.0	0.0	1.0	1.0	1.0	2.0	8.0	2.0	0.0	0.0	1.0	0.0	7.0	1.0	0.0	0.0	3.0	1.0	0.0	1.0	0.0	0.0	0.0	0.0	1.0	0.0	0.0	2.0	1.0	1.0	1.0	0.0	1.0	0.0	3.0	0.0	0.0	0.0	3.0
819	1.0	0.0	0.0	2.0	0.0	0.0	0.0	0.0	1.0	0.0	0.0	0.0	0.0	1.0	0.0	2.0	0.0	0.0	1.0	0.0	0.0	0.0	0.0	2.0	0.0	0.0	0.0	0.0	0.0	0.0	0.0	0.0	0.0	0.0	0.0	0.0	0.0	0.0	0.0	0.0	1.0	0.0	0.0	0.0	0.0	0.0	1.0	1.0	0.0
820	0.0	0.0	0.0	0.0	0.0	0.0	0.0	0.0	1.0	1.0	0.0	0.0	0.0	0.0	0.0	0.0	1.0	1.0	1.0	0.0	1.0	0.0	0.0	0.0	0.0	0.0	0.0	1.0	0.0	0.0	0.0	0.0	1.0	0.0	0.0	0.0	0.0	0.0	0.0	2.0	1.0	0.0	0.0	0.0	1.0	0.0	0.0	0.0	2.0
821	2.0	0.0	0.0	1.0	0.0	0.0	1.0	0.0	0.0	0.0	0.0	4.0	2.0	0.0	2.0	0.0	1.0	0.0	0.0	0.0	0.0	2.0	0.0	1.0	0.0	0.0	0.0	0.0	2.0	1.0	0.0	1.0	0.0	0.0	3.0	0.0	0.0	1.0	0.0	0.0	0.0	1.0	0.0	0.0	0.0	0.0	1.0	0.0	0.0
822	3.0	1.0	2.0	0.0	0.0	0.0	2.0	0.0	1.0	0.0	0.0	0.0	0.0	0.0	1.0	0.0	0.0	0.0	1.0	1.0	0.0	0.0	0.0	1.0	4.0	1.0	3.0	2.0	2.0	1.0	4.0	2.0	0.0	0.0	0.0	0.0	1.0	1.0	0.0	1.0	1.0	2.0	0.0	1.0	1.0	2.0	0.0	1.0	1.0
823	0.0	0.0	0.0	0.0	1.0	2.0	0.0	0.0	0.0	0.0	0.0	0.0	0.0	1.0	1.0	0.0	0.0	0.0	1.0	0.0	0.0	0.0	0.0	0.0	3.0	0.0	0.0	1.0	0.0	0.0	2.0	0.0	0.0	0.0	4.0	0.0	0.0	0.0	0.0	2.0	0.0	0.0	1.0	0.0	0.0	0.0	0.0	1.0	0.0
824	0.0	1.0	1.0	0.0	0.0	3.0	0.0	1.0	0.0	0.0	0.0	0.0	0.0	0.0	0.0	0.0	1.0	0.0	2.0	0.0	0.0	0.0	3.0	0.0	1.0	0.0	1.0	0.0	0.0	0.0	2.0	0.0	0.0	0.0	1.0	0.0	0.0	1.0	1.0	1.0	0.0	0.0	0.0	1.0	0.0	0.0	0.0	0.0	0.0
825	4.0	0.0	3.0	0.0	4.0	8.0	2.0	3.0	3.0	3.0	1.0	17.0	3.0	7.0	5.0	5.0	4.0	1.0	3.0	0.0	3.0	3.0	1.0	7.0	2.0	1.0	0.0	1.0	3.0	1.0	0.0	8.0	2.0	0.0	1.0	0.0	1.0	5.0	0.0	2.0	4.0	0.0	1.0	2.0	4.0	6.0	0.0	6.0	6.0
826	0.0	1.0	2.0	1.0	2.0	4.0	1.0	1.0	1.0	0.0	0.0	3.0	0.0	1.0	0.0	0.0	1.0	4.0	5.0	3.0	0.0	2.0	2.0	1.0	6.0	1.0	2.0	6.0	1.0	0.0	0.0	1.0	1.0	1.0	1.0	1.0	0.0	0.0	1.0	0.0	1.0	1.0	2.0	3.0	1.0	1.0	0.0	4.0	1.0
827	2.0	7.0	4.0	4.0	2.0	6.0	0.0	2.0	0.0	0.0	2.0	5.0	2.0	1.0	7.0	4.0	1.0	6.0	6.0	0.0	2.0	1.0	2.0	0.0	1.0	0.0	5.0	0.0	2.0	1.0	2.0	1.0	2.0	1.0	0.0	0.0	2.0	5.0	4.0	0.0	0.0	1.0	0.0	3.0	3.0	1.0	0.0	7.0	0.0
828	6.0	4.0	10.0	5.0	0.0	3.0	1.0	0.0	0.0	4.0	2.0	14.0	1.0	0.0	0.0	0.0	0.0	0.0	1.0	5.0	3.0	1.0	0.0	1.0	0.0	3.0	0.0	1.0	0.0	2.0	0.0	1.0	0.0	0.0	2.0	0.0	0.0	0.0	1.0	0.0	34.0	12.0	48.0	1.0	11.0	20.0	14.0	61.0	32.0
829	3.0	0.0	3.0	1.0	2.0	0.0	0.0	0.0	0.0	0.0	0.0	0.0	0.0	0.0	0.0	0.0	0.0	0.0	1.0	2.0	1.0	1.0	0.0	1.0	0.0	0.0	1.0	0.0	0.0	0.0	1.0	0.0	0.0	0.0	0.0	0.0	0.0	0.0	0.0	0.0	1.0	0.0	0.0	0.0	1.0	0.0	0.0	1.0	2.0
830	3.0	5.0	0.0	6.0	3.0	1.0	10.0	1.0	1.0	3.0	2.0	1.0	5.0	0.0	2.0	4.0	3.0	7.0	1.0	0.0	4.0	2.0	1.0	0.0	3.0	8.0	2.0	3.0	4.0	1.0	7.0	1.0	0.0	3.0	2.0	1.0	5.0	3.0	2.0	0.0	0.0	8.0	1.0	3.0	0.0	0.0	0.0	9.0	1.0
831	0.0	17.0	1.0	2.0	9.0	7.0	6.0	0.0	0.0	0.0	4.0	0.0	0.0	0.0	0.0	4.0	2.0	7.0	1.0	2.0	2.0	8.0	2.0	0.0	6.0	1.0	4.0	12.0	4.0	9.0	2.0	0.0	2.0	1.0	0.0	1.0	4.0	3.0	0.0	0.0	1.0	2.0	1.0	3.0	1.0	1.0	2.0	2.0	2.0
832	2.0	0.0	1.0	1.0	0.0	0.0	0.0	0.0	0.0	0.0	1.0	0.0	0.0	0.0	1.0	1.0	1.0	0.0	2.0	0.0	0.0	0.0	2.0	0.0	0.0	0.0	0.0	0.0	0.0	0.0	0.0	0.0	0.0	0.0	0.0	0.0	1.0	0.0	0.0	1.0	1.0	1.0	1.0	4.0	0.0	0.0	0.0	0.0	0.0
833	0.0	0.0	0.0	0.0	0.0	0.0	0.0	0.0	0.0	0.0	0.0	0.0	0.0	0.0	1.0	0.0	0.0	0.0	0.0	0.0	1.0	0.0	2.0	0.0	0.0	0.0	0.0	0.0	0.0	0.0	0.0	0.0	0.0	0.0	0.0	0.0	1.0	0.0	1.0	0.0	0.0	0.0	0.0	0.0	0.0	0.0	0.0	1.0	0.0
834	0.0	5.0	0.0	47.0	18.0	41.0	0.0	24.0	0.0	8.0	0.0	6.0	51.0	1.0	11.0	0.0	24.0	11.0	5.0	5.0	117.0	2.0	15.0	61.0	1.0	1.0	30.0	80.0	40.0	1.0	0.0	5.0	84.0	1.0	17.0	29.0	3.0	28.0	1.0	43.0	1.0	0.0	16.0	3.0	169.0	1.0	2.0	247.0	2.0
835	3.0	2.0	2.0	2.0	2.0	1.0	2.0	1.0	2.0	3.0	3.0	2.0	0.0	2.0	4.0	0.0	3.0	1.0	3.0	3.0	1.0	2.0	2.0	1.0	0.0	1.0	0.0	3.0	2.0	2.0	1.0	3.0	2.0	1.0	1.0	0.0	3.0	5.0	0.0	1.0	3.0	0.0	1.0	3.0	4.0	3.0	0.0	3.0	0.0
836	3.0	4.0	0.0	1.0	3.0	3.0	3.0	4.0	0.0	1.0	0.0	0.0	2.0	3.0	4.0	3.0	5.0	3.0	2.0	3.0	4.0	3.0	2.0	2.0	2.0	4.0	0.0	3.0	4.0	1.0	4.0	2.0	1.0	0.0	1.0	3.0	5.0	3.0	6.0	2.0	1.0	3.0	2.0	1.0	2.0	4.0	2.0	2.0	0.0
837	2.0	9.0	2.0	7.0	11.0	2.0	4.0	4.0	0.0	0.0	4.0	2.0	0.0	1.0	1.0	2.0	0.0	3.0	2.0	2.0	4.0	8.0	1.0	0.0	3.0	2.0	4.0	10.0	7.0	9.0	1.0	0.0	0.0	0.0	0.0	2.0	1.0	5.0	1.0	1.0	0.0	2.0	1.0	3.0	2.0	0.0	3.0	0.0	8.0
838	1.0	1.0	1.0	0.0	0.0	0.0	0.0	0.0	0.0	0.0	2.0	1.0	2.0	0.0	0.0	0.0	0.0	0.0	1.0	1.0	0.0	1.0	0.0	0.0	0.0	0.0	2.0	1.0	0.0	0.0	0.0	0.0	0.0	1.0	0.0	0.0	0.0	0.0	2.0	0.0	0.0	1.0	0.0	5.0	0.0	0.0	0.0	0.0	0.0
839	3.0	0.0	1.0	0.0	0.0	0.0	1.0	1.0	0.0	0.0	0.0	0.0	0.0	1.0	0.0	1.0	0.0	0.0	1.0	4.0	2.0	0.0	1.0	1.0	0.0	0.0	0.0	0.0	1.0	0.0	1.0	1.0	0.0	0.0	1.0	0.0	0.0	0.0	0.0	3.0	1.0	1.0	1.0	0.0	0.0	1.0	0.0	3.0	3.0
840	5.0	2.0	0.0	2.0	2.0	3.0	0.0	0.0	2.0	1.0	0.0	0.0	0.0	0.0	1.0	1.0	2.0	1.0	5.0	3.0	1.0	3.0	3.0	1.0	0.0	0.0	0.0	1.0	0.0	0.0	0.0	0.0	0.0	0.0	0.0	2.0	1.0	3.0	5.0	0.0	0.0	1.0	2.0	3.0	2.0	2.0	1.0	5.0	0.0
841	0.0	0.0	0.0	0.0	0.0	0.0	0.0	1.0	0.0	0.0	0.0	0.0	0.0	0.0	0.0	0.0	0.0	0.0	1.0	0.0	0.0	0.0	0.0	0.0	0.0	0.0	0.0	0.0	0.0	0.0	0.0	0.0	1.0	0.0	0.0	0.0	0.0	0.0	0.0	0.0	0.0	0.0	0.0	0.0	0.0	0.0	1.0	0.0	1.0
842	0.0	1.0	0.0	0.0	1.0	1.0	1.0	0.0	0.0	1.0	1.0	0.0	0.0	1.0	1.0	0.0	0.0	0.0	1.0	1.0	1.0	0.0	0.0	0.0	0.0	1.0	0.0	1.0	1.0	1.0	0.0	0.0	0.0	0.0	2.0	1.0	0.0	0.0	0.0	0.0	0.0	0.0	1.0	0.0	0.0	1.0	0.0	3.0	2.0
843	7.0	3.0	4.0	3.0	3.0	2.0	2.0	3.0	0.0	0.0	1.0	0.0	0.0	0.0	1.0	1.0	2.0	3.0	2.0	3.0	0.0	1.0	4.0	4.0	1.0	2.0	0.0	1.0	1.0	1.0	1.0	1.0	2.0	2.0	2.0	2.0	5.0	7.0	1.0	5.0	1.0	2.0	0.0	1.0	2.0	1.0	2.0	1.0	0.0
844	0.0	0.0	0.0	0.0	0.0	1.0	0.0	0.0	0.0	0.0	0.0	0.0	0.0	0.0	0.0	0.0	0.0	0.0	2.0	1.0	0.0	0.0	0.0	2.0	0.0	0.0	0.0	0.0	1.0	1.0	0.0	0.0	0.0	0.0	0.0	0.0	0.0	0.0	0.0	0.0	0.0	0.0	0.0	0.0	0.0	0.0	0.0	0.0	0.0
845	0.0	2.0	1.0	0.0	0.0	3.0	1.0	0.0	0.0	0.0	0.0	0.0	0.0	0.0	0.0	0.0	0.0	0.0	1.0	1.0	3.0	0.0	2.0	2.0	0.0	0.0	0.0	0.0	0.0	0.0	2.0	0.0	0.0	0.0	0.0	0.0	0.0	0.0	0.0	0.0	0.0	0.0	0.0	1.0	0.0	0.0	0.0	0.0	0.0
846	0.0	1.0	3.0	0.0	1.0	0.0	1.0	1.0	3.0	1.0	1.0	1.0	2.0	2.0	0.0	1.0	10.0	12.0	5.0	10.0	7.0	6.0	5.0	8.0	2.0	4.0	2.0	1.0	4.0	2.0	0.0	3.0	3.0	2.0	1.0	1.0	3.0	5.0	2.0	3.0	4.0	6.0	3.0	2.0	4.0	7.0	7.0	2.0	1.0
847	0.0	1.0	4.0	1.0	1.0	0.0	0.0	3.0	0.0	0.0	0.0	0.0	2.0	0.0	1.0	1.0	1.0	3.0	0.0	1.0	0.0	1.0	2.0	1.0	1.0	0.0	2.0	1.0	2.0	2.0	0.0	0.0	0.0	1.0	1.0	1.0	1.0	1.0	1.0	1.0	0.0	0.0	0.0	0.0	1.0	1.0	0.0	0.0	1.0
848	2.0	1.0	0.0	4.0	0.0	0.0	0.0	0.0	0.0	0.0	0.0	1.0	0.0	0.0	0.0	0.0	0.0	0.0	0.0	3.0	0.0	0.0	0.0	9.0	0.0	0.0	0.0	1.0	0.0	0.0	1.0	0.0	0.0	0.0	1.0	0.0	0.0	3.0	2.0	3.0	1.0	0.0	1.0	2.0	1.0	3.0	1.0	0.0	0.0
849	0.0	0.0	2.0	0.0	3.0	0.0	0.0	1.0	2.0	1.0	0.0	1.0	2.0	2.0	0.0	1.0	1.0	0.0	0.0	0.0	0.0	0.0	0.0	0.0	2.0	1.0	0.0	7.0	0.0	0.0	1.0	0.0	4.0	1.0	0.0	0.0	0.0	1.0	0.0	0.0	6.0	3.0	0.0	0.0	2.0	2.0	0.0	0.0	1.0
850	2.0	0.0	1.0	0.0	0.0	3.0	0.0	0.0	0.0	0.0	0.0	0.0	0.0	0.0	0.0	0.0	0.0	0.0	1.0	1.0	2.0	0.0	0.0	0.0	0.0	0.0	0.0	0.0	0.0	0.0	0.0	0.0	0.0	0.0	0.0	0.0	0.0	0.0	0.0	0.0	0.0	1.0	0.0	0.0	0.0	0.0	4.0	1.0	1.0
851	1.0	0.0	1.0	2.0	2.0	2.0	0.0	6.0	1.0	2.0	1.0	0.0	0.0	3.0	0.0	0.0	7.0	0.0	1.0	1.0	5.0	1.0	3.0	3.0	0.0	3.0	1.0	2.0	2.0	0.0	3.0	2.0	5.0	3.0	8.0	3.0	5.0	0.0	7.0	7.0	3.0	4.0	1.0	1.0	3.0	3.0	3.0	0.0	3.0
852	2.0	8.0	3.0	2.0	6.0	1.0	1.0	0.0	2.0	0.0	0.0	0.0	3.0	1.0	2.0	2.0	0.0	2.0	2.0	1.0	0.0	3.0	3.0	0.0	2.0	1.0	3.0	3.0	1.0	4.0	1.0	0.0	2.0	1.0	2.0	0.0	2.0	0.0	0.0	1.0	1.0	0.0	2.0	1.0	0.0	0.0	2.0	1.0	3.0
853	0.0	3.0	0.0	4.0	2.0	2.0	5.0	0.0	2.0	6.0	0.0	2.0	7.0	1.0	0.0	0.0	0.0	2.0	3.0	8.0	2.0	8.0	4.0	12.0	2.0	10.0	0.0	0.0	11.0	4.0	0.0	5.0	2.0	2.0	5.0	5.0	3.0	0.0	0.0	2.0	0.0	1.0	3.0	0.0	0.0	8.0	2.0	4.0	2.0
854	0.0	1.0	0.0	2.0	1.0	1.0	0.0	0.0	1.0	0.0	0.0	0.0	0.0	1.0	0.0	0.0	1.0	1.0	1.0	2.0	1.0	0.0	2.0	2.0	1.0	0.0	1.0	2.0	0.0	0.0	0.0	0.0	0.0	0.0	0.0	0.0	0.0	0.0	0.0	0.0	0.0	1.0	2.0	2.0	0.0	1.0	0.0	5.0	0.0
855	3.0	3.0	7.0	5.0	3.0	5.0	3.0	0.0	0.0	0.0	0.0	1.0	0.0	2.0	2.0	5.0	0.0	4.0	2.0	8.0	1.0	2.0	1.0	1.0	7.0	10.0	3.0	2.0	1.0	5.0	4.0	4.0	0.0	0.0	1.0	0.0	4.0	1.0	0.0	0.0	0.0	1.0	9.0	3.0	3.0	6.0	0.0	4.0	0.0
856	0.0	0.0	0.0	2.0	0.0	6.0	2.0	6.0	2.0	4.0	3.0	2.0	3.0	4.0	5.0	0.0	16.0	2.0	1.0	1.0	0.0	1.0	1.0	0.0	0.0	1.0	0.0	0.0	2.0	1.0	0.0	0.0	1.0	12.0	3.0	2.0	5.0	7.0	12.0	17.0	3.0	12.0	0.0	4.0	0.0	2.0	0.0	0.0	0.0
857	18.0	9.0	5.0	14.0	24.0	19.0	28.0	37.0	41.0	5.0	13.0	4.0	23.0	11.0	12.0	19.0	12.0	10.0	11.0	11.0	6.0	3.0	3.0	17.0	1.0	7.0	8.0	13.0	43.0	45.0	11.0	7.0	3.0	15.0	4.0	8.0	24.0	21.0	4.0	23.0	10.0	4.0	0.0	6.0	3.0	13.0	0.0	0.0	0.0
858	3.0	1.0	0.0	3.0	0.0	2.0	1.0	0.0	3.0	0.0	2.0	1.0	1.0	0.0	2.0	2.0	0.0	2.0	2.0	8.0	0.0	3.0	1.0	4.0	2.0	1.0	4.0	0.0	0.0	0.0	0.0	0.0	0.0	0.0	0.0	0.0	0.0	3.0	3.0	1.0	2.0	1.0	3.0	4.0	0.0	0.0	0.0	0.0	3.0
859	0.0	0.0	1.0	0.0	0.0	1.0	0.0	0.0	0.0	1.0	0.0	0.0	0.0	0.0	1.0	2.0	0.0	0.0	1.0	0.0	0.0	0.0	1.0	0.0	0.0	0.0	0.0	0.0	0.0	0.0	0.0	0.0	0.0	0.0	0.0	0.0	0.0	1.0	0.0	0.0	0.0	0.0	0.0	0.0	0.0	0.0	0.0	0.0	0.0
860	15.0	0.0	13.0	9.0	2.0	5.0	1.0	9.0	8.0	18.0	4.0	16.0	2.0	8.0	7.0	4.0	3.0	7.0	0.0	2.0	8.0	4.0	3.0	4.0	7.0	6.0	9.0	13.0	1.0	3.0	7.0	9.0	24.0	3.0	14.0	6.0	1.0	4.0	1.0	4.0	7.0	6.0	3.0	2.0	2.0	13.0	13.0	2.0	6.0
861	14.0	4.0	0.0	17.0	1.0	12.0	7.0	8.0	9.0	4.0	1.0	8.0	7.0	13.0	3.0	7.0	15.0	2.0	1.0	8.0	24.0	3.0	3.0	7.0	6.0	0.0	3.0	3.0	4.0	7.0	2.0	10.0	17.0	30.0	13.0	21.0	2.0	2.0	24.0	19.0	18.0	33.0	2.0	5.0	4.0	9.0	31.0	3.0	5.0
862	0.0	0.0	0.0	0.0	0.0	2.0	0.0	0.0	0.0	1.0	0.0	0.0	0.0	0.0	0.0	1.0	0.0	0.0	1.0	1.0	1.0	0.0	0.0	0.0	1.0	0.0	1.0	0.0	2.0	0.0	2.0	0.0	0.0	0.0	0.0	0.0	0.0	1.0	0.0	2.0	0.0	0.0	0.0	0.0	0.0	0.0	0.0	0.0	1.0
863	2.0	4.0	2.0	2.0	0.0	2.0	2.0	0.0	2.0	0.0	1.0	2.0	1.0	1.0	1.0	0.0	0.0	1.0	3.0	4.0	0.0	2.0	0.0	0.0	5.0	2.0	1.0	1.0	4.0	0.0	10.0	3.0	1.0	0.0	2.0	1.0	0.0	2.0	0.0	0.0	1.0	1.0	3.0	2.0	1.0	3.0	1.0	1.0	2.0
864	2.0	2.0	2.0	3.0	3.0	6.0	7.0	1.0	3.0	1.0	0.0	1.0	0.0	5.0	4.0	4.0	3.0	2.0	2.0	1.0	0.0	4.0	0.0	0.0	3.0	0.0	0.0	4.0	4.0	2.0	9.0	2.0	1.0	0.0	1.0	1.0	0.0	1.0	5.0	0.0	0.0	1.0	0.0	2.0	4.0	0.0	0.0	1.0	4.0
865	7.0	1.0	6.0	5.0	0.0	0.0	1.0	3.0	3.0	15.0	2.0	5.0	2.0	1.0	2.0	1.0	1.0	2.0	2.0	4.0	8.0	1.0	4.0	2.0	1.0	2.0	4.0	4.0	1.0	1.0	0.0	5.0	24.0	4.0	15.0	13.0	2.0	1.0	4.0	3.0	5.0	5.0	6.0	1.0	4.0	1.0	20.0	0.0	7.0
866	1.0	0.0	1.0	0.0	0.0	2.0	1.0	0.0	0.0	0.0	0.0	0.0	1.0	2.0	0.0	1.0	0.0	0.0	1.0	0.0	1.0	0.0	0.0	0.0	1.0	0.0	0.0	1.0	2.0	0.0	1.0	0.0	0.0	1.0	1.0	0.0	0.0	0.0	0.0	0.0	2.0	0.0	0.0	0.0	0.0	1.0	0.0	2.0	0.0
867	0.0	0.0	0.0	0.0	0.0	1.0	0.0	2.0	0.0	0.0	0.0	0.0	1.0	1.0	0.0	0.0	0.0	1.0	1.0	0.0	0.0	0.0	0.0	0.0	0.0	0.0	0.0	0.0	0.0	0.0	2.0	0.0	0.0	0.0	0.0	0.0	0.0	0.0	0.0	1.0	4.0	1.0	4.0	0.0	0.0	3.0	3.0	0.0	1.0
868	0.0	0.0	0.0	0.0	0.0	0.0	0.0	0.0	0.0	0.0	0.0	0.0	0.0	0.0	0.0	0.0	0.0	0.0	2.0	1.0	1.0	0.0	1.0	5.0	0.0	0.0	1.0	1.0	2.0	2.0	0.0	5.0	2.0	11.0	0.0	0.0	1.0	1.0	0.0	1.0	0.0	2.0	0.0	0.0	1.0	6.0	3.0	2.0	3.0
869	3.0	2.0	5.0	14.0	2.0	14.0	6.0	13.0	7.0	19.0	3.0	6.0	2.0	11.0	2.0	5.0	21.0	3.0	3.0	7.0	9.0	1.0	6.0	4.0	4.0	16.0	32.0	11.0	5.0	3.0	3.0	31.0	29.0	12.0	12.0	19.0	3.0	2.0	9.0	18.0	35.0	22.0	4.0	0.0	14.0	7.0	12.0	6.0	6.0
870	1.0	0.0	9.0	3.0	2.0	3.0	1.0	7.0	0.0	15.0	0.0	6.0	1.0	13.0	1.0	6.0	16.0	0.0	1.0	3.0	2.0	1.0	2.0	4.0	0.0	6.0	6.0	6.0	3.0	4.0	2.0	31.0	2.0	14.0	9.0	7.0	3.0	2.0	7.0	2.0	18.0	0.0	5.0	2.0	6.0	13.0	9.0	1.0	2.0
871	0.0	0.0	0.0	0.0	0.0	0.0	0.0	0.0	0.0	0.0	0.0	0.0	0.0	0.0	0.0	0.0	0.0	0.0	1.0	0.0	1.0	0.0	0.0	0.0	0.0	0.0	0.0	0.0	0.0	0.0	0.0	0.0	0.0	0.0	0.0	0.0	0.0	0.0	0.0	0.0	0.0	0.0	0.0	0.0	0.0	0.0	1.0	1.0	0.0
872	2.0	0.0	0.0	0.0	1.0	0.0	0.0	0.0	0.0	2.0	1.0	1.0	1.0	1.0	0.0	0.0	0.0	0.0	1.0	1.0	2.0	1.0	0.0	0.0	0.0	1.0	0.0	1.0	0.0	1.0	0.0	0.0	2.0	1.0	2.0	1.0	2.0	1.0	2.0	0.0	0.0	1.0	1.0	0.0	0.0	0.0	1.0	3.0	0.0
873	0.0	0.0	1.0	0.0	3.0	1.0	0.0	0.0	2.0	0.0	0.0	0.0	1.0	1.0	0.0	0.0	0.0	0.0	0.0	1.0	3.0	1.0	5.0	0.0	0.0	0.0	0.0	1.0	0.0	0.0	0.0	0.0	1.0	0.0	0.0	0.0	0.0	0.0	0.0	0.0	1.0	1.0	4.0	1.0	0.0	1.0	1.0	1.0	2.0
874	0.0	2.0	0.0	0.0	1.0	0.0	0.0	0.0	0.0	0.0	0.0	1.0	0.0	0.0	1.0	4.0	0.0	1.0	1.0	0.0	0.0	1.0	1.0	1.0	0.0	0.0	2.0	0.0	0.0	0.0	0.0	1.0	1.0	0.0	0.0	0.0	1.0	1.0	0.0	0.0	0.0	0.0	0.0	1.0	1.0	0.0	0.0	0.0	0.0
875	2.0	3.0	0.0	3.0	2.0	1.0	3.0	0.0	0.0	0.0	0.0	0.0	0.0	0.0	0.0	1.0	0.0	1.0	2.0	5.0	3.0	0.0	3.0	0.0	1.0	0.0	2.0	0.0	0.0	0.0	0.0	2.0	2.0	2.0	0.0	0.0	0.0	0.0	1.0	0.0	0.0	0.0	0.0	0.0	3.0	0.0	1.0	3.0	5.0
876	2.0	6.0	1.0	1.0	6.0	4.0	7.0	0.0	0.0	1.0	1.0	1.0	1.0	2.0	0.0	5.0	2.0	3.0	4.0	1.0	1.0	5.0	3.0	0.0	6.0	5.0	7.0	0.0	4.0	5.0	6.0	2.0	0.0	0.0	1.0	1.0	4.0	1.0	4.0	0.0	0.0	0.0	1.0	1.0	5.0	0.0	0.0	0.0	0.0
877	1.0	0.0	0.0	0.0	0.0	0.0	0.0	1.0	1.0	2.0	1.0	0.0	1.0	1.0	0.0	0.0	1.0	0.0	2.0	0.0	1.0	1.0	0.0	1.0	0.0	0.0	0.0	1.0	0.0	0.0	0.0	1.0	1.0	0.0	0.0	2.0	0.0	1.0	1.0	0.0	1.0	0.0	2.0	1.0	0.0	3.0	2.0	0.0	0.0
878	1.0	0.0	0.0	1.0	0.0	0.0	1.0	0.0	1.0	1.0	1.0	0.0	1.0	2.0	0.0	2.0	0.0	0.0	1.0	2.0	1.0	1.0	0.0	0.0	0.0	0.0	0.0	0.0	0.0	1.0	0.0	0.0	1.0	1.0	0.0	0.0	2.0	0.0	0.0	1.0	1.0	1.0	0.0	1.0	0.0	0.0	0.0	1.0	2.0
879	0.0	1.0	1.0	0.0	0.0	1.0	0.0	0.0	1.0	0.0	0.0	0.0	0.0	0.0	6.0	1.0	0.0	2.0	1.0	1.0	1.0	1.0	2.0	0.0	2.0	0.0	2.0	0.0	0.0	0.0	2.0	0.0	0.0	1.0	0.0	3.0	3.0	0.0	0.0	3.0	0.0	0.0	1.0	1.0	0.0	0.0	0.0	2.0	0.0
880	0.0	1.0	0.0	2.0	1.0	0.0	0.0	0.0	1.0	1.0	0.0	0.0	2.0	0.0	1.0	0.0	0.0	1.0	1.0	0.0	2.0	0.0	0.0	0.0	0.0	0.0	0.0	1.0	0.0	2.0	0.0	1.0	0.0	2.0	1.0	2.0	1.0	0.0	1.0	4.0	0.0	0.0	1.0	0.0	0.0	0.0	1.0	0.0	1.0
881	0.0	0.0	0.0	0.0	0.0	0.0	1.0	1.0	0.0	1.0	1.0	2.0	0.0	1.0	1.0	0.0	0.0	1.0	0.0	0.0	1.0	0.0	0.0	0.0	0.0	0.0	0.0	0.0	1.0	0.0	0.0	0.0	1.0	1.0	0.0	0.0	0.0	0.0	0.0	0.0	0.0	0.0	0.0	0.0	0.0	0.0	0.0	0.0	0.0
882	0.0	0.0	0.0	0.0	0.0	0.0	0.0	0.0	0.0	0.0	0.0	0.0	0.0	0.0	0.0	0.0	0.0	0.0	1.0	0.0	0.0	0.0	0.0	0.0	0.0	0.0	0.0	0.0	0.0	1.0	0.0	0.0	0.0	0.0	0.0	0.0	0.0	0.0	0.0	0.0	0.0	0.0	0.0	0.0	0.0	0.0	0.0	0.0	0.0
883	7.0	3.0	7.0	10.0	0.0	6.0	4.0	5.0	3.0	0.0	8.0	2.0	11.0	6.0	14.0	9.0	34.0	19.0	11.0	6.0	9.0	24.0	8.0	8.0	0.0	1.0	1.0	1.0	0.0	14.0	7.0	0.0	26.0	1.0	0.0	3.0	2.0	14.0	16.0	17.0	16.0	13.0	6.0	4.0	6.0	6.0	2.0	0.0	2.0
884	1.0	0.0	0.0	2.0	1.0	0.0	1.0	1.0	0.0	0.0	0.0	1.0	0.0	0.0	1.0	0.0	1.0	0.0	3.0	1.0	1.0	1.0	1.0	3.0	2.0	2.0	1.0	0.0	1.0	1.0	0.0	0.0	2.0	3.0	0.0	3.0	2.0	0.0	0.0	0.0	0.0	0.0	0.0	2.0	0.0	0.0	0.0	0.0	1.0
885	0.0	1.0	3.0	3.0	1.0	1.0	3.0	1.0	1.0	0.0	3.0	4.0	1.0	1.0	2.0	1.0	5.0	1.0	0.0	3.0	1.0	4.0	3.0	3.0	1.0	0.0	0.0	0.0	1.0	0.0	0.0	1.0	1.0	1.0	1.0	3.0	0.0	1.0	0.0	2.0	1.0	0.0	0.0	0.0	0.0	0.0	1.0	0.0	1.0
886	0.0	2.0	0.0	1.0	4.0	5.0	3.0	1.0	0.0	1.0	0.0	3.0	2.0	1.0	2.0	0.0	0.0	0.0	2.0	1.0	1.0	3.0	0.0	0.0	1.0	0.0	0.0	1.0	0.0	0.0	1.0	2.0	5.0	0.0	3.0	2.0	2.0	3.0	0.0	0.0	0.0	0.0	0.0	4.0	1.0	0.0	0.0	0.0	0.0
887	7.0	17.0	2.0	41.0	50.0	2.0	36.0	3.0	1.0	1.0	7.0	0.0	4.0	0.0	4.0	1.0	0.0	34.0	1.0	33.0	9.0	27.0	2.0	0.0	1.0	6.0	0.0	0.0	53.0	29.0	0.0	1.0	0.0	3.0	11.0	0.0	1.0	1.0	0.0	0.0	0.0	1.0	4.0	0.0	1.0	1.0	1.0	0.0	1.0
888	7.0	1.0	1.0	0.0	2.0	2.0	3.0	1.0	3.0	1.0	0.0	4.0	0.0	2.0	1.0	0.0	1.0	0.0	3.0	2.0	0.0	0.0	5.0	0.0	4.0	1.0	9.0	8.0	0.0	1.0	0.0	3.0	3.0	1.0	0.0	0.0	0.0	0.0	0.0	1.0	1.0	5.0	1.0	12.0	1.0	2.0	0.0	1.0	1.0
889	2.0	1.0	1.0	2.0	0.0	1.0	1.0	3.0	0.0	1.0	0.0	2.0	0.0	0.0	0.0	1.0	0.0	0.0	1.0	0.0	2.0	0.0	0.0	2.0	0.0	0.0	0.0	3.0	0.0	0.0	0.0	4.0	3.0	1.0	1.0	7.0	1.0	0.0	3.0	1.0	2.0	2.0	0.0	1.0	0.0	4.0	4.0	1.0	2.0
890	0.0	1.0	0.0	0.0	0.0	0.0	2.0	0.0	0.0	0.0	1.0	0.0	0.0	0.0	1.0	0.0	0.0	1.0	1.0	1.0	0.0	1.0	0.0	0.0	0.0	0.0	0.0	1.0	0.0	1.0	0.0	0.0	0.0	0.0	0.0	0.0	0.0	1.0	0.0	0.0	0.0	0.0	1.0	2.0	1.0	0.0	0.0	0.0	0.0
891	0.0	0.0	0.0	1.0	0.0	0.0	1.0	0.0	0.0	0.0	0.0	0.0	0.0	1.0	0.0	0.0	0.0	0.0	1.0	0.0	1.0	0.0	0.0	0.0	0.0	0.0	0.0	1.0	0.0	0.0	0.0	0.0	0.0	0.0	1.0	0.0	0.0	0.0	0.0	0.0	1.0	0.0	0.0	0.0	0.0	0.0	0.0	0.0	0.0
892	2.0	0.0	1.0	2.0	2.0	2.0	3.0	3.0	2.0	5.0	1.0	2.0	1.0	0.0	2.0	1.0	2.0	0.0	0.0	1.0	1.0	1.0	0.0	5.0	1.0	6.0	1.0	1.0	1.0	1.0	2.0	2.0	0.0	2.0	2.0	0.0	1.0	1.0	7.0	1.0	7.0	0.0	2.0	2.0	0.0	4.0	7.0	1.0	3.0
893	2.0	3.0	5.0	2.0	2.0	2.0	5.0	2.0	4.0	3.0	1.0	0.0	3.0	2.0	5.0	3.0	4.0	5.0	1.0	3.0	3.0	2.0	3.0	1.0	3.0	0.0	1.0	1.0	5.0	1.0	3.0	1.0	5.0	2.0	2.0	0.0	5.0	1.0	2.0	2.0	3.0	3.0	3.0	0.0	2.0	1.0	2.0	10.0	2.0
894	9.0	9.0	6.0	7.0	3.0	2.0	2.0	7.0	5.0	27.0	2.0	8.0	3.0	6.0	0.0	6.0	7.0	11.0	8.0	5.0	37.0	2.0	7.0	5.0	5.0	3.0	6.0	7.0	1.0	3.0	4.0	4.0	44.0	12.0	11.0	7.0	1.0	5.0	35.0	16.0	2.0	13.0	13.0	13.0	13.0	18.0	15.0	2.0	13.0
895	0.0	0.0	0.0	0.0	0.0	0.0	0.0	0.0	0.0	0.0	0.0	0.0	0.0	0.0	0.0	0.0	1.0	0.0	1.0	0.0	0.0	1.0	0.0	0.0	0.0	0.0	0.0	0.0	1.0	0.0	0.0	0.0	0.0	0.0	0.0	0.0	0.0	0.0	0.0	0.0	1.0	0.0	0.0	0.0	0.0	0.0	0.0	0.0	0.0
896	6.0	0.0	0.0	5.0	4.0	3.0	2.0	2.0	2.0	2.0	1.0	1.0	0.0	7.0	3.0	2.0	4.0	2.0	0.0	3.0	2.0	0.0	1.0	0.0	1.0	1.0	8.0	12.0	1.0	2.0	1.0	5.0	3.0	2.0	1.0	8.0	6.0	2.0	9.0	1.0	0.0	7.0	1.0	1.0	0.0	0.0	0.0	1.0	9.0
897	16.0	28.0	0.0	15.0	26.0	30.0	49.0	1.0	1.0	2.0	2.0	2.0	1.0	5.0	4.0	9.0	2.0	15.0	7.0	31.0	8.0	24.0	22.0	6.0	12.0	2.0	23.0	8.0	5.0	8.0	4.0	17.0	9.0	4.0	2.0	19.0	9.0	7.0	4.0	2.0	0.0	2.0	4.0	4.0	9.0	0.0	0.0	9.0	20.0
898	0.0	2.0	2.0	3.0	1.0	3.0	2.0	0.0	1.0	1.0	1.0	1.0	0.0	2.0	0.0	0.0	0.0	1.0	3.0	1.0	1.0	0.0	1.0	1.0	1.0	5.0	3.0	0.0	4.0	1.0	4.0	0.0	1.0	0.0	0.0	0.0	1.0	0.0	1.0	0.0	0.0	0.0	2.0	1.0	0.0	0.0	0.0	0.0	1.0
899	2.0	1.0	1.0	1.0	3.0	2.0	3.0	1.0	7.0	3.0	5.0	3.0	3.0	4.0	2.0	4.0	3.0	3.0	2.0	1.0	3.0	2.0	4.0	3.0	4.0	1.0	0.0	2.0	0.0	4.0	2.0	0.0	1.0	0.0	2.0	0.0	1.0	1.0	2.0	2.0	2.0	3.0	2.0	2.0	2.0	3.0	2.0	2.0	1.0
900	5.0	4.0	5.0	4.0	3.0	7.0	3.0	2.0	4.0	3.0	1.0	2.0	1.0	3.0	2.0	2.0	1.0	1.0	5.0	3.0	7.0	1.0	4.0	2.0	9.0	2.0	6.0	7.0	7.0	9.0	8.0	1.0	4.0	1.0	3.0	2.0	2.0	3.0	2.0	3.0	1.0	10.0	6.0	5.0	3.0	5.0	9.0	9.0	5.0
901	2.0	1.0	3.0	1.0	3.0	2.0	5.0	0.0	0.0	0.0	0.0	1.0	1.0	1.0	1.0	2.0	0.0	2.0	4.0	4.0	4.0	4.0	3.0	2.0	2.0	0.0	1.0	2.0	1.0	1.0	2.0	0.0	1.0	0.0	2.0	1.0	2.0	2.0	0.0	2.0	2.0	4.0	4.0	1.0	3.0	1.0	4.0	7.0	1.0
902	2.0	11.0	2.0	2.0	6.0	3.0	6.0	0.0	0.0	0.0	0.0	0.0	2.0	1.0	1.0	1.0	0.0	1.0	1.0	3.0	3.0	1.0	1.0	4.0	1.0	0.0	0.0	4.0	2.0	2.0	4.0	2.0	1.0	0.0	1.0	4.0	0.0	0.0	0.0	2.0	0.0	0.0	1.0	0.0	0.0	0.0	3.0	2.0	2.0
903	0.0	1.0	1.0	1.0	1.0	1.0	1.0	0.0	1.0	1.0	1.0	1.0	3.0	0.0	2.0	1.0	1.0	2.0	1.0	2.0	1.0	0.0	1.0	4.0	1.0	0.0	2.0	1.0	1.0	0.0	0.0	1.0	1.0	1.0	3.0	1.0	0.0	2.0	0.0	2.0	2.0	2.0	1.0	3.0	5.0	3.0	3.0	2.0	0.0
904	2.0	2.0	5.0	1.0	5.0	3.0	2.0	0.0	1.0	0.0	0.0	0.0	0.0	0.0	1.0	0.0	0.0	1.0	3.0	6.0	1.0	1.0	2.0	0.0	2.0	0.0	1.0	4.0	0.0	0.0	0.0	3.0	0.0	0.0	2.0	2.0	1.0	0.0	0.0	0.0	0.0	1.0	1.0	0.0	1.0	1.0	3.0	3.0	1.0
905	0.0	0.0	0.0	0.0	0.0	0.0	0.0	0.0	0.0	0.0	0.0	0.0	0.0	0.0	0.0	0.0	0.0	0.0	1.0	0.0	0.0	0.0	0.0	0.0	0.0	0.0	0.0	0.0	0.0	0.0	0.0	0.0	0.0	0.0	0.0	0.0	0.0	0.0	0.0	0.0	0.0	0.0	0.0	0.0	0.0	0.0	0.0	0.0	0.0
906	0.0	0.0	1.0	0.0	0.0	0.0	0.0	0.0	0.0	0.0	0.0	0.0	0.0	0.0	0.0	0.0	0.0	0.0	1.0	0.0	0.0	0.0	0.0	0.0	0.0	0.0	0.0	0.0	0.0	0.0	0.0	0.0	0.0	0.0	0.0	0.0	0.0	0.0	0.0	0.0	0.0	1.0	1.0	0.0	0.0	1.0	0.0	0.0	0.0
907	0.0	1.0	1.0	2.0	0.0	0.0	2.0	3.0	1.0	0.0	1.0	0.0	0.0	1.0	2.0	0.0	0.0	2.0	1.0	0.0	0.0	0.0	0.0	1.0	0.0	2.0	0.0	0.0	0.0	1.0	0.0	0.0	1.0	0.0	0.0	2.0	0.0	1.0	1.0	0.0	2.0	2.0	0.0	1.0	0.0	0.0	0.0	1.0	0.0
908	3.0	3.0	2.0	2.0	2.0	4.0	4.0	0.0	0.0	0.0	0.0	0.0	0.0	0.0	0.0	0.0	0.0	0.0	2.0	0.0	2.0	1.0	2.0	0.0	0.0	0.0	3.0	1.0	1.0	0.0	3.0	0.0	0.0	0.0	0.0	0.0	0.0	0.0	0.0	0.0	1.0	0.0	1.0	1.0	0.0	0.0	1.0	0.0	5.0
909	0.0	0.0	0.0	1.0	0.0	0.0	0.0	0.0	0.0	0.0	0.0	1.0	0.0	2.0	2.0	1.0	0.0	2.0	2.0	2.0	2.0	0.0	1.0	0.0	0.0	0.0	0.0	0.0	0.0	0.0	0.0	0.0	0.0	0.0	0.0	0.0	2.0	2.0	1.0	3.0	0.0	0.0	0.0	0.0	0.0	0.0	0.0	0.0	0.0
910	0.0	1.0	1.0	1.0	0.0	1.0	0.0	0.0	0.0	0.0	0.0	1.0	0.0	0.0	0.0	0.0	0.0	0.0	3.0	0.0	1.0	0.0	0.0	0.0	0.0	0.0	0.0	0.0	0.0	0.0	0.0	0.0	0.0	0.0	0.0	0.0	0.0	0.0	0.0	0.0	2.0	0.0	0.0	0.0	0.0	0.0	0.0	0.0	0.0
911	0.0	2.0	0.0	1.0	1.0	0.0	0.0	1.0	0.0	3.0	1.0	1.0	0.0	1.0	0.0	4.0	0.0	1.0	3.0	4.0	1.0	3.0	2.0	0.0	4.0	5.0	1.0	2.0	2.0	1.0	2.0	0.0	0.0	0.0	1.0	0.0	3.0	1.0	3.0	0.0	0.0	2.0	4.0	3.0	4.0	2.0	0.0	1.0	0.0
912	3.0	0.0	1.0	0.0	0.0	2.0	0.0	3.0	3.0	0.0	1.0	1.0	0.0	2.0	2.0	4.0	3.0	4.0	1.0	1.0	5.0	2.0	0.0	1.0	0.0	1.0	0.0	2.0	0.0	1.0	0.0	1.0	0.0	0.0	2.0	2.0	0.0	3.0	1.0	1.0	2.0	1.0	4.0	6.0	1.0	0.0	0.0	0.0	0.0
913	0.0	0.0	0.0	0.0	0.0	0.0	0.0	0.0	0.0	0.0	0.0	0.0	0.0	0.0	0.0	0.0	0.0	0.0	1.0	0.0	0.0	0.0	0.0	0.0	0.0	0.0	0.0	0.0	0.0	0.0	0.0	0.0	0.0	0.0	0.0	0.0	0.0	0.0	0.0	0.0	0.0	0.0	0.0	0.0	0.0	0.0	0.0	0.0	0.0
914	2.0	3.0	7.0	0.0	7.0	5.0	2.0	2.0	2.0	2.0	6.0	1.0	7.0	3.0	3.0	1.0	2.0	6.0	5.0	3.0	4.0	3.0	1.0	1.0	1.0	1.0	3.0	0.0	4.0	0.0	4.0	1.0	3.0	0.0	0.0	0.0	0.0	0.0	1.0	0.0	3.0	1.0	4.0	6.0	2.0	2.0	1.0	3.0	0.0
915	0.0	0.0	0.0	2.0	0.0	0.0	0.0	0.0	0.0	0.0	0.0	0.0	0.0	0.0	0.0	0.0	0.0	0.0	0.0	0.0	0.0	0.0	0.0	0.0	0.0	0.0	0.0	0.0	0.0	0.0	0.0	0.0	2.0	1.0	0.0	0.0	0.0	0.0	0.0	0.0	0.0	0.0	0.0	0.0	0.0	0.0	1.0	1.0	0.0
916	2.0	0.0	1.0	0.0	0.0	1.0	0.0	0.0	2.0	2.0	0.0	1.0	1.0	0.0	1.0	1.0	3.0	0.0	2.0	1.0	2.0	0.0	2.0	0.0	1.0	0.0	3.0	0.0	0.0	0.0	0.0	1.0	2.0	0.0	0.0	1.0	2.0	0.0	0.0	0.0	1.0	1.0	2.0	2.0	0.0	0.0	0.0	2.0	0.0
917	1.0	4.0	14.0	2.0	1.0	0.0	3.0	3.0	0.0	0.0	4.0	5.0	0.0	1.0	3.0	1.0	0.0	10.0	1.0	5.0	1.0	3.0	7.0	1.0	0.0	2.0	0.0	0.0	4.0	7.0	2.0	0.0	2.0	3.0	8.0	2.0	1.0	2.0	0.0	1.0	0.0	3.0	1.0	8.0	0.0	6.0	2.0	0.0	2.0
918	0.0	1.0	1.0	0.0	1.0	1.0	1.0	0.0	0.0	0.0	0.0	1.0	0.0	0.0	0.0	0.0	0.0	0.0	2.0	0.0	1.0	0.0	0.0	2.0	0.0	0.0	0.0	0.0	0.0	0.0	0.0	0.0	0.0	0.0	0.0	0.0	0.0	0.0	0.0	0.0	0.0	0.0	2.0	0.0	0.0	1.0	0.0	2.0	0.0
919	0.0	0.0	0.0	0.0	0.0	0.0	0.0	0.0	0.0	0.0	0.0	0.0	0.0	0.0	1.0	1.0	0.0	0.0	1.0	0.0	0.0	0.0	0.0	0.0	1.0	0.0	0.0	1.0	0.0	0.0	0.0	0.0	0.0	0.0	0.0	1.0	0.0	1.0	0.0	0.0	0.0	0.0	0.0	0.0	0.0	0.0	0.0	0.0	0.0
920	1.0	0.0	0.0	0.0	0.0	1.0	1.0	0.0	0.0	1.0	0.0	1.0	1.0	5.0	0.0	3.0	2.0	0.0	3.0	6.0	4.0	4.0	0.0	0.0	1.0	7.0	0.0	0.0	1.0	0.0	0.0	0.0	2.0	3.0	20.0	10.0	1.0	0.0	2.0	4.0	10.0	0.0	2.0	0.0	1.0	0.0	0.0	1.0	0.0
921	0.0	0.0	1.0	0.0	0.0	0.0	0.0	0.0	0.0	0.0	0.0	0.0	0.0	0.0	0.0	0.0	0.0	0.0	1.0	0.0	0.0	0.0	0.0	0.0	0.0	0.0	0.0	1.0	0.0	1.0	0.0	0.0	1.0	1.0	0.0	0.0	0.0	0.0	0.0	0.0	0.0	0.0	0.0	0.0	0.0	0.0	0.0	0.0	1.0
922	0.0	0.0	0.0	1.0	2.0	1.0	0.0	1.0	3.0	2.0	4.0	0.0	2.0	0.0	0.0	3.0	0.0	0.0	1.0	0.0	0.0	1.0	0.0	0.0	0.0	0.0	0.0	0.0	0.0	0.0	0.0	0.0	0.0	0.0	0.0	0.0	0.0	0.0	0.0	0.0	0.0	0.0	0.0	0.0	0.0	1.0	1.0	1.0	0.0
923	6.0	6.0	7.0	5.0	6.0	4.0	0.0	0.0	2.0	5.0	9.0	5.0	5.0	9.0	4.0	4.0	2.0	3.0	7.0	1.0	4.0	5.0	10.0	0.0	12.0	16.0	7.0	7.0	10.0	14.0	9.0	6.0	2.0	0.0	2.0	5.0	13.0	3.0	7.0	1.0	3.0	7.0	19.0	16.0	6.0	1.0	2.0	6.0	6.0
924	1.0	0.0	2.0	2.0	1.0	0.0	1.0	0.0	2.0	6.0	0.0	0.0	2.0	1.0	2.0	1.0	1.0	0.0	3.0	0.0	2.0	1.0	2.0	1.0	1.0	0.0	0.0	1.0	0.0	0.0	1.0	1.0	5.0	3.0	11.0	4.0	3.0	2.0	5.0	4.0	0.0	0.0	0.0	0.0	0.0	0.0	0.0	0.0	0.0
925	0.0	0.0	1.0	2.0	0.0	1.0	1.0	2.0	0.0	4.0	1.0	0.0	0.0	1.0	3.0	3.0	5.0	4.0	2.0	6.0	4.0	3.0	6.0	2.0	1.0	0.0	2.0	5.0	1.0	1.0	1.0	1.0	2.0	2.0	1.0	4.0	1.0	0.0	4.0	2.0	3.0	2.0	2.0	1.0	0.0	3.0	3.0	4.0	3.0
926	1.0	1.0	0.0	1.0	0.0	3.0	4.0	0.0	0.0	0.0	0.0	0.0	0.0	0.0	0.0	0.0	0.0	0.0	1.0	0.0	1.0	0.0	0.0	2.0	0.0	0.0	0.0	0.0	0.0	1.0	0.0	0.0	0.0	0.0	0.0	0.0	0.0	0.0	0.0	0.0	0.0	0.0	0.0	0.0	0.0	0.0	0.0	0.0	3.0
927	0.0	0.0	0.0	0.0	0.0	0.0	0.0	0.0	0.0	0.0	0.0	0.0	0.0	0.0	0.0	0.0	0.0	0.0	1.0	0.0	0.0	1.0	0.0	0.0	0.0	0.0	0.0	0.0	1.0	0.0	0.0	0.0	0.0	0.0	0.0	0.0	0.0	0.0	0.0	0.0	0.0	1.0	0.0	0.0	0.0	0.0	0.0	0.0	0.0
928	4.0	7.0	2.0	15.0	1.0	2.0	3.0	25.0	3.0	2.0	1.0	31.0	6.0	27.0	2.0	2.0	1.0	0.0	4.0	8.0	14.0	2.0	2.0	10.0	1.0	2.0	11.0	0.0	0.0	1.0	0.0	3.0	3.0	4.0	2.0	3.0	10.0	1.0	15.0	1.0	19.0	18.0	2.0	3.0	14.0	42.0	0.0	6.0	32.0
929	0.0	1.0	0.0	1.0	0.0	0.0	0.0	0.0	0.0	0.0	0.0	0.0	1.0	2.0	1.0	2.0	0.0	0.0	0.0	2.0	0.0	3.0	4.0	0.0	1.0	0.0	0.0	1.0	0.0	2.0	1.0	0.0	0.0	0.0	1.0	0.0	2.0	0.0	2.0	1.0	1.0	1.0	1.0	1.0	1.0	2.0	2.0	3.0	0.0
930	0.0	0.0	0.0	0.0	2.0	0.0	0.0	0.0	0.0	0.0	1.0	1.0	1.0	0.0	0.0	0.0	0.0	0.0	0.0	0.0	0.0	0.0	0.0	0.0	1.0	0.0	0.0	1.0	1.0	0.0	0.0	0.0	0.0	0.0	0.0	0.0	1.0	0.0	0.0	0.0	0.0	2.0	1.0	0.0	0.0	2.0	1.0	2.0	0.0
931	0.0	0.0	0.0	0.0	0.0	1.0	0.0	0.0	0.0	0.0	0.0	0.0	1.0	0.0	1.0	1.0	0.0	0.0	1.0	1.0	0.0	1.0	0.0	1.0	1.0	1.0	2.0	2.0	2.0	2.0	2.0	0.0	0.0	0.0	0.0	0.0	0.0	0.0	0.0	0.0	0.0	1.0	1.0	2.0	0.0	0.0	0.0	0.0	1.0
932	2.0	0.0	0.0	0.0	0.0	0.0	0.0	4.0	0.0	2.0	2.0	1.0	1.0	3.0	0.0	1.0	3.0	1.0	2.0	0.0	1.0	0.0	0.0	0.0	0.0	0.0	0.0	0.0	0.0	0.0	0.0	0.0	2.0	1.0	0.0	3.0	0.0	1.0	1.0	2.0	4.0	1.0	2.0	3.0	0.0	0.0	0.0	2.0	0.0
933	3.0	2.0	5.0	2.0	1.0	5.0	6.0	0.0	0.0	0.0	0.0	0.0	1.0	0.0	0.0	0.0	1.0	0.0	0.0	16.0	2.0	0.0	4.0	22.0	0.0	0.0	1.0	1.0	0.0	0.0	0.0	2.0	3.0	0.0	1.0	2.0	0.0	1.0	0.0	0.0	0.0	0.0	5.0	0.0	1.0	2.0	1.0	2.0	0.0
934	1.0	1.0	1.0	1.0	4.0	3.0	2.0	7.0	6.0	3.0	3.0	1.0	3.0	1.0	6.0	3.0	4.0	9.0	2.0	1.0	5.0	2.0	1.0	0.0	1.0	1.0	4.0	3.0	2.0	2.0	0.0	5.0	4.0	0.0	1.0	2.0	1.0	3.0	4.0	2.0	0.0	2.0	1.0	1.0	2.0	0.0	0.0	2.0	0.0
935	0.0	0.0	0.0	1.0	0.0	0.0	0.0	0.0	1.0	0.0	0.0	0.0	1.0	0.0	0.0	0.0	1.0	0.0	0.0	0.0	0.0	0.0	0.0	0.0	0.0	0.0	0.0	0.0	1.0	0.0	0.0	0.0	1.0	0.0	0.0	0.0	1.0	1.0	0.0	0.0	1.0	0.0	1.0	0.0	0.0	0.0	0.0	2.0	0.0
936	0.0	0.0	1.0	0.0	0.0	1.0	0.0	0.0	1.0	0.0	1.0	0.0	0.0	0.0	0.0	0.0	0.0	2.0	0.0	0.0	0.0	0.0	0.0	0.0	0.0	0.0	0.0	0.0	0.0	1.0	0.0	0.0	2.0	0.0	2.0	0.0	1.0	0.0	0.0	0.0	0.0	0.0	0.0	0.0	0.0	1.0	0.0	0.0	0.0
937	0.0	3.0	0.0	1.0	2.0	1.0	2.0	0.0	4.0	1.0	0.0	0.0	0.0	1.0	1.0	2.0	0.0	4.0	2.0	0.0	3.0	0.0	1.0	0.0	3.0	2.0	1.0	3.0	1.0	4.0	3.0	1.0	1.0	0.0	1.0	2.0	1.0	2.0	1.0	0.0	0.0	0.0	1.0	2.0	0.0	2.0	0.0	0.0	0.0
938	10.0	1.0	2.0	2.0	1.0	4.0	5.0	0.0	2.0	0.0	0.0	1.0	2.0	1.0	1.0	3.0	1.0	0.0	3.0	2.0	5.0	1.0	0.0	2.0	3.0	1.0	1.0	1.0	1.0	6.0	6.0	1.0	0.0	0.0	0.0	4.0	0.0	0.0	1.0	0.0	0.0	2.0	2.0	1.0	0.0	0.0	0.0	1.0	0.0
939	0.0	1.0	1.0	0.0	2.0	0.0	0.0	0.0	0.0	0.0	1.0	0.0	0.0	0.0	0.0	0.0	0.0	0.0	1.0	0.0	2.0	0.0	1.0	3.0	0.0	0.0	0.0	0.0	0.0	0.0	0.0	0.0	3.0	0.0	0.0	0.0	0.0	0.0	0.0	0.0	1.0	0.0	2.0	1.0	0.0	3.0	0.0	0.0	0.0
940	6.0	1.0	7.0	0.0	0.0	4.0	2.0	1.0	1.0	4.0	2.0	7.0	2.0	2.0	4.0	2.0	3.0	0.0	1.0	7.0	15.0	0.0	2.0	0.0	3.0	3.0	27.0	22.0	1.0	0.0	1.0	6.0	6.0	3.0	0.0	14.0	2.0	0.0	0.0	9.0	7.0	4.0	4.0	3.0	8.0	0.0	16.0	2.0	19.0
941	0.0	0.0	0.0	2.0	1.0	0.0	0.0	0.0	0.0	2.0	0.0	1.0	0.0	0.0	1.0	0.0	0.0	0.0	1.0	0.0	2.0	0.0	0.0	1.0	0.0	0.0	0.0	6.0	0.0	3.0	1.0	0.0	0.0	0.0	4.0	0.0	0.0	0.0	0.0	1.0	2.0	6.0	1.0	1.0	4.0	4.0	6.0	2.0	0.0
942	4.0	0.0	1.0	2.0	2.0	5.0	0.0	3.0	0.0	2.0	1.0	0.0	1.0	2.0	2.0	8.0	5.0	0.0	4.0	8.0	10.0	0.0	1.0	0.0	0.0	15.0	2.0	6.0	1.0	14.0	1.0	0.0	2.0	1.0	1.0	4.0	2.0	1.0	2.0	1.0	5.0	3.0	2.0	3.0	5.0	2.0	0.0	0.0	0.0
943	0.0	0.0	0.0	1.0	1.0	0.0	1.0	1.0	0.0	1.0	0.0	0.0	0.0	0.0	1.0	0.0	1.0	2.0	2.0	5.0	0.0	0.0	0.0	0.0	2.0	2.0	1.0	0.0	0.0	1.0	0.0	0.0	0.0	2.0	0.0	1.0	2.0	1.0	1.0	0.0	0.0	1.0	0.0	0.0	0.0	4.0	2.0	0.0	0.0
944	1.0	0.0	2.0	0.0	0.0	1.0	0.0	1.0	1.0	1.0	2.0	2.0	1.0	0.0	3.0	0.0	0.0	0.0	3.0	2.0	4.0	1.0	2.0	11.0	1.0	1.0	3.0	1.0	0.0	1.0	0.0	0.0	2.0	3.0	0.0	0.0	1.0	1.0	1.0	0.0	1.0	1.0	4.0	2.0	1.0	5.0	1.0	5.0	2.0
945	2.0	0.0	1.0	0.0	0.0	0.0	0.0	2.0	3.0	0.0	0.0	2.0	0.0	1.0	0.0	1.0	2.0	1.0	1.0	0.0	0.0	0.0	0.0	2.0	2.0	0.0	0.0	1.0	0.0	0.0	0.0	3.0	0.0	0.0	2.0	1.0	0.0	0.0	0.0	1.0	2.0	0.0	1.0	1.0	1.0	0.0	0.0	0.0	0.0
946	5.0	8.0	25.0	3.0	4.0	8.0	0.0	14.0	4.0	16.0	5.0	1.0	3.0	4.0	4.0	5.0	9.0	0.0	2.0	7.0	2.0	0.0	0.0	0.0	6.0	1.0	17.0	6.0	0.0	4.0	6.0	4.0	9.0	3.0	2.0	9.0	1.0	1.0	4.0	2.0	1.0	7.0	6.0	8.0	0.0	0.0	0.0	5.0	8.0
947	0.0	0.0	0.0	0.0	0.0	0.0	0.0	0.0	0.0	0.0	0.0	0.0	0.0	0.0	0.0	0.0	0.0	0.0	1.0	0.0	0.0	0.0	0.0	0.0	0.0	0.0	0.0	0.0	0.0	0.0	0.0	0.0	0.0	0.0	0.0	0.0	0.0	0.0	0.0	0.0	0.0	0.0	0.0	0.0	0.0	0.0	0.0	0.0	0.0
948	0.0	1.0	0.0	1.0	0.0	0.0	0.0	1.0	0.0	0.0	0.0	1.0	0.0	0.0	0.0	0.0	1.0	0.0	1.0	0.0	0.0	1.0	0.0	0.0	0.0	0.0	0.0	0.0	0.0	1.0	0.0	0.0	2.0	0.0	0.0	0.0	1.0	0.0	1.0	0.0	1.0	0.0	0.0	0.0	1.0	0.0	0.0	0.0	0.0
949	1.0	0.0	0.0	0.0	0.0	0.0	0.0	0.0	0.0	0.0	0.0	0.0	0.0	0.0	0.0	0.0	1.0	1.0	2.0	4.0	0.0	6.0	0.0	4.0	0.0	0.0	0.0	1.0	2.0	3.0	0.0	0.0	0.0	1.0	0.0	1.0	0.0	0.0	0.0	0.0	0.0	0.0	1.0	0.0	0.0	2.0	0.0	0.0	1.0
950	1.0	4.0	3.0	3.0	2.0	2.0	2.0	0.0	1.0	0.0	3.0	3.0	1.0	0.0	1.0	2.0	0.0	6.0	4.0	1.0	1.0	0.0	2.0	0.0	0.0	1.0	2.0	3.0	4.0	1.0	1.0	3.0	4.0	0.0	0.0	1.0	1.0	2.0	0.0	0.0	1.0	4.0	0.0	0.0	1.0	0.0	0.0	1.0	2.0
951	0.0	0.0	0.0	0.0	0.0	0.0	1.0	2.0	0.0	0.0	0.0	0.0	0.0	0.0	0.0	1.0	0.0	0.0	2.0	0.0	0.0	0.0	0.0	0.0	0.0	0.0	0.0	0.0	0.0	0.0	0.0	0.0	2.0	0.0	1.0	0.0	0.0	1.0	0.0	0.0	0.0	0.0	0.0	1.0	1.0	0.0	0.0	0.0	0.0
952	0.0	0.0	0.0	0.0	0.0	0.0	0.0	0.0	0.0	0.0	0.0	0.0	0.0	0.0	0.0	0.0	0.0	0.0	1.0	0.0	0.0	0.0	0.0	0.0	0.0	0.0	0.0	0.0	0.0	0.0	0.0	0.0	0.0	0.0	0.0	0.0	0.0	0.0	0.0	0.0	0.0	0.0	0.0	0.0	0.0	0.0	0.0	0.0	0.0
953	1.0	3.0	2.0	0.0	0.0	2.0	1.0	0.0	0.0	0.0	0.0	0.0	0.0	1.0	0.0	1.0	0.0	0.0	2.0	4.0	4.0	0.0	0.0	0.0	0.0	0.0	0.0	3.0	0.0	0.0	0.0	1.0	0.0	0.0	0.0	0.0	0.0	1.0	0.0	0.0	0.0	0.0	0.0	0.0	2.0	3.0	0.0	0.0	0.0
954	1.0	0.0	1.0	1.0	1.0	1.0	1.0	0.0	0.0	3.0	0.0	0.0	0.0	0.0	0.0	0.0	2.0	2.0	2.0	2.0	1.0	0.0	0.0	0.0	0.0	1.0	1.0	2.0	2.0	0.0	1.0	0.0	0.0	0.0	0.0	3.0	0.0	0.0	2.0	1.0	0.0	0.0	0.0	2.0	0.0	0.0	0.0	1.0	0.0
955	0.0	0.0	0.0	0.0	0.0	0.0	0.0	0.0	0.0	0.0	0.0	0.0	0.0	0.0	0.0	0.0	0.0	0.0	0.0	0.0	0.0	0.0	0.0	0.0	1.0	1.0	0.0	0.0	0.0	0.0	0.0	1.0	0.0	0.0	2.0	0.0	0.0	0.0	0.0	0.0	0.0	0.0	0.0	0.0	0.0	0.0	0.0	0.0	0.0
956	14.0	11.0	9.0	11.0	10.0	12.0	22.0	3.0	4.0	0.0	3.0	3.0	1.0	11.0	5.0	6.0	1.0	5.0	1.0	1.0	2.0	1.0	5.0	0.0	38.0	6.0	19.0	18.0	12.0	5.0	19.0	5.0	4.0	0.0	0.0	4.0	7.0	6.0	1.0	2.0	1.0	8.0	6.0	11.0	5.0	0.0	0.0	4.0	7.0
957	1.0	0.0	2.0	0.0	0.0	0.0	0.0	0.0	0.0	0.0	1.0	1.0	0.0	0.0	0.0	0.0	0.0	0.0	1.0	0.0	1.0	0.0	0.0	0.0	0.0	0.0	0.0	0.0	1.0	0.0	0.0	0.0	0.0	1.0	0.0	0.0	0.0	0.0	0.0	0.0	2.0	0.0	0.0	1.0	0.0	0.0	0.0	0.0	1.0
958	5.0	6.0	7.0	11.0	1.0	3.0	4.0	14.0	1.0	12.0	1.0	3.0	6.0	8.0	1.0	7.0	0.0	6.0	0.0	5.0	3.0	2.0	0.0	3.0	4.0	4.0	5.0	8.0	5.0	5.0	1.0	14.0	2.0	4.0	2.0	2.0	0.0	7.0	3.0	4.0	21.0	11.0	1.0	2.0	9.0	9.0	10.0	2.0	12.0
959	0.0	0.0	0.0	0.0	1.0	0.0	0.0	0.0	0.0	0.0	0.0	0.0	0.0	1.0	0.0	0.0	0.0	0.0	1.0	0.0	0.0	0.0	0.0	0.0	0.0	0.0	0.0	0.0	0.0	0.0	1.0	0.0	0.0	0.0	0.0	0.0	0.0	0.0	0.0	0.0	0.0	0.0	0.0	1.0	0.0	0.0	0.0	0.0	0.0
960	0.0	1.0	0.0	0.0	1.0	0.0	0.0	0.0	0.0	2.0	1.0	0.0	0.0	0.0	0.0	1.0	0.0	0.0	1.0	1.0	0.0	1.0	1.0	0.0	0.0	0.0	0.0	1.0	0.0	0.0	0.0	0.0	0.0	1.0	0.0	0.0	0.0	0.0	0.0	0.0	0.0	0.0	0.0	0.0	0.0	0.0	0.0	0.0	0.0
961	2.0	6.0	2.0	0.0	5.0	4.0	3.0	1.0	0.0	0.0	2.0	0.0	0.0	1.0	4.0	3.0	4.0	4.0	4.0	6.0	0.0	13.0	0.0	3.0	0.0	2.0	0.0	7.0	3.0	12.0	0.0	1.0	0.0	0.0	2.0	0.0	0.0	1.0	0.0	0.0	0.0	1.0	1.0	5.0	4.0	1.0	1.0	0.0	0.0
962	5.0	0.0	0.0	4.0	0.0	4.0	0.0	1.0	2.0	0.0	0.0	3.0	0.0	1.0	1.0	4.0	2.0	0.0	0.0	1.0	3.0	1.0	0.0	0.0	1.0	0.0	2.0	4.0	0.0	4.0	0.0	1.0	3.0	1.0	2.0	2.0	3.0	0.0	4.0	1.0	0.0	2.0	2.0	1.0	3.0	3.0	1.0	1.0	0.0
963	0.0	0.0	0.0	0.0	3.0	0.0	0.0	0.0	0.0	0.0	0.0	0.0	0.0	0.0	0.0	1.0	0.0	0.0	0.0	2.0	0.0	0.0	0.0	0.0	0.0	1.0	0.0	0.0	0.0	1.0	0.0	1.0	0.0	0.0	0.0	0.0	0.0	0.0	1.0	0.0	0.0	1.0	0.0	3.0	0.0	0.0	0.0	0.0	1.0
964	0.0	1.0	0.0	0.0	0.0	0.0	0.0	0.0	0.0	0.0	0.0	0.0	1.0	0.0	0.0	0.0	0.0	1.0	4.0	0.0	1.0	0.0	0.0	0.0	0.0	0.0	0.0	0.0	0.0	0.0	0.0	0.0	0.0	1.0	0.0	0.0	0.0	0.0	0.0	0.0	0.0	0.0	0.0	0.0	0.0	0.0	0.0	1.0	0.0
965	0.0	1.0	0.0	1.0	0.0	1.0	2.0	0.0	0.0	0.0	0.0	1.0	0.0	0.0	0.0	1.0	1.0	0.0	2.0	0.0	0.0	0.0	0.0	1.0	0.0	0.0	0.0	0.0	0.0	0.0	0.0	0.0	2.0	0.0	1.0	0.0	0.0	0.0	0.0	1.0	0.0	1.0	0.0	2.0	0.0	1.0	0.0	0.0	0.0
966	1.0	3.0	3.0	0.0	1.0	4.0	0.0	0.0	0.0	0.0	0.0	0.0	0.0	0.0	0.0	2.0	1.0	0.0	4.0	1.0	5.0	0.0	0.0	0.0	1.0	3.0	1.0	2.0	0.0	2.0	0.0	0.0	0.0	0.0	0.0	0.0	0.0	0.0	0.0	0.0	0.0	0.0	0.0	1.0	1.0	6.0	0.0	0.0	1.0
967	6.0	2.0	0.0	3.0	3.0	1.0	1.0	1.0	1.0	3.0	2.0	2.0	0.0	2.0	1.0	1.0	1.0	0.0	3.0	1.0	0.0	1.0	3.0	0.0	1.0	1.0	0.0	1.0	3.0	0.0	2.0	0.0	0.0	0.0	0.0	0.0	1.0	1.0	0.0	0.0	0.0	1.0	1.0	0.0	1.0	0.0	0.0	3.0	3.0
968	0.0	0.0	0.0	0.0	0.0	0.0	0.0	0.0	1.0	0.0	1.0	0.0	1.0	0.0	1.0	0.0	0.0	0.0	1.0	0.0	1.0	0.0	2.0	0.0	0.0	0.0	0.0	0.0	0.0	0.0	0.0	0.0	0.0	0.0	0.0	0.0	0.0	1.0	0.0	0.0	1.0	0.0	1.0	1.0	0.0	0.0	0.0	1.0	0.0
969	8.0	1.0	1.0	14.0	3.0	6.0	0.0	13.0	6.0	25.0	6.0	14.0	8.0	24.0	5.0	5.0	20.0	2.0	1.0	8.0	8.0	5.0	7.0	0.0	1.0	1.0	8.0	9.0	1.0	6.0	2.0	13.0	28.0	33.0	15.0	21.0	8.0	11.0	13.0	19.0	11.0	45.0	1.0	7.0	6.0	23.0	32.0	8.0	6.0
970	0.0	0.0	0.0	0.0	0.0	0.0	0.0	0.0	0.0	0.0	0.0	0.0	0.0	0.0	1.0	0.0	0.0	0.0	1.0	0.0	1.0	0.0	0.0	1.0	0.0	0.0	1.0	0.0	0.0	0.0	0.0	0.0	0.0	0.0	0.0	0.0	1.0	0.0	0.0	0.0	0.0	0.0	0.0	0.0	0.0	0.0	0.0	0.0	0.0
971	16.0	297.0	17.0	93.0	318.0	33.0	42.0	41.0	25.0	148.0	1012.0	94.0	723.0	66.0	24.0	39.0	20.0	30.0	5.0	31.0	9.0	135.0	41.0	11.0	18.0	47.0	2.0	6.0	57.0	71.0	15.0	42.0	158.0	39.0	8.0	13.0	79.0	44.0	40.0	90.0	23.0	21.0	58.0	4.0	29.0	19.0	14.0	21.0	5.0
972	2.0	3.0	4.0	2.0	0.0	8.0	0.0	1.0	2.0	4.0	3.0	6.0	2.0	2.0	2.0	3.0	3.0	10.0	2.0	2.0	4.0	107.0	2.0	39.0	1.0	4.0	1.0	3.0	2.0	3.0	5.0	1.0	1.0	2.0	0.0	1.0	0.0	2.0	5.0	1.0	0.0	0.0	0.0	3.0	8.0	4.0	2.0	1.0	3.0
973	2.0	0.0	3.0	1.0	0.0	2.0	0.0	1.0	1.0	1.0	2.0	1.0	0.0	4.0	2.0	1.0	1.0	0.0	0.0	3.0	4.0	0.0	5.0	0.0	1.0	0.0	3.0	1.0	1.0	0.0	0.0	0.0	0.0	6.0	1.0	1.0	0.0	5.0	0.0	0.0	1.0	1.0	1.0	0.0	8.0	0.0	7.0	2.0	2.0
974	1.0	1.0	0.0	1.0	1.0	0.0	0.0	0.0	0.0	1.0	0.0	0.0	0.0	1.0	0.0	0.0	1.0	1.0	1.0	1.0	2.0	0.0	0.0	1.0	0.0	2.0	0.0	0.0	0.0	2.0	1.0	0.0	0.0	0.0	2.0	0.0	0.0	0.0	1.0	0.0	0.0	0.0	1.0	0.0	1.0	1.0	2.0	1.0	0.0
975	3.0	1.0	0.0	1.0	2.0	0.0	0.0	2.0	0.0	1.0	0.0	2.0	0.0	0.0	0.0	3.0	1.0	1.0	2.0	0.0	0.0	3.0	0.0	0.0	0.0	0.0	0.0	0.0	1.0	1.0	0.0	1.0	0.0	0.0	1.0	0.0	7.0	1.0	1.0	2.0	1.0	0.0	1.0	2.0	0.0	0.0	0.0	0.0	0.0
976	0.0	0.0	0.0	0.0	0.0	0.0	0.0	0.0	0.0	0.0	0.0	0.0	0.0	0.0	0.0	0.0	0.0	0.0	0.0	0.0	0.0	0.0	0.0	0.0	0.0	0.0	0.0	0.0	0.0	0.0	0.0	0.0	0.0	0.0	0.0	0.0	0.0	0.0	0.0	0.0	0.0	0.0	0.0	0.0	0.0	0.0	0.0	0.0	0.0
977	5.0	12.0	1.0	2.0	6.0	3.0	2.0	2.0	9.0	0.0	1.0	3.0	1.0	0.0	1.0	2.0	1.0	1.0	3.0	4.0	5.0	0.0	0.0	1.0	1.0	2.0	1.0	2.0	1.0	3.0	3.0	0.0	5.0	2.0	2.0	0.0	0.0	0.0	1.0	0.0	6.0	7.0	15.0	1.0	0.0	0.0	0.0	16.0	4.0
978	0.0	0.0	0.0	1.0	0.0	1.0	0.0	1.0	0.0	0.0	0.0	0.0	0.0	0.0	0.0	0.0	0.0	0.0	0.0	1.0	0.0	0.0	0.0	0.0	0.0	0.0	0.0	0.0	0.0	0.0	0.0	0.0	1.0	0.0	1.0	1.0	4.0	2.0	2.0	0.0	2.0	0.0	3.0	0.0	1.0	0.0	0.0	0.0	0.0
979	0.0	0.0	1.0	0.0	0.0	0.0	0.0	0.0	1.0	1.0	1.0	0.0	0.0	0.0	0.0	0.0	0.0	0.0	0.0	0.0	0.0	0.0	0.0	2.0	0.0	0.0	0.0	0.0	0.0	0.0	0.0	0.0	0.0	2.0	1.0	0.0	0.0	1.0	0.0	3.0	0.0	0.0	1.0	0.0	0.0	1.0	0.0	2.0	1.0
980	0.0	2.0	0.0	1.0	0.0	0.0	2.0	1.0	0.0	1.0	1.0	0.0	0.0	0.0	0.0	0.0	1.0	0.0	0.0	2.0	0.0	2.0	0.0	0.0	0.0	0.0	0.0	0.0	0.0	0.0	1.0	1.0	1.0	0.0	0.0	1.0	0.0	0.0	0.0	0.0	0.0	0.0	0.0	1.0	0.0	0.0	0.0	0.0	0.0
981	1.0	0.0	0.0	1.0	0.0	0.0	0.0	0.0	2.0	1.0	0.0	0.0	0.0	0.0	0.0	0.0	1.0	0.0	2.0	1.0	0.0	0.0	0.0	0.0	0.0	0.0	1.0	0.0	0.0	0.0	0.0	0.0	1.0	0.0	1.0	0.0	0.0	1.0	0.0	0.0	0.0	1.0	2.0	3.0	0.0	1.0	0.0	1.0	0.0
982	1.0	0.0	1.0	0.0	2.0	1.0	2.0	0.0	0.0	3.0	0.0	0.0	0.0	0.0	1.0	0.0	0.0	0.0	0.0	1.0	0.0	0.0	0.0	0.0	1.0	1.0	0.0	0.0	1.0	6.0	2.0	1.0	0.0	1.0	0.0	0.0	0.0	2.0	0.0	0.0	1.0	0.0	0.0	2.0	2.0	1.0	0.0	0.0	0.0
983	0.0	0.0	0.0	0.0	0.0	0.0	1.0	0.0	0.0	0.0	0.0	0.0	0.0	0.0	0.0	0.0	0.0	0.0	2.0	0.0	0.0	0.0	0.0	0.0	0.0	1.0	0.0	0.0	0.0	0.0	1.0	0.0	0.0	0.0	0.0	0.0	0.0	0.0	0.0	0.0	0.0	1.0	0.0	0.0	0.0	0.0	0.0	0.0	0.0
984	2.0	1.0	2.0	2.0	2.0	1.0	3.0	0.0	2.0	15.0	1.0	13.0	0.0	14.0	1.0	0.0	4.0	1.0	0.0	3.0	2.0	2.0	5.0	1.0	3.0	2.0	3.0	5.0	1.0	1.0	1.0	3.0	10.0	5.0	3.0	6.0	0.0	2.0	0.0	4.0	5.0	4.0	1.0	1.0	4.0	13.0	21.0	4.0	7.0
985	0.0	1.0	0.0	0.0	4.0	0.0	2.0	2.0	1.0	1.0	1.0	0.0	1.0	3.0	2.0	1.0	2.0	2.0	1.0	0.0	4.0	1.0	1.0	2.0	0.0	0.0	0.0	1.0	3.0	1.0	5.0	0.0	0.0	1.0	2.0	1.0	0.0	2.0	0.0	0.0	0.0	0.0	0.0	1.0	2.0	3.0	0.0	2.0	0.0
986	0.0	0.0	1.0	1.0	0.0	0.0	0.0	0.0	0.0	0.0	0.0	0.0	0.0	0.0	0.0	0.0	0.0	0.0	1.0	0.0	0.0	1.0	0.0	0.0	0.0	0.0	0.0	0.0	0.0	0.0	1.0	0.0	0.0	1.0	0.0	0.0	0.0	0.0	0.0	0.0	0.0	0.0	0.0	0.0	1.0	0.0	0.0	2.0	0.0
987	1.0	0.0	0.0	1.0	0.0	2.0	0.0	1.0	0.0	0.0	0.0	1.0	0.0	3.0	0.0	0.0	1.0	0.0	1.0	0.0	0.0	2.0	0.0	2.0	1.0	2.0	0.0	1.0	1.0	1.0	3.0	0.0	1.0	3.0	0.0	0.0	0.0	3.0	1.0	1.0	0.0	0.0	3.0	1.0	3.0	3.0	0.0	2.0	1.0
988	14.0	4.0	45.0	8.0	2.0	6.0	2.0	7.0	2.0	0.0	1.0	4.0	3.0	1.0	1.0	1.0	0.0	4.0	4.0	19.0	10.0	0.0	1.0	47.0	5.0	0.0	6.0	11.0	3.0	4.0	3.0	5.0	22.0	12.0	6.0	4.0	0.0	2.0	1.0	1.0	5.0	5.0	29.0	6.0	20.0	67.0	180.0	169.0	78.0
989	0.0	0.0	0.0	0.0	0.0	0.0	0.0	0.0	0.0	0.0	0.0	0.0	0.0	0.0	0.0	0.0	0.0	0.0	0.0	1.0	0.0	0.0	0.0	1.0	0.0	0.0	0.0	0.0	0.0	0.0	0.0	0.0	0.0	0.0	0.0	0.0	0.0	0.0	0.0	0.0	0.0	0.0	0.0	0.0	0.0	0.0	0.0	0.0	0.0
990	0.0	0.0	0.0	0.0	0.0	0.0	0.0	0.0	0.0	3.0	0.0	0.0	0.0	0.0	0.0	0.0	0.0	0.0	1.0	0.0	12.0	0.0	0.0	0.0	0.0	0.0	0.0	0.0	0.0	0.0	0.0	1.0	0.0	0.0	4.0	4.0	0.0	0.0	0.0	0.0	12.0	0.0	0.0	0.0	0.0	0.0	0.0	0.0	0.0
991	2.0	1.0	3.0	1.0	0.0	1.0	3.0	0.0	0.0	2.0	0.0	3.0	0.0	6.0	3.0	7.0	1.0	1.0	1.0	1.0	0.0	0.0	1.0	3.0	2.0	6.0	3.0	2.0	2.0	4.0	2.0	0.0	0.0	0.0	0.0	1.0	2.0	1.0	0.0	1.0	0.0	0.0	0.0	5.0	1.0	6.0	0.0	3.0	0.0
992	0.0	1.0	0.0	0.0	2.0	0.0	0.0	0.0	0.0	0.0	1.0	0.0	1.0	0.0	0.0	0.0	0.0	2.0	0.0	1.0	1.0	0.0	1.0	0.0	0.0	1.0	0.0	2.0	2.0	1.0	0.0	0.0	0.0	0.0	0.0	2.0	1.0	0.0	0.0	0.0	0.0	0.0	0.0	1.0	0.0	0.0	0.0	0.0	0.0
993	0.0	0.0	0.0	0.0	0.0	0.0	0.0	0.0	0.0	0.0	0.0	0.0	0.0	0.0	0.0	0.0	0.0	0.0	1.0	0.0	0.0	0.0	0.0	0.0	0.0	0.0	0.0	0.0	0.0	0.0	0.0	0.0	0.0	1.0	0.0	1.0	0.0	0.0	0.0	0.0	0.0	0.0	0.0	0.0	0.0	0.0	0.0	0.0	0.0
994	1.0	2.0	7.0	1.0	1.0	1.0	0.0	2.0	1.0	0.0	0.0	1.0	1.0	0.0	0.0	0.0	0.0	0.0	3.0	3.0	0.0	0.0	0.0	1.0	1.0	0.0	0.0	0.0	0.0	0.0	1.0	0.0	0.0	0.0	0.0	1.0	0.0	0.0	0.0	0.0	1.0	1.0	1.0	1.0	1.0	1.0	0.0	2.0	0.0
995	0.0	4.0	4.0	0.0	3.0	2.0	5.0	6.0	14.0	10.0	14.0	6.0	18.0	10.0	19.0	18.0	20.0	12.0	10.0	10.0	10.0	10.0	8.0	14.0	3.0	3.0	7.0	4.0	5.0	5.0	3.0	3.0	30.0	19.0	24.0	11.0	16.0	28.0	21.0	35.0	7.0	5.0	2.0	11.0	4.0	7.0	4.0	1.0	7.0
996	2.0	0.0	1.0	1.0	0.0	0.0	0.0	0.0	0.0	0.0	1.0	0.0	0.0	1.0	1.0	1.0	1.0	1.0	0.0	2.0	0.0	1.0	0.0	1.0	1.0	1.0	0.0	2.0	0.0	0.0	0.0	0.0	0.0	0.0	0.0	0.0	0.0	1.0	0.0	1.0	1.0	1.0	1.0	0.0	0.0	1.0	1.0	0.0	2.0
997	0.0	3.0	1.0	0.0	0.0	1.0	2.0	1.0	2.0	1.0	3.0	4.0	3.0	2.0	1.0	1.0	0.0	2.0	2.0	2.0	1.0	0.0	2.0	0.0	0.0	1.0	0.0	1.0	0.0	0.0	1.0	2.0	1.0	0.0	1.0	0.0	1.0	0.0	0.0	0.0	1.0	1.0	2.0	3.0	0.0	1.0	0.0	0.0	1.0
998	0.0	0.0	0.0	0.0	0.0	0.0	0.0	0.0	0.0	2.0	1.0	1.0	0.0	0.0	0.0	0.0	1.0	2.0	0.0	3.0	0.0	1.0	0.0	4.0	0.0	2.0	0.0	0.0	1.0	0.0	0.0	0.0	0.0	1.0	3.0	0.0	0.0	0.0	0.0	0.0	1.0	0.0	0.0	0.0	0.0	0.0	0.0	0.0	0.0
999	0.0	0.0	0.0	0.0	0.0	0.0	0.0	0.0	0.0	0.0	0.0	0.0	0.0	0.0	0.0	0.0	0.0	1.0	1.0	0.0	0.0	0.0	0.0	0.0	0.0	0.0	0.0	0.0	0.0	0.0	0.0	0.0	0.0	1.0	0.0	0.0	0.0	1.0	0.0	0.0	1.0	0.0	0.0	0.0	0.0	0.0	0.0	0.0	0.0
1000	1.0	0.0	0.0	0.0	0.0	0.0	0.0	0.0	0.0	0.0	0.0	1.0	1.0	0.0	0.0	0.0	4.0	1.0	2.0	1.0	1.0	0.0	1.0	0.0	0.0	0.0	0.0	0.0	0.0	0.0	0.0	1.0	0.0	1.0	0.0	1.0	0.0	0.0	1.0	6.0	1.0	0.0	1.0	0.0	0.0	0.0	0.0	0.0	0.0
1001	0.0	0.0	0.0	0.0	1.0	1.0	0.0	0.0	0.0	0.0	0.0	1.0	0.0	0.0	2.0	3.0	1.0	0.0	2.0	0.0	0.0	0.0	0.0	0.0	0.0	0.0	0.0	0.0	0.0	1.0	1.0	0.0	0.0	1.0	1.0	0.0	0.0	0.0	0.0	0.0	0.0	3.0	0.0	2.0	1.0	2.0	0.0	1.0	0.0
1002	1.0	0.0	0.0	0.0	0.0	0.0	0.0	0.0	0.0	0.0	0.0	0.0	0.0	0.0	0.0	0.0	0.0	0.0	1.0	0.0	0.0	0.0	0.0	0.0	4.0	5.0	2.0	2.0	1.0	1.0	1.0	0.0	0.0	0.0	0.0	0.0	2.0	0.0	0.0	1.0	0.0	0.0	1.0	1.0	0.0	1.0	0.0	1.0	0.0
1003	54.0	85.0	66.0	62.0	69.0	71.0	42.0	30.0	34.0	67.0	72.0	54.0	37.0	47.0	35.0	71.0	17.0	58.0	86.0	17.0	28.0	32.0	98.0	2.0	61.0	69.0	91.0	43.0	91.0	28.0	68.0	35.0	40.0	0.0	3.0	10.0	47.0	31.0	35.0	5.0	21.0	26.0	26.0	43.0	21.0	3.0	6.0	37.0	25.0
1004	1.0	6.0	0.0	1.0	1.0	2.0	2.0	0.0	0.0	0.0	0.0	1.0	0.0	0.0	1.0	4.0	1.0	2.0	1.0	9.0	3.0	8.0	1.0	16.0	2.0	2.0	1.0	1.0	1.0	2.0	1.0	1.0	3.0	1.0	1.0	2.0	1.0	0.0	1.0	0.0	0.0	1.0	0.0	1.0	1.0	1.0	0.0	0.0	0.0
1005	0.0	1.0	0.0	0.0	0.0	1.0	0.0	0.0	3.0	0.0	0.0	0.0	0.0	1.0	0.0	1.0	1.0	2.0	0.0	1.0	0.0	0.0	0.0	2.0	1.0	0.0	0.0	0.0	0.0	1.0	2.0	1.0	0.0	0.0	0.0	0.0	3.0	2.0	1.0	1.0	0.0	0.0	0.0	1.0	0.0	0.0	0.0	0.0	0.0
1006	0.0	0.0	0.0	0.0	0.0	0.0	0.0	0.0	0.0	0.0	0.0	0.0	0.0	0.0	1.0	0.0	0.0	0.0	1.0	0.0	0.0	0.0	0.0	0.0	1.0	0.0	1.0	0.0	0.0	0.0	1.0	1.0	0.0	0.0	0.0	0.0	0.0	0.0	0.0	0.0	0.0	1.0	0.0	0.0	0.0	0.0	0.0	0.0	1.0
1007	0.0	0.0	0.0	0.0	1.0	0.0	0.0	0.0	0.0	1.0	1.0	0.0	0.0	1.0	1.0	0.0	0.0	0.0	1.0	0.0	0.0	1.0	0.0	1.0	0.0	0.0	1.0	1.0	0.0	0.0	0.0	0.0	0.0	0.0	1.0	1.0	0.0	0.0	1.0	0.0	0.0	0.0	0.0	0.0	0.0	0.0	1.0	0.0	0.0
1008	4.0	1.0	1.0	3.0	2.0	4.0	1.0	1.0	0.0	0.0	0.0	0.0	1.0	3.0	3.0	4.0	1.0	3.0	1.0	0.0	2.0	1.0	2.0	0.0	1.0	1.0	2.0	0.0	5.0	2.0	8.0	1.0	0.0	0.0	1.0	1.0	6.0	3.0	3.0	0.0	0.0	0.0	0.0	4.0	0.0	0.0	0.0	0.0	2.0
1009	2.0	3.0	0.0	1.0	4.0	1.0	4.0	1.0	0.0	1.0	0.0	0.0	0.0	1.0	1.0	3.0	0.0	7.0	2.0	0.0	0.0	1.0	1.0	0.0	10.0	1.0	1.0	0.0	1.0	5.0	3.0	0.0	0.0	0.0	0.0	0.0	2.0	0.0	1.0	2.0	0.0	0.0	1.0	0.0	1.0	0.0	0.0	1.0	1.0
1010	0.0	0.0	1.0	0.0	0.0	0.0	1.0	0.0	0.0	1.0	0.0	0.0	0.0	0.0	0.0	0.0	1.0	0.0	2.0	0.0	0.0	0.0	0.0	0.0	1.0	0.0	0.0	1.0	0.0	0.0	0.0	0.0	0.0	2.0	0.0	1.0	0.0	0.0	0.0	2.0	1.0	1.0	2.0	0.0	0.0	0.0	0.0	1.0	4.0
1011	0.0	0.0	0.0	0.0	0.0	0.0	0.0	0.0	1.0	0.0	0.0	3.0	1.0	0.0	1.0	1.0	0.0	0.0	1.0	0.0	0.0	1.0	0.0	0.0	0.0	0.0	0.0	0.0	0.0	1.0	0.0	0.0	0.0	0.0	0.0	0.0	0.0	0.0	0.0	1.0	1.0	0.0	0.0	0.0	0.0	0.0	0.0	0.0	0.0
1012	1.0	4.0	2.0	3.0	1.0	1.0	1.0	0.0	0.0	2.0	0.0	2.0	4.0	1.0	1.0	0.0	0.0	0.0	0.0	0.0	0.0	0.0	3.0	10.0	0.0	1.0	2.0	0.0	1.0	0.0	2.0	1.0	2.0	4.0	1.0	2.0	2.0	1.0	0.0	1.0	5.0	0.0	1.0	0.0	6.0	7.0	4.0	0.0	8.0
1013	0.0	0.0	0.0	0.0	0.0	1.0	0.0	0.0	0.0	0.0	0.0	1.0	0.0	0.0	0.0	0.0	0.0	0.0	0.0	2.0	0.0	1.0	0.0	1.0	0.0	1.0	0.0	0.0	0.0	0.0	0.0	1.0	1.0	0.0	2.0	0.0	0.0	0.0	0.0	1.0	1.0	0.0	1.0	0.0	0.0	0.0	0.0	0.0	0.0
1014	0.0	0.0	0.0	0.0	0.0	1.0	0.0	0.0	0.0	0.0	0.0	0.0	0.0	0.0	1.0	1.0	0.0	0.0	1.0	0.0	0.0	0.0	0.0	0.0	0.0	0.0	0.0	1.0	0.0	0.0	0.0	0.0	0.0	0.0	0.0	0.0	0.0	0.0	0.0	0.0	0.0	0.0	0.0	0.0	0.0	0.0	0.0	0.0	0.0
1015	0.0	0.0	0.0	0.0	0.0	0.0	0.0	0.0	0.0	0.0	0.0	0.0	0.0	0.0	0.0	0.0	0.0	0.0	2.0	0.0	1.0	0.0	0.0	1.0	0.0	0.0	0.0	0.0	0.0	0.0	0.0	0.0	0.0	0.0	0.0	0.0	0.0	2.0	0.0	0.0	1.0	0.0	2.0	0.0	0.0	0.0	0.0	2.0	0.0
1016	0.0	0.0	0.0	0.0	0.0	0.0	0.0	0.0	0.0	0.0	0.0	0.0	0.0	0.0	0.0	0.0	0.0	0.0	1.0	0.0	0.0	0.0	1.0	0.0	0.0	0.0	0.0	0.0	0.0	0.0	0.0	0.0	0.0	0.0	0.0	0.0	0.0	0.0	0.0	0.0	0.0	0.0	0.0	0.0	0.0	0.0	0.0	0.0	0.0
1017	0.0	0.0	0.0	0.0	0.0	0.0	0.0	0.0	1.0	0.0	0.0	0.0	0.0	0.0	0.0	0.0	1.0	0.0	1.0	0.0	0.0	0.0	0.0	0.0	0.0	0.0	0.0	0.0	0.0	0.0	0.0	0.0	1.0	0.0	0.0	1.0	0.0	0.0	0.0	0.0	1.0	0.0	0.0	0.0	0.0	0.0	0.0	0.0	0.0
1018	0.0	0.0	0.0	1.0	0.0	0.0	0.0	0.0	0.0	1.0	1.0	0.0	0.0	2.0	0.0	0.0	2.0	0.0	2.0	0.0	1.0	0.0	0.0	1.0	1.0	0.0	0.0	0.0	0.0	0.0	0.0	0.0	0.0	1.0	0.0	0.0	0.0	0.0	0.0	0.0	0.0	0.0	0.0	0.0	0.0	0.0	0.0	0.0	2.0
1019	1.0	0.0	0.0	1.0	0.0	0.0	0.0	0.0	1.0	0.0	0.0	2.0	0.0	0.0	0.0	0.0	1.0	0.0	1.0	1.0	1.0	1.0	0.0	0.0	2.0	0.0	0.0	1.0	1.0	0.0	0.0	0.0	0.0	0.0	1.0	0.0	2.0	0.0	1.0	0.0	0.0	0.0	1.0	0.0	0.0	0.0	1.0	0.0	0.0
1020	10.0	13.0	2.0	13.0	6.0	20.0	11.0	1.0	2.0	3.0	2.0	2.0	4.0	11.0	1.0	3.0	1.0	14.0	2.0	2.0	2.0	2.0	9.0	0.0	21.0	10.0	18.0	24.0	5.0	1.0	15.0	5.0	0.0	0.0	0.0	2.0	6.0	6.0	0.0	1.0	1.0	11.0	1.0	6.0	3.0	1.0	1.0	4.0	5.0
1021	1.0	1.0	4.0	1.0	1.0	1.0	0.0	1.0	0.0	0.0	0.0	0.0	1.0	0.0	0.0	1.0	2.0	1.0	2.0	4.0	1.0	1.0	1.0	3.0	0.0	0.0	0.0	1.0	0.0	0.0	0.0	2.0	0.0	0.0	0.0	0.0	0.0	0.0	0.0	0.0	1.0	0.0	4.0	3.0	0.0	2.0	0.0	2.0	0.0
1022	0.0	0.0	0.0	0.0	0.0	1.0	0.0	0.0	1.0	0.0	1.0	0.0	0.0	0.0	0.0	0.0	1.0	0.0	1.0	0.0	0.0	0.0	0.0	0.0	1.0	0.0	0.0	0.0	0.0	0.0	0.0	0.0	0.0	1.0	0.0	0.0	0.0	1.0	0.0	0.0	0.0	0.0	0.0	0.0	0.0	1.0	1.0	0.0	1.0
1023	2.0	8.0	3.0	1.0	9.0	6.0	15.0	1.0	4.0	11.0	5.0	6.0	2.0	8.0	6.0	15.0	3.0	22.0	2.0	2.0	1.0	6.0	5.0	0.0	5.0	9.0	1.0	1.0	14.0	8.0	9.0	2.0	3.0	1.0	0.0	5.0	24.0	11.0	7.0	1.0	0.0	0.0	1.0	5.0	0.0	0.0	0.0	2.0	1.0
1024	0.0	1.0	6.0	1.0	1.0	3.0	2.0	2.0	4.0	3.0	4.0	1.0	1.0	3.0	6.0	9.0	1.0	6.0	2.0	0.0	2.0	1.0	0.0	0.0	2.0	3.0	5.0	0.0	2.0	3.0	1.0	1.0	0.0	0.0	0.0	0.0	1.0	2.0	2.0	2.0	0.0	0.0	0.0	0.0	2.0	0.0	0.0	1.0	1.0
1025	0.0	0.0	0.0	1.0	0.0	0.0	0.0	1.0	2.0	1.0	1.0	0.0	0.0	2.0	2.0	1.0	1.0	0.0	0.0	0.0	1.0	1.0	1.0	0.0	0.0	0.0	0.0	1.0	0.0	0.0	1.0	0.0	1.0	1.0	0.0	1.0	0.0	3.0	4.0	0.0	2.0	0.0	0.0	1.0	2.0	1.0	1.0	0.0	0.0
1026	1.0	0.0	0.0	0.0	1.0	1.0	0.0	0.0	0.0	0.0	1.0	1.0	1.0	0.0	0.0	0.0	1.0	0.0	0.0	1.0	0.0	0.0	0.0	0.0	0.0	0.0	0.0	0.0	0.0	0.0	0.0	0.0	0.0	0.0	0.0	0.0	1.0	1.0	1.0	0.0	0.0	1.0	1.0	0.0	0.0	0.0	0.0	0.0	0.0
1027	0.0	0.0	0.0	0.0	0.0	0.0	0.0	0.0	0.0	0.0	0.0	0.0	0.0	0.0	0.0	0.0	0.0	0.0	1.0	2.0	3.0	1.0	1.0	2.0	0.0	0.0	0.0	0.0	0.0	0.0	0.0	0.0	0.0	0.0	0.0	0.0	0.0	0.0	0.0	0.0	2.0	4.0	0.0	0.0	8.0	3.0	11.0	2.0	0.0
1028	0.0	0.0	0.0	1.0	1.0	0.0	0.0	0.0	0.0	0.0	0.0	0.0	0.0	0.0	1.0	0.0	0.0	0.0	0.0	1.0	1.0	1.0	0.0	1.0	0.0	0.0	0.0	0.0	0.0	0.0	1.0	0.0	0.0	0.0	0.0	1.0	0.0	0.0	0.0	0.0	1.0	0.0	0.0	0.0	0.0	0.0	1.0	0.0	0.0
1029	5.0	1.0	7.0	1.0	2.0	1.0	2.0	5.0	0.0	1.0	1.0	0.0	0.0	5.0	1.0	2.0	4.0	5.0	1.0	3.0	1.0	1.0	1.0	2.0	0.0	3.0	0.0	2.0	2.0	2.0	1.0	3.0	2.0	2.0	2.0	9.0	5.0	0.0	3.0	4.0	2.0	10.0	1.0	2.0	5.0	2.0	1.0	14.0	5.0
1030	0.0	0.0	0.0	0.0	0.0	0.0	0.0	0.0	0.0	2.0	0.0	0.0	0.0	0.0	0.0	0.0	0.0	0.0	2.0	0.0	2.0	0.0	0.0	1.0	0.0	0.0	0.0	0.0	0.0	0.0	0.0	0.0	0.0	1.0	0.0	0.0	0.0	0.0	0.0	0.0	0.0	0.0	1.0	0.0	0.0	0.0	0.0	0.0	0.0
1031	1.0	0.0	0.0	1.0	2.0	1.0	1.0	1.0	0.0	0.0	0.0	0.0	0.0	0.0	0.0	0.0	0.0	0.0	2.0	0.0	2.0	0.0	2.0	1.0	0.0	1.0	0.0	1.0	0.0	0.0	1.0	0.0	0.0	0.0	0.0	0.0	0.0	1.0	0.0	1.0	0.0	1.0	8.0	0.0	0.0	3.0	1.0	1.0	1.0
1032	1.0	2.0	2.0	5.0	1.0	0.0	1.0	2.0	1.0	5.0	2.0	2.0	0.0	10.0	1.0	7.0	3.0	1.0	2.0	3.0	4.0	5.0	2.0	4.0	0.0	5.0	6.0	3.0	1.0	0.0	5.0	3.0	6.0	3.0	6.0	6.0	5.0	5.0	13.0	8.0	4.0	3.0	2.0	5.0	5.0	13.0	11.0	1.0	1.0
1033	0.0	0.0	0.0	0.0	0.0	0.0	0.0	0.0	1.0	0.0	0.0	1.0	0.0	0.0	0.0	0.0	1.0	0.0	1.0	0.0	0.0	0.0	0.0	0.0	0.0	0.0	0.0	0.0	1.0	0.0	0.0	1.0	1.0	0.0	0.0	0.0	0.0	0.0	1.0	0.0	0.0	0.0	0.0	1.0	0.0	1.0	0.0	1.0	0.0
1034	0.0	0.0	0.0	0.0	3.0	1.0	0.0	0.0	0.0	0.0	5.0	0.0	0.0	1.0	0.0	0.0	0.0	0.0	0.0	2.0	0.0	3.0	2.0	0.0	0.0	0.0	2.0	2.0	0.0	0.0	1.0	0.0	0.0	0.0	0.0	0.0	0.0	0.0	0.0	0.0	0.0	1.0	2.0	2.0	1.0	0.0	0.0	1.0	2.0
1035	2.0	1.0	0.0	1.0	0.0	1.0	0.0	0.0	1.0	0.0	1.0	1.0	0.0	0.0	0.0	1.0	0.0	0.0	1.0	0.0	0.0	0.0	0.0	0.0	0.0	0.0	0.0	0.0	0.0	0.0	0.0	1.0	3.0	1.0	0.0	0.0	0.0	0.0	0.0	0.0	0.0	0.0	0.0	1.0	1.0	0.0	0.0	0.0	0.0
1036	1.0	1.0	0.0	1.0	0.0	1.0	0.0	0.0	0.0	1.0	0.0	2.0	0.0	0.0	0.0	0.0	0.0	0.0	1.0	1.0	1.0	0.0	1.0	1.0	2.0	0.0	1.0	0.0	0.0	1.0	0.0	2.0	1.0	2.0	3.0	0.0	0.0	1.0	1.0	0.0	0.0	1.0	0.0	1.0	0.0	0.0	0.0	0.0	0.0
1037	0.0	0.0	0.0	0.0	0.0	1.0	0.0	0.0	0.0	0.0	0.0	0.0	0.0	1.0	0.0	0.0	2.0	0.0	1.0	0.0	0.0	0.0	0.0	0.0	0.0	0.0	0.0	0.0	1.0	0.0	0.0	0.0	0.0	0.0	0.0	0.0	0.0	1.0	1.0	1.0	0.0	0.0	1.0	0.0	0.0	0.0	0.0	3.0	0.0
1038	0.0	0.0	0.0	0.0	0.0	0.0	1.0	0.0	1.0	1.0	0.0	0.0	0.0	0.0	0.0	1.0	0.0	0.0	1.0	0.0	3.0	0.0	0.0	0.0	0.0	1.0	0.0	0.0	1.0	0.0	0.0	1.0	0.0	0.0	3.0	1.0	0.0	0.0	0.0	1.0	0.0	1.0	0.0	0.0	0.0	1.0	0.0	1.0	0.0
1039	1.0	4.0	1.0	0.0	3.0	1.0	1.0	0.0	1.0	0.0	1.0	0.0	0.0	0.0	0.0	1.0	0.0	3.0	1.0	2.0	0.0	3.0	0.0	2.0	0.0	0.0	0.0	0.0	0.0	1.0	0.0	0.0	0.0	2.0	0.0	0.0	0.0	0.0	0.0	0.0	0.0	1.0	0.0	0.0	0.0	0.0	1.0	0.0	1.0
1040	0.0	0.0	0.0	1.0	1.0	1.0	0.0	0.0	0.0	0.0	1.0	2.0	0.0	0.0	2.0	0.0	0.0	0.0	2.0	1.0	1.0	1.0	1.0	1.0	0.0	0.0	0.0	2.0	0.0	0.0	1.0	0.0	0.0	1.0	1.0	0.0	0.0	2.0	0.0	1.0	0.0	0.0	0.0	0.0	1.0	1.0	0.0	1.0	0.0
1041	1.0	3.0	1.0	1.0	1.0	2.0	0.0	0.0	1.0	1.0	1.0	0.0	1.0	0.0	1.0	2.0	0.0	1.0	0.0	0.0	1.0	0.0	3.0	0.0	2.0	1.0	2.0	0.0	0.0	0.0	1.0	0.0	1.0	0.0	0.0	0.0	0.0	0.0	0.0	0.0	0.0	0.0	0.0	0.0	0.0	0.0	0.0	1.0	0.0
1042	1.0	0.0	1.0	0.0	1.0	1.0	1.0	1.0	2.0	1.0	1.0	0.0	4.0	5.0	2.0	0.0	10.0	1.0	1.0	2.0	0.0	0.0	6.0	0.0	0.0	0.0	0.0	1.0	0.0	0.0	0.0	1.0	3.0	3.0	2.0	5.0	3.0	4.0	3.0	13.0	5.0	23.0	0.0	0.0	0.0	0.0	0.0	2.0	3.0
1043	0.0	3.0	2.0	1.0	2.0	0.0	0.0	0.0	1.0	1.0	4.0	0.0	0.0	0.0	0.0	3.0	0.0	1.0	1.0	1.0	0.0	8.0	1.0	3.0	2.0	0.0	0.0	1.0	4.0	2.0	0.0	0.0	0.0	0.0	1.0	0.0	0.0	1.0	0.0	0.0	0.0	0.0	1.0	0.0	0.0	1.0	0.0	0.0	1.0
1044	0.0	0.0	0.0	0.0	0.0	0.0	0.0	0.0	0.0	0.0	1.0	0.0	0.0	0.0	4.0	0.0	0.0	0.0	2.0	1.0	3.0	0.0	0.0	0.0	0.0	0.0	0.0	0.0	0.0	1.0	0.0	0.0	0.0	0.0	2.0	0.0	2.0	0.0	1.0	0.0	1.0	0.0	0.0	0.0	0.0	1.0	0.0	0.0	0.0
1045	0.0	0.0	0.0	0.0	1.0	0.0	0.0	0.0	0.0	0.0	0.0	0.0	0.0	0.0	0.0	0.0	0.0	0.0	1.0	0.0	0.0	0.0	1.0	0.0	0.0	0.0	0.0	0.0	0.0	0.0	0.0	0.0	0.0	0.0	0.0	0.0	0.0	0.0	0.0	0.0	0.0	1.0	1.0	0.0	0.0	0.0	1.0	0.0	0.0
1046	0.0	0.0	0.0	1.0	0.0	1.0	0.0	0.0	0.0	0.0	0.0	0.0	0.0	0.0	0.0	0.0	0.0	0.0	0.0	0.0	0.0	0.0	0.0	0.0	0.0	0.0	0.0	0.0	0.0	0.0	0.0	0.0	0.0	0.0	1.0	0.0	0.0	0.0	0.0	0.0	0.0	1.0	0.0	0.0	0.0	0.0	0.0	0.0	0.0
1047	0.0	0.0	1.0	0.0	0.0	0.0	0.0	2.0	1.0	2.0	0.0	0.0	4.0	0.0	1.0	0.0	1.0	0.0	2.0	0.0	1.0	0.0	1.0	1.0	0.0	0.0	0.0	3.0	0.0	2.0	1.0	1.0	0.0	2.0	0.0	0.0	0.0	1.0	2.0	0.0	0.0	0.0	1.0	1.0	0.0	0.0	1.0	1.0	1.0
1048	0.0	1.0	0.0	0.0	2.0	0.0	1.0	1.0	0.0	1.0	0.0	2.0	0.0	3.0	0.0	1.0	0.0	1.0	1.0	1.0	0.0	0.0	0.0	0.0	2.0	0.0	1.0	2.0	0.0	0.0	2.0	0.0	0.0	0.0	0.0	0.0	2.0	0.0	0.0	0.0	1.0	1.0	1.0	0.0	0.0	0.0	0.0	0.0	0.0
1049	2.0	7.0	10.0	1.0	3.0	4.0	0.0	8.0	5.0	5.0	15.0	2.0	4.0	0.0	6.0	1.0	1.0	10.0	1.0	2.0	8.0	2.0	1.0	0.0	5.0	2.0	1.0	1.0	1.0	2.0	1.0	0.0	10.0	0.0	0.0	2.0	0.0	3.0	0.0	2.0	8.0	4.0	22.0	5.0	2.0	2.0	6.0	0.0	7.0
1050	1.0	0.0	0.0	0.0	0.0	0.0	1.0	0.0	0.0	0.0	0.0	1.0	2.0	0.0	1.0	0.0	0.0	0.0	1.0	2.0	0.0	1.0	0.0	0.0	0.0	0.0	0.0	0.0	2.0	1.0	0.0	0.0	0.0	0.0	1.0	0.0	1.0	0.0	2.0	0.0	0.0	0.0	0.0	0.0	1.0	0.0	0.0	0.0	0.0
1051	0.0	0.0	0.0	0.0	0.0	0.0	0.0	0.0	0.0	0.0	0.0	0.0	0.0	0.0	0.0	0.0	0.0	0.0	1.0	1.0	0.0	0.0	0.0	1.0	0.0	0.0	0.0	0.0	1.0	0.0	1.0	0.0	0.0	0.0	0.0	0.0	0.0	0.0	0.0	0.0	0.0	0.0	0.0	0.0	0.0	0.0	0.0	0.0	0.0
1052	0.0	0.0	0.0	0.0	0.0	0.0	0.0	0.0	0.0	0.0	0.0	0.0	0.0	0.0	0.0	1.0	0.0	0.0	1.0	2.0	0.0	0.0	0.0	0.0	1.0	0.0	1.0	0.0	0.0	0.0	2.0	0.0	1.0	0.0	0.0	0.0	0.0	1.0	0.0	1.0	1.0	0.0	3.0	0.0	2.0	0.0	0.0	0.0	0.0
1053	1.0	1.0	1.0	1.0	3.0	1.0	0.0	3.0	0.0	0.0	1.0	1.0	0.0	0.0	2.0	2.0	0.0	2.0	2.0	1.0	0.0	0.0	0.0	0.0	0.0	0.0	0.0	1.0	2.0	0.0	1.0	2.0	0.0	0.0	0.0	0.0	1.0	0.0	1.0	3.0	0.0	1.0	1.0	1.0	1.0	1.0	0.0	3.0	0.0
1054	1.0	1.0	3.0	0.0	1.0	0.0	0.0	0.0	3.0	0.0	1.0	0.0	1.0	2.0	1.0	1.0	1.0	4.0	1.0	2.0	0.0	2.0	1.0	0.0	1.0	0.0	0.0	3.0	1.0	0.0	0.0	0.0	0.0	0.0	0.0	0.0	0.0	1.0	0.0	0.0	0.0	1.0	0.0	1.0	0.0	0.0	0.0	2.0	0.0
1055	3.0	0.0	0.0	0.0	0.0	0.0	1.0	0.0	0.0	1.0	16.0	1.0	5.0	0.0	0.0	3.0	1.0	0.0	0.0	0.0	0.0	8.0	0.0	1.0	0.0	0.0	0.0	1.0	1.0	0.0	2.0	2.0	1.0	7.0	6.0	10.0	0.0	0.0	1.0	0.0	0.0	1.0	3.0	0.0	0.0	0.0	2.0	4.0	0.0
1056	1.0	12.0	16.0	0.0	3.0	0.0	0.0	0.0	2.0	0.0	1.0	2.0	0.0	2.0	6.0	2.0	3.0	11.0	0.0	2.0	23.0	0.0	2.0	3.0	0.0	2.0	1.0	3.0	3.0	1.0	2.0	5.0	26.0	4.0	0.0	0.0	5.0	1.0	6.0	13.0	15.0	6.0	14.0	1.0	3.0	38.0	19.0	3.0	6.0
1057	0.0	0.0	0.0	0.0	0.0	3.0	0.0	0.0	0.0	0.0	0.0	0.0	0.0	0.0	0.0	0.0	0.0	0.0	0.0	1.0	1.0	0.0	0.0	0.0	0.0	0.0	1.0	2.0	0.0	1.0	0.0	0.0	0.0	0.0	0.0	0.0	0.0	0.0	0.0	0.0	0.0	1.0	3.0	2.0	0.0	0.0	0.0	0.0	1.0
1058	1.0	1.0	7.0	3.0	0.0	0.0	0.0	2.0	2.0	0.0	5.0	0.0	2.0	1.0	1.0	3.0	1.0	0.0	2.0	2.0	6.0	5.0	3.0	0.0	1.0	28.0	0.0	1.0	0.0	1.0	0.0	1.0	2.0	2.0	2.0	2.0	1.0	2.0	0.0	5.0	0.0	5.0	11.0	1.0	0.0	0.0	31.0	1.0	2.0
1059	0.0	0.0	0.0	0.0	0.0	3.0	0.0	0.0	0.0	0.0	0.0	0.0	0.0	0.0	0.0	1.0	1.0	0.0	1.0	0.0	3.0	0.0	0.0	2.0	0.0	0.0	0.0	0.0	3.0	0.0	0.0	0.0	0.0	0.0	0.0	1.0	0.0	0.0	0.0	0.0	0.0	0.0	2.0	0.0	0.0	0.0	0.0	0.0	0.0
1060	0.0	0.0	0.0	0.0	0.0	0.0	0.0	0.0	0.0	0.0	0.0	0.0	0.0	0.0	0.0	0.0	0.0	0.0	1.0	0.0	0.0	0.0	0.0	0.0	0.0	0.0	0.0	0.0	0.0	0.0	0.0	0.0	0.0	0.0	0.0	1.0	0.0	0.0	0.0	0.0	0.0	0.0	0.0	0.0	0.0	0.0	0.0	0.0	0.0
1061	1.0	4.0	1.0	2.0	1.0	3.0	1.0	1.0	2.0	1.0	2.0	1.0	1.0	2.0	0.0	4.0	1.0	2.0	4.0	1.0	4.0	0.0	6.0	0.0	2.0	1.0	2.0	4.0	4.0	2.0	3.0	0.0	0.0	0.0	0.0	0.0	4.0	0.0	1.0	0.0	0.0	0.0	1.0	0.0	3.0	0.0	0.0	0.0	1.0
1062	1.0	1.0	1.0	0.0	2.0	0.0	3.0	0.0	0.0	0.0	0.0	0.0	0.0	0.0	0.0	0.0	0.0	0.0	1.0	0.0	0.0	0.0	1.0	2.0	0.0	0.0	1.0	0.0	0.0	0.0	2.0	0.0	0.0	0.0	0.0	0.0	0.0	0.0	0.0	0.0	1.0	0.0	0.0	0.0	2.0	0.0	0.0	2.0	4.0
1063	0.0	5.0	1.0	0.0	2.0	2.0	1.0	0.0	1.0	3.0	3.0	0.0	1.0	2.0	0.0	6.0	0.0	4.0	4.0	0.0	0.0	0.0	1.0	0.0	0.0	2.0	0.0	0.0	0.0	2.0	1.0	0.0	1.0	0.0	0.0	0.0	4.0	0.0	1.0	0.0	0.0	1.0	1.0	0.0	0.0	0.0	0.0	1.0	0.0
1064	1.0	0.0	0.0	0.0	0.0	0.0	0.0	0.0	0.0	0.0	0.0	0.0	0.0	0.0	0.0	0.0	0.0	0.0	1.0	0.0	0.0	0.0	0.0	0.0	0.0	0.0	0.0	0.0	0.0	0.0	0.0	1.0	0.0	0.0	0.0	0.0	0.0	0.0	0.0	0.0	0.0	0.0	0.0	0.0	0.0	0.0	0.0	1.0	0.0
1065	2.0	0.0	0.0	0.0	3.0	0.0	2.0	1.0	0.0	0.0	0.0	0.0	0.0	0.0	0.0	6.0	0.0	2.0	1.0	2.0	0.0	9.0	0.0	0.0	0.0	0.0	0.0	3.0	3.0	3.0	0.0	3.0	0.0	2.0	1.0	2.0	0.0	0.0	1.0	1.0	2.0	1.0	0.0	0.0	2.0	0.0	1.0	2.0	1.0
1066	0.0	1.0	1.0	0.0	0.0	0.0	0.0	0.0	0.0	0.0	0.0	0.0	0.0	0.0	0.0	0.0	0.0	1.0	2.0	0.0	2.0	1.0	0.0	1.0	1.0	1.0	1.0	1.0	0.0	0.0	0.0	0.0	0.0	1.0	0.0	0.0	3.0	0.0	1.0	1.0	1.0	1.0	0.0	1.0	0.0	0.0	1.0	2.0	1.0
1067	0.0	1.0	0.0	0.0	0.0	0.0	0.0	0.0	0.0	0.0	0.0	0.0	0.0	1.0	0.0	0.0	0.0	1.0	1.0	2.0	2.0	0.0	1.0	1.0	0.0	0.0	1.0	0.0	0.0	0.0	0.0	0.0	0.0	0.0	0.0	0.0	1.0	1.0	0.0	3.0	0.0	0.0	0.0	0.0	0.0	2.0	1.0	2.0	0.0
1068	1.0	0.0	0.0	0.0	0.0	0.0	0.0	0.0	0.0	2.0	1.0	0.0	0.0	0.0	0.0	0.0	0.0	0.0	1.0	1.0	0.0	0.0	0.0	1.0	0.0	0.0	0.0	0.0	0.0	0.0	0.0	0.0	0.0	0.0	0.0	0.0	0.0	0.0	0.0	0.0	0.0	0.0	2.0	0.0	0.0	0.0	0.0	0.0	0.0
1069	0.0	0.0	0.0	0.0	0.0	0.0	1.0	0.0	0.0	1.0	0.0	0.0	0.0	0.0	0.0	0.0	0.0	0.0	0.0	4.0	2.0	3.0	1.0	1.0	0.0	0.0	0.0	0.0	0.0	0.0	0.0	0.0	0.0	0.0	0.0	0.0	0.0	0.0	0.0	0.0	1.0	0.0	0.0	1.0	0.0	0.0	0.0	0.0	0.0
1070	0.0	0.0	0.0	0.0	0.0	0.0	0.0	0.0	0.0	0.0	1.0	0.0	0.0	0.0	0.0	0.0	1.0	0.0	1.0	0.0	0.0	0.0	0.0	0.0	0.0	0.0	0.0	0.0	0.0	0.0	0.0	0.0	0.0	0.0	0.0	0.0	0.0	0.0	0.0	0.0	0.0	0.0	0.0	0.0	0.0	0.0	0.0	1.0	0.0
1071	0.0	0.0	0.0	0.0	0.0	1.0	0.0	1.0	0.0	0.0	0.0	0.0	0.0	0.0	0.0	0.0	0.0	0.0	0.0	0.0	0.0	0.0	0.0	0.0	0.0	0.0	0.0	1.0	0.0	2.0	1.0	0.0	1.0	0.0	1.0	0.0	2.0	0.0	0.0	1.0	0.0	0.0	0.0	0.0	0.0	0.0	0.0	0.0	0.0
1072	0.0	1.0	0.0	0.0	0.0	0.0	0.0	0.0	1.0	0.0	0.0	0.0	0.0	1.0	0.0	0.0	0.0	0.0	0.0	0.0	0.0	0.0	0.0	0.0	0.0	0.0	0.0	0.0	1.0	0.0	0.0	1.0	0.0	0.0	0.0	0.0	1.0	0.0	0.0	1.0	0.0	1.0	0.0	1.0	0.0	0.0	0.0	1.0	0.0
1073	0.0	0.0	0.0	0.0	0.0	0.0	0.0	0.0	0.0	0.0	0.0	0.0	0.0	0.0	0.0	0.0	0.0	0.0	1.0	0.0	0.0	1.0	0.0	0.0	0.0	0.0	0.0	1.0	0.0	0.0	0.0	0.0	0.0	0.0	0.0	0.0	0.0	0.0	0.0	0.0	0.0	0.0	1.0	0.0	1.0	0.0	0.0	0.0	0.0
1074	2.0	2.0	1.0	1.0	2.0	1.0	1.0	0.0	1.0	3.0	0.0	0.0	5.0	3.0	3.0	3.0	1.0	6.0	2.0	4.0	1.0	1.0	4.0	2.0	0.0	0.0	1.0	0.0	1.0	4.0	0.0	1.0	1.0	0.0	0.0	2.0	1.0	1.0	0.0	3.0	1.0	4.0	0.0	2.0	1.0	4.0	1.0	4.0	0.0
1075	0.0	1.0	0.0	1.0	0.0	0.0	0.0	0.0	0.0	2.0	0.0	0.0	0.0	0.0	0.0	0.0	2.0	1.0	1.0	0.0	0.0	0.0	0.0	1.0	0.0	0.0	0.0	1.0	0.0	0.0	1.0	0.0	1.0	0.0	0.0	0.0	0.0	0.0	1.0	0.0	0.0	0.0	0.0	0.0	0.0	0.0	0.0	0.0	0.0
1076	2.0	1.0	0.0	0.0	3.0	1.0	2.0	0.0	0.0	1.0	0.0	0.0	0.0	1.0	1.0	1.0	0.0	0.0	0.0	0.0	0.0	7.0	1.0	5.0	0.0	0.0	0.0	1.0	2.0	2.0	0.0	0.0	0.0	0.0	0.0	0.0	0.0	1.0	1.0	0.0	0.0	0.0	0.0	0.0	0.0	0.0	0.0	0.0	0.0
1077	0.0	0.0	0.0	0.0	0.0	0.0	0.0	0.0	0.0	0.0	0.0	0.0	0.0	0.0	0.0	0.0	0.0	0.0	1.0	0.0	0.0	0.0	0.0	0.0	0.0	0.0	0.0	0.0	0.0	1.0	0.0	0.0	0.0	0.0	0.0	0.0	1.0	0.0	0.0	0.0	0.0	0.0	0.0	0.0	1.0	0.0	0.0	0.0	0.0
1078	0.0	1.0	0.0	9.0	0.0	0.0	0.0	5.0	0.0	2.0	0.0	0.0	2.0	0.0	0.0	0.0	2.0	0.0	2.0	0.0	0.0	0.0	1.0	0.0	0.0	0.0	0.0	0.0	0.0	0.0	0.0	1.0	0.0	1.0	0.0	1.0	0.0	0.0	0.0	0.0	1.0	36.0	0.0	0.0	0.0	0.0	0.0	1.0	0.0
1079	0.0	0.0	0.0	0.0	0.0	0.0	0.0	0.0	0.0	0.0	0.0	0.0	0.0	0.0	0.0	0.0	0.0	0.0	2.0	0.0	1.0	0.0	0.0	6.0	0.0	0.0	2.0	0.0	0.0	2.0	0.0	0.0	0.0	8.0	1.0	3.0	0.0	0.0	0.0	0.0	0.0	0.0	0.0	0.0	2.0	2.0	0.0	3.0	2.0
1080	0.0	0.0	0.0	0.0	0.0	0.0	0.0	0.0	1.0	0.0	1.0	0.0	0.0	0.0	0.0	1.0	0.0	0.0	1.0	0.0	0.0	0.0	2.0	0.0	0.0	0.0	0.0	0.0	0.0	0.0	0.0	0.0	0.0	1.0	0.0	0.0	0.0	0.0	0.0	0.0	0.0	0.0	0.0	0.0	0.0	0.0	0.0	0.0	0.0
1081	5.0	5.0	4.0	3.0	2.0	6.0	7.0	0.0	3.0	2.0	3.0	2.0	2.0	2.0	5.0	4.0	3.0	2.0	5.0	5.0	5.0	0.0	9.0	0.0	4.0	2.0	6.0	5.0	3.0	2.0	3.0	2.0	0.0	0.0	0.0	0.0	4.0	4.0	0.0	1.0	1.0	0.0	4.0	0.0	1.0	0.0	0.0	0.0	0.0
1082	0.0	2.0	0.0	0.0	2.0	1.0	1.0	1.0	1.0	0.0	0.0	2.0	2.0	1.0	0.0	0.0	0.0	2.0	0.0	0.0	1.0	0.0	0.0	0.0	0.0	0.0	0.0	0.0	1.0	1.0	1.0	1.0	2.0	0.0	1.0	0.0	1.0	0.0	0.0	2.0	0.0	0.0	2.0	0.0	2.0	0.0	1.0	1.0	1.0
1083	0.0	0.0	0.0	0.0	0.0	0.0	0.0	0.0	0.0	1.0	0.0	1.0	0.0	0.0	0.0	0.0	0.0	0.0	3.0	0.0	0.0	0.0	1.0	1.0	0.0	1.0	0.0	2.0	0.0	1.0	0.0	0.0	0.0	0.0	0.0	0.0	0.0	0.0	0.0	0.0	0.0	0.0	0.0	0.0	0.0	0.0	0.0	0.0	0.0
1084	1.0	0.0	1.0	2.0	1.0	0.0	0.0	0.0	1.0	0.0	0.0	0.0	0.0	0.0	0.0	0.0	1.0	0.0	2.0	0.0	0.0	0.0	2.0	0.0	2.0	3.0	0.0	1.0	2.0	0.0	1.0	0.0	1.0	0.0	0.0	0.0	2.0	4.0	0.0	0.0	0.0	0.0	0.0	2.0	0.0	0.0	0.0	1.0	14.0
1085	12.0	10.0	19.0	18.0	12.0	19.0	10.0	7.0	16.0	4.0	12.0	13.0	11.0	6.0	16.0	7.0	5.0	6.0	63.0	12.0	12.0	15.0	23.0	0.0	7.0	3.0	25.0	11.0	9.0	1.0	5.0	8.0	16.0	0.0	0.0	4.0	5.0	16.0	6.0	1.0	7.0	8.0	14.0	18.0	9.0	5.0	1.0	15.0	4.0
1086	14.0	4.0	1.0	8.0	5.0	6.0	1.0	13.0	14.0	6.0	1.0	2.0	6.0	15.0	1.0	4.0	13.0	2.0	1.0	5.0	25.0	1.0	3.0	1.0	0.0	2.0	3.0	27.0	12.0	9.0	3.0	35.0	12.0	36.0	24.0	39.0	7.0	1.0	22.0	24.0	11.0	27.0	2.0	9.0	6.0	9.0	14.0	9.0	26.0
1087	4.0	1.0	3.0	4.0	5.0	1.0	6.0	5.0	1.0	4.0	5.0	1.0	2.0	5.0	3.0	3.0	5.0	2.0	3.0	6.0	3.0	2.0	1.0	5.0	9.0	4.0	2.0	7.0	5.0	7.0	2.0	5.0	6.0	2.0	5.0	5.0	4.0	5.0	1.0	1.0	8.0	6.0	2.0	4.0	3.0	2.0	5.0	3.0	1.0
1088	0.0	1.0	0.0	0.0	0.0	0.0	0.0	0.0	0.0	0.0	0.0	0.0	0.0	0.0	2.0	1.0	0.0	0.0	0.0	0.0	0.0	0.0	2.0	0.0	0.0	0.0	0.0	0.0	0.0	0.0	0.0	0.0	0.0	1.0	1.0	0.0	0.0	0.0	0.0	0.0	2.0	0.0	0.0	0.0	0.0	0.0	0.0	0.0	0.0
1089	1.0	1.0	1.0	1.0	1.0	5.0	2.0	1.0	1.0	1.0	0.0	6.0	3.0	1.0	1.0	0.0	0.0	0.0	1.0	0.0	1.0	1.0	0.0	0.0	0.0	0.0	2.0	1.0	1.0	0.0	2.0	3.0	1.0	0.0	2.0	0.0	0.0	1.0	1.0	1.0	0.0	0.0	0.0	5.0	0.0	0.0	0.0	0.0	1.0
1090	1.0	1.0	2.0	0.0	0.0	0.0	0.0	1.0	0.0	1.0	0.0	3.0	0.0	1.0	2.0	1.0	1.0	0.0	1.0	0.0	0.0	1.0	2.0	2.0	1.0	1.0	1.0	0.0	3.0	1.0	2.0	1.0	0.0	2.0	0.0	0.0	1.0	1.0	2.0	3.0	1.0	0.0	0.0	1.0	1.0	0.0	1.0	2.0	0.0
1091	0.0	0.0	0.0	0.0	0.0	0.0	0.0	0.0	0.0	0.0	0.0	0.0	0.0	0.0	1.0	0.0	0.0	0.0	1.0	0.0	0.0	1.0	0.0	0.0	0.0	0.0	0.0	0.0	0.0	0.0	0.0	0.0	0.0	0.0	0.0	0.0	0.0	0.0	0.0	0.0	0.0	1.0	0.0	0.0	0.0	0.0	0.0	0.0	0.0
1092	0.0	0.0	0.0	0.0	0.0	0.0	0.0	0.0	0.0	0.0	0.0	0.0	0.0	0.0	0.0	0.0	1.0	0.0	1.0	0.0	0.0	0.0	0.0	1.0	0.0	0.0	0.0	0.0	0.0	0.0	0.0	0.0	0.0	0.0	0.0	0.0	0.0	0.0	0.0	0.0	0.0	0.0	1.0	0.0	0.0	0.0	0.0	0.0	0.0
1093	2.0	5.0	1.0	0.0	0.0	1.0	0.0	1.0	3.0	5.0	1.0	0.0	0.0	1.0	0.0	2.0	1.0	3.0	3.0	1.0	0.0	0.0	0.0	5.0	1.0	0.0	3.0	0.0	0.0	2.0	0.0	3.0	1.0	3.0	1.0	0.0	0.0	1.0	0.0	3.0	1.0	5.0	1.0	1.0	0.0	4.0	1.0	1.0	2.0
1094	2.0	0.0	1.0	1.0	0.0	0.0	0.0	0.0	0.0	0.0	0.0	0.0	0.0	0.0	0.0	0.0	0.0	1.0	1.0	0.0	0.0	0.0	1.0	0.0	0.0	0.0	0.0	1.0	1.0	0.0	0.0	0.0	0.0	0.0	2.0	0.0	1.0	0.0	0.0	0.0	0.0	0.0	0.0	1.0	1.0	0.0	1.0	1.0	0.0
1095	1.0	0.0	0.0	0.0	0.0	0.0	0.0	0.0	1.0	0.0	0.0	1.0	0.0	0.0	0.0	0.0	0.0	0.0	0.0	1.0	0.0	0.0	0.0	0.0	0.0	0.0	0.0	0.0	0.0	0.0	0.0	0.0	0.0	0.0	0.0	1.0	0.0	0.0	1.0	0.0	1.0	0.0	0.0	0.0	0.0	0.0	0.0	0.0	0.0
1096	0.0	0.0	0.0	0.0	0.0	1.0	0.0	0.0	0.0	0.0	0.0	0.0	0.0	0.0	0.0	0.0	0.0	1.0	3.0	0.0	0.0	0.0	0.0	0.0	2.0	0.0	1.0	0.0	0.0	0.0	0.0	0.0	0.0	0.0	0.0	0.0	0.0	0.0	0.0	0.0	0.0	0.0	0.0	0.0	0.0	1.0	0.0	0.0	0.0
1097	0.0	2.0	0.0	0.0	0.0	0.0	0.0	0.0	0.0	0.0	0.0	1.0	0.0	0.0	0.0	0.0	0.0	1.0	1.0	0.0	0.0	0.0	0.0	0.0	0.0	0.0	0.0	0.0	0.0	0.0	0.0	0.0	0.0	0.0	0.0	0.0	0.0	0.0	0.0	0.0	0.0	0.0	0.0	0.0	0.0	0.0	0.0	0.0	0.0
1098	1.0	0.0	1.0	0.0	0.0	1.0	4.0	0.0	0.0	0.0	0.0	0.0	0.0	0.0	1.0	1.0	0.0	0.0	1.0	0.0	0.0	0.0	0.0	0.0	1.0	0.0	0.0	0.0	0.0	0.0	0.0	0.0	0.0	0.0	0.0	1.0	1.0	2.0	0.0	0.0	0.0	0.0	2.0	1.0	1.0	0.0	0.0	0.0	0.0
1099	0.0	1.0	0.0	0.0	0.0	0.0	0.0	27.0	105.0	4.0	74.0	1.0	185.0	17.0	21.0	62.0	42.0	2.0	1.0	28.0	0.0	76.0	0.0	1.0	17.0	99.0	0.0	102.0	14.0	66.0	1.0	225.0	2.0	4.0	9.0	100.0	106.0	1.0	0.0	2.0	143.0	400.0	0.0	13.0	221.0	0.0	0.0	0.0	0.0
1100	0.0	1.0	0.0	1.0	0.0	1.0	1.0	2.0	1.0	3.0	6.0	1.0	3.0	0.0	4.0	1.0	0.0	1.0	2.0	0.0	2.0	10.0	3.0	0.0	0.0	0.0	0.0	0.0	2.0	1.0	0.0	0.0	0.0	2.0	2.0	0.0	1.0	0.0	1.0	1.0	1.0	1.0	4.0	1.0	2.0	0.0	0.0	1.0	3.0
1101	13.0	8.0	17.0	5.0	12.0	20.0	8.0	2.0	7.0	8.0	7.0	6.0	4.0	5.0	7.0	10.0	4.0	0.0	16.0	9.0	7.0	0.0	19.0	3.0	8.0	0.0	13.0	5.0	3.0	2.0	9.0	3.0	4.0	1.0	0.0	2.0	2.0	4.0	1.0	3.0	5.0	6.0	15.0	7.0	4.0	0.0	0.0	5.0	0.0
1102	0.0	2.0	8.0	0.0	4.0	0.0	8.0	0.0	0.0	0.0	0.0	0.0	1.0	0.0	0.0	0.0	1.0	0.0	1.0	1.0	2.0	0.0	1.0	1.0	0.0	0.0	1.0	0.0	0.0	0.0	0.0	0.0	0.0	1.0	0.0	0.0	0.0	0.0	0.0	0.0	1.0	0.0	4.0	0.0	1.0	0.0	1.0	0.0	2.0
1103	0.0	0.0	0.0	0.0	0.0	0.0	0.0	0.0	0.0	0.0	0.0	0.0	0.0	0.0	0.0	0.0	1.0	1.0	1.0	0.0	0.0	3.0	0.0	2.0	0.0	0.0	0.0	0.0	0.0	0.0	0.0	0.0	0.0	0.0	0.0	0.0	0.0	0.0	0.0	0.0	0.0	0.0	0.0	0.0	0.0	0.0	0.0	0.0	0.0
1104	0.0	0.0	0.0	0.0	0.0	0.0	0.0	0.0	0.0	1.0	0.0	0.0	0.0	0.0	0.0	1.0	1.0	1.0	1.0	0.0	0.0	0.0	0.0	0.0	0.0	0.0	1.0	0.0	0.0	0.0	0.0	0.0	0.0	1.0	0.0	0.0	0.0	0.0	0.0	0.0	0.0	2.0	1.0	0.0	0.0	0.0	0.0	1.0	0.0
1105	0.0	0.0	0.0	0.0	0.0	0.0	0.0	0.0	0.0	0.0	0.0	0.0	0.0	0.0	0.0	0.0	0.0	0.0	0.0	0.0	0.0	0.0	1.0	1.0	0.0	0.0	0.0	1.0	0.0	0.0	0.0	0.0	1.0	0.0	0.0	0.0	1.0	0.0	0.0	0.0	0.0	0.0	0.0	0.0	1.0	0.0	0.0	0.0	0.0
1106	0.0	0.0	0.0	0.0	0.0	0.0	0.0	0.0	0.0	0.0	0.0	0.0	0.0	0.0	0.0	0.0	0.0	0.0	0.0	0.0	0.0	0.0	1.0	0.0	0.0	0.0	0.0	0.0	0.0	0.0	0.0	1.0	0.0	0.0	0.0	0.0	0.0	0.0	0.0	0.0	1.0	0.0	0.0	0.0	0.0	0.0	0.0	0.0	0.0
1107	12.0	9.0	7.0	17.0	1.0	4.0	6.0	5.0	5.0	14.0	1.0	5.0	6.0	7.0	8.0	1.0	6.0	7.0	4.0	9.0	7.0	9.0	10.0	4.0	7.0	9.0	6.0	14.0	6.0	9.0	9.0	9.0	17.0	15.0	10.0	3.0	10.0	4.0	5.0	11.0	10.0	2.0	4.0	9.0	22.0	17.0	6.0	4.0	4.0
1108	1.0	1.0	2.0	1.0	0.0	1.0	1.0	1.0	0.0	0.0	0.0	0.0	0.0	0.0	0.0	0.0	0.0	0.0	0.0	1.0	0.0	1.0	0.0	0.0	0.0	0.0	0.0	0.0	0.0	0.0	0.0	0.0	0.0	0.0	0.0	0.0	1.0	0.0	0.0	0.0	0.0	0.0	1.0	1.0	0.0	0.0	0.0	0.0	0.0
1109	7.0	7.0	5.0	7.0	16.0	10.0	5.0	1.0	5.0	5.0	7.0	2.0	2.0	5.0	6.0	5.0	5.0	10.0	2.0	16.0	4.0	12.0	2.0	3.0	2.0	2.0	1.0	5.0	4.0	5.0	5.0	2.0	0.0	5.0	3.0	6.0	3.0	2.0	2.0	2.0	4.0	2.0	15.0	5.0	4.0	2.0	7.0	5.0	2.0
1110	0.0	0.0	0.0	0.0	1.0	0.0	0.0	0.0	1.0	0.0	0.0	0.0	0.0	0.0	0.0	1.0	0.0	0.0	0.0	1.0	0.0	0.0	0.0	0.0	0.0	0.0	0.0	2.0	0.0	1.0	0.0	0.0	0.0	0.0	2.0	0.0	0.0	0.0	0.0	3.0	0.0	0.0	0.0	0.0	0.0	0.0	0.0	0.0	0.0
1111	1.0	0.0	0.0	0.0	0.0	3.0	0.0	0.0	0.0	1.0	0.0	0.0	0.0	0.0	0.0	0.0	0.0	1.0	3.0	9.0	4.0	1.0	0.0	2.0	0.0	0.0	0.0	1.0	1.0	0.0	0.0	1.0	0.0	0.0	0.0	0.0	0.0	0.0	0.0	0.0	0.0	0.0	3.0	3.0	1.0	0.0	0.0	1.0	0.0
1112	0.0	2.0	0.0	0.0	3.0	2.0	12.0	0.0	0.0	2.0	0.0	0.0	0.0	1.0	0.0	0.0	0.0	1.0	1.0	22.0	0.0	12.0	2.0	53.0	1.0	1.0	0.0	0.0	1.0	1.0	0.0	4.0	2.0	2.0	10.0	5.0	2.0	0.0	1.0	1.0	0.0	2.0	2.0	0.0	0.0	2.0	0.0	0.0	1.0
1113	56.0	71.0	6.0	293.0	32.0	81.0	0.0	3.0	6.0	3.0	17.0	3.0	23.0	81.0	35.0	20.0	83.0	67.0	0.0	25.0	1.0	1.0	1.0	2.0	14.0	62.0	25.0	63.0	48.0	26.0	106.0	40.0	4.0	284.0	8.0	8.0	52.0	31.0	72.0	681.0	316.0	257.0	1.0	2.0	0.0	1.0	3.0	216.0	1.0
1114	9.0	0.0	1.0	2.0	2.0	5.0	7.0	3.0	1.0	7.0	3.0	2.0	2.0	4.0	3.0	5.0	5.0	5.0	0.0	0.0	5.0	3.0	10.0	1.0	6.0	5.0	1.0	2.0	2.0	6.0	5.0	1.0	2.0	1.0	2.0	12.0	4.0	7.0	2.0	2.0	1.0	4.0	0.0	3.0	4.0	5.0	6.0	14.0	2.0
1115	1.0	6.0	36.0	4.0	4.0	0.0	1.0	0.0	0.0	0.0	8.0	2.0	1.0	0.0	3.0	1.0	0.0	1.0	1.0	7.0	1.0	11.0	2.0	9.0	0.0	1.0	0.0	0.0	0.0	0.0	2.0	0.0	2.0	3.0	0.0	0.0	0.0	1.0	0.0	0.0	0.0	0.0	2.0	0.0	6.0	2.0	2.0	0.0	0.0
1116	2.0	1.0	1.0	5.0	4.0	3.0	0.0	2.0	1.0	6.0	2.0	1.0	0.0	1.0	1.0	0.0	2.0	0.0	0.0	0.0	3.0	0.0	0.0	1.0	0.0	3.0	1.0	0.0	1.0	0.0	2.0	7.0	13.0	2.0	14.0	20.0	0.0	2.0	1.0	5.0	6.0	11.0	0.0	1.0	1.0	7.0	9.0	1.0	3.0
1117	0.0	1.0	0.0	0.0	0.0	0.0	0.0	0.0	0.0	1.0	0.0	0.0	0.0	0.0	0.0	0.0	0.0	0.0	1.0	0.0	0.0	1.0	0.0	0.0	0.0	0.0	1.0	0.0	0.0	0.0	0.0	0.0	0.0	0.0	0.0	0.0	0.0	0.0	0.0	0.0	0.0	0.0	0.0	0.0	0.0	0.0	0.0	0.0	0.0
1118	2.0	0.0	1.0	0.0	1.0	0.0	1.0	1.0	0.0	0.0	1.0	0.0	0.0	0.0	1.0	1.0	0.0	1.0	0.0	2.0	1.0	2.0	1.0	1.0	0.0	0.0	0.0	1.0	0.0	0.0	0.0	0.0	0.0	3.0	0.0	0.0	0.0	0.0	0.0	1.0	0.0	1.0	2.0	1.0	0.0	0.0	0.0	0.0	1.0
1119	2.0	1.0	4.0	2.0	1.0	1.0	0.0	0.0	1.0	0.0	0.0	1.0	0.0	0.0	0.0	1.0	3.0	1.0	2.0	3.0	2.0	0.0	0.0	0.0	1.0	1.0	0.0	0.0	1.0	4.0	2.0	1.0	0.0	6.0	0.0	2.0	0.0	1.0	1.0	1.0	2.0	1.0	2.0	1.0	0.0	0.0	1.0	1.0	0.0
1120	0.0	0.0	0.0	0.0	0.0	0.0	0.0	0.0	0.0	0.0	0.0	0.0	0.0	0.0	0.0	0.0	0.0	0.0	0.0	1.0	0.0	0.0	0.0	0.0	0.0	0.0	0.0	0.0	0.0	0.0	0.0	0.0	0.0	0.0	0.0	0.0	0.0	0.0	0.0	0.0	0.0	0.0	0.0	0.0	0.0	0.0	0.0	0.0	0.0
1121	0.0	0.0	0.0	2.0	0.0	4.0	1.0	0.0	0.0	0.0	0.0	0.0	1.0	0.0	0.0	4.0	1.0	0.0	0.0	6.0	0.0	0.0	0.0	3.0	0.0	0.0	0.0	0.0	0.0	0.0	0.0	3.0	0.0	13.0	2.0	1.0	1.0	0.0	1.0	2.0	0.0	0.0	0.0	0.0	0.0	0.0	0.0	1.0	1.0
1122	0.0	0.0	0.0	0.0	1.0	0.0	0.0	0.0	0.0	0.0	1.0	0.0	0.0	0.0	0.0	0.0	0.0	0.0	0.0	1.0	0.0	1.0	1.0	0.0	0.0	0.0	0.0	0.0	0.0	0.0	0.0	0.0	0.0	0.0	0.0	0.0	0.0	0.0	1.0	0.0	0.0	0.0	0.0	0.0	0.0	0.0	0.0	0.0	0.0
1123	2.0	0.0	0.0	1.0	2.0	2.0	1.0	1.0	0.0	1.0	0.0	2.0	1.0	1.0	0.0	5.0	4.0	2.0	1.0	5.0	2.0	1.0	1.0	0.0	1.0	1.0	0.0	1.0	1.0	0.0	0.0	1.0	2.0	0.0	1.0	2.0	3.0	1.0	6.0	1.0	0.0	1.0	0.0	1.0	2.0	0.0	1.0	1.0	6.0
1124	0.0	1.0	0.0	1.0	1.0	0.0	0.0	0.0	1.0	1.0	0.0	0.0	0.0	3.0	0.0	0.0	1.0	0.0	0.0	1.0	3.0	1.0	1.0	1.0	1.0	0.0	0.0	0.0	2.0	0.0	0.0	2.0	0.0	1.0	2.0	1.0	2.0	0.0	3.0	2.0	1.0	1.0	1.0	0.0	2.0	1.0	0.0	1.0	0.0
1125	99.0	10.0	0.0	395.0	195.0	91.0	448.0	3.0	1.0	0.0	0.0	2.0	123.0	3.0	0.0	0.0	0.0	0.0	0.0	48.0	1.0	2.0	0.0	0.0	149.0	425.0	3.0	126.0	253.0	1400.0	150.0	1.0	3.0	0.0	24.0	0.0	2.0	1.0	2.0	0.0	0.0	164.0	0.0	1.0	1.0	1.0	0.0	0.0	1.0
1126	0.0	3.0	5.0	0.0	6.0	2.0	0.0	0.0	2.0	0.0	3.0	0.0	1.0	1.0	1.0	2.0	1.0	0.0	0.0	1.0	3.0	2.0	0.0	0.0	1.0	0.0	0.0	1.0	0.0	0.0	2.0	0.0	0.0	0.0	0.0	0.0	0.0	0.0	0.0	1.0	0.0	1.0	2.0	1.0	0.0	0.0	4.0	0.0	0.0
1127	1.0	1.0	13.0	3.0	2.0	5.0	1.0	3.0	5.0	2.0	12.0	7.0	13.0	4.0	14.0	3.0	3.0	2.0	1.0	19.0	6.0	45.0	1.0	1.0	4.0	13.0	6.0	4.0	0.0	1.0	1.0	3.0	4.0	1.0	9.0	10.0	1.0	1.0	1.0	1.0	2.0	13.0	3.0	6.0	1.0	1.0	2.0	1.0	2.0
1128	1.0	0.0	0.0	0.0	68.0	0.0	3.0	103.0	2.0	0.0	1.0	0.0	6.0	0.0	0.0	1.0	4.0	1.0	0.0	73.0	0.0	0.0	0.0	0.0	0.0	57.0	0.0	118.0	0.0	4.0	0.0	11.0	0.0	6.0	3.0	3.0	0.0	1.0	3.0	8.0	96.0	113.0	1.0	0.0	27.0	0.0	3.0	0.0	31.0
1129	2.0	0.0	0.0	0.0	0.0	0.0	0.0	0.0	0.0	0.0	0.0	0.0	0.0	0.0	0.0	0.0	0.0	1.0	0.0	3.0	0.0	1.0	0.0	0.0	0.0	1.0	0.0	1.0	1.0	1.0	2.0	0.0	0.0	0.0	0.0	0.0	3.0	0.0	0.0	0.0	1.0	0.0	0.0	1.0	2.0	1.0	0.0	0.0	0.0
1130	0.0	1.0	0.0	0.0	0.0	1.0	2.0	0.0	1.0	1.0	0.0	0.0	0.0	0.0	0.0	0.0	2.0	0.0	0.0	1.0	0.0	1.0	3.0	0.0	0.0	0.0	0.0	0.0	0.0	0.0	0.0	1.0	0.0	0.0	0.0	0.0	0.0	0.0	0.0	0.0	0.0	0.0	0.0	0.0	1.0	1.0	0.0	0.0	1.0
1131	9.0	3.0	6.0	8.0	8.0	8.0	6.0	11.0	2.0	2.0	2.0	0.0	2.0	2.0	2.0	1.0	2.0	0.0	0.0	2.0	3.0	3.0	3.0	0.0	12.0	9.0	7.0	11.0	16.0	25.0	18.0	14.0	3.0	2.0	5.0	2.0	3.0	4.0	6.0	3.0	3.0	0.0	1.0	1.0	3.0	0.0	2.0	2.0	7.0
1132	1.0	6.0	0.0	2.0	1.0	1.0	2.0	1.0	1.0	2.0	3.0	1.0	0.0	3.0	0.0	0.0	1.0	5.0	1.0	3.0	2.0	4.0	1.0	11.0	3.0	4.0	2.0	2.0	2.0	3.0	1.0	5.0	2.0	4.0	0.0	1.0	1.0	6.0	1.0	1.0	2.0	3.0	1.0	1.0	2.0	1.0	2.0	4.0	12.0
1133	0.0	0.0	0.0	0.0	0.0	1.0	0.0	0.0	0.0	0.0	0.0	0.0	0.0	0.0	0.0	1.0	1.0	0.0	0.0	1.0	3.0	0.0	1.0	0.0	0.0	0.0	1.0	1.0	0.0	0.0	0.0	0.0	0.0	0.0	0.0	0.0	0.0	0.0	0.0	0.0	0.0	0.0	0.0	0.0	0.0	0.0	1.0	0.0	0.0
1134	0.0	0.0	0.0	1.0	0.0	0.0	0.0	1.0	0.0	1.0	2.0	2.0	0.0	0.0	3.0	0.0	0.0	0.0	1.0	1.0	0.0	1.0	0.0	1.0	0.0	0.0	0.0	0.0	0.0	0.0	0.0	0.0	0.0	0.0	0.0	0.0	0.0	1.0	0.0	0.0	0.0	0.0	0.0	0.0	0.0	0.0	0.0	0.0	0.0
1135	2.0	0.0	1.0	1.0	0.0	0.0	0.0	2.0	1.0	1.0	0.0	0.0	0.0	0.0	2.0	0.0	0.0	0.0	0.0	3.0	1.0	0.0	0.0	0.0	0.0	0.0	1.0	1.0	0.0	0.0	0.0	1.0	0.0	2.0	1.0	0.0	0.0	0.0	1.0	0.0	1.0	2.0	0.0	2.0	0.0	0.0	0.0	1.0	0.0
1136	0.0	1.0	167.0	6.0	0.0	2.0	1.0	2.0	0.0	0.0	1.0	13.0	7.0	211.0	3.0	0.0	1.0	0.0	2.0	97.0	6.0	7.0	1.0	4.0	2.0	0.0	337.0	0.0	0.0	0.0	0.0	0.0	0.0	0.0	1.0	0.0	0.0	1.0	0.0	2.0	0.0	93.0	1.0	0.0	133.0	1.0	0.0	10.0	0.0
1137	2.0	4.0	1.0	1.0	4.0	3.0	1.0	0.0	0.0	0.0	0.0	0.0	0.0	0.0	0.0	0.0	1.0	3.0	1.0	3.0	1.0	0.0	0.0	2.0	0.0	3.0	5.0	2.0	2.0	1.0	1.0	1.0	0.0	0.0	0.0	0.0	0.0	1.0	2.0	0.0	1.0	1.0	6.0	1.0	1.0	0.0	0.0	0.0	0.0
1138	1.0	0.0	1.0	0.0	0.0	1.0	0.0	0.0	0.0	0.0	0.0	0.0	2.0	0.0	0.0	0.0	0.0	1.0	0.0	0.0	5.0	0.0	0.0	0.0	3.0	1.0	1.0	1.0	0.0	0.0	0.0	0.0	0.0	1.0	0.0	1.0	1.0	1.0	0.0	0.0	0.0	1.0	12.0	0.0	2.0	0.0	0.0	0.0	0.0
1139	1.0	0.0	0.0	0.0	1.0	1.0	0.0	1.0	1.0	0.0	1.0	0.0	2.0	0.0	2.0	1.0	0.0	0.0	0.0	2.0	1.0	0.0	1.0	2.0	0.0	0.0	0.0	0.0	0.0	1.0	1.0	1.0	0.0	0.0	1.0	1.0	0.0	3.0	1.0	1.0	0.0	0.0	1.0	1.0	0.0	1.0	1.0	1.0	0.0
1140	0.0	1.0	1.0	0.0	1.0	0.0	1.0	0.0	0.0	0.0	0.0	1.0	1.0	1.0	0.0	0.0	0.0	0.0	0.0	9.0	0.0	1.0	0.0	3.0	0.0	0.0	0.0	0.0	0.0	0.0	0.0	2.0	0.0	0.0	0.0	0.0	0.0	0.0	0.0	0.0	0.0	0.0	0.0	1.0	0.0	0.0	0.0	0.0	0.0
1141	14.0	8.0	2.0	9.0	19.0	5.0	30.0	2.0	18.0	3.0	21.0	23.0	27.0	10.0	7.0	8.0	31.0	13.0	0.0	10.0	2.0	38.0	3.0	29.0	9.0	17.0	5.0	12.0	29.0	14.0	13.0	17.0	14.0	13.0	3.0	11.0	2.0	4.0	18.0	12.0	0.0	13.0	0.0	11.0	2.0	8.0	22.0	3.0	2.0
1142	0.0	1.0	0.0	0.0	1.0	2.0	0.0	0.0	0.0	1.0	0.0	0.0	0.0	0.0	0.0	0.0	0.0	1.0	0.0	1.0	2.0	0.0	1.0	9.0	0.0	1.0	0.0	0.0	1.0	0.0	0.0	0.0	0.0	0.0	0.0	0.0	1.0	0.0	0.0	0.0	0.0	0.0	4.0	0.0	0.0	1.0	0.0	2.0	1.0
1143	0.0	0.0	0.0	0.0	0.0	0.0	0.0	0.0	0.0	0.0	0.0	0.0	0.0	0.0	0.0	0.0	0.0	0.0	0.0	1.0	0.0	0.0	0.0	0.0	0.0	0.0	0.0	0.0	0.0	0.0	0.0	0.0	0.0	0.0	0.0	0.0	0.0	0.0	0.0	0.0	0.0	0.0	0.0	0.0	0.0	0.0	0.0	0.0	0.0
1144	4.0	8.0	5.0	2.0	5.0	10.0	1.0	5.0	6.0	6.0	8.0	4.0	5.0	4.0	4.0	1.0	2.0	4.0	1.0	2.0	2.0	2.0	2.0	0.0	0.0	3.0	3.0	3.0	3.0	6.0	2.0	4.0	2.0	0.0	0.0	3.0	0.0	3.0	4.0	3.0	4.0	1.0	0.0	0.0	0.0	0.0	0.0	0.0	1.0
1145	0.0	0.0	0.0	0.0	0.0	0.0	0.0	0.0	0.0	0.0	0.0	0.0	0.0	0.0	0.0	0.0	0.0	0.0	0.0	1.0	0.0	0.0	0.0	0.0	1.0	0.0	0.0	0.0	0.0	0.0	0.0	0.0	0.0	0.0	0.0	0.0	0.0	0.0	0.0	0.0	0.0	0.0	0.0	0.0	0.0	0.0	0.0	1.0	0.0
1146	0.0	0.0	0.0	4.0	0.0	0.0	0.0	0.0	0.0	0.0	0.0	0.0	0.0	0.0	0.0	0.0	0.0	0.0	1.0	1.0	0.0	0.0	0.0	0.0	0.0	0.0	0.0	0.0	0.0	0.0	0.0	0.0	0.0	0.0	0.0	0.0	0.0	0.0	0.0	0.0	0.0	0.0	0.0	1.0	0.0	0.0	0.0	0.0	0.0
1147	0.0	3.0	0.0	0.0	0.0	0.0	3.0	0.0	0.0	0.0	0.0	0.0	0.0	0.0	0.0	2.0	0.0	2.0	0.0	3.0	0.0	1.0	0.0	17.0	0.0	0.0	0.0	0.0	0.0	1.0	0.0	0.0	1.0	2.0	0.0	1.0	0.0	0.0	0.0	0.0	0.0	0.0	0.0	0.0	1.0	0.0	1.0	0.0	0.0
1148	0.0	0.0	0.0	0.0	0.0	0.0	3.0	0.0	0.0	1.0	0.0	0.0	0.0	0.0	0.0	0.0	0.0	0.0	3.0	5.0	0.0	1.0	2.0	8.0	0.0	0.0	0.0	0.0	0.0	0.0	0.0	0.0	0.0	0.0	0.0	0.0	0.0	0.0	0.0	1.0	0.0	0.0	3.0	0.0	0.0	1.0	0.0	0.0	0.0
1149	0.0	0.0	0.0	0.0	0.0	0.0	0.0	0.0	0.0	0.0	0.0	0.0	0.0	0.0	0.0	0.0	0.0	0.0	0.0	1.0	0.0	0.0	0.0	0.0	0.0	0.0	0.0	1.0	0.0	0.0	0.0	0.0	0.0	0.0	0.0	0.0	0.0	1.0	0.0	0.0	0.0	0.0	0.0	0.0	0.0	0.0	0.0	0.0	0.0
1150	0.0	4.0	2.0	4.0	1.0	2.0	1.0	2.0	3.0	3.0	4.0	0.0	2.0	5.0	3.0	3.0	2.0	5.0	0.0	3.0	2.0	2.0	3.0	2.0	2.0	1.0	1.0	1.0	1.0	0.0	4.0	3.0	2.0	4.0	2.0	1.0	0.0	1.0	2.0	3.0	3.0	2.0	1.0	3.0	2.0	3.0	2.0	1.0	0.0
1151	4.0	4.0	1.0	16.0	2.0	3.0	2.0	23.0	10.0	34.0	2.0	12.0	12.0	5.0	3.0	1.0	5.0	1.0	0.0	10.0	0.0	4.0	0.0	2.0	5.0	6.0	0.0	7.0	2.0	0.0	4.0	19.0	6.0	19.0	38.0	7.0	4.0	7.0	5.0	7.0	17.0	16.0	0.0	1.0	1.0	1.0	1.0	0.0	5.0
1152	1.0	0.0	1.0	0.0	0.0	1.0	0.0	0.0	0.0	1.0	0.0	3.0	0.0	0.0	0.0	0.0	0.0	0.0	0.0	2.0	0.0	0.0	0.0	2.0	2.0	0.0	1.0	0.0	1.0	0.0	0.0	0.0	0.0	0.0	1.0	1.0	0.0	0.0	3.0	0.0	1.0	0.0	0.0	1.0	1.0	5.0	1.0	1.0	1.0
1153	1.0	4.0	0.0	1.0	0.0	0.0	0.0	0.0	0.0	0.0	0.0	0.0	0.0	0.0	0.0	1.0	0.0	0.0	0.0	2.0	0.0	1.0	1.0	0.0	3.0	0.0	0.0	0.0	0.0	1.0	0.0	0.0	1.0	0.0	0.0	0.0	0.0	0.0	0.0	0.0	0.0	0.0	1.0	3.0	0.0	0.0	0.0	0.0	0.0
1154	0.0	0.0	0.0	0.0	0.0	0.0	0.0	0.0	0.0	1.0	1.0	0.0	0.0	0.0	0.0	0.0	0.0	0.0	0.0	2.0	0.0	0.0	0.0	0.0	0.0	0.0	0.0	0.0	0.0	0.0	0.0	0.0	0.0	0.0	0.0	0.0	0.0	0.0	0.0	0.0	0.0	0.0	0.0	0.0	0.0	0.0	1.0	0.0	0.0
1155	0.0	0.0	0.0	0.0	0.0	0.0	0.0	0.0	0.0	0.0	0.0	0.0	0.0	0.0	0.0	0.0	0.0	0.0	0.0	1.0	0.0	0.0	0.0	0.0	0.0	0.0	0.0	0.0	0.0	0.0	0.0	0.0	0.0	0.0	0.0	0.0	0.0	0.0	2.0	0.0	0.0	0.0	0.0	0.0	0.0	0.0	0.0	0.0	0.0
1156	0.0	1.0	1.0	8.0	1.0	0.0	0.0	5.0	0.0	2.0	0.0	1.0	0.0	0.0	0.0	1.0	1.0	2.0	0.0	0.0	0.0	1.0	1.0	9.0	0.0	0.0	2.0	14.0	2.0	0.0	1.0	1.0	0.0	0.0	2.0	2.0	0.0	0.0	1.0	23.0	2.0	0.0	0.0	0.0	1.0	3.0	0.0	5.0	2.0
1157	0.0	0.0	5.0	0.0	2.0	0.0	0.0	0.0	0.0	0.0	0.0	0.0	0.0	0.0	0.0	0.0	1.0	0.0	0.0	3.0	0.0	0.0	0.0	1.0	0.0	0.0	0.0	0.0	1.0	0.0	0.0	0.0	0.0	0.0	0.0	1.0	1.0	0.0	0.0	0.0	2.0	0.0	5.0	0.0	0.0	0.0	0.0	1.0	0.0
1158	0.0	0.0	0.0	0.0	0.0	0.0	0.0	0.0	0.0	0.0	0.0	0.0	0.0	0.0	0.0	0.0	0.0	0.0	0.0	1.0	0.0	0.0	0.0	0.0	0.0	0.0	0.0	0.0	0.0	0.0	0.0	0.0	0.0	0.0	0.0	0.0	0.0	0.0	0.0	0.0	0.0	0.0	0.0	0.0	0.0	0.0	0.0	0.0	0.0
1159	10.0	1.0	0.0	1.0	0.0	0.0	6.0	38.0	17.0	0.0	0.0	2.0	20.0	3.0	5.0	4.0	12.0	9.0	0.0	49.0	3.0	1.0	1.0	1.0	2.0	18.0	0.0	39.0	14.0	15.0	69.0	8.0	0.0	0.0	0.0	10.0	94.0	20.0	2.0	10.0	23.0	2.0	1.0	37.0	11.0	41.0	0.0	0.0	0.0
1160	0.0	0.0	0.0	0.0	0.0	1.0	0.0	0.0	0.0	0.0	0.0	0.0	0.0	1.0	0.0	0.0	0.0	0.0	0.0	1.0	0.0	0.0	0.0	0.0	0.0	0.0	0.0	0.0	0.0	1.0	0.0	0.0	0.0	0.0	0.0	0.0	0.0	0.0	0.0	0.0	0.0	0.0	0.0	0.0	0.0	0.0	0.0	0.0	0.0
1161	2.0	1.0	5.0	3.0	1.0	1.0	4.0	8.0	3.0	12.0	3.0	10.0	3.0	10.0	3.0	3.0	9.0	2.0	0.0	2.0	4.0	2.0	4.0	1.0	0.0	3.0	5.0	6.0	6.0	0.0	4.0	14.0	22.0	9.0	14.0	6.0	3.0	3.0	2.0	6.0	4.0	6.0	0.0	0.0	4.0	22.0	28.0	13.0	9.0
1162	3.0	2.0	1.0	4.0	6.0	2.0	3.0	0.0	1.0	3.0	0.0	1.0	2.0	1.0	1.0	3.0	1.0	3.0	0.0	15.0	3.0	5.0	1.0	26.0	6.0	2.0	2.0	0.0	1.0	3.0	0.0	2.0	2.0	0.0	2.0	0.0	3.0	0.0	3.0	1.0	0.0	0.0	1.0	0.0	1.0	2.0	0.0	1.0	0.0
1163	1.0	1.0	3.0	0.0	5.0	3.0	4.0	0.0	1.0	0.0	0.0	0.0	0.0	1.0	0.0	2.0	0.0	0.0	0.0	3.0	2.0	0.0	3.0	2.0	2.0	0.0	1.0	1.0	2.0	1.0	0.0	0.0	0.0	0.0	0.0	3.0	1.0	2.0	0.0	2.0	0.0	0.0	0.0	0.0	0.0	0.0	3.0	2.0	1.0
1164	2.0	0.0	1.0	0.0	0.0	0.0	3.0	0.0	0.0	0.0	1.0	1.0	0.0	1.0	1.0	1.0	1.0	0.0	0.0	1.0	1.0	3.0	0.0	0.0	0.0	4.0	1.0	0.0	0.0	0.0	0.0	1.0	0.0	0.0	2.0	0.0	1.0	0.0	0.0	0.0	1.0	3.0	1.0	0.0	0.0	0.0	0.0	0.0	0.0
1165	1.0	9.0	0.0	9.0	2.0	4.0	2.0	11.0	4.0	5.0	2.0	10.0	1.0	7.0	26.0	5.0	4.0	40.0	0.0	6.0	0.0	2.0	2.0	18.0	1.0	7.0	3.0	2.0	2.0	12.0	0.0	1.0	2.0	5.0	1.0	0.0	10.0	5.0	8.0	2.0	2.0	2.0	4.0	1.0	0.0	10.0	3.0	4.0	2.0
1166	0.0	0.0	0.0	0.0	2.0	0.0	0.0	0.0	0.0	0.0	0.0	0.0	0.0	0.0	0.0	0.0	0.0	0.0	0.0	1.0	0.0	0.0	1.0	1.0	0.0	0.0	0.0	0.0	0.0	0.0	0.0	0.0	0.0	0.0	0.0	0.0	0.0	0.0	0.0	0.0	0.0	0.0	0.0	0.0	0.0	0.0	0.0	0.0	0.0
1167	0.0	0.0	3.0	0.0	1.0	2.0	0.0	0.0	0.0	2.0	0.0	0.0	0.0	1.0	0.0	0.0	0.0	0.0	0.0	2.0	0.0	0.0	0.0	2.0	0.0	0.0	1.0	1.0	0.0	0.0	1.0	1.0	0.0	1.0	0.0	1.0	1.0	0.0	0.0	1.0	0.0	0.0	0.0	0.0	0.0	0.0	0.0	2.0	1.0
1168	1.0	0.0	0.0	0.0	0.0	0.0	0.0	0.0	0.0	3.0	1.0	0.0	0.0	0.0	0.0	0.0	0.0	1.0	0.0	3.0	2.0	1.0	1.0	1.0	0.0	3.0	0.0	0.0	1.0	0.0	0.0	1.0	0.0	0.0	1.0	0.0	0.0	2.0	0.0	3.0	0.0	0.0	0.0	2.0	1.0	0.0	0.0	3.0	7.0
1169	0.0	2.0	0.0	1.0	1.0	0.0	0.0	0.0	0.0	1.0	1.0	0.0	0.0	0.0	0.0	0.0	0.0	0.0	0.0	1.0	0.0	0.0	0.0	1.0	1.0	1.0	0.0	0.0	1.0	0.0	0.0	0.0	0.0	0.0	0.0	1.0	0.0	0.0	0.0	0.0	2.0	0.0	0.0	2.0	0.0	0.0	0.0	0.0	0.0
1170	0.0	0.0	0.0	0.0	0.0	0.0	0.0	0.0	0.0	0.0	0.0	0.0	0.0	0.0	0.0	0.0	0.0	0.0	0.0	1.0	0.0	0.0	0.0	0.0	0.0	0.0	0.0	0.0	0.0	0.0	0.0	0.0	0.0	0.0	0.0	0.0	0.0	0.0	0.0	0.0	0.0	0.0	0.0	0.0	0.0	0.0	0.0	1.0	0.0
1171	0.0	2.0	4.0	2.0	0.0	1.0	15.0	0.0	0.0	0.0	0.0	1.0	2.0	2.0	0.0	1.0	2.0	8.0	0.0	2.0	3.0	404.0	2.0	227.0	7.0	415.0	1.0	0.0	0.0	5.0	625.0	1.0	0.0	1.0	1.0	2.0	10.0	1.0	2.0	139.0	1.0	3.0	3.0	4.0	250.0	0.0	50.0	0.0	1.0
1172	1.0	2.0	2.0	1.0	10.0	0.0	0.0	0.0	1.0	0.0	1.0	1.0	4.0	0.0	0.0	1.0	0.0	4.0	0.0	3.0	0.0	7.0	0.0	1.0	0.0	0.0	1.0	2.0	1.0	2.0	3.0	0.0	1.0	3.0	0.0	1.0	1.0	1.0	0.0	6.0	0.0	1.0	1.0	2.0	0.0	2.0	2.0	1.0	1.0
1173	2.0	5.0	0.0	10.0	3.0	2.0	1.0	1.0	3.0	5.0	4.0	1.0	1.0	2.0	3.0	10.0	1.0	4.0	2.0	4.0	0.0	2.0	4.0	4.0	4.0	2.0	1.0	0.0	3.0	2.0	3.0	1.0	5.0	0.0	1.0	1.0	8.0	4.0	2.0	0.0	1.0	0.0	2.0	2.0	0.0	0.0	0.0	0.0	1.0
1174	2.0	3.0	1.0	0.0	0.0	3.0	2.0	0.0	1.0	1.0	0.0	2.0	0.0	1.0	2.0	0.0	0.0	1.0	0.0	0.0	1.0	1.0	0.0	0.0	1.0	0.0	1.0	0.0	3.0	0.0	2.0	0.0	0.0	1.0	0.0	1.0	0.0	0.0	1.0	1.0	1.0	1.0	1.0	0.0	0.0	2.0	0.0	1.0	0.0
1175	1.0	0.0	1.0	0.0	0.0	0.0	0.0	0.0	0.0	0.0	1.0	0.0	0.0	0.0	0.0	0.0	2.0	0.0	0.0	2.0	0.0	0.0	1.0	0.0	1.0	0.0	0.0	0.0	0.0	0.0	0.0	0.0	0.0	1.0	0.0	0.0	0.0	1.0	0.0	1.0	0.0	1.0	0.0	0.0	0.0	0.0	0.0	0.0	0.0
1176	0.0	0.0	0.0	0.0	0.0	0.0	0.0	0.0	0.0	0.0	0.0	0.0	0.0	1.0	0.0	0.0	0.0	0.0	0.0	0.0	0.0	0.0	0.0	0.0	0.0	0.0	0.0	0.0	0.0	0.0	0.0	0.0	0.0	0.0	0.0	0.0	1.0	0.0	0.0	0.0	0.0	0.0	0.0	0.0	0.0	0.0	0.0	0.0	0.0
1177	1.0	1.0	1.0	2.0	3.0	3.0	6.0	2.0	1.0	1.0	1.0	0.0	0.0	1.0	1.0	2.0	1.0	3.0	0.0	7.0	5.0	3.0	0.0	2.0	0.0	0.0	1.0	6.0	1.0	5.0	0.0	2.0	1.0	15.0	2.0	8.0	4.0	1.0	2.0	2.0	2.0	1.0	2.0	0.0	2.0	2.0	2.0	6.0	4.0
1178	2.0	3.0	1.0	1.0	2.0	3.0	2.0	0.0	0.0	1.0	0.0	0.0	0.0	0.0	0.0	0.0	0.0	1.0	0.0	4.0	0.0	0.0	1.0	7.0	3.0	0.0	3.0	1.0	0.0	0.0	0.0	1.0	1.0	2.0	1.0	1.0	0.0	0.0	0.0	1.0	1.0	0.0	0.0	3.0	1.0	1.0	0.0	1.0	3.0
1179	3.0	0.0	2.0	1.0	1.0	6.0	0.0	3.0	4.0	0.0	1.0	0.0	2.0	2.0	0.0	4.0	4.0	2.0	0.0	1.0	2.0	1.0	0.0	1.0	0.0	0.0	1.0	1.0	2.0	1.0	0.0	3.0	0.0	3.0	1.0	0.0	1.0	2.0	4.0	2.0	0.0	0.0	2.0	0.0	0.0	2.0	1.0	0.0	0.0
1180	0.0	0.0	0.0	0.0	0.0	0.0	0.0	0.0	0.0	0.0	0.0	0.0	0.0	0.0	0.0	0.0	0.0	0.0	0.0	1.0	0.0	0.0	1.0	0.0	0.0	0.0	0.0	0.0	0.0	0.0	0.0	0.0	1.0	0.0	0.0	0.0	0.0	0.0	0.0	0.0	0.0	0.0	0.0	0.0	0.0	0.0	0.0	0.0	0.0
1181	0.0	1.0	0.0	0.0	1.0	0.0	3.0	0.0	0.0	1.0	0.0	0.0	2.0	0.0	0.0	0.0	1.0	1.0	0.0	1.0	0.0	3.0	0.0	5.0	0.0	0.0	0.0	0.0	0.0	4.0	0.0	0.0	0.0	0.0	1.0	0.0	0.0	0.0	0.0	0.0	0.0	0.0	1.0	0.0	0.0	0.0	0.0	0.0	0.0
1182	0.0	0.0	0.0	0.0	0.0	0.0	0.0	0.0	0.0	0.0	0.0	0.0	0.0	0.0	0.0	0.0	0.0	0.0	0.0	1.0	0.0	0.0	0.0	0.0	0.0	0.0	0.0	0.0	0.0	0.0	0.0	0.0	0.0	0.0	0.0	0.0	0.0	0.0	0.0	0.0	0.0	0.0	0.0	0.0	0.0	0.0	1.0	0.0	0.0
1183	0.0	0.0	1.0	0.0	0.0	1.0	1.0	1.0	2.0	0.0	0.0	0.0	0.0	1.0	1.0	0.0	1.0	1.0	0.0	3.0	0.0	0.0	1.0	2.0	0.0	0.0	0.0	0.0	2.0	0.0	1.0	1.0	0.0	1.0	0.0	0.0	1.0	0.0	1.0	2.0	0.0	0.0	1.0	3.0	0.0	0.0	0.0	1.0	0.0
1184	0.0	0.0	0.0	0.0	0.0	0.0	0.0	0.0	0.0	0.0	0.0	0.0	0.0	0.0	0.0	0.0	0.0	0.0	0.0	1.0	3.0	0.0	0.0	4.0	1.0	0.0	0.0	1.0	1.0	2.0	0.0	0.0	0.0	1.0	1.0	1.0	0.0	0.0	1.0	1.0	0.0	0.0	0.0	0.0	0.0	4.0	1.0	0.0	0.0
1185	0.0	0.0	0.0	0.0	0.0	0.0	0.0	6.0	0.0	0.0	77.0	0.0	17.0	0.0	0.0	0.0	0.0	0.0	0.0	3.0	0.0	0.0	26.0	0.0	0.0	0.0	1.0	0.0	0.0	1.0	0.0	0.0	33.0	0.0	0.0	1.0	0.0	0.0	0.0	0.0	32.0	11.0	1.0	0.0	43.0	0.0	1.0	1.0	0.0
1186	2.0	2.0	2.0	2.0	1.0	3.0	1.0	0.0	0.0	0.0	1.0	0.0	0.0	1.0	0.0	0.0	1.0	2.0	0.0	7.0	0.0	1.0	1.0	8.0	0.0	0.0	3.0	3.0	0.0	0.0	0.0	3.0	3.0	2.0	3.0	1.0	3.0	3.0	0.0	4.0	1.0	0.0	1.0	1.0	1.0	0.0	1.0	8.0	0.0
1187	0.0	0.0	1.0	0.0	0.0	1.0	0.0	5.0	1.0	0.0	3.0	9.0	2.0	88.0	3.0	10.0	3.0	1.0	0.0	20.0	1.0	0.0	1.0	0.0	0.0	1.0	0.0	1.0	1.0	0.0	0.0	7.0	1.0	3.0	2.0	102.0	0.0	1.0	1.0	0.0	1.0	1.0	0.0	0.0	0.0	0.0	0.0	2.0	1.0
1188	0.0	0.0	0.0	0.0	0.0	0.0	0.0	1.0	0.0	0.0	0.0	0.0	0.0	0.0	0.0	2.0	0.0	2.0	0.0	1.0	0.0	2.0	2.0	0.0	0.0	1.0	0.0	1.0	0.0	0.0	0.0	0.0	0.0	0.0	0.0	0.0	0.0	0.0	1.0	0.0	0.0	0.0	0.0	1.0	0.0	0.0	1.0	1.0	0.0
1189	1.0	1.0	1.0	0.0	0.0	0.0	1.0	0.0	0.0	0.0	1.0	0.0	0.0	1.0	0.0	0.0	0.0	0.0	0.0	0.0	0.0	0.0	1.0	1.0	1.0	0.0	1.0	0.0	0.0	0.0	0.0	0.0	0.0	0.0	0.0	0.0	1.0	0.0	0.0	0.0	1.0	1.0	1.0	0.0	0.0	0.0	1.0	0.0	0.0
1190	0.0	0.0	0.0	0.0	0.0	0.0	0.0	0.0	0.0	0.0	0.0	1.0	0.0	0.0	0.0	0.0	0.0	0.0	0.0	0.0	0.0	0.0	0.0	0.0	1.0	0.0	1.0	1.0	0.0	0.0	0.0	1.0	0.0	0.0	1.0	1.0	1.0	0.0	0.0	0.0	0.0	0.0	0.0	0.0	0.0	0.0	0.0	1.0	0.0
1191	1.0	1.0	1.0	0.0	0.0	0.0	0.0	0.0	0.0	0.0	0.0	0.0	0.0	1.0	0.0	0.0	1.0	0.0	0.0	2.0	0.0	0.0	0.0	0.0	0.0	0.0	0.0	0.0	1.0	0.0	0.0	0.0	1.0	1.0	0.0	0.0	0.0	1.0	0.0	0.0	0.0	0.0	0.0	0.0	0.0	0.0	0.0	0.0	0.0
1192	0.0	7.0	3.0	1.0	4.0	0.0	0.0	0.0	2.0	0.0	1.0	0.0	0.0	0.0	1.0	1.0	0.0	5.0	1.0	5.0	1.0	10.0	3.0	6.0	1.0	0.0	3.0	3.0	3.0	7.0	1.0	0.0	0.0	0.0	3.0	1.0	2.0	0.0	1.0	2.0	0.0	1.0	3.0	3.0	1.0	6.0	3.0	2.0	2.0
1193	0.0	1.0	0.0	0.0	0.0	0.0	0.0	0.0	0.0	0.0	0.0	0.0	1.0	0.0	0.0	0.0	0.0	0.0	0.0	0.0	0.0	0.0	0.0	0.0	0.0	0.0	0.0	1.0	0.0	0.0	0.0	0.0	0.0	0.0	0.0	0.0	0.0	0.0	0.0	0.0	0.0	0.0	0.0	0.0	0.0	0.0	0.0	0.0	0.0
1194	3.0	9.0	2.0	2.0	3.0	6.0	8.0	0.0	1.0	3.0	0.0	1.0	1.0	2.0	1.0	2.0	2.0	7.0	1.0	13.0	1.0	6.0	3.0	38.0	5.0	2.0	3.0	1.0	3.0	3.0	3.0	1.0	8.0	0.0	3.0	1.0	10.0	4.0	1.0	2.0	0.0	1.0	1.0	3.0	2.0	4.0	1.0	5.0	1.0
1195	16.0	0.0	85.0	1.0	5.0	31.0	2.0	74.0	30.0	190.0	9.0	37.0	55.0	54.0	30.0	171.0	176.0	28.0	9.0	35.0	6.0	20.0	15.0	3.0	5.0	50.0	11.0	45.0	7.0	4.0	41.0	6.0	15.0	38.0	8.0	176.0	170.0	15.0	20.0	178.0	370.0	63.0	2.0	25.0	7.0	4.0	43.0	1.0	114.0
1196	2.0	0.0	0.0	1.0	0.0	0.0	0.0	0.0	1.0	0.0	0.0	0.0	0.0	0.0	0.0	3.0	0.0	0.0	0.0	1.0	1.0	0.0	1.0	0.0	5.0	2.0	2.0	2.0	6.0	2.0	2.0	1.0	0.0	0.0	0.0	0.0	1.0	1.0	1.0	0.0	0.0	0.0	0.0	3.0	2.0	0.0	0.0	3.0	0.0
1197	17.0	6.0	2.0	32.0	7.0	25.0	2.0	13.0	13.0	42.0	3.0	0.0	6.0	5.0	16.0	8.0	5.0	5.0	0.0	6.0	16.0	2.0	0.0	14.0	5.0	37.0	7.0	27.0	12.0	32.0	9.0	3.0	28.0	3.0	24.0	6.0	8.0	2.0	13.0	12.0	16.0	2.0	2.0	3.0	28.0	4.0	3.0	3.0	0.0
1198	1.0	0.0	0.0	0.0	0.0	1.0	0.0	0.0	1.0	0.0	0.0	1.0	0.0	0.0	1.0	0.0	0.0	0.0	0.0	5.0	0.0	1.0	0.0	2.0	0.0	1.0	0.0	1.0	1.0	0.0	0.0	1.0	0.0	0.0	0.0	0.0	0.0	0.0	0.0	0.0	0.0	0.0	0.0	0.0	0.0	0.0	0.0	0.0	0.0
1199	0.0	0.0	0.0	0.0	0.0	0.0	0.0	0.0	0.0	0.0	0.0	0.0	0.0	0.0	0.0	0.0	0.0	0.0	0.0	1.0	0.0	0.0	0.0	0.0	0.0	0.0	0.0	0.0	0.0	0.0	0.0	0.0	0.0	0.0	0.0	0.0	0.0	0.0	0.0	0.0	0.0	1.0	0.0	0.0	0.0	0.0	0.0	0.0	0.0
1200	9.0	12.0	5.0	7.0	3.0	10.0	1.0	20.0	1.0	18.0	4.0	0.0	18.0	21.0	16.0	17.0	31.0	14.0	7.0	10.0	14.0	117.0	5.0	3.0	18.0	25.0	0.0	4.0	52.0	12.0	6.0	4.0	12.0	5.0	3.0	1.0	72.0	51.0	23.0	5.0	75.0	5.0	82.0	4.0	239.0	1.0	1.0	0.0	2.0
1201	0.0	0.0	0.0	0.0	0.0	0.0	0.0	0.0	0.0	0.0	0.0	0.0	0.0	0.0	0.0	0.0	0.0	0.0	2.0	3.0	0.0	0.0	0.0	1.0	0.0	0.0	0.0	0.0	0.0	0.0	0.0	0.0	0.0	0.0	0.0	0.0	0.0	0.0	0.0	0.0	0.0	0.0	0.0	0.0	0.0	0.0	0.0	0.0	0.0
1202	0.0	0.0	0.0	0.0	0.0	0.0	0.0	0.0	0.0	0.0	0.0	1.0	1.0	0.0	0.0	0.0	0.0	0.0	0.0	1.0	0.0	0.0	0.0	1.0	0.0	0.0	0.0	0.0	0.0	1.0	0.0	0.0	0.0	1.0	0.0	0.0	0.0	0.0	0.0	0.0	0.0	0.0	1.0	0.0	0.0	0.0	0.0	0.0	0.0
1203	5.0	0.0	1.0	1.0	1.0	3.0	5.0	2.0	1.0	3.0	1.0	1.0	2.0	4.0	2.0	5.0	6.0	1.0	1.0	9.0	15.0	1.0	1.0	5.0	0.0	17.0	0.0	0.0	1.0	5.0	3.0	0.0	0.0	9.0	0.0	1.0	3.0	2.0	3.0	2.0	2.0	4.0	3.0	10.0	3.0	4.0	0.0	0.0	0.0
1204	0.0	0.0	1.0	2.0	1.0	0.0	0.0	0.0	1.0	0.0	0.0	0.0	0.0	0.0	1.0	0.0	1.0	0.0	0.0	0.0	0.0	0.0	1.0	2.0	0.0	0.0	2.0	0.0	0.0	0.0	0.0	0.0	0.0	0.0	0.0	2.0	0.0	0.0	1.0	0.0	0.0	0.0	1.0	1.0	0.0	0.0	0.0	0.0	1.0
1205	1.0	1.0	0.0	0.0	0.0	0.0	0.0	0.0	1.0	0.0	0.0	0.0	0.0	0.0	0.0	0.0	0.0	0.0	0.0	4.0	0.0	0.0	0.0	0.0	0.0	1.0	0.0	0.0	0.0	1.0	0.0	0.0	0.0	0.0	0.0	0.0	10.0	2.0	0.0	0.0	2.0	0.0	0.0	2.0	1.0	0.0	0.0	0.0	0.0
1206	2.0	0.0	0.0	0.0	0.0	0.0	3.0	0.0	0.0	0.0	0.0	0.0	1.0	1.0	0.0	0.0	0.0	0.0	0.0	1.0	0.0	1.0	1.0	1.0	1.0	0.0	0.0	0.0	0.0	1.0	0.0	1.0	0.0	2.0	1.0	0.0	0.0	0.0	1.0	0.0	0.0	1.0	0.0	0.0	1.0	0.0	2.0	0.0	0.0
1207	3.0	8.0	1.0	2.0	2.0	3.0	0.0	0.0	1.0	0.0	0.0	0.0	0.0	1.0	2.0	3.0	1.0	2.0	0.0	6.0	0.0	14.0	1.0	0.0	1.0	0.0	1.0	2.0	2.0	5.0	1.0	4.0	3.0	1.0	1.0	4.0	9.0	4.0	4.0	4.0	1.0	2.0	0.0	0.0	2.0	0.0	0.0	2.0	0.0
1208	7.0	1.0	130.0	17.0	26.0	0.0	2.0	5.0	0.0	0.0	0.0	10.0	1.0	2.0	9.0	1.0	8.0	24.0	0.0	10.0	4.0	3.0	1.0	14.0	28.0	14.0	1.0	9.0	1.0	1.0	5.0	1.0	0.0	0.0	0.0	2.0	0.0	2.0	17.0	2.0	11.0	4.0	22.0	1.0	20.0	13.0	13.0	68.0	0.0
1209	1.0	2.0	0.0	0.0	0.0	0.0	1.0	0.0	0.0	0.0	1.0	1.0	0.0	0.0	0.0	0.0	0.0	1.0	1.0	0.0	0.0	0.0	0.0	0.0	0.0	0.0	0.0	0.0	0.0	0.0	0.0	2.0	0.0	1.0	1.0	0.0	0.0	0.0	1.0	1.0	0.0	0.0	0.0	0.0	0.0	0.0	1.0	0.0	0.0
1210	1.0	0.0	0.0	1.0	1.0	2.0	0.0	2.0	1.0	0.0	0.0	0.0	0.0	0.0	0.0	1.0	0.0	0.0	0.0	1.0	0.0	0.0	0.0	1.0	0.0	0.0	0.0	0.0	0.0	0.0	0.0	0.0	0.0	0.0	1.0	1.0	0.0	0.0	1.0	1.0	0.0	0.0	0.0	1.0	0.0	0.0	1.0	2.0	1.0
1211	0.0	1.0	0.0	0.0	1.0	0.0	0.0	1.0	0.0	0.0	0.0	0.0	0.0	0.0	0.0	0.0	1.0	1.0	1.0	13.0	0.0	3.0	1.0	20.0	1.0	0.0	2.0	4.0	2.0	1.0	0.0	2.0	1.0	1.0	1.0	2.0	0.0	1.0	1.0	2.0	0.0	0.0	0.0	0.0	1.0	3.0	1.0	5.0	0.0
1212	0.0	0.0	1.0	0.0	0.0	3.0	0.0	0.0	0.0	0.0	0.0	0.0	0.0	0.0	0.0	0.0	1.0	1.0	0.0	2.0	4.0	0.0	0.0	0.0	0.0	0.0	1.0	1.0	0.0	3.0	0.0	1.0	0.0	0.0	0.0	0.0	0.0	0.0	3.0	0.0	15.0	8.0	2.0	3.0	0.0	12.0	1.0	0.0	0.0
1213	1.0	0.0	5.0	0.0	0.0	3.0	0.0	0.0	0.0	0.0	0.0	1.0	0.0	0.0	2.0	1.0	0.0	0.0	0.0	2.0	0.0	0.0	2.0	1.0	0.0	0.0	2.0	0.0	1.0	0.0	0.0	0.0	0.0	0.0	0.0	1.0	1.0	0.0	0.0	1.0	1.0	1.0	1.0	0.0	0.0	1.0	0.0	1.0	0.0
1214	4.0	0.0	2.0	1.0	2.0	0.0	1.0	0.0	0.0	0.0	1.0	0.0	0.0	0.0	1.0	0.0	1.0	0.0	0.0	2.0	1.0	0.0	0.0	0.0	0.0	4.0	1.0	0.0	0.0	1.0	0.0	1.0	0.0	0.0	1.0	0.0	0.0	0.0	0.0	0.0	1.0	0.0	1.0	1.0	1.0	0.0	4.0	1.0	1.0
1215	4.0	1.0	5.0	0.0	3.0	1.0	2.0	0.0	0.0	0.0	0.0	2.0	0.0	6.0	2.0	3.0	2.0	0.0	0.0	5.0	1.0	0.0	2.0	1.0	3.0	0.0	0.0	3.0	8.0	2.0	4.0	2.0	0.0	0.0	2.0	0.0	2.0	2.0	0.0	0.0	1.0	1.0	2.0	0.0	1.0	1.0	0.0	0.0	0.0
1216	0.0	4.0	0.0	1.0	2.0	1.0	1.0	1.0	0.0	2.0	1.0	0.0	0.0	1.0	2.0	0.0	1.0	2.0	0.0	2.0	0.0	1.0	0.0	0.0	0.0	0.0	3.0	1.0	2.0	0.0	0.0	1.0	0.0	2.0	1.0	1.0	0.0	1.0	1.0	0.0	1.0	1.0	0.0	1.0	1.0	2.0	1.0	0.0	2.0
1217	1.0	1.0	5.0	2.0	0.0	2.0	1.0	0.0	0.0	0.0	1.0	0.0	1.0	0.0	3.0	0.0	0.0	0.0	0.0	1.0	3.0	0.0	0.0	0.0	0.0	1.0	0.0	0.0	2.0	2.0	0.0	0.0	1.0	7.0	1.0	4.0	0.0	1.0	1.0	4.0	1.0	1.0	2.0	0.0	2.0	0.0	0.0	0.0	0.0
1218	5.0	5.0	2.0	2.0	7.0	6.0	7.0	1.0	1.0	2.0	3.0	1.0	1.0	7.0	11.0	11.0	0.0	4.0	1.0	5.0	6.0	18.0	1.0	6.0	2.0	1.0	0.0	3.0	4.0	5.0	5.0	1.0	0.0	0.0	2.0	2.0	2.0	1.0	0.0	2.0	0.0	0.0	12.0	3.0	3.0	4.0	0.0	2.0	0.0
1219	0.0	0.0	1.0	0.0	0.0	0.0	0.0	0.0	0.0	0.0	0.0	0.0	0.0	0.0	0.0	0.0	0.0	0.0	0.0	8.0	0.0	0.0	2.0	0.0	0.0	0.0	1.0	0.0	0.0	0.0	0.0	17.0	27.0	2.0	1.0	4.0	0.0	0.0	0.0	0.0	0.0	1.0	0.0	0.0	0.0	1.0	1.0	4.0	0.0
1220	0.0	2.0	0.0	0.0	0.0	1.0	0.0	0.0	0.0	0.0	0.0	0.0	1.0	0.0	0.0	0.0	0.0	0.0	0.0	1.0	0.0	0.0	0.0	0.0	0.0	0.0	1.0	0.0	0.0	1.0	1.0	0.0	0.0	0.0	0.0	0.0	0.0	0.0	0.0	0.0	0.0	2.0	0.0	0.0	0.0	0.0	0.0	0.0	1.0
1221	0.0	0.0	3.0	0.0	2.0	2.0	0.0	5.0	5.0	35.0	6.0	0.0	5.0	5.0	1.0	1.0	1.0	1.0	0.0	6.0	29.0	6.0	1.0	0.0	0.0	8.0	4.0	14.0	0.0	0.0	0.0	14.0	1.0	8.0	8.0	82.0	1.0	0.0	0.0	2.0	5.0	8.0	5.0	0.0	3.0	12.0	7.0	1.0	9.0
1222	0.0	0.0	0.0	1.0	0.0	1.0	0.0	1.0	0.0	2.0	0.0	0.0	0.0	1.0	1.0	1.0	0.0	0.0	2.0	1.0	0.0	0.0	0.0	0.0	2.0	0.0	1.0	0.0	1.0	0.0	0.0	0.0	0.0	0.0	0.0	0.0	0.0	0.0	0.0	0.0	0.0	0.0	1.0	0.0	0.0	0.0	0.0	1.0	1.0
1223	0.0	0.0	0.0	0.0	0.0	0.0	0.0	0.0	0.0	0.0	0.0	1.0	0.0	0.0	0.0	0.0	0.0	0.0	0.0	1.0	0.0	0.0	0.0	1.0	0.0	0.0	1.0	0.0	0.0	0.0	0.0	0.0	0.0	0.0	0.0	0.0	0.0	0.0	0.0	0.0	0.0	0.0	0.0	0.0	0.0	0.0	0.0	2.0	0.0
1224	4.0	8.0	9.0	6.0	5.0	14.0	4.0	0.0	0.0	0.0	0.0	0.0	1.0	0.0	0.0	0.0	0.0	0.0	0.0	14.0	5.0	0.0	3.0	20.0	0.0	0.0	0.0	1.0	0.0	1.0	1.0	0.0	3.0	0.0	0.0	0.0	1.0	1.0	0.0	0.0	0.0	0.0	3.0	1.0	0.0	2.0	0.0	5.0	1.0
1225	2.0	0.0	2.0	1.0	1.0	2.0	8.0	2.0	3.0	2.0	0.0	0.0	7.0	14.0	3.0	1.0	3.0	0.0	0.0	10.0	0.0	0.0	2.0	0.0	0.0	1.0	7.0	4.0	1.0	1.0	7.0	13.0	5.0	10.0	22.0	10.0	1.0	0.0	3.0	2.0	4.0	16.0	4.0	4.0	11.0	1.0	8.0	3.0	8.0
1226	0.0	0.0	0.0	0.0	0.0	1.0	1.0	2.0	0.0	7.0	0.0	2.0	0.0	0.0	0.0	0.0	1.0	0.0	0.0	1.0	0.0	1.0	0.0	0.0	0.0	1.0	0.0	2.0	0.0	0.0	0.0	2.0	0.0	2.0	0.0	4.0	0.0	0.0	1.0	0.0	0.0	0.0	0.0	0.0	0.0	2.0	2.0	0.0	0.0
1227	0.0	1.0	0.0	0.0	2.0	0.0	0.0	0.0	0.0	0.0	0.0	0.0	1.0	2.0	0.0	1.0	3.0	0.0	0.0	1.0	0.0	0.0	0.0	0.0	0.0	0.0	0.0	0.0	0.0	0.0	0.0	0.0	0.0	0.0	0.0	0.0	0.0	0.0	0.0	0.0	0.0	0.0	0.0	0.0	0.0	0.0	0.0	0.0	0.0
1228	1.0	3.0	2.0	1.0	1.0	0.0	5.0	8.0	4.0	13.0	2.0	3.0	3.0	11.0	4.0	2.0	9.0	1.0	0.0	2.0	2.0	0.0	0.0	1.0	0.0	4.0	3.0	2.0	0.0	1.0	8.0	10.0	0.0	10.0	1.0	9.0	4.0	6.0	8.0	1.0	6.0	13.0	0.0	1.0	3.0	6.0	3.0	0.0	10.0
1229	1.0	0.0	0.0	0.0	0.0	0.0	0.0	0.0	0.0	0.0	0.0	0.0	0.0	2.0	1.0	0.0	3.0	0.0	0.0	1.0	1.0	0.0	0.0	0.0	2.0	3.0	2.0	0.0	1.0	4.0	3.0	1.0	0.0	0.0	2.0	2.0	0.0	1.0	1.0	1.0	0.0	2.0	1.0	2.0	1.0	0.0	0.0	2.0	0.0
1230	0.0	0.0	1.0	0.0	1.0	0.0	1.0	0.0	1.0	0.0	0.0	0.0	0.0	0.0	0.0	0.0	0.0	0.0	0.0	3.0	2.0	1.0	0.0	1.0	0.0	2.0	0.0	1.0	1.0	0.0	0.0	0.0	0.0	2.0	3.0	0.0	0.0	0.0	0.0	0.0	0.0	0.0	0.0	0.0	0.0	1.0	0.0	0.0	0.0
1231	0.0	3.0	0.0	0.0	0.0	0.0	1.0	1.0	0.0	0.0	1.0	0.0	1.0	0.0	0.0	0.0	0.0	0.0	0.0	1.0	0.0	1.0	0.0	7.0	0.0	0.0	0.0	0.0	0.0	1.0	0.0	0.0	0.0	0.0	0.0	0.0	0.0	0.0	0.0	0.0	1.0	0.0	2.0	0.0	0.0	0.0	0.0	1.0	0.0
1232	1.0	1.0	0.0	1.0	1.0	1.0	2.0	0.0	0.0	0.0	0.0	0.0	0.0	1.0	0.0	1.0	0.0	0.0	0.0	1.0	0.0	0.0	0.0	1.0	2.0	1.0	4.0	2.0	0.0	1.0	2.0	0.0	0.0	0.0	0.0	0.0	0.0	1.0	0.0	1.0	0.0	1.0	0.0	0.0	0.0	1.0	0.0	0.0	1.0
1233	0.0	0.0	0.0	0.0	1.0	1.0	0.0	0.0	0.0	2.0	2.0	2.0	2.0	1.0	1.0	0.0	1.0	0.0	0.0	0.0	1.0	0.0	2.0	1.0	0.0	0.0	0.0	0.0	0.0	0.0	0.0	0.0	0.0	1.0	0.0	2.0	0.0	0.0	0.0	0.0	0.0	0.0	2.0	0.0	0.0	0.0	0.0	1.0	0.0
1234	0.0	0.0	0.0	1.0	1.0	1.0	3.0	1.0	0.0	0.0	0.0	0.0	0.0	0.0	0.0	1.0	1.0	0.0	0.0	0.0	0.0	1.0	0.0	0.0	0.0	0.0	0.0	0.0	0.0	0.0	1.0	0.0	0.0	0.0	0.0	0.0	0.0	0.0	0.0	0.0	0.0	0.0	0.0	0.0	0.0	0.0	1.0	3.0	0.0
1235	0.0	0.0	1.0	0.0	0.0	2.0	0.0	1.0	0.0	0.0	0.0	1.0	0.0	1.0	1.0	1.0	2.0	0.0	0.0	1.0	0.0	1.0	0.0	1.0	0.0	0.0	0.0	0.0	1.0	0.0	0.0	0.0	0.0	0.0	2.0	1.0	0.0	0.0	0.0	0.0	0.0	0.0	0.0	0.0	0.0	0.0	0.0	1.0	0.0
1236	6.0	12.0	2.0	7.0	10.0	13.0	27.0	0.0	2.0	2.0	2.0	1.0	0.0	1.0	5.0	4.0	1.0	2.0	12.0	44.0	8.0	22.0	7.0	15.0	7.0	0.0	23.0	8.0	1.0	2.0	1.0	8.0	6.0	8.0	7.0	12.0	4.0	2.0	3.0	0.0	0.0	4.0	5.0	7.0	5.0	6.0	1.0	8.0	7.0
1237	2.0	3.0	1.0	3.0	0.0	2.0	2.0	2.0	4.0	5.0	1.0	6.0	1.0	4.0	0.0	0.0	2.0	1.0	1.0	3.0	0.0	2.0	3.0	2.0	1.0	4.0	1.0	3.0	2.0	3.0	3.0	2.0	3.0	1.0	3.0	5.0	0.0	0.0	2.0	4.0	4.0	2.0	4.0	2.0	2.0	4.0	2.0	1.0	0.0
1238	0.0	0.0	0.0	0.0	2.0	2.0	0.0	0.0	1.0	0.0	0.0	0.0	0.0	0.0	1.0	0.0	1.0	0.0	1.0	0.0	0.0	0.0	1.0	2.0	0.0	0.0	2.0	0.0	0.0	1.0	1.0	1.0	0.0	0.0	0.0	0.0	1.0	0.0	2.0	0.0	2.0	1.0	0.0	1.0	1.0	2.0	1.0	0.0	1.0
1239	0.0	0.0	0.0	0.0	1.0	0.0	2.0	1.0	1.0	1.0	0.0	2.0	2.0	3.0	1.0	2.0	8.0	2.0	0.0	2.0	2.0	0.0	0.0	1.0	1.0	4.0	2.0	1.0	0.0	0.0	2.0	3.0	4.0	0.0	2.0	4.0	0.0	2.0	1.0	2.0	2.0	7.0	1.0	0.0	1.0	7.0	1.0	0.0	2.0
1240	1.0	0.0	0.0	0.0	0.0	1.0	1.0	0.0	0.0	1.0	0.0	0.0	0.0	1.0	1.0	0.0	0.0	0.0	0.0	3.0	0.0	5.0	0.0	8.0	0.0	5.0	0.0	0.0	0.0	1.0	0.0	0.0	0.0	0.0	1.0	0.0	0.0	1.0	0.0	0.0	0.0	0.0	3.0	2.0	0.0	1.0	0.0	0.0	0.0
1241	0.0	0.0	0.0	1.0	0.0	0.0	0.0	0.0	0.0	0.0	0.0	0.0	0.0	1.0	0.0	0.0	1.0	0.0	0.0	1.0	1.0	0.0	1.0	1.0	0.0	0.0	0.0	2.0	0.0	0.0	0.0	0.0	1.0	2.0	0.0	0.0	1.0	0.0	0.0	0.0	0.0	0.0	0.0	0.0	1.0	0.0	0.0	0.0	0.0
1242	0.0	1.0	0.0	0.0	1.0	2.0	4.0	0.0	0.0	0.0	0.0	0.0	0.0	1.0	0.0	0.0	0.0	0.0	0.0	2.0	2.0	0.0	0.0	1.0	0.0	2.0	3.0	1.0	1.0	3.0	1.0	1.0	0.0	1.0	0.0	0.0	0.0	1.0	0.0	0.0	0.0	1.0	2.0	7.0	1.0	2.0	0.0	1.0	0.0
1243	4.0	1.0	6.0	5.0	4.0	3.0	8.0	5.0	18.0	15.0	17.0	25.0	12.0	25.0	21.0	25.0	15.0	2.0	8.0	9.0	6.0	4.0	7.0	8.0	9.0	11.0	12.0	8.0	7.0	8.0	14.0	8.0	7.0	1.0	9.0	1.0	3.0	6.0	3.0	4.0	4.0	3.0	3.0	2.0	5.0	5.0	2.0	1.0	5.0
1244	4.0	3.0	7.0	2.0	2.0	4.0	1.0	0.0	1.0	0.0	5.0	1.0	0.0	0.0	1.0	1.0	0.0	0.0	6.0	1.0	6.0	0.0	6.0	0.0	0.0	1.0	0.0	0.0	0.0	0.0	0.0	2.0	2.0	0.0	0.0	0.0	1.0	1.0	0.0	0.0	5.0	0.0	7.0	4.0	0.0	0.0	0.0	4.0	1.0
1245	0.0	29.0	53.0	1.0	1.0	2.0	1.0	0.0	101.0	236.0	6.0	2.0	3.0	12.0	1.0	1.0	7.0	2.0	0.0	3.0	3.0	2.0	0.0	133.0	0.0	5.0	0.0	0.0	0.0	0.0	0.0	2.0	1.0	1.0	15.0	82.0	3.0	11.0	2.0	28.0	0.0	10.0	2.0	2.0	3.0	0.0	233.0	3.0	3.0
1246	0.0	0.0	0.0	0.0	0.0	0.0	0.0	0.0	0.0	0.0	0.0	0.0	0.0	0.0	0.0	0.0	0.0	0.0	0.0	1.0	0.0	0.0	0.0	0.0	0.0	0.0	0.0	0.0	0.0	0.0	0.0	0.0	0.0	0.0	0.0	0.0	0.0	0.0	0.0	0.0	0.0	0.0	0.0	0.0	1.0	0.0	0.0	0.0	0.0
1247	1.0	0.0	0.0	1.0	0.0	2.0	3.0	0.0	0.0	0.0	0.0	0.0	0.0	1.0	0.0	2.0	2.0	0.0	0.0	0.0	2.0	0.0	0.0	1.0	0.0	0.0	0.0	1.0	0.0	0.0	0.0	1.0	0.0	0.0	0.0	0.0	0.0	0.0	0.0	1.0	0.0	0.0	0.0	0.0	0.0	0.0	0.0	0.0	0.0
1248	0.0	0.0	0.0	0.0	0.0	0.0	0.0	0.0	0.0	0.0	0.0	0.0	0.0	0.0	0.0	0.0	0.0	0.0	0.0	1.0	0.0	0.0	0.0	0.0	0.0	0.0	0.0	0.0	0.0	0.0	0.0	0.0	1.0	1.0	0.0	0.0	3.0	0.0	0.0	0.0	2.0	1.0	0.0	1.0	1.0	0.0	0.0	0.0	0.0
1249	0.0	3.0	1.0	2.0	0.0	2.0	0.0	0.0	1.0	12.0	1.0	7.0	1.0	0.0	2.0	0.0	1.0	2.0	1.0	7.0	1.0	1.0	0.0	0.0	0.0	8.0	0.0	6.0	0.0	0.0	1.0	4.0	25.0	3.0	6.0	2.0	1.0	1.0	0.0	2.0	0.0	4.0	1.0	1.0	7.0	3.0	8.0	2.0	17.0
1250	0.0	0.0	2.0	0.0	1.0	2.0	0.0	0.0	0.0	0.0	0.0	0.0	0.0	0.0	0.0	0.0	0.0	1.0	0.0	1.0	1.0	0.0	0.0	0.0	0.0	0.0	0.0	0.0	0.0	0.0	0.0	0.0	0.0	0.0	0.0	0.0	0.0	0.0	0.0	0.0	0.0	0.0	0.0	0.0	0.0	0.0	0.0	0.0	0.0
1251	0.0	0.0	0.0	0.0	0.0	0.0	0.0	0.0	0.0	0.0	0.0	0.0	0.0	0.0	0.0	0.0	0.0	0.0	0.0	1.0	0.0	0.0	0.0	0.0	0.0	0.0	0.0	0.0	0.0	0.0	0.0	0.0	0.0	1.0	1.0	0.0	0.0	0.0	0.0	0.0	0.0	0.0	0.0	0.0	0.0	0.0	0.0	0.0	0.0
1252	0.0	1.0	0.0	0.0	0.0	0.0	1.0	0.0	2.0	1.0	0.0	2.0	2.0	0.0	1.0	1.0	0.0	0.0	0.0	2.0	1.0	0.0	0.0	0.0	0.0	0.0	0.0	0.0	0.0	0.0	1.0	1.0	0.0	1.0	0.0	0.0	0.0	0.0	0.0	0.0	0.0	0.0	0.0	1.0	0.0	0.0	3.0	1.0	0.0
1253	0.0	0.0	1.0	1.0	2.0	2.0	4.0	1.0	1.0	1.0	2.0	0.0	1.0	0.0	0.0	2.0	1.0	1.0	3.0	2.0	5.0	2.0	3.0	2.0	2.0	1.0	4.0	0.0	0.0	1.0	3.0	2.0	1.0	0.0	0.0	0.0	0.0	1.0	0.0	1.0	2.0	0.0	6.0	0.0	3.0	1.0	5.0	5.0	1.0
1254	0.0	0.0	0.0	0.0	1.0	0.0	0.0	0.0	1.0	0.0	0.0	0.0	1.0	0.0	1.0	1.0	0.0	0.0	0.0	1.0	1.0	0.0	0.0	0.0	0.0	0.0	0.0	0.0	1.0	0.0	0.0	0.0	0.0	1.0	0.0	1.0	2.0	0.0	0.0	0.0	0.0	0.0	0.0	0.0	0.0	0.0	0.0	0.0	0.0
1255	2.0	0.0	1.0	1.0	3.0	2.0	1.0	1.0	1.0	0.0	3.0	1.0	1.0	1.0	2.0	1.0	2.0	1.0	0.0	3.0	3.0	2.0	1.0	1.0	0.0	1.0	1.0	2.0	1.0	2.0	3.0	1.0	1.0	0.0	0.0	0.0	0.0	0.0	4.0	1.0	0.0	1.0	5.0	0.0	2.0	1.0	4.0	2.0	1.0
1256	0.0	0.0	0.0	0.0	0.0	0.0	0.0	0.0	0.0	0.0	0.0	0.0	0.0	0.0	0.0	0.0	0.0	1.0	0.0	1.0	1.0	0.0	0.0	0.0	0.0	0.0	0.0	0.0	0.0	0.0	0.0	0.0	0.0	0.0	0.0	0.0	0.0	0.0	0.0	0.0	0.0	0.0	0.0	0.0	0.0	0.0	0.0	0.0	0.0
1257	1.0	0.0	0.0	0.0	0.0	2.0	4.0	0.0	0.0	0.0	0.0	0.0	0.0	0.0	0.0	0.0	0.0	1.0	0.0	7.0	1.0	1.0	1.0	4.0	1.0	0.0	1.0	1.0	0.0	1.0	0.0	2.0	1.0	3.0	4.0	2.0	2.0	0.0	1.0	0.0	1.0	0.0	0.0	1.0	0.0	2.0	0.0	1.0	3.0
1258	0.0	0.0	0.0	0.0	0.0	0.0	0.0	0.0	0.0	0.0	0.0	0.0	0.0	0.0	0.0	0.0	0.0	0.0	0.0	1.0	0.0	0.0	0.0	0.0	0.0	0.0	0.0	0.0	0.0	0.0	0.0	0.0	0.0	0.0	0.0	0.0	0.0	0.0	1.0	0.0	0.0	0.0	0.0	0.0	0.0	0.0	1.0	0.0	0.0
1259	1.0	0.0	0.0	1.0	1.0	0.0	0.0	0.0	0.0	1.0	0.0	0.0	0.0	0.0	0.0	0.0	0.0	1.0	0.0	5.0	6.0	1.0	0.0	0.0	0.0	0.0	0.0	1.0	1.0	0.0	1.0	0.0	0.0	0.0	1.0	0.0	0.0	0.0	0.0	0.0	0.0	1.0	1.0	0.0	0.0	0.0	0.0	0.0	0.0
1260	0.0	0.0	0.0	0.0	0.0	0.0	0.0	0.0	0.0	0.0	0.0	0.0	0.0	0.0	0.0	0.0	0.0	0.0	0.0	1.0	0.0	0.0	0.0	0.0	0.0	0.0	0.0	0.0	0.0	0.0	0.0	0.0	0.0	0.0	0.0	0.0	1.0	0.0	0.0	0.0	0.0	0.0	0.0	0.0	0.0	0.0	1.0	1.0	0.0
1261	1.0	0.0	8.0	0.0	0.0	2.0	0.0	0.0	0.0	0.0	1.0	1.0	0.0	0.0	0.0	2.0	0.0	0.0	0.0	4.0	1.0	1.0	0.0	5.0	0.0	0.0	0.0	0.0	0.0	0.0	0.0	0.0	0.0	0.0	0.0	0.0	0.0	0.0	0.0	0.0	1.0	0.0	6.0	0.0	0.0	1.0	0.0	0.0	0.0
1262	0.0	0.0	0.0	0.0	0.0	0.0	0.0	1.0	0.0	0.0	0.0	0.0	0.0	0.0	0.0	1.0	2.0	1.0	0.0	1.0	0.0	0.0	0.0	0.0	0.0	0.0	0.0	1.0	1.0	0.0	0.0	0.0	1.0	0.0	0.0	0.0	1.0	0.0	0.0	0.0	0.0	1.0	0.0	0.0	0.0	0.0	1.0	0.0	0.0
1263	3.0	33.0	9.0	4.0	27.0	11.0	7.0	3.0	2.0	1.0	15.0	3.0	4.0	3.0	3.0	3.0	0.0	8.0	8.0	14.0	3.0	26.0	3.0	12.0	5.0	1.0	5.0	6.0	12.0	15.0	2.0	0.0	2.0	7.0	3.0	1.0	2.0	5.0	0.0	0.0	3.0	7.0	4.0	11.0	1.0	2.0	6.0	6.0	6.0
1264	2.0	1.0	0.0	0.0	2.0	0.0	4.0	0.0	3.0	1.0	2.0	0.0	0.0	1.0	2.0	1.0	0.0	0.0	3.0	1.0	0.0	3.0	2.0	1.0	1.0	1.0	0.0	1.0	2.0	0.0	0.0	0.0	1.0	0.0	0.0	1.0	6.0	2.0	0.0	0.0	0.0	1.0	1.0	2.0	0.0	0.0	0.0	0.0	0.0
1265	7.0	0.0	0.0	3.0	25.0	0.0	52.0	674.0	302.0	27.0	34.0	7.0	567.0	0.0	46.0	25.0	165.0	1.0	0.0	9.0	4.0	0.0	1.0	2.0	3.0	3.0	0.0	37.0	42.0	10.0	2.0	141.0	3.0	39.0	1.0	473.0	326.0	6.0	12.0	3.0	0.0	3.0	0.0	0.0	2.0	0.0	0.0	1.0	0.0
1266	28.0	0.0	0.0	0.0	1.0	3.0	0.0	2.0	0.0	1.0	1.0	244.0	0.0	2.0	0.0	2.0	0.0	1.0	0.0	50.0	0.0	6.0	1.0	0.0	0.0	0.0	0.0	0.0	17.0	0.0	0.0	1.0	0.0	0.0	0.0	0.0	0.0	1.0	1.0	1.0	9.0	350.0	0.0	0.0	3.0	0.0	0.0	0.0	0.0
1267	0.0	0.0	0.0	0.0	0.0	0.0	0.0	0.0	0.0	0.0	0.0	0.0	1.0	0.0	0.0	0.0	2.0	0.0	0.0	0.0	1.0	0.0	0.0	0.0	0.0	0.0	1.0	0.0	0.0	0.0	0.0	0.0	0.0	1.0	0.0	0.0	0.0	1.0	0.0	1.0	0.0	0.0	0.0	0.0	0.0	0.0	0.0	0.0	0.0
1268	8.0	3.0	0.0	7.0	0.0	4.0	2.0	3.0	5.0	2.0	2.0	1.0	1.0	9.0	1.0	7.0	13.0	0.0	0.0	10.0	2.0	31.0	0.0	0.0	51.0	7.0	1.0	25.0	9.0	11.0	154.0	36.0	15.0	3.0	8.0	16.0	8.0	4.0	15.0	0.0	4.0	5.0	2.0	145.0	18.0	4.0	1.0	3.0	2.0
1269	0.0	0.0	4.0	1.0	0.0	0.0	0.0	0.0	0.0	0.0	0.0	0.0	0.0	0.0	2.0	0.0	0.0	0.0	0.0	3.0	3.0	0.0	0.0	0.0	0.0	2.0	2.0	1.0	0.0	0.0	0.0	1.0	1.0	0.0	0.0	6.0	1.0	0.0	0.0	0.0	0.0	0.0	3.0	1.0	0.0	0.0	0.0	0.0	0.0
1270	0.0	1.0	0.0	0.0	0.0	1.0	0.0	0.0	0.0	0.0	0.0	0.0	0.0	0.0	0.0	1.0	0.0	0.0	0.0	3.0	1.0	1.0	0.0	3.0	2.0	0.0	1.0	0.0	0.0	0.0	1.0	0.0	0.0	0.0	0.0	0.0	0.0	1.0	1.0	0.0	0.0	0.0	0.0	3.0	0.0	0.0	1.0	3.0	0.0
1271	0.0	0.0	0.0	0.0	0.0	0.0	0.0	0.0	2.0	0.0	0.0	2.0	1.0	1.0	0.0	1.0	0.0	1.0	0.0	1.0	0.0	0.0	1.0	0.0	0.0	0.0	0.0	0.0	0.0	0.0	0.0	1.0	0.0	1.0	0.0	1.0	0.0	0.0	0.0	0.0	2.0	1.0	0.0	1.0	1.0	1.0	0.0	0.0	0.0
1272	0.0	0.0	0.0	0.0	0.0	0.0	0.0	0.0	0.0	0.0	0.0	0.0	0.0	1.0	0.0	0.0	0.0	0.0	0.0	5.0	0.0	0.0	0.0	1.0	0.0	0.0	1.0	0.0	0.0	0.0	0.0	0.0	0.0	0.0	0.0	0.0	1.0	1.0	0.0	0.0	0.0	0.0	0.0	0.0	0.0	1.0	0.0	0.0	0.0
1273	0.0	0.0	0.0	0.0	0.0	0.0	0.0	0.0	0.0	0.0	0.0	0.0	0.0	0.0	0.0	0.0	0.0	0.0	0.0	1.0	2.0	0.0	0.0	0.0	0.0	0.0	0.0	0.0	0.0	0.0	0.0	0.0	0.0	2.0	0.0	1.0	0.0	0.0	0.0	0.0	1.0	0.0	1.0	0.0	0.0	0.0	1.0	0.0	0.0
1274	2.0	1.0	1.0	0.0	1.0	2.0	0.0	1.0	0.0	0.0	1.0	2.0	0.0	0.0	3.0	2.0	1.0	1.0	0.0	4.0	0.0	0.0	1.0	0.0	3.0	1.0	2.0	1.0	1.0	0.0	0.0	0.0	0.0	0.0	0.0	2.0	0.0	0.0	1.0	0.0	0.0	0.0	1.0	1.0	0.0	0.0	0.0	3.0	2.0
1275	1.0	0.0	1.0	0.0	0.0	0.0	0.0	0.0	2.0	1.0	2.0	0.0	1.0	1.0	2.0	2.0	2.0	0.0	0.0	1.0	0.0	2.0	0.0	3.0	0.0	1.0	0.0	0.0	0.0	0.0	0.0	0.0	0.0	0.0	1.0	1.0	0.0	0.0	1.0	1.0	1.0	0.0	1.0	0.0	3.0	1.0	1.0	0.0	2.0
1276	0.0	0.0	0.0	0.0	1.0	0.0	0.0	0.0	0.0	0.0	0.0	0.0	0.0	0.0	0.0	1.0	0.0	0.0	0.0	5.0	0.0	0.0	0.0	0.0	0.0	0.0	1.0	0.0	0.0	0.0	0.0	3.0	0.0	0.0	0.0	0.0	2.0	0.0	1.0	0.0	1.0	4.0	0.0	0.0	0.0	1.0	0.0	0.0	0.0
1277	0.0	0.0	0.0	0.0	0.0	0.0	1.0	0.0	0.0	1.0	0.0	0.0	0.0	0.0	0.0	0.0	0.0	0.0	0.0	1.0	0.0	0.0	0.0	0.0	0.0	0.0	0.0	0.0	0.0	0.0	0.0	0.0	0.0	0.0	0.0	0.0	0.0	0.0	0.0	0.0	0.0	1.0	0.0	0.0	1.0	0.0	0.0	0.0	0.0
1278	0.0	0.0	1.0	0.0	1.0	0.0	0.0	1.0	0.0	0.0	0.0	0.0	0.0	0.0	0.0	1.0	0.0	0.0	0.0	1.0	0.0	0.0	0.0	1.0	0.0	0.0	0.0	1.0	0.0	0.0	0.0	0.0	0.0	0.0	0.0	0.0	0.0	0.0	1.0	0.0	0.0	0.0	0.0	0.0	0.0	0.0	0.0	0.0	2.0
1279	0.0	0.0	0.0	0.0	0.0	0.0	0.0	0.0	0.0	0.0	0.0	0.0	0.0	0.0	0.0	0.0	0.0	0.0	0.0	1.0	1.0	1.0	0.0	0.0	0.0	0.0	0.0	0.0	0.0	0.0	0.0	0.0	0.0	0.0	0.0	0.0	0.0	0.0	0.0	0.0	0.0	0.0	0.0	0.0	0.0	0.0	0.0	0.0	0.0
1280	0.0	0.0	0.0	0.0	0.0	0.0	0.0	0.0	0.0	0.0	0.0	0.0	0.0	0.0	0.0	0.0	0.0	0.0	2.0	3.0	1.0	0.0	0.0	2.0	1.0	1.0	0.0	2.0	2.0	2.0	1.0	1.0	0.0	2.0	2.0	1.0	4.0	2.0	0.0	0.0	1.0	2.0	2.0	1.0	0.0	1.0	2.0	0.0	1.0
1281	1.0	1.0	0.0	0.0	0.0	0.0	0.0	2.0	0.0	1.0	0.0	0.0	2.0	0.0	0.0	0.0	0.0	1.0	0.0	1.0	0.0	1.0	0.0	0.0	0.0	0.0	0.0	0.0	0.0	0.0	0.0	1.0	0.0	1.0	1.0	1.0	1.0	0.0	2.0	3.0	1.0	0.0	0.0	1.0	1.0	0.0	2.0	1.0	12.0
1282	0.0	0.0	4.0	6.0	0.0	3.0	2.0	5.0	4.0	2.0	3.0	0.0	2.0	1.0	1.0	4.0	9.0	0.0	0.0	7.0	1.0	0.0	3.0	0.0	0.0	0.0	9.0	8.0	0.0	0.0	0.0	9.0	2.0	11.0	3.0	3.0	1.0	4.0	3.0	4.0	6.0	6.0	16.0	0.0	0.0	3.0	8.0	1.0	25.0
1283	0.0	1.0	0.0	2.0	2.0	4.0	4.0	1.0	4.0	5.0	1.0	6.0	2.0	2.0	2.0	0.0	1.0	1.0	0.0	3.0	0.0	0.0	2.0	0.0	1.0	0.0	3.0	1.0	1.0	1.0	0.0	4.0	3.0	0.0	2.0	1.0	0.0	1.0	0.0	2.0	0.0	2.0	0.0	5.0	1.0	0.0	0.0	0.0	0.0
1284	0.0	0.0	0.0	1.0	0.0	0.0	0.0	0.0	0.0	0.0	0.0	0.0	0.0	0.0	0.0	0.0	0.0	0.0	0.0	3.0	0.0	0.0	0.0	0.0	0.0	0.0	0.0	0.0	0.0	1.0	0.0	0.0	0.0	0.0	0.0	0.0	1.0	0.0	0.0	0.0	0.0	0.0	0.0	1.0	0.0	0.0	0.0	0.0	0.0
1285	2.0	1.0	0.0	0.0	0.0	0.0	2.0	0.0	1.0	0.0	0.0	1.0	0.0	0.0	0.0	0.0	3.0	0.0	6.0	5.0	3.0	1.0	0.0	0.0	2.0	1.0	3.0	0.0	0.0	0.0	2.0	2.0	0.0	0.0	0.0	0.0	1.0	0.0	0.0	0.0	0.0	1.0	1.0	3.0	3.0	0.0	0.0	0.0	0.0
1286	0.0	0.0	3.0	0.0	0.0	0.0	0.0	1.0	0.0	0.0	0.0	1.0	0.0	0.0	0.0	0.0	0.0	0.0	1.0	3.0	0.0	0.0	0.0	2.0	0.0	1.0	0.0	0.0	0.0	0.0	0.0	1.0	1.0	0.0	0.0	0.0	0.0	0.0	0.0	0.0	0.0	2.0	2.0	1.0	0.0	2.0	0.0	2.0	1.0
1287	0.0	3.0	3.0	2.0	4.0	3.0	1.0	1.0	0.0	2.0	4.0	1.0	0.0	0.0	1.0	1.0	0.0	3.0	0.0	8.0	1.0	4.0	3.0	3.0	2.0	0.0	0.0	2.0	3.0	2.0	4.0	3.0	2.0	0.0	0.0	2.0	1.0	2.0	1.0	0.0	1.0	1.0	4.0	2.0	1.0	1.0	0.0	1.0	1.0
1288	1.0	0.0	0.0	0.0	0.0	1.0	1.0	0.0	0.0	0.0	0.0	0.0	0.0	0.0	0.0	1.0	0.0	0.0	0.0	2.0	0.0	1.0	2.0	0.0	0.0	0.0	0.0	0.0	1.0	1.0	1.0	0.0	0.0	0.0	0.0	0.0	0.0	0.0	0.0	0.0	0.0	0.0	1.0	0.0	0.0	1.0	0.0	0.0	0.0
1289	0.0	0.0	0.0	0.0	0.0	0.0	0.0	0.0	0.0	0.0	0.0	0.0	0.0	0.0	0.0	0.0	0.0	0.0	0.0	0.0	0.0	0.0	0.0	0.0	0.0	0.0	0.0	0.0	0.0	0.0	0.0	0.0	0.0	0.0	0.0	0.0	0.0	0.0	0.0	0.0	0.0	0.0	0.0	0.0	0.0	0.0	0.0	0.0	0.0
1290	0.0	0.0	0.0	0.0	0.0	0.0	0.0	0.0	0.0	0.0	0.0	0.0	0.0	0.0	0.0	0.0	0.0	0.0	0.0	1.0	0.0	0.0	0.0	0.0	0.0	0.0	0.0	0.0	1.0	0.0	0.0	0.0	0.0	0.0	0.0	0.0	0.0	0.0	0.0	0.0	0.0	0.0	0.0	1.0	1.0	0.0	0.0	0.0	0.0
1291	0.0	1.0	0.0	0.0	0.0	0.0	0.0	0.0	0.0	1.0	0.0	0.0	1.0	0.0	0.0	0.0	0.0	0.0	0.0	0.0	0.0	0.0	0.0	0.0	0.0	0.0	0.0	0.0	0.0	0.0	0.0	0.0	0.0	0.0	0.0	0.0	0.0	1.0	0.0	0.0	0.0	0.0	0.0	0.0	0.0	0.0	0.0	1.0	0.0
1292	0.0	0.0	0.0	0.0	0.0	0.0	0.0	0.0	0.0	0.0	0.0	0.0	0.0	0.0	0.0	0.0	0.0	1.0	0.0	0.0	0.0	0.0	1.0	0.0	0.0	1.0	0.0	0.0	0.0	1.0	0.0	0.0	0.0	0.0	0.0	0.0	0.0	0.0	0.0	0.0	0.0	0.0	1.0	0.0	0.0	0.0	0.0	0.0	0.0
1293	0.0	1.0	0.0	2.0	1.0	0.0	6.0	0.0	0.0	0.0	0.0	0.0	0.0	1.0	0.0	0.0	0.0	0.0	1.0	1.0	0.0	0.0	0.0	1.0	3.0	0.0	1.0	0.0	0.0	1.0	1.0	1.0	0.0	0.0	0.0	0.0	0.0	0.0	1.0	1.0	0.0	0.0	0.0	0.0	0.0	1.0	1.0	1.0	0.0
1294	0.0	2.0	1.0	1.0	1.0	1.0	1.0	1.0	0.0	0.0	1.0	0.0	0.0	1.0	1.0	1.0	0.0	1.0	0.0	2.0	1.0	0.0	1.0	2.0	1.0	2.0	0.0	1.0	0.0	1.0	0.0	2.0	1.0	0.0	2.0	0.0	3.0	0.0	1.0	3.0	1.0	1.0	1.0	0.0	2.0	1.0	0.0	0.0	1.0
1295	0.0	0.0	0.0	6.0	0.0	0.0	0.0	0.0	0.0	0.0	0.0	1.0	0.0	0.0	0.0	0.0	0.0	0.0	0.0	7.0	0.0	0.0	0.0	0.0	0.0	0.0	0.0	4.0	0.0	0.0	0.0	0.0	0.0	0.0	0.0	0.0	0.0	0.0	0.0	0.0	0.0	0.0	0.0	7.0	0.0	0.0	0.0	0.0	0.0
1296	6.0	4.0	2.0	2.0	2.0	1.0	8.0	2.0	7.0	25.0	4.0	2.0	1.0	7.0	2.0	2.0	3.0	2.0	0.0	6.0	2.0	1.0	4.0	2.0	9.0	18.0	15.0	18.0	2.0	11.0	11.0	23.0	3.0	1.0	16.0	25.0	17.0	4.0	2.0	8.0	3.0	14.0	0.0	5.0	3.0	9.0	8.0	3.0	7.0
1297	0.0	2.0	3.0	0.0	2.0	2.0	0.0	3.0	0.0	2.0	3.0	0.0	0.0	1.0	1.0	3.0	0.0	1.0	5.0	6.0	1.0	1.0	3.0	4.0	1.0	0.0	1.0	2.0	0.0	1.0	0.0	1.0	0.0	2.0	4.0	0.0	2.0	0.0	3.0	1.0	0.0	6.0	2.0	6.0	2.0	4.0	0.0	0.0	0.0
1298	0.0	0.0	0.0	0.0	0.0	0.0	0.0	0.0	0.0	0.0	0.0	0.0	1.0	0.0	0.0	0.0	0.0	0.0	0.0	1.0	0.0	1.0	0.0	0.0	0.0	0.0	0.0	0.0	0.0	0.0	0.0	0.0	0.0	0.0	0.0	1.0	0.0	1.0	0.0	0.0	0.0	0.0	0.0	0.0	0.0	0.0	0.0	0.0	0.0
1299	0.0	3.0	1.0	4.0	74.0	0.0	1.0	0.0	1.0	1.0	0.0	0.0	0.0	0.0	0.0	0.0	0.0	0.0	1.0	1.0	1.0	0.0	0.0	0.0	1.0	13.0	0.0	0.0	510.0	4.0	71.0	0.0	1.0	1.0	0.0	1.0	2.0	0.0	0.0	1.0	0.0	0.0	0.0	0.0	0.0	0.0	0.0	1.0	0.0
1300	2.0	1.0	2.0	7.0	2.0	3.0	0.0	11.0	4.0	6.0	0.0	3.0	1.0	4.0	0.0	3.0	0.0	2.0	3.0	18.0	2.0	0.0	2.0	2.0	2.0	1.0	3.0	3.0	0.0	0.0	5.0	1.0	2.0	9.0	3.0	2.0	0.0	3.0	2.0	0.0	2.0	20.0	3.0	8.0	2.0	8.0	1.0	1.0	1.0
1301	0.0	1.0	1.0	1.0	0.0	0.0	0.0	1.0	0.0	1.0	0.0	3.0	0.0	0.0	0.0	0.0	0.0	1.0	0.0	2.0	2.0	0.0	1.0	2.0	1.0	0.0	1.0	1.0	0.0	0.0	0.0	1.0	3.0	2.0	21.0	1.0	0.0	0.0	1.0	1.0	2.0	6.0	0.0	0.0	0.0	0.0	4.0	3.0	1.0
1302	0.0	0.0	0.0	0.0	0.0	0.0	0.0	0.0	0.0	0.0	0.0	0.0	0.0	0.0	0.0	0.0	0.0	0.0	0.0	1.0	0.0	1.0	0.0	0.0	0.0	0.0	0.0	0.0	0.0	0.0	0.0	0.0	0.0	0.0	0.0	0.0	0.0	0.0	0.0	0.0	0.0	0.0	0.0	0.0	0.0	0.0	0.0	0.0	0.0
1303	0.0	0.0	0.0	0.0	0.0	0.0	0.0	0.0	0.0	1.0	0.0	0.0	1.0	0.0	0.0	0.0	0.0	1.0	0.0	1.0	0.0	0.0	0.0	0.0	0.0	0.0	0.0	0.0	0.0	0.0	0.0	0.0	0.0	0.0	0.0	0.0	0.0	0.0	0.0	0.0	1.0	1.0	0.0	1.0	0.0	0.0	0.0	0.0	0.0
1304	2.0	0.0	7.0	3.0	1.0	0.0	12.0	0.0	2.0	4.0	4.0	2.0	1.0	0.0	0.0	1.0	4.0	5.0	0.0	1.0	0.0	13.0	6.0	0.0	0.0	0.0	0.0	2.0	0.0	0.0	1.0	1.0	1.0	4.0	21.0	6.0	1.0	4.0	2.0	0.0	1.0	14.0	0.0	15.0	0.0	8.0	0.0	0.0	0.0
1305	1.0	1.0	6.0	0.0	2.0	1.0	0.0	0.0	0.0	2.0	0.0	0.0	0.0	0.0	0.0	0.0	0.0	0.0	0.0	1.0	1.0	0.0	0.0	0.0	0.0	0.0	0.0	0.0	0.0	0.0	0.0	0.0	1.0	0.0	0.0	0.0	0.0	1.0	0.0	0.0	0.0	0.0	0.0	0.0	0.0	0.0	0.0	0.0	0.0
1306	1.0	1.0	0.0	2.0	2.0	1.0	2.0	7.0	0.0	1.0	0.0	2.0	2.0	0.0	1.0	0.0	2.0	0.0	0.0	1.0	0.0	1.0	0.0	2.0	1.0	0.0	0.0	14.0	1.0	3.0	0.0	2.0	12.0	1.0	0.0	2.0	2.0	4.0	2.0	6.0	1.0	1.0	8.0	5.0	5.0	8.0	2.0	2.0	75.0
1307	1.0	2.0	1.0	1.0	3.0	3.0	1.0	0.0	0.0	0.0	0.0	0.0	0.0	0.0	0.0	0.0	1.0	1.0	0.0	5.0	0.0	1.0	1.0	7.0	1.0	0.0	4.0	3.0	0.0	0.0	1.0	1.0	0.0	1.0	1.0	0.0	0.0	0.0	0.0	0.0	0.0	1.0	0.0	0.0	0.0	0.0	0.0	3.0	0.0
1308	1.0	2.0	3.0	1.0	1.0	1.0	2.0	12.0	1.0	2.0	2.0	2.0	0.0	4.0	1.0	2.0	4.0	1.0	0.0	2.0	2.0	5.0	0.0	1.0	0.0	3.0	2.0	1.0	1.0	0.0	2.0	4.0	0.0	1.0	3.0	2.0	1.0	1.0	0.0	3.0	14.0	8.0	3.0	2.0	1.0	2.0	0.0	9.0	6.0
1309	1.0	0.0	0.0	0.0	0.0	0.0	0.0	0.0	1.0	1.0	0.0	2.0	1.0	2.0	1.0	1.0	2.0	1.0	0.0	2.0	0.0	0.0	1.0	3.0	1.0	0.0	0.0	0.0	0.0	1.0	0.0	0.0	0.0	0.0	0.0	0.0	0.0	0.0	0.0	0.0	0.0	1.0	0.0	2.0	0.0	0.0	1.0	1.0	0.0
1310	1.0	1.0	1.0	1.0	0.0	0.0	2.0	1.0	0.0	0.0	0.0	1.0	0.0	1.0	0.0	0.0	3.0	0.0	0.0	0.0	1.0	3.0	1.0	1.0	0.0	1.0	1.0	1.0	1.0	0.0	0.0	1.0	0.0	2.0	2.0	2.0	1.0	0.0	0.0	0.0	0.0	0.0	2.0	1.0	1.0	0.0	1.0	0.0	0.0
1311	0.0	0.0	2.0	0.0	0.0	0.0	2.0	0.0	0.0	0.0	2.0	0.0	1.0	2.0	0.0	0.0	0.0	0.0	0.0	1.0	3.0	1.0	2.0	0.0	0.0	2.0	1.0	0.0	0.0	1.0	0.0	0.0	0.0	0.0	0.0	1.0	1.0	0.0	1.0	0.0	0.0	1.0	0.0	0.0	1.0	0.0	0.0	0.0	0.0
1312	0.0	1.0	0.0	0.0	1.0	1.0	0.0	0.0	0.0	0.0	0.0	0.0	0.0	0.0	0.0	1.0	0.0	0.0	0.0	3.0	1.0	3.0	1.0	12.0	0.0	0.0	0.0	0.0	0.0	2.0	0.0	0.0	0.0	2.0	3.0	0.0	0.0	0.0	0.0	0.0	0.0	0.0	0.0	0.0	0.0	0.0	0.0	0.0	0.0
1313	2.0	3.0	0.0	3.0	0.0	1.0	2.0	0.0	0.0	0.0	0.0	1.0	0.0	0.0	0.0	0.0	0.0	1.0	0.0	2.0	0.0	1.0	0.0	3.0	0.0	0.0	1.0	0.0	0.0	0.0	0.0	0.0	1.0	1.0	1.0	5.0	1.0	0.0	0.0	0.0	0.0	0.0	0.0	2.0	1.0	0.0	1.0	1.0	2.0
1314	0.0	0.0	0.0	0.0	0.0	0.0	0.0	0.0	0.0	0.0	0.0	0.0	0.0	0.0	0.0	0.0	0.0	0.0	0.0	0.0	3.0	0.0	0.0	0.0	0.0	1.0	0.0	2.0	0.0	0.0	0.0	1.0	0.0	3.0	0.0	1.0	1.0	0.0	1.0	3.0	2.0	1.0	1.0	0.0	0.0	1.0	2.0	1.0	0.0
1315	0.0	0.0	0.0	0.0	1.0	0.0	0.0	0.0	0.0	0.0	0.0	0.0	0.0	0.0	0.0	0.0	0.0	0.0	0.0	1.0	0.0	0.0	0.0	0.0	0.0	0.0	0.0	0.0	0.0	0.0	0.0	0.0	0.0	0.0	0.0	0.0	0.0	0.0	0.0	0.0	0.0	0.0	0.0	0.0	0.0	1.0	0.0	0.0	0.0
1316	1.0	2.0	1.0	1.0	0.0	0.0	0.0	0.0	0.0	1.0	0.0	0.0	0.0	0.0	1.0	3.0	0.0	1.0	0.0	3.0	1.0	0.0	1.0	2.0	2.0	0.0	1.0	0.0	0.0	0.0	0.0	0.0	0.0	0.0	0.0	0.0	1.0	0.0	0.0	0.0	0.0	0.0	0.0	0.0	0.0	0.0	0.0	0.0	0.0
1317	0.0	0.0	0.0	0.0	0.0	1.0	1.0	0.0	2.0	0.0	1.0	1.0	2.0	1.0	0.0	0.0	0.0	1.0	0.0	1.0	0.0	0.0	0.0	0.0	1.0	1.0	0.0	2.0	1.0	0.0	0.0	1.0	2.0	1.0	1.0	3.0	0.0	0.0	0.0	1.0	0.0	0.0	0.0	0.0	0.0	0.0	0.0	0.0	0.0
1318	0.0	0.0	0.0	2.0	0.0	0.0	0.0	0.0	0.0	0.0	0.0	0.0	0.0	0.0	0.0	0.0	0.0	0.0	0.0	2.0	0.0	0.0	0.0	0.0	0.0	0.0	0.0	2.0	0.0	0.0	0.0	0.0	0.0	0.0	0.0	2.0	0.0	0.0	0.0	0.0	0.0	0.0	0.0	2.0	0.0	0.0	0.0	0.0	0.0
1319	1.0	0.0	0.0	0.0	0.0	0.0	0.0	0.0	0.0	0.0	0.0	0.0	0.0	0.0	0.0	0.0	1.0	0.0	0.0	0.0	0.0	0.0	0.0	0.0	1.0	0.0	0.0	0.0	0.0	0.0	0.0	0.0	0.0	0.0	0.0	0.0	0.0	0.0	0.0	0.0	0.0	0.0	0.0	0.0	0.0	0.0	0.0	0.0	0.0
1320	0.0	0.0	0.0	1.0	0.0	0.0	0.0	0.0	0.0	0.0	0.0	0.0	0.0	0.0	0.0	0.0	0.0	1.0	0.0	1.0	0.0	0.0	0.0	0.0	0.0	0.0	0.0	0.0	0.0	0.0	0.0	0.0	0.0	0.0	0.0	0.0	0.0	0.0	0.0	0.0	0.0	0.0	0.0	0.0	0.0	0.0	0.0	0.0	0.0
1321	10.0	7.0	7.0	4.0	9.0	19.0	6.0	2.0	1.0	1.0	2.0	8.0	2.0	5.0	2.0	5.0	3.0	14.0	6.0	5.0	2.0	9.0	3.0	0.0	16.0	4.0	7.0	5.0	9.0	3.0	3.0	11.0	2.0	2.0	1.0	2.0	6.0	0.0	3.0	1.0	0.0	12.0	3.0	2.0	5.0	0.0	1.0	9.0	13.0
1322	0.0	0.0	0.0	0.0	0.0	0.0	1.0	0.0	0.0	0.0	0.0	0.0	0.0	0.0	0.0	2.0	1.0	0.0	0.0	1.0	0.0	0.0	0.0	1.0	0.0	0.0	0.0	0.0	0.0	0.0	1.0	0.0	0.0	1.0	1.0	0.0	0.0	0.0	0.0	0.0	2.0	0.0	0.0	0.0	0.0	2.0	0.0	1.0	0.0
1323	16.0	26.0	9.0	4.0	24.0	19.0	11.0	47.0	54.0	28.0	71.0	19.0	43.0	16.0	62.0	19.0	36.0	27.0	0.0	10.0	11.0	14.0	9.0	28.0	8.0	30.0	15.0	64.0	4.0	104.0	8.0	17.0	106.0	51.0	41.0	49.0	32.0	20.0	28.0	64.0	27.0	37.0	25.0	31.0	24.0	11.0	35.0	6.0	14.0
1324	0.0	0.0	0.0	0.0	0.0	0.0	0.0	0.0	0.0	0.0	0.0	0.0	0.0	0.0	0.0	0.0	0.0	0.0	0.0	1.0	0.0	0.0	1.0	0.0	0.0	0.0	0.0	0.0	1.0	0.0	0.0	0.0	0.0	0.0	0.0	0.0	0.0	0.0	0.0	0.0	1.0	0.0	0.0	0.0	0.0	2.0	1.0	0.0	0.0
1325	19.0	5.0	44.0	8.0	10.0	44.0	6.0	24.0	34.0	13.0	4.0	20.0	37.0	26.0	14.0	6.0	61.0	3.0	12.0	63.0	26.0	15.0	5.0	5.0	5.0	6.0	25.0	28.0	8.0	9.0	21.0	23.0	11.0	31.0	40.0	47.0	30.0	14.0	24.0	39.0	102.0	129.0	19.0	9.0	82.0	20.0	29.0	5.0	94.0
1326	0.0	0.0	0.0	0.0	0.0	0.0	0.0	0.0	0.0	0.0	1.0	0.0	0.0	0.0	0.0	0.0	0.0	0.0	0.0	1.0	0.0	0.0	0.0	0.0	0.0	0.0	0.0	0.0	0.0	0.0	0.0	0.0	0.0	0.0	0.0	0.0	0.0	0.0	0.0	0.0	0.0	0.0	0.0	0.0	1.0	0.0	0.0	0.0	0.0
1327	0.0	0.0	0.0	0.0	2.0	0.0	0.0	2.0	1.0	2.0	1.0	0.0	0.0	1.0	0.0	3.0	0.0	0.0	0.0	1.0	4.0	1.0	0.0	1.0	0.0	0.0	1.0	2.0	1.0	1.0	2.0	0.0	2.0	0.0	2.0	1.0	0.0	1.0	0.0	0.0	0.0	0.0	0.0	0.0	0.0	1.0	0.0	0.0	0.0
1328	6.0	10.0	2.0	3.0	5.0	9.0	2.0	1.0	5.0	0.0	1.0	3.0	2.0	2.0	5.0	3.0	2.0	0.0	2.0	6.0	5.0	1.0	8.0	7.0	5.0	1.0	12.0	7.0	3.0	3.0	4.0	5.0	3.0	3.0	2.0	7.0	1.0	4.0	0.0	7.0	2.0	0.0	4.0	3.0	1.0	3.0	3.0	9.0	6.0
1329	1.0	0.0	0.0	0.0	0.0	0.0	1.0	0.0	0.0	0.0	0.0	0.0	0.0	0.0	1.0	0.0	1.0	0.0	0.0	1.0	0.0	0.0	0.0	0.0	1.0	0.0	0.0	0.0	0.0	0.0	0.0	0.0	0.0	0.0	0.0	1.0	1.0	0.0	0.0	0.0	0.0	0.0	0.0	0.0	1.0	1.0	0.0	0.0	0.0
1330	1.0	1.0	2.0	0.0	2.0	1.0	0.0	0.0	1.0	0.0	0.0	1.0	0.0	1.0	3.0	0.0	0.0	2.0	0.0	0.0	2.0	2.0	0.0	0.0	4.0	2.0	1.0	1.0	1.0	2.0	6.0	2.0	0.0	0.0	2.0	0.0	6.0	3.0	1.0	2.0	0.0	3.0	3.0	6.0	1.0	0.0	0.0	1.0	0.0
1331	0.0	0.0	1.0	0.0	0.0	0.0	1.0	0.0	1.0	3.0	0.0	1.0	0.0	0.0	4.0	0.0	0.0	1.0	1.0	3.0	1.0	0.0	0.0	2.0	1.0	1.0	3.0	3.0	0.0	0.0	0.0	2.0	1.0	7.0	5.0	1.0	0.0	0.0	1.0	1.0	5.0	3.0	1.0	0.0	0.0	0.0	0.0	0.0	10.0
1332	0.0	0.0	0.0	0.0	0.0	0.0	0.0	0.0	1.0	0.0	1.0	0.0	0.0	0.0	0.0	0.0	0.0	0.0	0.0	0.0	0.0	0.0	0.0	0.0	0.0	0.0	0.0	0.0	0.0	0.0	0.0	0.0	0.0	0.0	0.0	0.0	0.0	0.0	0.0	0.0	0.0	0.0	0.0	0.0	0.0	0.0	0.0	0.0	0.0
1333	1.0	2.0	0.0	2.0	1.0	1.0	0.0	0.0	0.0	1.0	0.0	1.0	0.0	0.0	1.0	1.0	1.0	1.0	0.0	1.0	0.0	2.0	0.0	6.0	2.0	0.0	1.0	0.0	0.0	0.0	0.0	0.0	0.0	0.0	0.0	0.0	1.0	0.0	0.0	1.0	0.0	1.0	0.0	0.0	0.0	0.0	0.0	0.0	0.0
1334	0.0	0.0	0.0	0.0	1.0	0.0	0.0	0.0	0.0	0.0	0.0	0.0	0.0	0.0	0.0	0.0	0.0	0.0	0.0	1.0	0.0	0.0	0.0	0.0	0.0	0.0	0.0	0.0	0.0	0.0	0.0	0.0	0.0	0.0	0.0	0.0	1.0	0.0	0.0	0.0	0.0	0.0	0.0	0.0	1.0	0.0	0.0	0.0	0.0
1335	2.0	2.0	1.0	0.0	1.0	2.0	1.0	0.0	1.0	1.0	0.0	1.0	1.0	1.0	0.0	0.0	0.0	0.0	0.0	2.0	2.0	0.0	2.0	0.0	1.0	0.0	1.0	0.0	1.0	0.0	0.0	1.0	0.0	1.0	0.0	0.0	0.0	1.0	0.0	2.0	0.0	1.0	1.0	0.0	0.0	0.0	0.0	0.0	0.0
1336	0.0	0.0	0.0	0.0	1.0	1.0	1.0	0.0	0.0	0.0	0.0	1.0	0.0	1.0	0.0	0.0	3.0	0.0	0.0	1.0	0.0	0.0	0.0	0.0	1.0	0.0	0.0	0.0	0.0	0.0	0.0	0.0	0.0	0.0	2.0	0.0	0.0	0.0	0.0	1.0	0.0	0.0	0.0	0.0	0.0	0.0	1.0	0.0	2.0
1337	2.0	1.0	2.0	2.0	0.0	1.0	0.0	0.0	21.0	2.0	0.0	0.0	0.0	0.0	1.0	1.0	0.0	0.0	0.0	2.0	2.0	0.0	3.0	1.0	1.0	0.0	0.0	0.0	0.0	0.0	0.0	4.0	3.0	2.0	26.0	11.0	0.0	1.0	3.0	0.0	3.0	6.0	0.0	0.0	1.0	1.0	0.0	0.0	4.0
1338	0.0	3.0	0.0	0.0	1.0	1.0	0.0	0.0	0.0	0.0	0.0	1.0	0.0	1.0	0.0	1.0	0.0	0.0	3.0	2.0	1.0	2.0	1.0	0.0	1.0	0.0	2.0	0.0	2.0	1.0	2.0	1.0	0.0	0.0	0.0	0.0	0.0	0.0	0.0	0.0	0.0	0.0	0.0	1.0	0.0	0.0	0.0	0.0	0.0
1339	1.0	1.0	0.0	0.0	0.0	0.0	0.0	0.0	0.0	0.0	0.0	0.0	0.0	0.0	0.0	0.0	0.0	0.0	0.0	0.0	0.0	0.0	0.0	1.0	1.0	1.0	0.0	0.0	0.0	0.0	0.0	0.0	0.0	0.0	0.0	0.0	0.0	1.0	0.0	0.0	0.0	0.0	1.0	0.0	0.0	0.0	0.0	0.0	0.0
1340	1.0	0.0	2.0	0.0	0.0	1.0	0.0	0.0	0.0	0.0	0.0	0.0	0.0	0.0	0.0	0.0	0.0	0.0	0.0	2.0	1.0	1.0	1.0	0.0	0.0	1.0	0.0	0.0	2.0	1.0	0.0	0.0	0.0	0.0	0.0	0.0	2.0	0.0	0.0	0.0	2.0	0.0	3.0	1.0	0.0	6.0	0.0	2.0	0.0
1341	0.0	0.0	0.0	1.0	0.0	0.0	1.0	0.0	0.0	2.0	0.0	2.0	0.0	1.0	0.0	0.0	0.0	1.0	2.0	4.0	0.0	0.0	0.0	2.0	0.0	0.0	0.0	0.0	0.0	0.0	0.0	0.0	0.0	0.0	0.0	0.0	0.0	0.0	0.0	0.0	0.0	1.0	0.0	0.0	0.0	3.0	0.0	2.0	0.0
1342	1.0	0.0	0.0	0.0	1.0	0.0	1.0	0.0	1.0	0.0	0.0	0.0	1.0	0.0	0.0	2.0	0.0	2.0	0.0	2.0	2.0	2.0	0.0	1.0	0.0	0.0	0.0	0.0	0.0	0.0	2.0	0.0	0.0	0.0	0.0	0.0	1.0	0.0	0.0	0.0	0.0	0.0	2.0	3.0	4.0	0.0	0.0	0.0	0.0
1343	0.0	0.0	0.0	0.0	0.0	0.0	0.0	1.0	0.0	0.0	1.0	0.0	0.0	0.0	0.0	1.0	1.0	0.0	0.0	0.0	0.0	1.0	0.0	0.0	0.0	0.0	0.0	0.0	0.0	0.0	0.0	1.0	1.0	1.0	1.0	1.0	0.0	0.0	1.0	1.0	0.0	0.0	0.0	0.0	2.0	1.0	0.0	1.0	0.0
1344	2.0	1.0	10.0	9.0	1.0	2.0	0.0	4.0	3.0	9.0	4.0	1.0	1.0	2.0	1.0	2.0	5.0	2.0	0.0	9.0	4.0	1.0	2.0	3.0	5.0	4.0	1.0	6.0	2.0	2.0	2.0	5.0	7.0	4.0	14.0	17.0	3.0	0.0	1.0	1.0	16.0	8.0	2.0	3.0	4.0	2.0	4.0	1.0	3.0
1345	0.0	0.0	0.0	0.0	0.0	1.0	0.0	0.0	0.0	0.0	4.0	2.0	1.0	4.0	2.0	0.0	7.0	13.0	0.0	1.0	0.0	0.0	0.0	0.0	0.0	1.0	0.0	2.0	0.0	2.0	0.0	0.0	0.0	0.0	0.0	1.0	5.0	8.0	2.0	1.0	0.0	12.0	0.0	0.0	0.0	0.0	0.0	0.0	0.0
1346	0.0	0.0	0.0	0.0	0.0	0.0	0.0	0.0	0.0	0.0	0.0	0.0	0.0	0.0	0.0	0.0	0.0	0.0	0.0	0.0	0.0	1.0	0.0	0.0	0.0	0.0	0.0	1.0	0.0	0.0	0.0	0.0	0.0	0.0	0.0	0.0	1.0	0.0	0.0	0.0	0.0	0.0	0.0	0.0	0.0	0.0	0.0	0.0	0.0
1347	3.0	1.0	1.0	1.0	1.0	0.0	0.0	1.0	0.0	0.0	0.0	0.0	0.0	0.0	0.0	0.0	1.0	1.0	0.0	1.0	2.0	2.0	0.0	1.0	0.0	0.0	1.0	0.0	2.0	1.0	0.0	0.0	1.0	3.0	0.0	0.0	0.0	1.0	0.0	0.0	0.0	0.0	0.0	0.0	0.0	0.0	3.0	0.0	1.0
1348	4.0	3.0	1.0	9.0	5.0	7.0	15.0	0.0	2.0	0.0	0.0	1.0	0.0	3.0	0.0	4.0	0.0	6.0	1.0	8.0	4.0	1.0	4.0	2.0	2.0	1.0	7.0	6.0	3.0	1.0	1.0	8.0	4.0	4.0	3.0	8.0	0.0	1.0	3.0	0.0	1.0	4.0	2.0	0.0	2.0	1.0	1.0	1.0	7.0
1349	0.0	0.0	0.0	0.0	1.0	0.0	0.0	0.0	0.0	1.0	0.0	1.0	0.0	2.0	0.0	0.0	0.0	0.0	0.0	1.0	0.0	0.0	0.0	0.0	0.0	1.0	1.0	0.0	0.0	0.0	0.0	3.0	1.0	1.0	0.0	2.0	1.0	0.0	0.0	0.0	0.0	1.0	0.0	0.0	0.0	0.0	0.0	0.0	0.0
1350	0.0	0.0	0.0	0.0	0.0	0.0	0.0	0.0	0.0	0.0	0.0	0.0	0.0	0.0	0.0	0.0	0.0	0.0	0.0	1.0	0.0	0.0	0.0	0.0	1.0	0.0	0.0	0.0	1.0	0.0	0.0	0.0	0.0	0.0	0.0	0.0	0.0	0.0	0.0	0.0	0.0	0.0	0.0	0.0	0.0	0.0	1.0	0.0	0.0
1351	0.0	2.0	4.0	1.0	8.0	4.0	8.0	0.0	1.0	0.0	1.0	0.0	0.0	1.0	4.0	5.0	0.0	3.0	3.0	4.0	2.0	5.0	1.0	0.0	1.0	4.0	2.0	2.0	1.0	0.0	2.0	0.0	0.0	0.0	1.0	2.0	3.0	1.0	0.0	0.0	0.0	3.0	0.0	3.0	1.0	0.0	0.0	1.0	1.0
1352	1.0	0.0	2.0	1.0	3.0	3.0	1.0	1.0	3.0	0.0	0.0	1.0	1.0	1.0	1.0	1.0	0.0	0.0	4.0	1.0	3.0	8.0	1.0	1.0	1.0	0.0	2.0	1.0	1.0	1.0	2.0	2.0	0.0	0.0	2.0	4.0	0.0	4.0	0.0	1.0	0.0	1.0	2.0	3.0	0.0	1.0	0.0	2.0	1.0
1353	1.0	1.0	3.0	3.0	1.0	4.0	1.0	1.0	4.0	0.0	1.0	1.0	1.0	2.0	3.0	1.0	1.0	1.0	3.0	3.0	3.0	1.0	2.0	1.0	1.0	1.0	0.0	2.0	0.0	1.0	1.0	0.0	0.0	2.0	0.0	2.0	1.0	2.0	0.0	1.0	0.0	4.0	0.0	3.0	0.0	1.0	2.0	0.0	0.0
1354	1.0	0.0	5.0	0.0	1.0	2.0	0.0	0.0	0.0	0.0	0.0	1.0	0.0	0.0	1.0	0.0	0.0	0.0	0.0	1.0	5.0	0.0	1.0	2.0	0.0	0.0	0.0	0.0	0.0	1.0	0.0	0.0	0.0	0.0	0.0	2.0	0.0	0.0	0.0	0.0	0.0	1.0	2.0	1.0	0.0	0.0	0.0	2.0	0.0
1355	0.0	0.0	0.0	0.0	0.0	0.0	0.0	0.0	0.0	0.0	0.0	0.0	0.0	0.0	0.0	0.0	0.0	0.0	0.0	0.0	0.0	0.0	0.0	0.0	0.0	0.0	0.0	0.0	0.0	0.0	0.0	1.0	0.0	0.0	0.0	0.0	0.0	0.0	0.0	0.0	0.0	0.0	0.0	0.0	0.0	0.0	0.0	1.0	0.0
1356	0.0	0.0	0.0	0.0	0.0	0.0	0.0	0.0	0.0	0.0	0.0	0.0	0.0	0.0	0.0	0.0	0.0	0.0	0.0	1.0	7.0	1.0	1.0	1.0	0.0	0.0	0.0	0.0	0.0	0.0	0.0	0.0	0.0	0.0	0.0	0.0	1.0	0.0	2.0	6.0	4.0	5.0	1.0	2.0	1.0	3.0	12.0	2.0	0.0
1357	0.0	0.0	0.0	0.0	0.0	0.0	0.0	0.0	0.0	0.0	0.0	0.0	0.0	0.0	0.0	0.0	0.0	0.0	0.0	1.0	0.0	0.0	0.0	0.0	0.0	0.0	0.0	0.0	0.0	2.0	0.0	0.0	0.0	0.0	0.0	0.0	0.0	0.0	0.0	0.0	0.0	1.0	0.0	0.0	0.0	0.0	0.0	0.0	0.0
1358	0.0	0.0	0.0	0.0	0.0	0.0	0.0	0.0	0.0	0.0	0.0	0.0	0.0	0.0	0.0	0.0	0.0	0.0	2.0	0.0	1.0	0.0	0.0	2.0	2.0	4.0	0.0	1.0	1.0	3.0	2.0	3.0	0.0	2.0	0.0	1.0	0.0	1.0	7.0	1.0	1.0	1.0	0.0	1.0	6.0	6.0	1.0	0.0	0.0
1359	0.0	0.0	0.0	0.0	1.0	0.0	0.0	0.0	0.0	0.0	0.0	0.0	0.0	0.0	0.0	1.0	0.0	0.0	0.0	0.0	1.0	0.0	0.0	0.0	0.0	0.0	0.0	1.0	1.0	0.0	0.0	0.0	0.0	0.0	0.0	1.0	0.0	0.0	1.0	0.0	0.0	1.0	0.0	0.0	0.0	0.0	0.0	0.0	0.0
1360	32.0	5.0	7.0	0.0	1.0	1.0	9.0	1.0	0.0	9.0	2.0	7.0	2.0	2.0	1.0	1.0	0.0	3.0	0.0	3.0	9.0	0.0	1.0	2.0	4.0	1.0	0.0	12.0	1.0	5.0	0.0	124.0	0.0	14.0	13.0	41.0	4.0	0.0	3.0	3.0	1.0	8.0	2.0	0.0	6.0	85.0	1.0	1.0	4.0
1361	0.0	1.0	1.0	0.0	0.0	1.0	1.0	0.0	1.0	0.0	4.0	0.0	0.0	1.0	0.0	1.0	0.0	1.0	1.0	2.0	0.0	0.0	0.0	2.0	0.0	1.0	0.0	0.0	0.0	2.0	1.0	0.0	2.0	2.0	2.0	1.0	0.0	0.0	0.0	1.0	0.0	0.0	0.0	1.0	3.0	1.0	2.0	1.0	0.0
1362	6.0	1.0	1.0	7.0	1.0	1.0	3.0	2.0	0.0	1.0	0.0	1.0	0.0	0.0	2.0	0.0	0.0	0.0	1.0	1.0	4.0	0.0	0.0	1.0	2.0	1.0	2.0	10.0	0.0	2.0	2.0	1.0	0.0	4.0	2.0	9.0	1.0	1.0	7.0	2.0	3.0	2.0	0.0	0.0	0.0	2.0	9.0	4.0	4.0
1363	0.0	0.0	0.0	0.0	0.0	0.0	0.0	0.0	0.0	0.0	0.0	0.0	0.0	0.0	0.0	0.0	0.0	0.0	0.0	1.0	0.0	0.0	0.0	0.0	0.0	1.0	0.0	0.0	0.0	1.0	0.0	0.0	0.0	0.0	0.0	0.0	0.0	1.0	0.0	0.0	0.0	0.0	0.0	1.0	0.0	0.0	0.0	0.0	0.0
1364	0.0	0.0	1.0	2.0	1.0	0.0	0.0	0.0	0.0	0.0	0.0	1.0	0.0	1.0	1.0	0.0	1.0	0.0	0.0	1.0	0.0	0.0	0.0	1.0	0.0	0.0	1.0	0.0	0.0	0.0	0.0	1.0	0.0	0.0	0.0	0.0	0.0	0.0	0.0	0.0	0.0	0.0	1.0	0.0	0.0	0.0	0.0	1.0	0.0
1365	0.0	0.0	0.0	0.0	0.0	0.0	0.0	0.0	0.0	0.0	0.0	0.0	0.0	0.0	0.0	0.0	0.0	0.0	0.0	2.0	0.0	0.0	0.0	0.0	0.0	0.0	0.0	0.0	0.0	0.0	0.0	0.0	0.0	0.0	0.0	0.0	0.0	0.0	0.0	0.0	0.0	0.0	0.0	0.0	0.0	0.0	0.0	0.0	0.0
1366	1.0	0.0	1.0	0.0	3.0	0.0	0.0	0.0	0.0	0.0	2.0	0.0	0.0	1.0	0.0	1.0	0.0	4.0	0.0	2.0	0.0	1.0	0.0	0.0	0.0	0.0	1.0	1.0	0.0	0.0	0.0	0.0	0.0	0.0	0.0	0.0	1.0	1.0	0.0	1.0	0.0	0.0	2.0	0.0	0.0	0.0	0.0	1.0	0.0
1367	0.0	0.0	0.0	0.0	0.0	0.0	0.0	0.0	1.0	0.0	0.0	0.0	0.0	2.0	0.0	0.0	0.0	0.0	0.0	1.0	0.0	0.0	0.0	1.0	0.0	0.0	0.0	0.0	1.0	1.0	3.0	1.0	0.0	0.0	0.0	0.0	0.0	1.0	0.0	0.0	0.0	0.0	0.0	0.0	0.0	1.0	1.0	0.0	0.0
1368	0.0	0.0	0.0	1.0	0.0	1.0	1.0	0.0	0.0	0.0	0.0	0.0	0.0	0.0	1.0	3.0	1.0	0.0	0.0	0.0	0.0	0.0	0.0	2.0	0.0	1.0	1.0	0.0	0.0	0.0	2.0	0.0	0.0	0.0	0.0	0.0	1.0	0.0	0.0	0.0	0.0	0.0	0.0	1.0	0.0	0.0	0.0	0.0	0.0
1369	1.0	1.0	1.0	0.0	0.0	3.0	0.0	0.0	1.0	0.0	0.0	0.0	0.0	0.0	0.0	1.0	1.0	2.0	0.0	2.0	2.0	0.0	1.0	0.0	1.0	0.0	2.0	0.0	0.0	1.0	0.0	0.0	0.0	0.0	0.0	0.0	1.0	0.0	0.0	1.0	0.0	0.0	2.0	0.0	0.0	0.0	1.0	4.0	1.0
1370	1.0	2.0	2.0	0.0	0.0	2.0	0.0	3.0	1.0	6.0	1.0	1.0	0.0	13.0	3.0	2.0	1.0	3.0	0.0	3.0	1.0	0.0	6.0	1.0	0.0	0.0	2.0	16.0	0.0	0.0	1.0	6.0	1.0	1.0	3.0	3.0	5.0	0.0	8.0	1.0	11.0	3.0	3.0	0.0	2.0	8.0	10.0	2.0	0.0
1371	0.0	0.0	0.0	0.0	0.0	0.0	0.0	0.0	0.0	0.0	0.0	0.0	0.0	0.0	0.0	0.0	0.0	0.0	0.0	1.0	0.0	0.0	0.0	0.0	0.0	0.0	0.0	0.0	0.0	0.0	0.0	0.0	0.0	0.0	0.0	0.0	0.0	0.0	0.0	0.0	0.0	0.0	1.0	0.0	0.0	1.0	0.0	0.0	0.0
1372	0.0	1.0	2.0	0.0	0.0	1.0	0.0	0.0	0.0	0.0	0.0	0.0	0.0	0.0	0.0	0.0	2.0	0.0	0.0	1.0	0.0	0.0	0.0	0.0	0.0	0.0	0.0	1.0	0.0	0.0	0.0	0.0	0.0	0.0	0.0	0.0	0.0	0.0	0.0	0.0	0.0	0.0	0.0	0.0	0.0	0.0	1.0	0.0	2.0
1373	0.0	0.0	0.0	0.0	0.0	1.0	0.0	0.0	0.0	0.0	2.0	0.0	1.0	2.0	0.0	2.0	0.0	1.0	0.0	0.0	1.0	0.0	1.0	0.0	0.0	0.0	0.0	1.0	0.0	1.0	1.0	0.0	0.0	0.0	0.0	0.0	0.0	0.0	2.0	0.0	0.0	0.0	0.0	0.0	1.0	0.0	0.0	0.0	0.0
1374	0.0	0.0	0.0	0.0	1.0	0.0	0.0	0.0	0.0	0.0	0.0	0.0	0.0	0.0	0.0	0.0	0.0	0.0	0.0	1.0	0.0	0.0	0.0	0.0	0.0	0.0	0.0	0.0	0.0	0.0	0.0	0.0	0.0	0.0	0.0	0.0	0.0	0.0	1.0	1.0	0.0	0.0	0.0	0.0	0.0	0.0	0.0	0.0	0.0
1375	0.0	4.0	0.0	1.0	2.0	2.0	1.0	0.0	1.0	0.0	0.0	0.0	0.0	2.0	0.0	0.0	0.0	1.0	0.0	1.0	2.0	0.0	0.0	1.0	0.0	0.0	0.0	2.0	0.0	0.0	0.0	3.0	5.0	4.0	5.0	4.0	0.0	0.0	1.0	2.0	0.0	0.0	0.0	0.0	0.0	3.0	0.0	0.0	3.0
1376	0.0	0.0	0.0	0.0	0.0	1.0	0.0	0.0	0.0	0.0	0.0	0.0	1.0	0.0	0.0	0.0	1.0	0.0	0.0	1.0	0.0	0.0	0.0	0.0	0.0	0.0	0.0	0.0	0.0	0.0	1.0	0.0	0.0	0.0	1.0	0.0	0.0	1.0	0.0	0.0	0.0	0.0	0.0	0.0	0.0	0.0	0.0	0.0	1.0
1377	0.0	0.0	0.0	0.0	0.0	0.0	0.0	0.0	0.0	0.0	0.0	0.0	1.0	0.0	0.0	0.0	0.0	0.0	0.0	1.0	0.0	0.0	0.0	0.0	0.0	0.0	0.0	0.0	0.0	0.0	0.0	0.0	0.0	0.0	0.0	0.0	0.0	0.0	0.0	0.0	1.0	0.0	0.0	0.0	0.0	0.0	0.0	0.0	0.0
1378	0.0	0.0	0.0	0.0	0.0	0.0	0.0	0.0	1.0	0.0	0.0	0.0	0.0	0.0	0.0	0.0	0.0	0.0	0.0	1.0	0.0	0.0	0.0	0.0	0.0	0.0	0.0	1.0	1.0	2.0	0.0	0.0	0.0	0.0	0.0	0.0	3.0	0.0	0.0	0.0	0.0	0.0	0.0	1.0	0.0	2.0	1.0	0.0	0.0
1379	0.0	2.0	1.0	0.0	0.0	0.0	2.0	0.0	0.0	1.0	1.0	2.0	0.0	0.0	1.0	2.0	0.0	0.0	0.0	1.0	1.0	0.0	1.0	0.0	0.0	0.0	1.0	1.0	1.0	0.0	0.0	4.0	0.0	2.0	1.0	1.0	0.0	0.0	1.0	0.0	0.0	0.0	0.0	0.0	2.0	0.0	0.0	1.0	0.0
1380	0.0	0.0	0.0	0.0	0.0	0.0	0.0	0.0	1.0	0.0	0.0	0.0	0.0	0.0	0.0	0.0	0.0	0.0	0.0	0.0	0.0	0.0	0.0	0.0	0.0	0.0	0.0	0.0	0.0	0.0	0.0	0.0	0.0	6.0	1.0	0.0	0.0	0.0	0.0	0.0	0.0	0.0	0.0	0.0	0.0	0.0	0.0	0.0	0.0
1381	0.0	0.0	0.0	0.0	0.0	0.0	0.0	0.0	0.0	0.0	0.0	0.0	0.0	0.0	0.0	0.0	0.0	1.0	1.0	1.0	2.0	0.0	0.0	0.0	0.0	0.0	0.0	0.0	0.0	1.0	0.0	0.0	0.0	0.0	0.0	0.0	0.0	0.0	1.0	0.0	3.0	7.0	0.0	0.0	1.0	1.0	0.0	0.0	0.0
1382	0.0	0.0	0.0	0.0	1.0	2.0	0.0	0.0	0.0	0.0	0.0	0.0	0.0	0.0	0.0	0.0	1.0	1.0	0.0	0.0	1.0	0.0	1.0	0.0	0.0	1.0	0.0	0.0	0.0	0.0	0.0	1.0	0.0	1.0	0.0	0.0	0.0	0.0	1.0	0.0	2.0	4.0	0.0	0.0	0.0	1.0	3.0	0.0	0.0
1384	2.0	1.0	0.0	0.0	0.0	0.0	0.0	0.0	0.0	2.0	0.0	0.0	0.0	0.0	1.0	0.0	0.0	0.0	0.0	1.0	0.0	0.0	1.0	0.0	2.0	1.0	0.0	0.0	0.0	0.0	0.0	1.0	1.0	0.0	0.0	0.0	0.0	0.0	0.0	0.0	0.0	0.0	1.0	0.0	0.0	0.0	0.0	0.0	2.0
1385	0.0	0.0	1.0	0.0	0.0	0.0	1.0	0.0	0.0	2.0	0.0	1.0	0.0	3.0	0.0	0.0	4.0	1.0	0.0	1.0	0.0	1.0	0.0	1.0	0.0	0.0	2.0	3.0	0.0	0.0	1.0	0.0	6.0	0.0	0.0	0.0	1.0	0.0	0.0	3.0	5.0	0.0	0.0	0.0	0.0	0.0	0.0	0.0	2.0
1386	1.0	0.0	1.0	0.0	0.0	0.0	0.0	0.0	0.0	0.0	0.0	0.0	0.0	0.0	1.0	0.0	1.0	0.0	0.0	1.0	1.0	1.0	1.0	0.0	3.0	0.0	2.0	1.0	0.0	2.0	4.0	1.0	0.0	0.0	1.0	0.0	2.0	0.0	1.0	0.0	0.0	0.0	0.0	1.0	0.0	1.0	1.0	0.0	0.0
1387	1.0	0.0	9.0	7.0	0.0	0.0	2.0	0.0	0.0	6.0	1.0	1.0	5.0	10.0	2.0	3.0	0.0	0.0	1.0	4.0	5.0	0.0	1.0	1.0	3.0	3.0	0.0	7.0	0.0	0.0	0.0	7.0	13.0	1.0	16.0	7.0	4.0	2.0	8.0	4.0	16.0	2.0	2.0	0.0	5.0	35.0	1.0	24.0	0.0
1388	22.0	5.0	0.0	0.0	1.0	0.0	50.0	121.0	123.0	0.0	0.0	7.0	104.0	12.0	41.0	22.0	42.0	31.0	2.0	188.0	3.0	12.0	2.0	0.0	14.0	35.0	1.0	76.0	57.0	33.0	316.0	13.0	4.0	1.0	2.0	20.0	794.0	129.0	2.0	35.0	33.0	3.0	0.0	143.0	38.0	98.0	3.0	0.0	1.0
1389	5.0	2.0	3.0	4.0	0.0	3.0	3.0	1.0	2.0	6.0	7.0	4.0	2.0	3.0	3.0	8.0	4.0	4.0	2.0	3.0	4.0	3.0	5.0	7.0	6.0	5.0	3.0	0.0	4.0	3.0	1.0	1.0	3.0	0.0	0.0	0.0	6.0	3.0	2.0	1.0	1.0	1.0	3.0	5.0	0.0	1.0	1.0	0.0	0.0
1390	2.0	3.0	1.0	1.0	1.0	2.0	0.0	0.0	1.0	0.0	1.0	1.0	2.0	0.0	1.0	0.0	0.0	0.0	0.0	4.0	2.0	0.0	1.0	0.0	2.0	0.0	0.0	0.0	1.0	2.0	0.0	0.0	0.0	0.0	0.0	0.0	1.0	0.0	0.0	0.0	1.0	1.0	3.0	2.0	0.0	1.0	0.0	4.0	1.0
1391	0.0	2.0	0.0	1.0	2.0	1.0	2.0	1.0	0.0	0.0	2.0	1.0	0.0	0.0	0.0	1.0	0.0	0.0	0.0	1.0	0.0	0.0	1.0	0.0	0.0	1.0	1.0	0.0	1.0	1.0	0.0	0.0	0.0	2.0	1.0	0.0	0.0	0.0	0.0	0.0	1.0	0.0	0.0	1.0	0.0	1.0	2.0	1.0	1.0
1392	0.0	0.0	0.0	0.0	1.0	0.0	0.0	0.0	0.0	0.0	0.0	0.0	0.0	0.0	0.0	0.0	1.0	0.0	0.0	1.0	0.0	0.0	0.0	0.0	0.0	0.0	0.0	0.0	0.0	0.0	0.0	0.0	0.0	0.0	0.0	0.0	0.0	0.0	0.0	0.0	0.0	0.0	0.0	0.0	0.0	0.0	0.0	0.0	0.0
1393	0.0	0.0	0.0	1.0	0.0	0.0	0.0	0.0	0.0	0.0	0.0	0.0	0.0	0.0	0.0	0.0	0.0	1.0	0.0	2.0	1.0	0.0	0.0	2.0	0.0	1.0	0.0	1.0	0.0	0.0	0.0	1.0	0.0	0.0	0.0	0.0	0.0	0.0	1.0	1.0	0.0	1.0	3.0	1.0	0.0	2.0	3.0	2.0	0.0
1394	1.0	11.0	1.0	16.0	3.0	0.0	2.0	2.0	0.0	2.0	2.0	0.0	9.0	1.0	0.0	0.0	0.0	27.0	0.0	3.0	5.0	9.0	16.0	2.0	1.0	0.0	0.0	0.0	2.0	5.0	0.0	0.0	3.0	1.0	15.0	0.0	0.0	0.0	0.0	0.0	0.0	1.0	27.0	0.0	4.0	1.0	2.0	8.0	1.0
1395	0.0	0.0	0.0	0.0	0.0	0.0	0.0	1.0	0.0	0.0	0.0	1.0	0.0	1.0	0.0	0.0	1.0	2.0	1.0	2.0	1.0	1.0	0.0	10.0	0.0	0.0	0.0	1.0	0.0	0.0	0.0	1.0	1.0	1.0	1.0	0.0	1.0	0.0	0.0	0.0	0.0	1.0	0.0	1.0	1.0	0.0	0.0	0.0	0.0
1396	2.0	2.0	0.0	0.0	0.0	1.0	0.0	0.0	0.0	0.0	0.0	0.0	0.0	0.0	1.0	1.0	0.0	0.0	0.0	1.0	0.0	0.0	0.0	1.0	0.0	0.0	0.0	0.0	0.0	0.0	0.0	3.0	0.0	0.0	0.0	0.0	0.0	0.0	0.0	0.0	0.0	0.0	1.0	0.0	0.0	0.0	0.0	1.0	1.0
1397	1.0	0.0	1.0	0.0	0.0	0.0	2.0	0.0	0.0	0.0	0.0	0.0	0.0	1.0	0.0	0.0	0.0	0.0	0.0	0.0	0.0	0.0	0.0	1.0	1.0	2.0	1.0	1.0	3.0	0.0	1.0	1.0	0.0	0.0	1.0	0.0	1.0	1.0	0.0	0.0	1.0	0.0	2.0	0.0	2.0	1.0	0.0	0.0	1.0
1398	1.0	5.0	0.0	2.0	1.0	2.0	2.0	1.0	1.0	0.0	4.0	0.0	0.0	0.0	0.0	2.0	0.0	3.0	1.0	2.0	0.0	2.0	0.0	1.0	3.0	4.0	1.0	1.0	3.0	1.0	0.0	1.0	0.0	0.0	0.0	1.0	1.0	1.0	0.0	0.0	1.0	0.0	4.0	9.0	0.0	1.0	0.0	6.0	7.0
1399	0.0	0.0	1.0	0.0	0.0	1.0	0.0	0.0	0.0	0.0	0.0	0.0	0.0	0.0	0.0	0.0	0.0	0.0	0.0	1.0	0.0	0.0	0.0	0.0	0.0	0.0	0.0	0.0	0.0	0.0	0.0	0.0	0.0	0.0	0.0	0.0	0.0	0.0	0.0	0.0	0.0	0.0	0.0	0.0	1.0	0.0	0.0	0.0	0.0
1400	2.0	0.0	1.0	1.0	3.0	0.0	2.0	4.0	3.0	2.0	0.0	2.0	1.0	0.0	2.0	0.0	2.0	3.0	0.0	3.0	2.0	0.0	0.0	1.0	1.0	1.0	3.0	1.0	0.0	6.0	1.0	3.0	2.0	2.0	5.0	5.0	1.0	4.0	1.0	2.0	3.0	0.0	0.0	3.0	3.0	3.0	4.0	0.0	1.0
1401	0.0	0.0	0.0	0.0	1.0	0.0	1.0	0.0	0.0	0.0	0.0	0.0	0.0	0.0	0.0	0.0	0.0	0.0	1.0	1.0	0.0	1.0	0.0	0.0	0.0	1.0	0.0	0.0	0.0	0.0	0.0	0.0	0.0	0.0	0.0	0.0	0.0	0.0	0.0	0.0	0.0	1.0	0.0	0.0	1.0	0.0	0.0	0.0	0.0
1402	0.0	2.0	4.0	1.0	5.0	2.0	1.0	0.0	0.0	0.0	2.0	0.0	0.0	0.0	0.0	2.0	0.0	3.0	0.0	2.0	0.0	3.0	1.0	1.0	0.0	0.0	0.0	1.0	2.0	1.0	0.0	0.0	0.0	0.0	3.0	0.0	0.0	0.0	0.0	1.0	1.0	2.0	1.0	1.0	0.0	1.0	0.0	0.0	0.0
1403	0.0	4.0	1.0	0.0	0.0	0.0	0.0	1.0	0.0	1.0	1.0	2.0	0.0	0.0	0.0	0.0	3.0	3.0	0.0	3.0	0.0	0.0	1.0	2.0	0.0	1.0	0.0	0.0	1.0	1.0	1.0	0.0	1.0	2.0	0.0	0.0	1.0	0.0	1.0	0.0	1.0	0.0	0.0	0.0	0.0	0.0	1.0	1.0	0.0
1404	1.0	0.0	0.0	0.0	1.0	1.0	0.0	0.0	1.0	0.0	1.0	0.0	1.0	0.0	0.0	0.0	0.0	0.0	0.0	0.0	1.0	0.0	0.0	2.0	1.0	0.0	0.0	1.0	2.0	0.0	1.0	1.0	1.0	0.0	0.0	0.0	0.0	0.0	0.0	0.0	3.0	1.0	0.0	1.0	1.0	1.0	0.0	1.0	0.0
1405	0.0	3.0	0.0	2.0	0.0	1.0	2.0	0.0	0.0	0.0	0.0	0.0	0.0	0.0	0.0	0.0	0.0	0.0	0.0	2.0	0.0	0.0	0.0	3.0	1.0	0.0	0.0	1.0	0.0	1.0	0.0	0.0	0.0	1.0	0.0	0.0	0.0	0.0	0.0	0.0	0.0	0.0	0.0	0.0	0.0	0.0	0.0	0.0	0.0
1406	1.0	2.0	10.0	3.0	6.0	7.0	1.0	0.0	0.0	0.0	0.0	0.0	0.0	0.0	0.0	0.0	0.0	0.0	1.0	1.0	3.0	1.0	2.0	1.0	0.0	0.0	2.0	0.0	3.0	0.0	1.0	0.0	0.0	0.0	0.0	0.0	0.0	0.0	0.0	0.0	1.0	0.0	1.0	1.0	2.0	0.0	4.0	0.0	2.0
1407	2.0	0.0	0.0	2.0	0.0	1.0	0.0	0.0	0.0	0.0	0.0	0.0	0.0	6.0	4.0	1.0	2.0	4.0	0.0	1.0	1.0	0.0	2.0	0.0	0.0	1.0	1.0	0.0	0.0	0.0	3.0	0.0	1.0	0.0	0.0	0.0	1.0	3.0	6.0	0.0	0.0	0.0	0.0	0.0	0.0	0.0	0.0	1.0	0.0
1408	12.0	9.0	0.0	8.0	9.0	1.0	18.0	6.0	10.0	7.0	9.0	16.0	14.0	8.0	13.0	9.0	9.0	21.0	1.0	2.0	1.0	1.0	1.0	1.0	31.0	13.0	1.0	3.0	24.0	32.0	26.0	2.0	0.0	4.0	12.0	2.0	7.0	9.0	4.0	22.0	0.0	0.0	1.0	1.0	1.0	1.0	3.0	1.0	1.0
1409	0.0	0.0	0.0	0.0	0.0	0.0	0.0	0.0	0.0	0.0	0.0	0.0	0.0	1.0	0.0	0.0	0.0	0.0	0.0	2.0	0.0	0.0	0.0	0.0	0.0	0.0	0.0	0.0	1.0	0.0	0.0	0.0	1.0	1.0	5.0	5.0	5.0	2.0	3.0	7.0	2.0	0.0	0.0	0.0	1.0	0.0	1.0	0.0	1.0
1410	1.0	2.0	1.0	0.0	2.0	1.0	1.0	2.0	0.0	1.0	2.0	2.0	0.0	0.0	0.0	0.0	0.0	2.0	0.0	3.0	0.0	4.0	1.0	3.0	3.0	1.0	2.0	0.0	1.0	0.0	0.0	1.0	0.0	0.0	0.0	0.0	1.0	0.0	1.0	1.0	3.0	0.0	1.0	0.0	0.0	2.0	0.0	2.0	1.0
1411	0.0	0.0	0.0	0.0	2.0	0.0	0.0	0.0	0.0	0.0	1.0	0.0	1.0	1.0	0.0	0.0	1.0	0.0	0.0	0.0	0.0	0.0	0.0	0.0	0.0	0.0	0.0	0.0	0.0	1.0	0.0	0.0	0.0	0.0	0.0	0.0	0.0	0.0	1.0	0.0	0.0	1.0	0.0	0.0	0.0	0.0	1.0	0.0	1.0
1412	5.0	4.0	1.0	1.0	4.0	6.0	9.0	1.0	0.0	1.0	2.0	2.0	1.0	2.0	6.0	6.0	1.0	2.0	3.0	2.0	0.0	1.0	0.0	1.0	1.0	0.0	2.0	0.0	2.0	0.0	6.0	3.0	1.0	1.0	7.0	0.0	1.0	4.0	0.0	0.0	0.0	0.0	3.0	9.0	0.0	4.0	0.0	0.0	0.0
1413	1.0	0.0	0.0	0.0	0.0	0.0	0.0	0.0	0.0	0.0	0.0	0.0	0.0	0.0	0.0	0.0	0.0	0.0	0.0	3.0	0.0	0.0	0.0	0.0	1.0	0.0	0.0	1.0	0.0	0.0	0.0	0.0	0.0	0.0	0.0	0.0	1.0	2.0	0.0	0.0	0.0	0.0	0.0	0.0	0.0	1.0	0.0	0.0	0.0
1414	2.0	1.0	0.0	1.0	2.0	0.0	0.0	1.0	0.0	0.0	2.0	2.0	0.0	3.0	2.0	0.0	2.0	4.0	0.0	1.0	1.0	1.0	0.0	0.0	0.0	0.0	1.0	2.0	3.0	0.0	0.0	0.0	0.0	0.0	0.0	1.0	0.0	2.0	4.0	0.0	1.0	2.0	0.0	1.0	4.0	0.0	2.0	0.0	0.0
1415	0.0	0.0	0.0	0.0	1.0	0.0	0.0	0.0	2.0	0.0	0.0	0.0	0.0	0.0	0.0	0.0	0.0	0.0	0.0	1.0	0.0	0.0	0.0	0.0	1.0	0.0	0.0	1.0	1.0	0.0	1.0	0.0	1.0	0.0	0.0	0.0	0.0	0.0	0.0	0.0	1.0	1.0	0.0	0.0	0.0	0.0	0.0	0.0	0.0
1416	21.0	13.0	12.0	16.0	5.0	28.0	1.0	13.0	29.0	7.0	28.0	16.0	11.0	5.0	14.0	9.0	14.0	21.0	12.0	20.0	9.0	29.0	25.0	24.0	29.0	15.0	9.0	9.0	17.0	8.0	5.0	1.0	6.0	6.0	4.0	2.0	20.0	33.0	10.0	12.0	0.0	3.0	21.0	39.0	2.0	8.0	3.0	43.0	130.0
1417	3.0	0.0	4.0	0.0	0.0	2.0	0.0	1.0	0.0	0.0	0.0	0.0	0.0	0.0	0.0	0.0	0.0	1.0	0.0	2.0	0.0	1.0	0.0	0.0	0.0	0.0	0.0	0.0	1.0	0.0	0.0	0.0	0.0	0.0	0.0	0.0	0.0	0.0	0.0	0.0	1.0	0.0	2.0	0.0	0.0	1.0	0.0	2.0	0.0
1418	0.0	0.0	0.0	0.0	0.0	0.0	0.0	2.0	0.0	1.0	0.0	1.0	3.0	0.0	0.0	0.0	4.0	1.0	0.0	1.0	2.0	0.0	0.0	0.0	0.0	0.0	0.0	0.0	0.0	0.0	0.0	0.0	1.0	14.0	0.0	3.0	1.0	1.0	1.0	0.0	5.0	1.0	0.0	2.0	0.0	0.0	0.0	0.0	0.0
1419	21.0	28.0	40.0	24.0	45.0	33.0	15.0	17.0	27.0	27.0	52.0	29.0	35.0	13.0	23.0	22.0	3.0	17.0	61.0	14.0	30.0	26.0	36.0	4.0	22.0	19.0	34.0	24.0	39.0	16.0	28.0	20.0	26.0	0.0	0.0	11.0	31.0	14.0	12.0	2.0	30.0	18.0	37.0	30.0	13.0	9.0	5.0	23.0	5.0
1420	8.0	6.0	6.0	1.0	14.0	8.0	6.0	1.0	1.0	1.0	1.0	9.0	0.0	8.0	0.0	3.0	2.0	8.0	0.0	2.0	0.0	4.0	7.0	0.0	8.0	1.0	3.0	9.0	9.0	1.0	8.0	1.0	1.0	0.0	0.0	5.0	6.0	4.0	1.0	0.0	0.0	1.0	1.0	2.0	0.0	0.0	0.0	2.0	7.0
1421	1.0	0.0	0.0	0.0	0.0	0.0	0.0	1.0	0.0	1.0	0.0	1.0	0.0	1.0	0.0	2.0	0.0	0.0	0.0	1.0	0.0	0.0	0.0	1.0	0.0	0.0	1.0	1.0	1.0	1.0	0.0	0.0	1.0	0.0	1.0	0.0	0.0	0.0	0.0	0.0	0.0	0.0	1.0	0.0	1.0	0.0	0.0	0.0	0.0
1422	0.0	0.0	1.0	0.0	0.0	0.0	0.0	0.0	0.0	0.0	1.0	0.0	0.0	0.0	0.0	0.0	0.0	0.0	0.0	1.0	0.0	0.0	0.0	0.0	1.0	0.0	0.0	0.0	0.0	0.0	0.0	0.0	1.0	0.0	0.0	0.0	0.0	0.0	0.0	0.0	0.0	0.0	0.0	1.0	0.0	0.0	0.0	0.0	0.0
1423	1.0	0.0	0.0	0.0	0.0	0.0	0.0	0.0	0.0	0.0	0.0	0.0	1.0	0.0	0.0	1.0	0.0	0.0	0.0	1.0	0.0	0.0	0.0	0.0	0.0	1.0	0.0	0.0	1.0	0.0	0.0	0.0	0.0	0.0	0.0	0.0	0.0	0.0	1.0	0.0	0.0	0.0	0.0	0.0	0.0	0.0	0.0	0.0	0.0
1424	0.0	0.0	0.0	0.0	0.0	2.0	0.0	0.0	0.0	0.0	38.0	0.0	0.0	0.0	0.0	2.0	0.0	0.0	1.0	0.0	8.0	0.0	3.0	0.0	8.0	0.0	0.0	0.0	0.0	22.0	0.0	0.0	0.0	1.0	0.0	1.0	3.0	21.0	0.0	7.0	0.0	0.0	7.0	0.0	0.0	0.0	0.0	0.0	0.0
1425	0.0	1.0	0.0	0.0	1.0	1.0	1.0	1.0	0.0	0.0	0.0	2.0	2.0	0.0	0.0	0.0	1.0	0.0	0.0	0.0	0.0	1.0	1.0	0.0	0.0	1.0	0.0	0.0	0.0	0.0	0.0	1.0	3.0	0.0	0.0	1.0	4.0	0.0	0.0	3.0	1.0	0.0	1.0	1.0	1.0	0.0	1.0	1.0	1.0
1426	24.0	2.0	2.0	15.0	4.0	11.0	10.0	1.0	3.0	0.0	0.0	4.0	11.0	22.0	0.0	6.0	8.0	0.0	0.0	6.0	2.0	0.0	0.0	0.0	32.0	2.0	0.0	5.0	19.0	40.0	20.0	1.0	0.0	1.0	6.0	24.0	3.0	1.0	20.0	2.0	3.0	6.0	20.0	1.0	0.0	0.0	6.0	109.0	0.0
1427	1.0	6.0	1.0	3.0	2.0	7.0	3.0	1.0	2.0	1.0	1.0	0.0	1.0	0.0	0.0	3.0	0.0	0.0	0.0	12.0	2.0	2.0	8.0	6.0	9.0	2.0	11.0	3.0	2.0	3.0	1.0	1.0	4.0	1.0	5.0	6.0	3.0	8.0	2.0	4.0	0.0	1.0	4.0	3.0	6.0	5.0	0.0	5.0	1.0
1428	2.0	1.0	0.0	0.0	1.0	0.0	0.0	1.0	0.0	0.0	0.0	0.0	0.0	0.0	0.0	2.0	1.0	1.0	0.0	0.0	3.0	1.0	1.0	0.0	0.0	0.0	0.0	0.0	2.0	2.0	0.0	0.0	0.0	0.0	0.0	0.0	0.0	0.0	0.0	0.0	0.0	0.0	0.0	0.0	0.0	0.0	0.0	0.0	0.0
1429	1.0	0.0	0.0	0.0	0.0	0.0	0.0	3.0	2.0	1.0	0.0	2.0	0.0	1.0	2.0	0.0	1.0	1.0	0.0	1.0	0.0	0.0	0.0	0.0	0.0	0.0	0.0	1.0	0.0	0.0	0.0	0.0	1.0	1.0	1.0	0.0	0.0	0.0	0.0	0.0	1.0	0.0	0.0	2.0	0.0	0.0	0.0	0.0	0.0
1430	0.0	0.0	0.0	0.0	0.0	0.0	2.0	1.0	0.0	0.0	0.0	0.0	0.0	0.0	0.0	0.0	0.0	0.0	0.0	1.0	1.0	0.0	0.0	0.0	0.0	0.0	0.0	0.0	0.0	0.0	1.0	0.0	0.0	0.0	0.0	0.0	0.0	0.0	0.0	0.0	1.0	0.0	0.0	0.0	0.0	0.0	0.0	0.0	0.0
1431	0.0	5.0	2.0	3.0	2.0	3.0	4.0	0.0	0.0	0.0	0.0	2.0	0.0	0.0	1.0	3.0	3.0	0.0	3.0	1.0	2.0	0.0	2.0	1.0	2.0	6.0	0.0	0.0	1.0	5.0	4.0	1.0	0.0	0.0	0.0	1.0	3.0	1.0	1.0	0.0	0.0	1.0	3.0	4.0	7.0	4.0	0.0	0.0	0.0
1432	1.0	0.0	5.0	1.0	0.0	2.0	0.0	0.0	0.0	0.0	0.0	1.0	0.0	0.0	1.0	1.0	0.0	0.0	0.0	1.0	0.0	1.0	0.0	0.0	0.0	0.0	0.0	0.0	0.0	0.0	0.0	4.0	2.0	0.0	0.0	2.0	1.0	0.0	1.0	1.0	1.0	0.0	1.0	1.0	1.0	2.0	1.0	0.0	0.0
1433	0.0	0.0	0.0	0.0	0.0	0.0	0.0	0.0	0.0	0.0	0.0	0.0	0.0	0.0	0.0	0.0	0.0	0.0	0.0	0.0	0.0	0.0	0.0	0.0	0.0	0.0	0.0	0.0	0.0	0.0	0.0	0.0	0.0	0.0	0.0	0.0	1.0	0.0	0.0	0.0	0.0	0.0	0.0	0.0	0.0	0.0	0.0	0.0	0.0
1434	0.0	0.0	0.0	0.0	0.0	0.0	1.0	0.0	0.0	0.0	0.0	0.0	0.0	1.0	0.0	1.0	0.0	0.0	0.0	0.0	0.0	0.0	0.0	0.0	0.0	0.0	0.0	0.0	0.0	0.0	0.0	0.0	0.0	0.0	0.0	0.0	0.0	0.0	0.0	0.0	0.0	1.0	1.0	0.0	0.0	0.0	0.0	0.0	0.0
1435	1.0	1.0	4.0	0.0	0.0	1.0	0.0	0.0	0.0	0.0	0.0	1.0	0.0	0.0	0.0	0.0	0.0	0.0	0.0	1.0	1.0	0.0	0.0	1.0	0.0	0.0	0.0	0.0	0.0	0.0	0.0	0.0	0.0	0.0	0.0	0.0	0.0	0.0	0.0	1.0	1.0	0.0	1.0	1.0	0.0	1.0	0.0	0.0	0.0
1436	0.0	0.0	0.0	0.0	0.0	0.0	0.0	0.0	0.0	0.0	0.0	0.0	0.0	0.0	0.0	0.0	0.0	0.0	0.0	1.0	1.0	0.0	0.0	1.0	0.0	0.0	1.0	0.0	0.0	0.0	0.0	0.0	0.0	0.0	0.0	0.0	0.0	0.0	0.0	0.0	0.0	0.0	0.0	0.0	0.0	0.0	0.0	0.0	0.0
1437	0.0	1.0	0.0	0.0	1.0	1.0	2.0	0.0	0.0	0.0	0.0	0.0	0.0	0.0	0.0	0.0	0.0	0.0	0.0	0.0	0.0	0.0	0.0	0.0	0.0	1.0	1.0	0.0	0.0	0.0	0.0	0.0	0.0	0.0	1.0	0.0	0.0	0.0	0.0	0.0	0.0	1.0	0.0	0.0	0.0	1.0	1.0	0.0	0.0
1438	0.0	0.0	0.0	0.0	2.0	0.0	1.0	0.0	0.0	0.0	1.0	0.0	1.0	1.0	0.0	0.0	0.0	0.0	0.0	2.0	0.0	4.0	0.0	2.0	0.0	0.0	0.0	0.0	4.0	0.0	0.0	0.0	0.0	0.0	1.0	0.0	1.0	0.0	0.0	0.0	1.0	1.0	0.0	0.0	0.0	0.0	0.0	0.0	0.0
1439	1.0	0.0	2.0	1.0	0.0	0.0	0.0	1.0	1.0	0.0	0.0	1.0	0.0	1.0	0.0	1.0	2.0	1.0	0.0	1.0	0.0	0.0	0.0	2.0	1.0	0.0	0.0	0.0	0.0	1.0	0.0	0.0	0.0	0.0	2.0	0.0	0.0	0.0	1.0	0.0	0.0	0.0	1.0	0.0	1.0	2.0	3.0	2.0	0.0
1440	0.0	0.0	0.0	0.0	0.0	0.0	1.0	0.0	0.0	0.0	1.0	0.0	0.0	0.0	0.0	1.0	0.0	0.0	0.0	1.0	1.0	1.0	1.0	0.0	1.0	0.0	0.0	0.0	1.0	0.0	0.0	0.0	0.0	0.0	1.0	0.0	1.0	0.0	0.0	0.0	1.0	2.0	0.0	0.0	0.0	0.0	0.0	2.0	1.0
1441	0.0	0.0	0.0	0.0	0.0	0.0	0.0	0.0	0.0	0.0	0.0	0.0	0.0	1.0	0.0	0.0	0.0	0.0	0.0	1.0	0.0	0.0	0.0	0.0	0.0	0.0	0.0	0.0	0.0	2.0	0.0	0.0	0.0	0.0	0.0	0.0	0.0	0.0	0.0	0.0	0.0	0.0	0.0	1.0	0.0	0.0	0.0	1.0	0.0
1442	0.0	0.0	0.0	0.0	0.0	0.0	0.0	0.0	0.0	0.0	0.0	0.0	0.0	0.0	1.0	0.0	0.0	0.0	0.0	2.0	0.0	0.0	0.0	0.0	0.0	0.0	0.0	0.0	0.0	0.0	0.0	0.0	0.0	0.0	1.0	0.0	0.0	0.0	0.0	1.0	0.0	0.0	0.0	0.0	1.0	0.0	0.0	0.0	0.0
1443	0.0	0.0	1.0	0.0	1.0	1.0	1.0	0.0	0.0	0.0	0.0	0.0	1.0	0.0	0.0	0.0	2.0	0.0	1.0	1.0	2.0	0.0	0.0	0.0	0.0	0.0	0.0	0.0	1.0	1.0	0.0	0.0	0.0	1.0	0.0	0.0	1.0	0.0	0.0	1.0	0.0	0.0	0.0	0.0	0.0	0.0	1.0	0.0	0.0
1444	1.0	0.0	0.0	1.0	0.0	4.0	0.0	0.0	0.0	0.0	0.0	0.0	1.0	0.0	0.0	0.0	0.0	0.0	0.0	3.0	0.0	0.0	1.0	2.0	1.0	1.0	3.0	1.0	0.0	2.0	0.0	0.0	0.0	0.0	0.0	1.0	1.0	1.0	0.0	1.0	1.0	1.0	1.0	1.0	2.0	1.0	1.0	3.0	1.0
1445	0.0	2.0	0.0	2.0	0.0	1.0	0.0	1.0	3.0	0.0	0.0	1.0	0.0	0.0	0.0	0.0	0.0	0.0	0.0	2.0	0.0	0.0	1.0	0.0	1.0	1.0	0.0	0.0	0.0	0.0	0.0	0.0	0.0	0.0	0.0	1.0	0.0	0.0	0.0	1.0	0.0	6.0	0.0	1.0	0.0	1.0	1.0	0.0	0.0
1446	4.0	0.0	1.0	0.0	2.0	2.0	0.0	0.0	0.0	0.0	0.0	0.0	0.0	0.0	0.0	3.0	0.0	1.0	0.0	2.0	0.0	0.0	1.0	0.0	1.0	0.0	0.0	1.0	0.0	2.0	1.0	0.0	0.0	0.0	1.0	1.0	2.0	3.0	0.0	1.0	0.0	0.0	0.0	2.0	0.0	1.0	0.0	3.0	0.0
1447	1.0	0.0	0.0	3.0	0.0	0.0	0.0	3.0	1.0	5.0	0.0	0.0	4.0	6.0	2.0	0.0	1.0	0.0	0.0	3.0	1.0	0.0	0.0	1.0	1.0	7.0	0.0	2.0	0.0	4.0	1.0	3.0	10.0	8.0	37.0	4.0	5.0	1.0	0.0	0.0	1.0	0.0	1.0	0.0	2.0	0.0	0.0	0.0	1.0
1448	0.0	0.0	0.0	0.0	0.0	0.0	0.0	0.0	0.0	0.0	0.0	0.0	0.0	0.0	0.0	0.0	0.0	0.0	0.0	0.0	0.0	1.0	0.0	0.0	0.0	0.0	1.0	0.0	0.0	0.0	0.0	0.0	0.0	0.0	0.0	0.0	0.0	0.0	0.0	0.0	0.0	0.0	0.0	0.0	0.0	0.0	0.0	0.0	0.0
1449	0.0	1.0	0.0	2.0	0.0	0.0	1.0	0.0	0.0	0.0	1.0	0.0	0.0	0.0	2.0	0.0	0.0	1.0	1.0	3.0	0.0	1.0	1.0	1.0	1.0	1.0	0.0	2.0	0.0	0.0	1.0	1.0	1.0	1.0	1.0	3.0	0.0	1.0	1.0	0.0	0.0	2.0	2.0	1.0	0.0	1.0	2.0	0.0	0.0
1450	3.0	0.0	0.0	4.0	3.0	2.0	2.0	0.0	2.0	0.0	0.0	0.0	0.0	2.0	1.0	2.0	2.0	5.0	2.0	2.0	1.0	0.0	0.0	6.0	3.0	0.0	0.0	3.0	0.0	1.0	1.0	0.0	1.0	0.0	1.0	0.0	8.0	2.0	0.0	0.0	1.0	0.0	4.0	3.0	2.0	1.0	0.0	0.0	0.0
1451	8.0	3.0	2.0	1.0	0.0	4.0	1.0	1.0	1.0	0.0	0.0	2.0	0.0	2.0	2.0	0.0	0.0	1.0	1.0	1.0	0.0	1.0	0.0	0.0	4.0	0.0	5.0	1.0	0.0	1.0	1.0	0.0	1.0	0.0	0.0	1.0	0.0	0.0	2.0	1.0	3.0	3.0	1.0	0.0	0.0	0.0	0.0	2.0	3.0
1452	0.0	0.0	0.0	0.0	0.0	0.0	1.0	0.0	0.0	0.0	0.0	0.0	1.0	0.0	0.0	0.0	0.0	0.0	0.0	1.0	0.0	1.0	0.0	0.0	1.0	0.0	1.0	0.0	0.0	0.0	3.0	0.0	0.0	0.0	0.0	0.0	0.0	0.0	0.0	0.0	0.0	0.0	1.0	0.0	0.0	0.0	0.0	2.0	1.0
1453	0.0	0.0	1.0	0.0	0.0	0.0	0.0	0.0	0.0	0.0	0.0	0.0	0.0	0.0	0.0	0.0	0.0	0.0	0.0	0.0	0.0	0.0	0.0	0.0	0.0	0.0	0.0	0.0	0.0	0.0	0.0	0.0	0.0	0.0	0.0	0.0	0.0	0.0	0.0	0.0	1.0	0.0	0.0	0.0	0.0	0.0	0.0	0.0	0.0
1454	0.0	0.0	0.0	0.0	0.0	0.0	1.0	0.0	0.0	0.0	0.0	1.0	0.0	0.0	0.0	0.0	0.0	0.0	0.0	1.0	0.0	0.0	1.0	0.0	0.0	0.0	0.0	1.0	0.0	0.0	1.0	1.0	0.0	0.0	0.0	1.0	0.0	1.0	0.0	0.0	0.0	0.0	0.0	0.0	0.0	0.0	0.0	0.0	0.0
1455	0.0	0.0	0.0	0.0	0.0	0.0	0.0	0.0	0.0	0.0	0.0	0.0	0.0	0.0	0.0	0.0	0.0	0.0	0.0	1.0	0.0	0.0	0.0	5.0	0.0	1.0	0.0	0.0	0.0	0.0	0.0	0.0	0.0	0.0	0.0	0.0	0.0	0.0	0.0	0.0	0.0	0.0	2.0	0.0	0.0	2.0	1.0	4.0	1.0
1456	10.0	4.0	0.0	4.0	4.0	0.0	1.0	1.0	0.0	2.0	2.0	0.0	0.0	8.0	4.0	0.0	0.0	0.0	0.0	2.0	7.0	0.0	1.0	0.0	8.0	13.0	1.0	26.0	3.0	8.0	11.0	11.0	0.0	0.0	1.0	0.0	7.0	4.0	0.0	0.0	1.0	12.0	11.0	0.0	6.0	0.0	0.0	0.0	2.0
1457	3.0	0.0	2.0	0.0	0.0	0.0	0.0	1.0	0.0	0.0	0.0	0.0	0.0	2.0	0.0	0.0	1.0	0.0	0.0	1.0	0.0	0.0	0.0	2.0	0.0	0.0	1.0	1.0	1.0	2.0	2.0	2.0	0.0	1.0	0.0	0.0	0.0	0.0	0.0	0.0	3.0	0.0	1.0	0.0	0.0	0.0	0.0	0.0	0.0
1458	0.0	0.0	0.0	0.0	0.0	0.0	0.0	0.0	0.0	0.0	0.0	0.0	0.0	0.0	0.0	1.0	0.0	0.0	1.0	1.0	0.0	0.0	0.0	0.0	0.0	1.0	0.0	0.0	1.0	0.0	0.0	0.0	0.0	0.0	0.0	1.0	0.0	0.0	0.0	0.0	0.0	0.0	0.0	0.0	0.0	0.0	0.0	0.0	0.0
1459	2.0	1.0	1.0	3.0	3.0	1.0	2.0	0.0	1.0	1.0	1.0	2.0	0.0	2.0	3.0	1.0	0.0	4.0	1.0	3.0	1.0	1.0	0.0	8.0	0.0	0.0	1.0	0.0	2.0	0.0	3.0	1.0	0.0	0.0	3.0	1.0	9.0	2.0	1.0	0.0	0.0	0.0	0.0	0.0	0.0	1.0	3.0	0.0	0.0
1460	0.0	2.0	0.0	0.0	2.0	2.0	0.0	0.0	2.0	0.0	0.0	1.0	0.0	2.0	1.0	0.0	1.0	0.0	0.0	2.0	0.0	0.0	1.0	2.0	0.0	3.0	0.0	2.0	1.0	0.0	0.0	3.0	1.0	2.0	1.0	0.0	0.0	1.0	1.0	1.0	0.0	0.0	0.0	1.0	0.0	0.0	0.0	0.0	0.0
1461	1.0	0.0	1.0	0.0	0.0	0.0	0.0	0.0	0.0	0.0	0.0	0.0	1.0	0.0	0.0	0.0	0.0	0.0	0.0	0.0	1.0	0.0	0.0	2.0	0.0	0.0	0.0	0.0	0.0	0.0	0.0	1.0	0.0	0.0	0.0	0.0	0.0	0.0	0.0	0.0	0.0	0.0	3.0	0.0	0.0	0.0	0.0	1.0	0.0
1462	0.0	1.0	1.0	1.0	0.0	0.0	0.0	1.0	1.0	1.0	1.0	1.0	1.0	1.0	3.0	0.0	0.0	0.0	0.0	1.0	0.0	1.0	1.0	0.0	0.0	0.0	0.0	1.0	0.0	0.0	1.0	1.0	0.0	4.0	3.0	3.0	0.0	3.0	2.0	3.0	0.0	0.0	1.0	0.0	0.0	1.0	1.0	0.0	1.0
1463	0.0	0.0	0.0	0.0	0.0	0.0	0.0	0.0	0.0	0.0	0.0	0.0	0.0	0.0	0.0	0.0	0.0	1.0	0.0	1.0	0.0	0.0	0.0	0.0	0.0	0.0	0.0	0.0	0.0	1.0	0.0	0.0	0.0	0.0	0.0	0.0	0.0	0.0	0.0	0.0	0.0	0.0	0.0	0.0	0.0	0.0	0.0	0.0	0.0
1464	0.0	0.0	0.0	0.0	0.0	0.0	1.0	0.0	0.0	0.0	0.0	0.0	0.0	0.0	0.0	0.0	1.0	0.0	1.0	1.0	0.0	0.0	2.0	2.0	0.0	0.0	0.0	0.0	0.0	0.0	0.0	0.0	0.0	0.0	0.0	1.0	0.0	0.0	0.0	0.0	0.0	0.0	0.0	1.0	0.0	0.0	0.0	0.0	0.0
1465	0.0	0.0	0.0	0.0	0.0	0.0	0.0	1.0	2.0	0.0	0.0	0.0	3.0	0.0	0.0	0.0	0.0	1.0	0.0	2.0	0.0	0.0	0.0	0.0	0.0	1.0	0.0	4.0	2.0	1.0	4.0	2.0	0.0	0.0	0.0	0.0	3.0	1.0	0.0	0.0	5.0	0.0	0.0	3.0	0.0	0.0	0.0	0.0	0.0
1466	0.0	0.0	1.0	0.0	0.0	0.0	0.0	0.0	0.0	0.0	0.0	0.0	0.0	2.0	0.0	2.0	2.0	1.0	0.0	2.0	0.0	1.0	1.0	0.0	0.0	0.0	0.0	1.0	2.0	4.0	0.0	0.0	0.0	0.0	1.0	1.0	1.0	0.0	0.0	2.0	1.0	1.0	2.0	1.0	2.0	3.0	1.0	1.0	0.0
1467	485.0	6.0	1.0	417.0	138.0	533.0	188.0	317.0	0.0	2.0	4.0	2.0	0.0	2.0	0.0	0.0	0.0	5.0	0.0	5.0	1.0	2.0	1.0	3.0	175.0	815.0	90.0	1085.0	286.0	669.0	3.0	1496.0	1.0	124.0	15.0	4.0	2.0	2.0	0.0	4.0	3.0	1.0	0.0	185.0	1.0	3.0	0.0	3.0	0.0
1468	0.0	0.0	4.0	0.0	3.0	0.0	0.0	0.0	0.0	0.0	0.0	0.0	0.0	0.0	0.0	1.0	2.0	1.0	0.0	1.0	0.0	0.0	1.0	0.0	1.0	0.0	1.0	2.0	1.0	0.0	1.0	0.0	0.0	0.0	0.0	4.0	0.0	1.0	0.0	1.0	0.0	0.0	0.0	1.0	0.0	0.0	0.0	0.0	1.0
1469	0.0	0.0	0.0	1.0	5.0	3.0	0.0	2.0	1.0	2.0	0.0	0.0	0.0	2.0	0.0	0.0	0.0	0.0	0.0	2.0	1.0	2.0	0.0	0.0	0.0	0.0	0.0	0.0	0.0	0.0	0.0	2.0	0.0	0.0	0.0	0.0	1.0	0.0	0.0	3.0	0.0	0.0	1.0	0.0	0.0	0.0	0.0	0.0	0.0
1470	2.0	0.0	0.0	0.0	1.0	0.0	10.0	5.0	2.0	1.0	3.0	0.0	0.0	2.0	7.0	0.0	5.0	8.0	0.0	2.0	0.0	0.0	0.0	0.0	0.0	5.0	0.0	0.0	1.0	0.0	2.0	1.0	2.0	3.0	1.0	0.0	3.0	1.0	3.0	1.0	0.0	0.0	0.0	4.0	0.0	0.0	0.0	1.0	0.0
1471	0.0	0.0	1.0	0.0	1.0	1.0	0.0	0.0	0.0	0.0	0.0	0.0	0.0	0.0	0.0	0.0	0.0	0.0	1.0	2.0	0.0	1.0	0.0	1.0	0.0	0.0	0.0	0.0	0.0	0.0	0.0	0.0	0.0	0.0	0.0	0.0	0.0	1.0	0.0	0.0	0.0	0.0	0.0	1.0	0.0	0.0	0.0	0.0	0.0
1472	1.0	2.0	0.0	1.0	3.0	2.0	2.0	0.0	1.0	0.0	0.0	0.0	1.0	0.0	0.0	0.0	0.0	0.0	3.0	12.0	0.0	1.0	0.0	16.0	1.0	0.0	1.0	0.0	0.0	0.0	0.0	3.0	0.0	1.0	1.0	1.0	1.0	1.0	0.0	1.0	0.0	0.0	1.0	1.0	2.0	6.0	2.0	1.0	2.0
1473	0.0	2.0	0.0	0.0	1.0	0.0	0.0	0.0	0.0	0.0	0.0	0.0	0.0	0.0	0.0	1.0	0.0	0.0	0.0	5.0	0.0	0.0	0.0	1.0	0.0	0.0	0.0	0.0	0.0	0.0	1.0	0.0	0.0	2.0	0.0	0.0	0.0	0.0	0.0	1.0	0.0	0.0	0.0	1.0	0.0	0.0	0.0	1.0	4.0
1474	0.0	4.0	4.0	1.0	1.0	1.0	2.0	0.0	1.0	0.0	0.0	2.0	2.0	1.0	4.0	0.0	1.0	0.0	4.0	3.0	3.0	0.0	3.0	1.0	5.0	7.0	3.0	11.0	5.0	3.0	1.0	0.0	4.0	5.0	0.0	0.0	1.0	1.0	1.0	1.0	0.0	2.0	0.0	0.0	3.0	5.0	3.0	2.0	1.0
1475	13.0	10.0	8.0	1.0	3.0	10.0	12.0	4.0	0.0	0.0	4.0	3.0	0.0	1.0	5.0	5.0	2.0	3.0	5.0	14.0	9.0	3.0	18.0	10.0	4.0	3.0	4.0	7.0	3.0	1.0	7.0	3.0	1.0	2.0	2.0	3.0	2.0	1.0	0.0	3.0	2.0	2.0	7.0	3.0	3.0	0.0	0.0	0.0	0.0
1476	0.0	0.0	0.0	0.0	0.0	0.0	0.0	0.0	0.0	0.0	0.0	0.0	0.0	0.0	0.0	0.0	0.0	0.0	0.0	1.0	0.0	1.0	0.0	0.0	0.0	0.0	1.0	0.0	0.0	0.0	0.0	0.0	0.0	0.0	1.0	0.0	0.0	0.0	0.0	0.0	0.0	0.0	0.0	0.0	0.0	0.0	0.0	0.0	0.0
1477	1.0	0.0	0.0	0.0	0.0	0.0	0.0	0.0	0.0	0.0	0.0	0.0	0.0	0.0	0.0	0.0	0.0	0.0	0.0	0.0	0.0	0.0	0.0	0.0	0.0	0.0	0.0	0.0	0.0	1.0	0.0	0.0	0.0	0.0	1.0	0.0	0.0	0.0	0.0	0.0	0.0	0.0	0.0	0.0	0.0	0.0	0.0	0.0	0.0
1478	0.0	0.0	0.0	0.0	0.0	0.0	0.0	0.0	0.0	0.0	0.0	0.0	0.0	0.0	0.0	0.0	0.0	0.0	0.0	2.0	6.0	0.0	0.0	8.0	0.0	2.0	1.0	2.0	0.0	3.0	2.0	2.0	1.0	3.0	0.0	3.0	3.0	3.0	2.0	1.0	2.0	3.0	3.0	0.0	3.0	1.0	4.0	3.0	1.0
1479	0.0	0.0	0.0	0.0	0.0	0.0	0.0	0.0	0.0	0.0	0.0	0.0	0.0	0.0	0.0	0.0	0.0	0.0	0.0	0.0	1.0	0.0	0.0	1.0	0.0	1.0	0.0	0.0	0.0	1.0	0.0	0.0	0.0	0.0	0.0	0.0	0.0	0.0	0.0	0.0	0.0	0.0	2.0	0.0	0.0	0.0	0.0	0.0	0.0
1480	0.0	0.0	0.0	1.0	2.0	0.0	0.0	1.0	1.0	2.0	0.0	2.0	2.0	0.0	0.0	2.0	0.0	1.0	0.0	3.0	2.0	0.0	3.0	3.0	2.0	1.0	0.0	0.0	1.0	3.0	1.0	2.0	2.0	1.0	1.0	0.0	0.0	3.0	1.0	1.0	1.0	2.0	0.0	1.0	1.0	2.0	0.0	0.0	0.0
1481	0.0	0.0	1.0	1.0	1.0	1.0	1.0	0.0	0.0	0.0	0.0	0.0	0.0	0.0	0.0	0.0	0.0	0.0	0.0	1.0	3.0	0.0	0.0	0.0	0.0	0.0	0.0	0.0	1.0	0.0	0.0	0.0	0.0	0.0	0.0	0.0	0.0	0.0	0.0	0.0	0.0	0.0	0.0	1.0	0.0	0.0	1.0	0.0	1.0
1482	0.0	0.0	0.0	0.0	0.0	0.0	0.0	0.0	1.0	0.0	0.0	0.0	0.0	1.0	0.0	0.0	0.0	1.0	0.0	1.0	0.0	0.0	0.0	1.0	1.0	0.0	0.0	0.0	0.0	1.0	0.0	0.0	0.0	1.0	0.0	0.0	0.0	0.0	0.0	2.0	0.0	0.0	1.0	1.0	1.0	0.0	0.0	0.0	0.0
1483	0.0	0.0	0.0	0.0	0.0	0.0	0.0	0.0	0.0	0.0	0.0	0.0	0.0	0.0	0.0	0.0	0.0	0.0	0.0	1.0	0.0	0.0	0.0	0.0	0.0	0.0	0.0	0.0	0.0	0.0	0.0	0.0	0.0	1.0	0.0	3.0	0.0	0.0	0.0	1.0	0.0	0.0	0.0	1.0	0.0	0.0	0.0	0.0	0.0
1484	1.0	0.0	0.0	0.0	0.0	1.0	0.0	0.0	0.0	0.0	0.0	0.0	1.0	0.0	0.0	0.0	0.0	0.0	0.0	0.0	0.0	0.0	0.0	0.0	0.0	0.0	0.0	0.0	0.0	0.0	0.0	0.0	0.0	0.0	0.0	0.0	0.0	0.0	0.0	1.0	0.0	0.0	0.0	0.0	0.0	1.0	0.0	0.0	0.0
1485	0.0	1.0	2.0	0.0	2.0	0.0	0.0	0.0	1.0	16.0	1.0	20.0	38.0	78.0	4.0	2.0	112.0	2.0	0.0	2.0	0.0	1.0	0.0	0.0	0.0	1.0	0.0	6.0	1.0	1.0	0.0	11.0	0.0	0.0	0.0	1.0	2.0	1.0	2.0	3.0	0.0	17.0	1.0	0.0	0.0	1.0	42.0	0.0	8.0
1486	0.0	0.0	0.0	0.0	1.0	1.0	1.0	0.0	0.0	0.0	0.0	0.0	0.0	0.0	0.0	0.0	0.0	0.0	0.0	2.0	0.0	0.0	1.0	0.0	0.0	1.0	0.0	0.0	1.0	1.0	0.0	0.0	0.0	0.0	0.0	0.0	0.0	0.0	0.0	0.0	0.0	0.0	0.0	0.0	0.0	0.0	0.0	2.0	0.0
1487	3.0	1.0	1.0	0.0	7.0	2.0	6.0	0.0	0.0	0.0	0.0	2.0	1.0	1.0	0.0	0.0	1.0	1.0	2.0	2.0	2.0	0.0	3.0	0.0	4.0	2.0	0.0	5.0	2.0	1.0	3.0	0.0	0.0	0.0	1.0	3.0	1.0	1.0	0.0	0.0	0.0	2.0	0.0	0.0	0.0	0.0	0.0	4.0	1.0
1488	0.0	0.0	0.0	0.0	0.0	0.0	0.0	0.0	3.0	0.0	0.0	1.0	0.0	0.0	1.0	0.0	0.0	3.0	0.0	2.0	0.0	1.0	0.0	0.0	0.0	0.0	0.0	0.0	0.0	0.0	0.0	0.0	0.0	0.0	0.0	0.0	0.0	0.0	0.0	0.0	1.0	0.0	0.0	0.0	0.0	0.0	0.0	0.0	0.0
1489	2.0	2.0	0.0	2.0	1.0	2.0	0.0	0.0	0.0	1.0	0.0	0.0	2.0	0.0	0.0	1.0	0.0	0.0	1.0	3.0	1.0	0.0	1.0	1.0	0.0	2.0	0.0	0.0	0.0	0.0	0.0	0.0	0.0	0.0	1.0	1.0	1.0	0.0	0.0	0.0	1.0	1.0	0.0	3.0	0.0	0.0	0.0	0.0	0.0
1490	0.0	0.0	0.0	1.0	0.0	0.0	0.0	0.0	1.0	0.0	0.0	1.0	0.0	0.0	1.0	0.0	1.0	1.0	0.0	3.0	0.0	1.0	0.0	0.0	0.0	2.0	0.0	1.0	0.0	0.0	0.0	0.0	0.0	1.0	0.0	0.0	0.0	0.0	0.0	1.0	1.0	0.0	0.0	0.0	0.0	0.0	0.0	1.0	0.0
1491	0.0	1.0	0.0	0.0	2.0	0.0	0.0	0.0	0.0	0.0	2.0	0.0	0.0	0.0	0.0	1.0	0.0	0.0	7.0	7.0	0.0	0.0	3.0	0.0	1.0	2.0	1.0	0.0	0.0	0.0	0.0	0.0	1.0	0.0	0.0	0.0	1.0	0.0	0.0	0.0	0.0	2.0	1.0	0.0	0.0	0.0	0.0	1.0	0.0
1492	2.0	2.0	8.0	1.0	4.0	1.0	2.0	0.0	0.0	0.0	0.0	0.0	1.0	1.0	1.0	0.0	0.0	1.0	0.0	1.0	3.0	1.0	1.0	1.0	0.0	0.0	0.0	1.0	2.0	0.0	3.0	1.0	0.0	0.0	0.0	1.0	0.0	0.0	0.0	2.0	0.0	0.0	0.0	0.0	0.0	0.0	3.0	0.0	0.0
1493	0.0	0.0	0.0	0.0	0.0	1.0	0.0	1.0	0.0	0.0	0.0	0.0	0.0	0.0	0.0	0.0	0.0	0.0	0.0	1.0	0.0	0.0	0.0	0.0	0.0	0.0	0.0	0.0	0.0	0.0	0.0	0.0	0.0	0.0	0.0	0.0	0.0	0.0	0.0	0.0	0.0	1.0	0.0	0.0	0.0	0.0	0.0	0.0	0.0
1494	6.0	3.0	4.0	8.0	1.0	7.0	17.0	2.0	5.0	1.0	0.0	3.0	2.0	2.0	5.0	3.0	5.0	2.0	20.0	10.0	5.0	19.0	6.0	4.0	6.0	5.0	12.0	1.0	3.0	2.0	3.0	0.0	0.0	0.0	1.0	3.0	7.0	6.0	3.0	0.0	2.0	5.0	6.0	13.0	10.0	3.0	0.0	3.0	0.0
1495	1.0	1.0	1.0	1.0	0.0	0.0	2.0	0.0	1.0	0.0	0.0	1.0	0.0	0.0	0.0	1.0	0.0	1.0	0.0	1.0	0.0	1.0	0.0	2.0	0.0	0.0	1.0	0.0	0.0	0.0	2.0	0.0	0.0	0.0	0.0	0.0	1.0	2.0	0.0	0.0	0.0	3.0	1.0	3.0	0.0	0.0	0.0	3.0	0.0
1496	2.0	1.0	0.0	0.0	0.0	0.0	0.0	0.0	5.0	1.0	0.0	0.0	0.0	0.0	0.0	0.0	0.0	0.0	0.0	3.0	0.0	0.0	1.0	0.0	1.0	4.0	0.0	17.0	6.0	5.0	0.0	6.0	0.0	7.0	2.0	5.0	3.0	0.0	3.0	1.0	3.0	9.0	0.0	1.0	1.0	0.0	2.0	1.0	2.0
1497	1.0	0.0	0.0	0.0	0.0	0.0	0.0	0.0	0.0	0.0	0.0	0.0	0.0	0.0	0.0	0.0	0.0	0.0	0.0	1.0	1.0	1.0	0.0	0.0	0.0	0.0	0.0	0.0	0.0	1.0	0.0	0.0	0.0	0.0	0.0	0.0	0.0	0.0	0.0	0.0	0.0	0.0	0.0	0.0	0.0	0.0	0.0	0.0	0.0
1498	0.0	0.0	0.0	0.0	0.0	0.0	0.0	0.0	0.0	0.0	1.0	0.0	0.0	0.0	0.0	0.0	0.0	0.0	0.0	2.0	0.0	0.0	0.0	0.0	0.0	0.0	0.0	0.0	0.0	0.0	0.0	1.0	0.0	0.0	0.0	1.0	0.0	0.0	0.0	0.0	0.0	0.0	0.0	0.0	0.0	0.0	0.0	0.0	0.0
1499	0.0	0.0	0.0	0.0	0.0	0.0	0.0	0.0	0.0	0.0	0.0	0.0	0.0	0.0	0.0	0.0	1.0	0.0	0.0	1.0	0.0	0.0	0.0	0.0	1.0	0.0	0.0	0.0	0.0	0.0	0.0	0.0	0.0	0.0	0.0	0.0	1.0	0.0	0.0	0.0	0.0	0.0	1.0	0.0	0.0	0.0	0.0	0.0	0.0
1500	0.0	0.0	0.0	0.0	0.0	0.0	0.0	0.0	0.0	0.0	0.0	0.0	0.0	0.0	0.0	0.0	0.0	1.0	0.0	1.0	0.0	0.0	0.0	0.0	0.0	0.0	0.0	0.0	0.0	0.0	0.0	0.0	0.0	0.0	0.0	0.0	0.0	0.0	0.0	0.0	0.0	0.0	0.0	0.0	0.0	0.0	0.0	0.0	0.0
1501	1.0	1.0	0.0	0.0	2.0	0.0	0.0	0.0	0.0	0.0	0.0	0.0	0.0	0.0	0.0	0.0	0.0	0.0	0.0	2.0	0.0	0.0	0.0	0.0	0.0	3.0	0.0	2.0	1.0	1.0	4.0	1.0	0.0	0.0	0.0	0.0	0.0	1.0	0.0	1.0	3.0	0.0	0.0	0.0	0.0	1.0	0.0	0.0	0.0
1502	0.0	0.0	0.0	0.0	0.0	0.0	0.0	0.0	0.0	0.0	0.0	0.0	0.0	0.0	0.0	0.0	0.0	0.0	0.0	1.0	0.0	0.0	0.0	0.0	0.0	0.0	0.0	0.0	0.0	0.0	0.0	0.0	0.0	0.0	0.0	0.0	0.0	0.0	0.0	0.0	0.0	0.0	0.0	0.0	0.0	0.0	0.0	0.0	0.0
1503	0.0	0.0	0.0	0.0	0.0	0.0	0.0	1.0	0.0	0.0	0.0	1.0	0.0	0.0	1.0	1.0	1.0	0.0	0.0	1.0	0.0	0.0	0.0	0.0	0.0	0.0	0.0	0.0	0.0	0.0	0.0	1.0	0.0	1.0	0.0	0.0	1.0	0.0	0.0	1.0	0.0	0.0	1.0	0.0	0.0	0.0	0.0	0.0	0.0
1504	30.0	21.0	3.0	54.0	2.0	15.0	19.0	2.0	9.0	60.0	28.0	38.0	4.0	19.0	24.0	12.0	166.0	4.0	5.0	25.0	61.0	46.0	8.0	12.0	4.0	13.0	11.0	2.0	16.0	7.0	25.0	127.0	6.0	168.0	10.0	27.0	88.0	55.0	72.0	35.0	17.0	14.0	59.0	8.0	192.0	157.0	91.0	1.0	51.0
1505	1.0	0.0	0.0	1.0	0.0	0.0	0.0	2.0	1.0	0.0	0.0	1.0	0.0	0.0	0.0	0.0	0.0	2.0	0.0	2.0	0.0	2.0	1.0	0.0	0.0	0.0	0.0	1.0	1.0	0.0	0.0	1.0	0.0	0.0	0.0	0.0	0.0	1.0	1.0	3.0	0.0	0.0	1.0	0.0	1.0	1.0	2.0	0.0	0.0
1506	0.0	0.0	0.0	0.0	0.0	1.0	0.0	1.0	0.0	0.0	0.0	0.0	0.0	0.0	0.0	0.0	1.0	0.0	0.0	1.0	3.0	0.0	0.0	0.0	0.0	0.0	0.0	0.0	0.0	0.0	0.0	0.0	1.0	0.0	0.0	0.0	0.0	0.0	1.0	1.0	0.0	2.0	1.0	0.0	0.0	2.0	1.0	2.0	2.0
1507	0.0	0.0	0.0	0.0	3.0	0.0	0.0	0.0	0.0	0.0	0.0	0.0	0.0	0.0	0.0	0.0	0.0	0.0	0.0	0.0	0.0	0.0	0.0	0.0	0.0	0.0	1.0	0.0	0.0	0.0	0.0	0.0	0.0	0.0	0.0	0.0	0.0	0.0	0.0	0.0	0.0	0.0	0.0	0.0	1.0	0.0	1.0	0.0	0.0
1508	0.0	1.0	0.0	1.0	0.0	1.0	0.0	1.0	0.0	1.0	0.0	0.0	0.0	0.0	1.0	0.0	0.0	0.0	0.0	1.0	1.0	0.0	0.0	0.0	0.0	0.0	0.0	2.0	0.0	0.0	0.0	0.0	0.0	1.0	0.0	0.0	0.0	0.0	0.0	0.0	0.0	2.0	0.0	1.0	0.0	0.0	2.0	1.0	0.0
1509	2.0	0.0	1.0	0.0	0.0	0.0	0.0	2.0	1.0	0.0	0.0	1.0	1.0	0.0	0.0	0.0	1.0	0.0	1.0	1.0	1.0	0.0	0.0	1.0	0.0	0.0	0.0	2.0	1.0	0.0	0.0	0.0	0.0	3.0	2.0	2.0	0.0	0.0	0.0	2.0	1.0	4.0	0.0	0.0	0.0	0.0	0.0	0.0	0.0
1510	0.0	0.0	0.0	0.0	1.0	0.0	2.0	0.0	0.0	2.0	0.0	0.0	1.0	0.0	0.0	1.0	1.0	0.0	1.0	2.0	0.0	3.0	0.0	2.0	0.0	0.0	0.0	1.0	3.0	0.0	0.0	0.0	1.0	3.0	2.0	1.0	0.0	0.0	0.0	0.0	0.0	0.0	0.0	0.0	0.0	0.0	0.0	1.0	0.0
1511	0.0	0.0	0.0	0.0	0.0	0.0	0.0	0.0	0.0	0.0	0.0	2.0	0.0	0.0	0.0	0.0	0.0	0.0	0.0	0.0	0.0	0.0	0.0	0.0	0.0	0.0	0.0	1.0	0.0	0.0	0.0	0.0	0.0	0.0	0.0	1.0	1.0	2.0	0.0	0.0	0.0	0.0	1.0	2.0	0.0	0.0	0.0	0.0	0.0
1512	0.0	0.0	0.0	0.0	0.0	0.0	0.0	0.0	0.0	0.0	0.0	0.0	0.0	0.0	0.0	0.0	0.0	0.0	0.0	1.0	0.0	0.0	0.0	0.0	0.0	0.0	0.0	0.0	0.0	0.0	0.0	0.0	0.0	0.0	1.0	0.0	2.0	0.0	0.0	0.0	0.0	0.0	0.0	0.0	0.0	0.0	0.0	0.0	0.0
1513	0.0	0.0	0.0	0.0	0.0	0.0	0.0	1.0	0.0	0.0	0.0	0.0	1.0	0.0	0.0	0.0	0.0	0.0	0.0	1.0	1.0	0.0	0.0	0.0	0.0	0.0	0.0	0.0	0.0	0.0	0.0	0.0	0.0	0.0	0.0	0.0	0.0	0.0	0.0	0.0	0.0	0.0	0.0	0.0	0.0	0.0	0.0	0.0	0.0
1514	0.0	0.0	0.0	0.0	0.0	0.0	0.0	0.0	0.0	0.0	0.0	0.0	0.0	0.0	0.0	1.0	0.0	0.0	0.0	1.0	0.0	0.0	1.0	1.0	0.0	1.0	1.0	0.0	0.0	0.0	0.0	0.0	0.0	0.0	0.0	0.0	0.0	0.0	0.0	0.0	0.0	1.0	0.0	0.0	0.0	0.0	0.0	2.0	0.0
1515	4.0	6.0	0.0	2.0	3.0	2.0	14.0	0.0	1.0	0.0	0.0	0.0	0.0	0.0	0.0	0.0	0.0	0.0	0.0	0.0	0.0	0.0	0.0	0.0	4.0	6.0	3.0	0.0	3.0	6.0	6.0	0.0	0.0	0.0	0.0	0.0	0.0	0.0	0.0	0.0	0.0	0.0	0.0	0.0	0.0	0.0	5.0	15.0	2.0
1516	1.0	0.0	0.0	0.0	0.0	0.0	0.0	0.0	0.0	0.0	0.0	0.0	0.0	0.0	0.0	0.0	0.0	0.0	0.0	0.0	0.0	0.0	0.0	0.0	0.0	0.0	0.0	0.0	0.0	0.0	0.0	0.0	0.0	0.0	0.0	0.0	0.0	0.0	0.0	0.0	0.0	0.0	0.0	1.0	0.0	0.0	1.0	0.0	0.0
1517	0.0	0.0	1.0	2.0	0.0	1.0	0.0	0.0	2.0	1.0	2.0	1.0	0.0	1.0	1.0	0.0	2.0	1.0	1.0	1.0	3.0	3.0	0.0	3.0	1.0	0.0	0.0	3.0	0.0	1.0	0.0	0.0	0.0	3.0	1.0	1.0	0.0	3.0	3.0	2.0	3.0	0.0	1.0	2.0	2.0	1.0	1.0	1.0	2.0
1518	3.0	2.0	1.0	0.0	0.0	0.0	1.0	2.0	0.0	1.0	0.0	0.0	1.0	0.0	0.0	0.0	2.0	1.0	0.0	1.0	0.0	3.0	0.0	2.0	1.0	1.0	1.0	0.0	0.0	1.0	1.0	0.0	0.0	1.0	0.0	0.0	0.0	0.0	0.0	2.0	0.0	1.0	0.0	0.0	0.0	1.0	0.0	1.0	0.0
1519	0.0	1.0	0.0	0.0	3.0	0.0	0.0	0.0	1.0	0.0	1.0	0.0	0.0	0.0	0.0	1.0	0.0	0.0	0.0	1.0	2.0	2.0	0.0	3.0	0.0	0.0	0.0	0.0	2.0	1.0	0.0	0.0	0.0	0.0	0.0	0.0	0.0	0.0	0.0	0.0	0.0	0.0	0.0	1.0	0.0	0.0	2.0	1.0	0.0
1520	0.0	1.0	0.0	0.0	1.0	1.0	0.0	1.0	1.0	0.0	0.0	1.0	0.0	0.0	1.0	0.0	0.0	1.0	0.0	2.0	0.0	1.0	0.0	0.0	2.0	0.0	0.0	0.0	0.0	2.0	1.0	0.0	1.0	0.0	1.0	0.0	0.0	0.0	1.0	1.0	1.0	0.0	0.0	1.0	0.0	0.0	0.0	1.0	1.0
1521	0.0	0.0	1.0	1.0	0.0	0.0	0.0	0.0	2.0	1.0	0.0	1.0	2.0	1.0	0.0	0.0	1.0	0.0	0.0	1.0	1.0	1.0	0.0	2.0	0.0	1.0	0.0	0.0	0.0	0.0	0.0	0.0	1.0	0.0	0.0	0.0	1.0	0.0	1.0	1.0	0.0	0.0	0.0	0.0	0.0	1.0	0.0	1.0	0.0
1522	0.0	1.0	0.0	0.0	0.0	0.0	1.0	0.0	5.0	0.0	0.0	0.0	0.0	1.0	0.0	0.0	0.0	0.0	0.0	0.0	2.0	1.0	0.0	1.0	3.0	0.0	0.0	0.0	0.0	0.0	0.0	0.0	0.0	0.0	0.0	0.0	0.0	1.0	0.0	0.0	0.0	0.0	0.0	2.0	1.0	1.0	0.0	2.0	0.0
1523	0.0	0.0	0.0	0.0	0.0	2.0	0.0	0.0	0.0	0.0	0.0	0.0	1.0	0.0	1.0	0.0	0.0	0.0	0.0	2.0	1.0	0.0	0.0	0.0	0.0	0.0	0.0	0.0	0.0	0.0	0.0	1.0	0.0	0.0	0.0	0.0	0.0	0.0	0.0	0.0	0.0	0.0	0.0	0.0	0.0	0.0	0.0	0.0	0.0
1524	0.0	0.0	0.0	0.0	0.0	0.0	0.0	0.0	0.0	0.0	0.0	0.0	0.0	0.0	0.0	0.0	0.0	0.0	0.0	0.0	1.0	0.0	0.0	1.0	0.0	0.0	0.0	1.0	0.0	0.0	0.0	0.0	0.0	0.0	0.0	0.0	0.0	0.0	0.0	1.0	0.0	0.0	0.0	0.0	1.0	0.0	0.0	0.0	1.0
1525	1.0	1.0	0.0	0.0	1.0	1.0	0.0	0.0	0.0	0.0	1.0	1.0	1.0	0.0	1.0	2.0	0.0	1.0	1.0	4.0	2.0	2.0	1.0	0.0	3.0	10.0	0.0	0.0	10.0	6.0	6.0	0.0	0.0	0.0	2.0	0.0	2.0	1.0	2.0	0.0	0.0	3.0	0.0	0.0	0.0	2.0	0.0	4.0	0.0
1526	0.0	0.0	0.0	0.0	0.0	2.0	1.0	0.0	0.0	0.0	0.0	0.0	0.0	0.0	0.0	0.0	0.0	0.0	0.0	2.0	0.0	0.0	1.0	0.0	0.0	0.0	0.0	0.0	0.0	0.0	0.0	0.0	0.0	0.0	0.0	2.0	0.0	0.0	1.0	0.0	0.0	0.0	0.0	0.0	0.0	0.0	0.0	0.0	0.0
1527	0.0	4.0	0.0	1.0	1.0	4.0	0.0	2.0	2.0	1.0	3.0	0.0	0.0	3.0	63.0	2.0	3.0	0.0	9.0	2.0	10.0	0.0	1.0	17.0	0.0	2.0	1.0	0.0	0.0	3.0	1.0	3.0	3.0	3.0	3.0	1.0	0.0	12.0	3.0	39.0	13.0	9.0	0.0	3.0	2.0	13.0	0.0	2.0	2.0
1528	0.0	0.0	0.0	0.0	0.0	0.0	0.0	0.0	0.0	0.0	0.0	0.0	1.0	0.0	0.0	0.0	0.0	0.0	0.0	1.0	0.0	0.0	0.0	0.0	0.0	0.0	0.0	0.0	0.0	0.0	0.0	0.0	0.0	0.0	0.0	0.0	0.0	0.0	0.0	0.0	0.0	2.0	0.0	0.0	0.0	0.0	0.0	2.0	1.0
1529	6.0	2.0	6.0	5.0	3.0	12.0	1.0	1.0	0.0	5.0	1.0	0.0	2.0	0.0	1.0	0.0	2.0	1.0	1.0	3.0	4.0	0.0	5.0	0.0	0.0	0.0	0.0	0.0	2.0	1.0	0.0	2.0	3.0	0.0	0.0	0.0	1.0	0.0	1.0	0.0	3.0	1.0	3.0	2.0	0.0	0.0	0.0	3.0	0.0
1530	0.0	0.0	0.0	0.0	0.0	0.0	0.0	0.0	0.0	0.0	0.0	0.0	0.0	0.0	0.0	0.0	0.0	2.0	0.0	2.0	1.0	0.0	1.0	1.0	0.0	0.0	1.0	0.0	0.0	0.0	0.0	0.0	1.0	0.0	0.0	0.0	0.0	0.0	0.0	0.0	2.0	1.0	2.0	0.0	0.0	1.0	1.0	2.0	0.0
1531	2.0	0.0	0.0	3.0	2.0	1.0	0.0	3.0	2.0	2.0	0.0	0.0	4.0	3.0	0.0	0.0	1.0	0.0	1.0	0.0	7.0	0.0	0.0	1.0	0.0	0.0	0.0	8.0	0.0	1.0	0.0	5.0	1.0	4.0	14.0	14.0	1.0	1.0	1.0	2.0	5.0	8.0	1.0	0.0	7.0	2.0	5.0	0.0	11.0
1532	2.0	0.0	0.0	6.0	0.0	0.0	1.0	7.0	1.0	9.0	0.0	4.0	1.0	14.0	10.0	0.0	6.0	1.0	0.0	6.0	6.0	1.0	4.0	0.0	2.0	3.0	0.0	16.0	2.0	4.0	0.0	10.0	11.0	30.0	3.0	11.0	15.0	3.0	10.0	4.0	5.0	5.0	1.0	0.0	2.0	4.0	6.0	3.0	0.0
1533	0.0	1.0	1.0	0.0	0.0	3.0	2.0	0.0	1.0	0.0	0.0	0.0	0.0	1.0	2.0	0.0	0.0	0.0	0.0	3.0	1.0	3.0	2.0	2.0	0.0	0.0	0.0	0.0	1.0	1.0	1.0	2.0	0.0	3.0	3.0	3.0	1.0	0.0	0.0	0.0	0.0	1.0	2.0	1.0	0.0	0.0	2.0	0.0	0.0
1534	1.0	0.0	0.0	1.0	0.0	0.0	0.0	0.0	0.0	0.0	1.0	0.0	0.0	1.0	0.0	2.0	0.0	0.0	0.0	1.0	0.0	0.0	0.0	0.0	0.0	0.0	0.0	0.0	0.0	0.0	0.0	0.0	0.0	0.0	1.0	0.0	0.0	0.0	0.0	0.0	0.0	1.0	0.0	0.0	0.0	0.0	0.0	2.0	0.0
1535	0.0	0.0	0.0	0.0	1.0	0.0	0.0	0.0	0.0	0.0	0.0	0.0	0.0	0.0	0.0	0.0	0.0	0.0	0.0	1.0	0.0	2.0	0.0	0.0	0.0	0.0	0.0	0.0	0.0	0.0	0.0	0.0	0.0	0.0	0.0	0.0	0.0	0.0	0.0	0.0	0.0	0.0	0.0	0.0	0.0	0.0	0.0	0.0	0.0
1536	0.0	0.0	1.0	1.0	0.0	1.0	0.0	0.0	0.0	7.0	1.0	1.0	0.0	3.0	1.0	1.0	3.0	0.0	1.0	3.0	1.0	3.0	0.0	4.0	3.0	5.0	0.0	0.0	3.0	3.0	2.0	0.0	1.0	3.0	2.0	1.0	0.0	1.0	1.0	2.0	1.0	11.0	2.0	1.0	7.0	16.0	5.0	0.0	4.0
1537	1.0	2.0	3.0	5.0	1.0	0.0	1.0	2.0	3.0	1.0	2.0	5.0	2.0	1.0	1.0	3.0	3.0	4.0	0.0	2.0	3.0	0.0	0.0	0.0	1.0	11.0	4.0	6.0	4.0	1.0	1.0	5.0	8.0	0.0	1.0	7.0	0.0	0.0	2.0	4.0	4.0	17.0	3.0	1.0	0.0	8.0	10.0	12.0	2.0
1538	1.0	1.0	1.0	0.0	3.0	0.0	4.0	0.0	1.0	1.0	0.0	2.0	0.0	1.0	1.0	5.0	1.0	1.0	0.0	2.0	4.0	0.0	2.0	0.0	3.0	0.0	2.0	3.0	1.0	0.0	2.0	1.0	0.0	1.0	0.0	2.0	0.0	0.0	0.0	1.0	0.0	0.0	1.0	2.0	1.0	0.0	0.0	0.0	0.0
1539	1.0	0.0	3.0	1.0	3.0	1.0	0.0	0.0	0.0	0.0	0.0	0.0	1.0	0.0	1.0	1.0	0.0	1.0	0.0	2.0	3.0	0.0	0.0	2.0	0.0	0.0	1.0	0.0	0.0	0.0	0.0	0.0	1.0	0.0	0.0	0.0	0.0	0.0	0.0	0.0	0.0	0.0	2.0	0.0	0.0	0.0	0.0	0.0	0.0
1540	1.0	0.0	0.0	1.0	0.0	0.0	0.0	1.0	0.0	1.0	0.0	1.0	0.0	0.0	1.0	0.0	0.0	0.0	0.0	1.0	1.0	1.0	2.0	1.0	1.0	0.0	0.0	0.0	1.0	0.0	0.0	0.0	0.0	1.0	1.0	0.0	0.0	2.0	0.0	2.0	0.0	0.0	0.0	0.0	0.0	1.0	0.0	0.0	0.0
1541	0.0	0.0	0.0	0.0	0.0	0.0	0.0	0.0	0.0	0.0	1.0	0.0	0.0	0.0	1.0	0.0	0.0	0.0	0.0	1.0	0.0	0.0	0.0	0.0	0.0	0.0	0.0	0.0	0.0	0.0	0.0	0.0	0.0	0.0	0.0	0.0	0.0	0.0	1.0	1.0	0.0	0.0	0.0	0.0	0.0	0.0	0.0	0.0	0.0
1542	0.0	0.0	2.0	0.0	0.0	0.0	0.0	0.0	0.0	0.0	0.0	0.0	1.0	0.0	0.0	0.0	0.0	0.0	0.0	1.0	0.0	0.0	0.0	1.0	0.0	0.0	0.0	0.0	0.0	0.0	0.0	0.0	0.0	0.0	0.0	0.0	0.0	0.0	0.0	0.0	0.0	0.0	1.0	1.0	0.0	0.0	1.0	0.0	0.0
1543	1.0	0.0	0.0	0.0	0.0	2.0	1.0	0.0	0.0	0.0	0.0	0.0	0.0	0.0	0.0	0.0	0.0	0.0	0.0	1.0	1.0	0.0	0.0	0.0	0.0	0.0	0.0	0.0	0.0	0.0	0.0	0.0	0.0	0.0	0.0	0.0	0.0	0.0	0.0	0.0	0.0	0.0	0.0	0.0	0.0	0.0	2.0	1.0	1.0
1544	0.0	1.0	0.0	0.0	1.0	0.0	0.0	0.0	0.0	0.0	1.0	0.0	0.0	0.0	0.0	0.0	0.0	0.0	0.0	2.0	0.0	0.0	0.0	1.0	0.0	0.0	1.0	1.0	0.0	1.0	0.0	0.0	0.0	0.0	0.0	0.0	0.0	0.0	0.0	0.0	0.0	0.0	0.0	0.0	0.0	1.0	0.0	0.0	0.0
1545	0.0	0.0	0.0	0.0	0.0	0.0	0.0	0.0	0.0	0.0	1.0	0.0	0.0	0.0	0.0	1.0	1.0	1.0	0.0	0.0	0.0	0.0	0.0	1.0	1.0	1.0	1.0	0.0	0.0	0.0	0.0	0.0	0.0	0.0	0.0	0.0	2.0	0.0	0.0	0.0	0.0	0.0	0.0	1.0	0.0	0.0	0.0	0.0	0.0
1546	0.0	1.0	0.0	2.0	0.0	0.0	1.0	0.0	0.0	0.0	0.0	1.0	0.0	0.0	0.0	0.0	0.0	2.0	1.0	8.0	0.0	1.0	1.0	4.0	0.0	0.0	0.0	0.0	0.0	0.0	0.0	2.0	0.0	0.0	0.0	1.0	2.0	0.0	1.0	0.0	0.0	1.0	0.0	1.0	0.0	0.0	0.0	1.0	0.0
1547	0.0	0.0	0.0	0.0	0.0	0.0	0.0	1.0	0.0	0.0	0.0	0.0	0.0	0.0	0.0	0.0	0.0	0.0	0.0	1.0	0.0	0.0	0.0	0.0	0.0	0.0	1.0	0.0	0.0	0.0	0.0	1.0	0.0	0.0	0.0	0.0	0.0	0.0	0.0	1.0	1.0	0.0	0.0	0.0	0.0	0.0	0.0	1.0	1.0
1548	1.0	2.0	0.0	0.0	1.0	0.0	0.0	0.0	2.0	0.0	0.0	1.0	0.0	1.0	0.0	2.0	0.0	0.0	0.0	2.0	0.0	0.0	2.0	0.0	0.0	0.0	1.0	0.0	0.0	0.0	0.0	0.0	1.0	0.0	0.0	1.0	1.0	0.0	0.0	0.0	2.0	0.0	1.0	0.0	1.0	1.0	0.0	0.0	0.0
1549	0.0	0.0	0.0	0.0	0.0	0.0	0.0	0.0	0.0	0.0	0.0	0.0	0.0	0.0	0.0	0.0	0.0	0.0	0.0	1.0	0.0	0.0	0.0	0.0	0.0	0.0	0.0	0.0	0.0	1.0	0.0	0.0	0.0	0.0	0.0	0.0	0.0	0.0	0.0	0.0	0.0	0.0	0.0	0.0	0.0	0.0	0.0	0.0	0.0
1550	0.0	0.0	0.0	1.0	0.0	0.0	0.0	0.0	0.0	0.0	0.0	0.0	0.0	0.0	0.0	0.0	0.0	0.0	0.0	0.0	0.0	0.0	0.0	1.0	0.0	0.0	0.0	0.0	0.0	0.0	0.0	0.0	0.0	0.0	0.0	1.0	0.0	0.0	1.0	0.0	0.0	0.0	0.0	1.0	0.0	0.0	0.0	0.0	3.0
1551	0.0	0.0	0.0	0.0	0.0	0.0	0.0	0.0	0.0	0.0	0.0	1.0	0.0	1.0	1.0	0.0	0.0	0.0	0.0	1.0	0.0	2.0	1.0	1.0	0.0	1.0	0.0	0.0	0.0	0.0	0.0	0.0	0.0	0.0	0.0	1.0	0.0	0.0	0.0	0.0	0.0	1.0	1.0	1.0	1.0	0.0	0.0	1.0	0.0
1552	0.0	0.0	0.0	0.0	0.0	0.0	0.0	0.0	1.0	0.0	0.0	0.0	0.0	1.0	1.0	0.0	0.0	0.0	0.0	2.0	0.0	0.0	0.0	0.0	1.0	0.0	0.0	0.0	1.0	0.0	0.0	0.0	0.0	1.0	0.0	0.0	0.0	0.0	0.0	1.0	0.0	0.0	0.0	0.0	0.0	0.0	0.0	1.0	0.0
1553	8.0	1.0	1.0	7.0	0.0	1.0	1.0	13.0	6.0	2.0	0.0	3.0	6.0	5.0	0.0	3.0	9.0	0.0	1.0	2.0	14.0	0.0	2.0	0.0	0.0	0.0	5.0	13.0	1.0	2.0	7.0	14.0	4.0	15.0	40.0	22.0	3.0	0.0	10.0	6.0	11.0	18.0	0.0	5.0	4.0	9.0	4.0	2.0	21.0
1554	0.0	2.0	0.0	0.0	2.0	0.0	0.0	0.0	0.0	0.0	0.0	0.0	1.0	0.0	1.0	0.0	0.0	2.0	0.0	3.0	1.0	0.0	0.0	2.0	0.0	0.0	0.0	0.0	0.0	0.0	0.0	1.0	0.0	0.0	0.0	1.0	3.0	2.0	0.0	0.0	0.0	1.0	1.0	2.0	1.0	0.0	0.0	0.0	0.0
1555	0.0	0.0	2.0	0.0	0.0	0.0	0.0	0.0	1.0	0.0	0.0	0.0	1.0	1.0	0.0	0.0	0.0	1.0	0.0	1.0	0.0	0.0	1.0	0.0	0.0	1.0	0.0	0.0	0.0	0.0	0.0	0.0	0.0	0.0	0.0	0.0	0.0	0.0	0.0	1.0	1.0	2.0	1.0	0.0	0.0	0.0	0.0	0.0	0.0
1556	0.0	0.0	0.0	0.0	0.0	0.0	0.0	0.0	0.0	0.0	0.0	0.0	0.0	0.0	0.0	0.0	0.0	0.0	0.0	1.0	0.0	0.0	0.0	1.0	0.0	0.0	0.0	0.0	0.0	0.0	0.0	0.0	0.0	0.0	0.0	0.0	0.0	2.0	0.0	0.0	0.0	0.0	0.0	1.0	0.0	0.0	0.0	0.0	0.0
1557	0.0	1.0	0.0	0.0	0.0	1.0	1.0	0.0	0.0	0.0	0.0	0.0	0.0	0.0	0.0	0.0	0.0	0.0	0.0	1.0	0.0	2.0	1.0	0.0	1.0	0.0	3.0	1.0	0.0	1.0	0.0	1.0	0.0	0.0	0.0	0.0	0.0	0.0	0.0	0.0	0.0	0.0	0.0	0.0	1.0	0.0	1.0	2.0	0.0
1558	0.0	0.0	0.0	0.0	0.0	0.0	0.0	0.0	0.0	0.0	0.0	0.0	0.0	0.0	0.0	0.0	0.0	0.0	0.0	1.0	1.0	0.0	1.0	1.0	0.0	0.0	0.0	0.0	0.0	0.0	0.0	0.0	0.0	0.0	0.0	0.0	0.0	0.0	0.0	0.0	0.0	0.0	1.0	0.0	0.0	4.0	0.0	0.0	0.0
1559	0.0	0.0	0.0	0.0	0.0	0.0	0.0	0.0	0.0	0.0	0.0	0.0	0.0	0.0	0.0	0.0	0.0	0.0	1.0	1.0	0.0	3.0	0.0	5.0	0.0	0.0	0.0	0.0	0.0	0.0	0.0	1.0	0.0	0.0	1.0	0.0	0.0	0.0	0.0	0.0	0.0	2.0	0.0	0.0	0.0	3.0	0.0	0.0	0.0
1560	0.0	0.0	0.0	0.0	0.0	0.0	0.0	0.0	0.0	0.0	1.0	1.0	0.0	0.0	0.0	1.0	0.0	0.0	0.0	1.0	1.0	0.0	0.0	0.0	1.0	0.0	0.0	1.0	0.0	0.0	0.0	0.0	0.0	0.0	0.0	0.0	0.0	0.0	1.0	0.0	0.0	3.0	0.0	1.0	0.0	0.0	0.0	2.0	1.0
1561	1.0	3.0	4.0	0.0	2.0	2.0	10.0	1.0	1.0	1.0	1.0	0.0	0.0	3.0	1.0	1.0	1.0	2.0	1.0	3.0	3.0	0.0	1.0	1.0	1.0	6.0	1.0	2.0	0.0	1.0	3.0	0.0	0.0	2.0	1.0	0.0	3.0	0.0	0.0	0.0	2.0	1.0	2.0	3.0	0.0	1.0	1.0	0.0	1.0
1562	1.0	0.0	0.0	0.0	0.0	0.0	0.0	0.0	0.0	0.0	0.0	1.0	0.0	0.0	0.0	0.0	0.0	1.0	0.0	1.0	0.0	0.0	1.0	2.0	0.0	0.0	0.0	0.0	0.0	0.0	0.0	0.0	0.0	0.0	0.0	0.0	0.0	0.0	0.0	1.0	0.0	1.0	0.0	0.0	0.0	0.0	0.0	1.0	0.0
1563	0.0	0.0	1.0	0.0	2.0	0.0	0.0	0.0	0.0	0.0	0.0	0.0	0.0	0.0	0.0	0.0	0.0	0.0	0.0	2.0	0.0	0.0	0.0	0.0	0.0	0.0	0.0	0.0	0.0	0.0	0.0	0.0	0.0	0.0	0.0	0.0	0.0	0.0	0.0	0.0	0.0	0.0	0.0	0.0	0.0	0.0	0.0	0.0	0.0
1564	0.0	4.0	1.0	4.0	6.0	5.0	11.0	0.0	1.0	2.0	4.0	1.0	3.0	3.0	0.0	3.0	1.0	2.0	11.0	25.0	12.0	18.0	9.0	35.0	0.0	12.0	0.0	1.0	12.0	14.0	0.0	2.0	0.0	4.0	4.0	3.0	7.0	6.0	2.0	0.0	3.0	2.0	7.0	2.0	2.0	9.0	0.0	1.0	0.0
1565	0.0	0.0	0.0	0.0	0.0	0.0	1.0	0.0	0.0	0.0	0.0	0.0	0.0	0.0	0.0	1.0	0.0	1.0	0.0	1.0	0.0	0.0	0.0	0.0	0.0	0.0	0.0	0.0	0.0	0.0	0.0	0.0	0.0	0.0	0.0	0.0	0.0	0.0	0.0	0.0	1.0	0.0	0.0	0.0	0.0	0.0	0.0	0.0	0.0
1566	0.0	0.0	0.0	0.0	0.0	0.0	1.0	0.0	0.0	0.0	0.0	0.0	1.0	0.0	0.0	0.0	0.0	0.0	0.0	0.0	0.0	0.0	0.0	1.0	0.0	0.0	0.0	0.0	0.0	0.0	0.0	0.0	0.0	0.0	0.0	0.0	0.0	0.0	0.0	0.0	1.0	0.0	0.0	1.0	1.0	0.0	0.0	0.0	0.0
1567	4.0	4.0	3.0	5.0	4.0	3.0	4.0	4.0	1.0	1.0	3.0	1.0	0.0	2.0	3.0	6.0	2.0	11.0	1.0	2.0	3.0	13.0	4.0	0.0	6.0	3.0	1.0	3.0	7.0	4.0	1.0	5.0	3.0	0.0	0.0	2.0	16.0	5.0	1.0	2.0	0.0	1.0	0.0	6.0	0.0	0.0	0.0	1.0	1.0
1568	0.0	0.0	0.0	0.0	0.0	0.0	0.0	2.0	0.0	0.0	0.0	0.0	0.0	0.0	0.0	0.0	0.0	0.0	0.0	1.0	0.0	0.0	0.0	0.0	0.0	0.0	0.0	0.0	0.0	0.0	0.0	0.0	0.0	0.0	0.0	0.0	0.0	0.0	0.0	0.0	0.0	0.0	0.0	0.0	1.0	1.0	1.0	0.0	0.0
1569	0.0	0.0	0.0	0.0	0.0	0.0	0.0	0.0	1.0	0.0	0.0	0.0	0.0	0.0	0.0	1.0	0.0	0.0	0.0	1.0	1.0	0.0	0.0	0.0	0.0	0.0	0.0	0.0	0.0	0.0	0.0	0.0	0.0	0.0	0.0	2.0	0.0	0.0	0.0	0.0	0.0	0.0	0.0	0.0	0.0	0.0	0.0	0.0	0.0
1570	4.0	0.0	3.0	1.0	0.0	0.0	1.0	0.0	0.0	1.0	1.0	1.0	0.0	4.0	0.0	4.0	5.0	0.0	0.0	10.0	0.0	2.0	2.0	1.0	2.0	1.0	0.0	12.0	6.0	11.0	17.0	15.0	1.0	10.0	1.0	1.0	0.0	0.0	0.0	2.0	36.0	7.0	1.0	5.0	10.0	0.0	0.0	0.0	1.0
1571	0.0	0.0	0.0	1.0	0.0	1.0	0.0	0.0	0.0	1.0	0.0	0.0	0.0	0.0	0.0	0.0	1.0	1.0	1.0	1.0	0.0	0.0	0.0	0.0	1.0	1.0	0.0	1.0	0.0	0.0	0.0	1.0	0.0	2.0	0.0	0.0	0.0	0.0	0.0	0.0	0.0	0.0	0.0	0.0	0.0	0.0	0.0	0.0	0.0
1572	0.0	0.0	0.0	0.0	0.0	0.0	0.0	0.0	0.0	0.0	0.0	0.0	1.0	0.0	0.0	0.0	0.0	0.0	0.0	1.0	0.0	0.0	0.0	0.0	0.0	0.0	0.0	0.0	0.0	0.0	0.0	0.0	0.0	0.0	0.0	0.0	0.0	0.0	0.0	0.0	0.0	0.0	0.0	0.0	0.0	0.0	0.0	0.0	0.0
1573	7.0	2.0	9.0	1.0	1.0	7.0	0.0	1.0	2.0	1.0	0.0	0.0	0.0	2.0	1.0	2.0	0.0	5.0	2.0	10.0	1.0	4.0	1.0	0.0	6.0	2.0	9.0	5.0	4.0	2.0	3.0	2.0	4.0	0.0	1.0	1.0	0.0	1.0	0.0	2.0	2.0	3.0	4.0	0.0	2.0	3.0	2.0	8.0	3.0
1574	0.0	0.0	0.0	0.0	0.0	0.0	1.0	0.0	1.0	0.0	0.0	0.0	0.0	0.0	0.0	0.0	1.0	0.0	0.0	0.0	0.0	0.0	0.0	0.0	0.0	0.0	0.0	0.0	0.0	0.0	0.0	0.0	0.0	0.0	0.0	0.0	0.0	0.0	0.0	0.0	0.0	0.0	0.0	0.0	0.0	0.0	0.0	0.0	0.0
1575	0.0	1.0	0.0	0.0	0.0	1.0	0.0	0.0	1.0	1.0	0.0	1.0	0.0	1.0	0.0	0.0	1.0	0.0	0.0	1.0	1.0	0.0	0.0	0.0	0.0	0.0	1.0	0.0	0.0	0.0	0.0	0.0	1.0	0.0	0.0	0.0	1.0	1.0	0.0	0.0	0.0	0.0	0.0	0.0	0.0	0.0	1.0	0.0	3.0
1576	0.0	2.0	1.0	0.0	1.0	0.0	2.0	0.0	0.0	1.0	0.0	1.0	0.0	0.0	1.0	2.0	2.0	1.0	2.0	1.0	0.0	0.0	2.0	0.0	0.0	0.0	0.0	1.0	2.0	1.0	0.0	2.0	0.0	2.0	1.0	3.0	3.0	0.0	0.0	3.0	1.0	1.0	0.0	1.0	0.0	0.0	2.0	1.0	1.0
1577	0.0	1.0	5.0	0.0	1.0	3.0	1.0	2.0	3.0	1.0	3.0	4.0	1.0	0.0	4.0	1.0	1.0	1.0	2.0	2.0	1.0	0.0	1.0	1.0	4.0	0.0	0.0	0.0	0.0	0.0	0.0	1.0	0.0	0.0	0.0	0.0	0.0	0.0	1.0	2.0	1.0	2.0	0.0	2.0	0.0	0.0	0.0	1.0	0.0
1578	1.0	0.0	0.0	0.0	1.0	0.0	0.0	4.0	1.0	0.0	1.0	1.0	1.0	3.0	1.0	0.0	3.0	1.0	0.0	1.0	0.0	0.0	1.0	1.0	0.0	0.0	0.0	0.0	0.0	0.0	0.0	1.0	0.0	1.0	1.0	1.0	1.0	1.0	6.0	5.0	1.0	3.0	0.0	0.0	2.0	0.0	0.0	0.0	0.0
1579	0.0	0.0	0.0	0.0	0.0	0.0	0.0	0.0	0.0	0.0	0.0	0.0	0.0	0.0	0.0	0.0	0.0	0.0	0.0	1.0	0.0	0.0	0.0	4.0	0.0	0.0	0.0	0.0	0.0	0.0	0.0	0.0	0.0	0.0	0.0	0.0	0.0	0.0	0.0	0.0	0.0	0.0	1.0	0.0	0.0	0.0	0.0	0.0	0.0
1580	1.0	0.0	0.0	0.0	1.0	2.0	0.0	0.0	0.0	0.0	0.0	0.0	0.0	0.0	0.0	0.0	0.0	0.0	0.0	1.0	0.0	0.0	0.0	0.0	1.0	0.0	0.0	0.0	2.0	0.0	0.0	1.0	0.0	0.0	0.0	1.0	1.0	0.0	0.0	1.0	1.0	1.0	0.0	0.0	0.0	0.0	0.0	1.0	0.0
1581	0.0	0.0	3.0	1.0	0.0	2.0	0.0	0.0	0.0	0.0	1.0	0.0	0.0	1.0	4.0	1.0	0.0	1.0	0.0	1.0	0.0	3.0	0.0	1.0	1.0	0.0	0.0	0.0	2.0	0.0	2.0	2.0	0.0	0.0	2.0	1.0	2.0	3.0	0.0	1.0	0.0	3.0	0.0	4.0	0.0	2.0	0.0	0.0	0.0
1582	0.0	0.0	0.0	1.0	0.0	0.0	0.0	0.0	0.0	0.0	0.0	0.0	0.0	0.0	0.0	0.0	0.0	0.0	0.0	1.0	0.0	0.0	1.0	3.0	0.0	0.0	0.0	0.0	0.0	0.0	0.0	0.0	0.0	1.0	0.0	0.0	0.0	0.0	0.0	0.0	0.0	0.0	0.0	0.0	0.0	0.0	1.0	0.0	1.0
1583	0.0	1.0	0.0	2.0	0.0	0.0	0.0	1.0	18.0	11.0	4.0	9.0	7.0	8.0	9.0	9.0	9.0	6.0	1.0	7.0	5.0	5.0	5.0	7.0	0.0	2.0	2.0	3.0	1.0	1.0	1.0	2.0	1.0	1.0	1.0	2.0	1.0	3.0	0.0	1.0	6.0	9.0	0.0	1.0	6.0	6.0	52.0	206.0	17.0
1584	2.0	7.0	4.0	1.0	2.0	5.0	8.0	2.0	3.0	1.0	0.0	1.0	0.0	2.0	1.0	2.0	0.0	4.0	0.0	10.0	1.0	4.0	1.0	2.0	3.0	0.0	1.0	3.0	1.0	1.0	4.0	2.0	2.0	2.0	3.0	2.0	0.0	2.0	1.0	2.0	0.0	1.0	1.0	1.0	1.0	1.0	1.0	4.0	6.0
1585	0.0	0.0	0.0	0.0	0.0	0.0	0.0	0.0	0.0	0.0	0.0	0.0	0.0	0.0	0.0	0.0	0.0	0.0	0.0	1.0	1.0	1.0	0.0	0.0	0.0	0.0	0.0	1.0	0.0	0.0	0.0	0.0	0.0	0.0	0.0	2.0	0.0	0.0	0.0	0.0	0.0	0.0	0.0	0.0	0.0	0.0	0.0	0.0	0.0
1586	1.0	0.0	0.0	0.0	0.0	1.0	0.0	0.0	0.0	0.0	0.0	0.0	0.0	1.0	0.0	0.0	2.0	0.0	0.0	2.0	0.0	0.0	0.0	1.0	0.0	0.0	1.0	0.0	0.0	1.0	0.0	1.0	0.0	2.0	0.0	0.0	1.0	0.0	1.0	1.0	0.0	0.0	0.0	0.0	1.0	0.0	0.0	2.0	0.0
1587	1.0	0.0	0.0	0.0	1.0	0.0	0.0	0.0	0.0	0.0	1.0	1.0	0.0	0.0	1.0	2.0	0.0	0.0	1.0	1.0	0.0	3.0	1.0	0.0	1.0	0.0	1.0	5.0	1.0	3.0	2.0	0.0	0.0	0.0	1.0	2.0	3.0	0.0	0.0	4.0	0.0	1.0	2.0	0.0	0.0	2.0	1.0	0.0	0.0
1588	4.0	0.0	0.0	1.0	2.0	0.0	0.0	1.0	1.0	13.0	0.0	0.0	4.0	3.0	0.0	2.0	2.0	0.0	0.0	3.0	0.0	0.0	0.0	0.0	1.0	4.0	2.0	3.0	0.0	5.0	7.0	9.0	4.0	0.0	2.0	13.0	0.0	1.0	1.0	2.0	1.0	6.0	0.0	0.0	0.0	9.0	1.0	0.0	1.0
1589	2.0	1.0	8.0	0.0	1.0	4.0	0.0	0.0	0.0	0.0	0.0	0.0	1.0	0.0	0.0	0.0	0.0	0.0	0.0	3.0	3.0	0.0	0.0	4.0	0.0	0.0	0.0	0.0	0.0	0.0	0.0	0.0	3.0	0.0	0.0	0.0	0.0	0.0	0.0	0.0	0.0	0.0	0.0	0.0	0.0	0.0	0.0	0.0	0.0
1590	1.0	0.0	0.0	0.0	1.0	1.0	1.0	1.0	0.0	0.0	0.0	0.0	0.0	0.0	0.0	0.0	2.0	0.0	1.0	0.0	0.0	2.0	1.0	0.0	0.0	0.0	0.0	2.0	0.0	1.0	1.0	1.0	0.0	1.0	1.0	0.0	2.0	0.0	1.0	2.0	1.0	0.0	0.0	0.0	0.0	0.0	1.0	0.0	0.0
1591	3.0	0.0	0.0	1.0	0.0	1.0	1.0	0.0	1.0	0.0	0.0	0.0	0.0	0.0	2.0	1.0	1.0	1.0	1.0	1.0	1.0	0.0	0.0	1.0	1.0	0.0	1.0	0.0	2.0	1.0	0.0	0.0	0.0	1.0	0.0	1.0	2.0	1.0	1.0	2.0	0.0	1.0	0.0	1.0	0.0	1.0	1.0	1.0	0.0
1592	1.0	0.0	3.0	0.0	0.0	0.0	0.0	1.0	0.0	0.0	0.0	0.0	0.0	0.0	0.0	0.0	0.0	0.0	0.0	0.0	0.0	0.0	0.0	2.0	0.0	0.0	0.0	0.0	0.0	0.0	0.0	0.0	0.0	0.0	0.0	0.0	0.0	0.0	0.0	0.0	0.0	0.0	0.0	0.0	0.0	0.0	0.0	0.0	0.0
1593	3.0	0.0	0.0	0.0	0.0	0.0	3.0	1.0	3.0	0.0	0.0	0.0	1.0	0.0	1.0	1.0	3.0	8.0	0.0	14.0	0.0	0.0	1.0	0.0	0.0	1.0	0.0	3.0	5.0	3.0	21.0	0.0	0.0	0.0	0.0	1.0	17.0	4.0	1.0	2.0	0.0	0.0	0.0	9.0	2.0	3.0	0.0	0.0	0.0
1594	9.0	13.0	8.0	9.0	9.0	9.0	47.0	1.0	10.0	2.0	0.0	1.0	26.0	10.0	0.0	2.0	57.0	0.0	2.0	57.0	0.0	0.0	0.0	0.0	5.0	7.0	21.0	21.0	19.0	50.0	54.0	20.0	1.0	1.0	2.0	11.0	16.0	6.0	44.0	2.0	2.0	61.0	1.0	6.0	5.0	5.0	0.0	0.0	6.0
1595	0.0	0.0	0.0	1.0	0.0	0.0	1.0	0.0	0.0	1.0	0.0	0.0	0.0	0.0	0.0	0.0	0.0	0.0	0.0	1.0	0.0	3.0	0.0	1.0	0.0	0.0	0.0	0.0	1.0	1.0	0.0	2.0	0.0	2.0	0.0	0.0	0.0	0.0	0.0	0.0	0.0	0.0	0.0	0.0	0.0	3.0	0.0	0.0	0.0
1596	0.0	0.0	0.0	0.0	0.0	2.0	2.0	0.0	0.0	0.0	0.0	0.0	1.0	0.0	0.0	0.0	1.0	0.0	1.0	1.0	1.0	1.0	0.0	0.0	0.0	1.0	2.0	0.0	1.0	0.0	0.0	0.0	0.0	0.0	0.0	0.0	0.0	0.0	0.0	0.0	0.0	0.0	0.0	2.0	1.0	0.0	0.0	1.0	0.0
1597	1.0	0.0	0.0	1.0	0.0	0.0	0.0	0.0	0.0	0.0	0.0	0.0	0.0	0.0	0.0	0.0	0.0	0.0	1.0	1.0	0.0	0.0	0.0	0.0	0.0	1.0	0.0	0.0	0.0	2.0	0.0	0.0	0.0	0.0	0.0	0.0	0.0	0.0	0.0	0.0	0.0	0.0	0.0	1.0	0.0	0.0	0.0	0.0	0.0
1598	0.0	3.0	2.0	0.0	1.0	0.0	0.0	0.0	0.0	1.0	4.0	0.0	1.0	1.0	0.0	0.0	1.0	0.0	0.0	0.0	0.0	0.0	2.0	0.0	0.0	0.0	0.0	0.0	0.0	0.0	1.0	0.0	0.0	0.0	0.0	0.0	0.0	0.0	0.0	0.0	0.0	0.0	1.0	2.0	0.0	0.0	0.0	0.0	0.0
1599	0.0	0.0	0.0	0.0	1.0	0.0	0.0	0.0	2.0	1.0	0.0	0.0	0.0	0.0	0.0	1.0	1.0	0.0	0.0	1.0	0.0	0.0	0.0	0.0	0.0	0.0	0.0	0.0	0.0	0.0	0.0	0.0	1.0	2.0	1.0	2.0	0.0	1.0	2.0	0.0	0.0	2.0	2.0	0.0	0.0	0.0	0.0	0.0	0.0
1600	1.0	1.0	0.0	0.0	0.0	0.0	0.0	0.0	0.0	0.0	0.0	1.0	0.0	0.0	0.0	0.0	1.0	0.0	0.0	2.0	0.0	0.0	0.0	0.0	0.0	0.0	0.0	0.0	2.0	0.0	0.0	0.0	1.0	2.0	0.0	0.0	0.0	0.0	2.0	0.0	0.0	1.0	0.0	0.0	0.0	0.0	2.0	0.0	0.0
1601	0.0	0.0	0.0	0.0	0.0	0.0	0.0	0.0	0.0	0.0	0.0	0.0	0.0	0.0	0.0	0.0	0.0	0.0	0.0	0.0	0.0	0.0	0.0	0.0	0.0	0.0	0.0	0.0	0.0	0.0	0.0	0.0	0.0	0.0	0.0	0.0	0.0	0.0	0.0	0.0	0.0	0.0	0.0	1.0	0.0	0.0	0.0	0.0	1.0
1602	0.0	0.0	0.0	0.0	3.0	0.0	1.0	1.0	2.0	0.0	1.0	1.0	1.0	1.0	0.0	0.0	0.0	1.0	0.0	4.0	0.0	3.0	1.0	0.0	1.0	1.0	0.0	2.0	1.0	1.0	1.0	1.0	0.0	0.0	1.0	2.0	0.0	0.0	0.0	2.0	0.0	2.0	0.0	1.0	0.0	0.0	1.0	0.0	0.0
1603	0.0	0.0	0.0	0.0	0.0	0.0	0.0	0.0	0.0	0.0	0.0	0.0	0.0	0.0	0.0	0.0	1.0	0.0	0.0	2.0	0.0	1.0	0.0	0.0	0.0	0.0	0.0	0.0	0.0	0.0	0.0	1.0	0.0	0.0	0.0	0.0	0.0	0.0	0.0	0.0	1.0	0.0	0.0	0.0	0.0	2.0	0.0	0.0	0.0
1604	2.0	0.0	3.0	0.0	1.0	2.0	0.0	0.0	0.0	1.0	0.0	1.0	0.0	0.0	0.0	0.0	1.0	1.0	0.0	1.0	0.0	2.0	1.0	0.0	0.0	0.0	0.0	2.0	0.0	0.0	0.0	0.0	0.0	0.0	0.0	1.0	0.0	0.0	1.0	0.0	1.0	0.0	1.0	0.0	0.0	0.0	0.0	2.0	0.0
1605	3.0	0.0	0.0	0.0	0.0	1.0	0.0	2.0	1.0	3.0	0.0	2.0	0.0	0.0	0.0	1.0	2.0	0.0	0.0	1.0	0.0	0.0	1.0	0.0	1.0	0.0	1.0	7.0	0.0	1.0	0.0	5.0	1.0	0.0	9.0	6.0	1.0	1.0	0.0	3.0	2.0	8.0	0.0	2.0	0.0	3.0	6.0	0.0	2.0
1606	1.0	1.0	0.0	0.0	3.0	0.0	1.0	0.0	0.0	0.0	0.0	1.0	1.0	0.0	1.0	0.0	0.0	0.0	1.0	2.0	0.0	1.0	0.0	0.0	0.0	0.0	0.0	0.0	0.0	0.0	0.0	0.0	0.0	0.0	0.0	0.0	0.0	0.0	1.0	0.0	0.0	0.0	0.0	1.0	0.0	0.0	0.0	0.0	0.0
1607	0.0	0.0	1.0	0.0	1.0	1.0	0.0	1.0	1.0	0.0	1.0	0.0	0.0	1.0	0.0	0.0	0.0	0.0	0.0	2.0	0.0	0.0	2.0	0.0	0.0	0.0	1.0	1.0	0.0	0.0	0.0	0.0	0.0	0.0	0.0	0.0	0.0	0.0	0.0	0.0	0.0	0.0	1.0	0.0	0.0	1.0	0.0	0.0	0.0
1608	0.0	0.0	0.0	0.0	0.0	0.0	0.0	0.0	0.0	0.0	0.0	0.0	0.0	0.0	0.0	0.0	0.0	0.0	0.0	1.0	1.0	0.0	0.0	0.0	0.0	0.0	0.0	0.0	0.0	0.0	0.0	0.0	0.0	0.0	0.0	0.0	0.0	0.0	0.0	0.0	0.0	3.0	0.0	0.0	0.0	0.0	0.0	0.0	0.0
1609	0.0	0.0	0.0	0.0	0.0	0.0	1.0	0.0	0.0	0.0	0.0	0.0	0.0	0.0	1.0	1.0	0.0	0.0	0.0	2.0	0.0	0.0	0.0	0.0	0.0	0.0	0.0	1.0	0.0	0.0	0.0	0.0	0.0	0.0	0.0	0.0	0.0	0.0	0.0	0.0	0.0	1.0	0.0	0.0	0.0	0.0	0.0	1.0	0.0
1610	0.0	0.0	0.0	0.0	0.0	1.0	0.0	0.0	0.0	0.0	0.0	0.0	0.0	0.0	0.0	0.0	0.0	0.0	0.0	1.0	0.0	0.0	0.0	0.0	1.0	0.0	0.0	0.0	0.0	0.0	0.0	0.0	0.0	0.0	1.0	0.0	0.0	0.0	0.0	0.0	0.0	0.0	1.0	0.0	0.0	0.0	0.0	0.0	0.0
1611	1.0	2.0	2.0	4.0	2.0	1.0	1.0	2.0	1.0	1.0	1.0	1.0	3.0	6.0	2.0	2.0	1.0	2.0	1.0	1.0	2.0	1.0	1.0	3.0	0.0	0.0	0.0	2.0	0.0	3.0	1.0	0.0	3.0	1.0	2.0	3.0	1.0	2.0	1.0	4.0	4.0	3.0	2.0	1.0	2.0	1.0	1.0	4.0	0.0
1612	1.0	0.0	0.0	0.0	0.0	0.0	3.0	0.0	0.0	0.0	0.0	1.0	1.0	1.0	0.0	0.0	1.0	0.0	0.0	1.0	0.0	0.0	0.0	1.0	2.0	0.0	1.0	1.0	0.0	0.0	2.0	3.0	0.0	5.0	2.0	3.0	1.0	0.0	1.0	0.0	0.0	1.0	0.0	0.0	0.0	2.0	0.0	2.0	0.0
1613	2.0	0.0	5.0	0.0	1.0	0.0	0.0	1.0	0.0	0.0	1.0	0.0	0.0	0.0	1.0	1.0	0.0	0.0	0.0	2.0	0.0	3.0	0.0	0.0	0.0	1.0	1.0	0.0	1.0	0.0	1.0	0.0	0.0	0.0	0.0	0.0	0.0	0.0	0.0	2.0	0.0	1.0	2.0	0.0	1.0	0.0	1.0	0.0	2.0
1614	1.0	0.0	2.0	1.0	0.0	1.0	0.0	0.0	0.0	0.0	0.0	0.0	1.0	0.0	0.0	0.0	0.0	0.0	1.0	0.0	0.0	2.0	1.0	0.0	0.0	1.0	3.0	0.0	0.0	0.0	2.0	0.0	0.0	0.0	0.0	0.0	1.0	0.0	2.0	0.0	0.0	1.0	4.0	1.0	5.0	6.0	0.0	2.0	1.0
1615	2.0	0.0	1.0	0.0	2.0	1.0	0.0	0.0	0.0	0.0	1.0	0.0	0.0	2.0	0.0	3.0	0.0	1.0	0.0	1.0	0.0	0.0	0.0	0.0	5.0	1.0	2.0	3.0	0.0	0.0	2.0	0.0	0.0	0.0	0.0	0.0	1.0	0.0	0.0	0.0	0.0	1.0	1.0	0.0	0.0	1.0	0.0	0.0	0.0
1616	0.0	0.0	1.0	0.0	1.0	0.0	0.0	0.0	0.0	0.0	0.0	0.0	0.0	0.0	0.0	0.0	0.0	1.0	1.0	1.0	0.0	1.0	0.0	1.0	1.0	0.0	0.0	0.0	1.0	0.0	0.0	0.0	0.0	0.0	1.0	0.0	0.0	0.0	0.0	0.0	0.0	0.0	0.0	0.0	0.0	0.0	2.0	0.0	0.0
1617	1.0	0.0	0.0	0.0	0.0	0.0	0.0	0.0	0.0	0.0	0.0	0.0	0.0	0.0	0.0	0.0	1.0	0.0	0.0	1.0	0.0	1.0	0.0	0.0	0.0	0.0	0.0	0.0	0.0	0.0	0.0	0.0	0.0	0.0	0.0	0.0	0.0	0.0	0.0	0.0	0.0	0.0	0.0	0.0	0.0	0.0	0.0	0.0	0.0
1618	2.0	0.0	2.0	3.0	0.0	1.0	0.0	6.0	0.0	2.0	0.0	1.0	0.0	2.0	0.0	0.0	2.0	0.0	0.0	1.0	0.0	1.0	0.0	3.0	0.0	0.0	4.0	0.0	0.0	0.0	0.0	2.0	1.0	7.0	0.0	0.0	0.0	0.0	1.0	0.0	0.0	0.0	0.0	0.0	1.0	0.0	1.0	0.0	2.0
1619	1.0	1.0	0.0	0.0	0.0	0.0	2.0	0.0	1.0	1.0	0.0	0.0	0.0	0.0	1.0	0.0	1.0	0.0	0.0	1.0	0.0	0.0	0.0	0.0	2.0	0.0	0.0	0.0	1.0	1.0	1.0	0.0	1.0	0.0	0.0	0.0	0.0	0.0	0.0	1.0	0.0	0.0	0.0	2.0	0.0	1.0	0.0	1.0	0.0
1620	1.0	6.0	2.0	1.0	1.0	1.0	3.0	0.0	0.0	0.0	0.0	0.0	0.0	0.0	0.0	1.0	0.0	1.0	1.0	5.0	0.0	3.0	1.0	1.0	3.0	0.0	1.0	2.0	1.0	4.0	1.0	5.0	3.0	2.0	6.0	6.0	1.0	0.0	0.0	4.0	0.0	0.0	1.0	1.0	0.0	1.0	0.0	1.0	2.0
1621	1.0	1.0	2.0	1.0	3.0	0.0	4.0	0.0	3.0	0.0	2.0	0.0	4.0	0.0	0.0	2.0	2.0	2.0	2.0	2.0	1.0	5.0	0.0	0.0	0.0	0.0	0.0	3.0	4.0	1.0	0.0	2.0	1.0	0.0	1.0	0.0	1.0	0.0	1.0	0.0	0.0	3.0	1.0	0.0	1.0	0.0	0.0	1.0	1.0
1622	0.0	1.0	0.0	1.0	0.0	0.0	0.0	0.0	0.0	0.0	0.0	0.0	0.0	0.0	0.0	0.0	0.0	0.0	0.0	1.0	0.0	1.0	1.0	0.0	0.0	0.0	1.0	0.0	0.0	0.0	0.0	0.0	0.0	0.0	0.0	0.0	0.0	0.0	0.0	0.0	0.0	0.0	0.0	0.0	0.0	0.0	0.0	0.0	0.0
1623	5.0	2.0	2.0	8.0	2.0	2.0	2.0	1.0	4.0	5.0	2.0	3.0	1.0	3.0	6.0	2.0	3.0	0.0	2.0	4.0	7.0	0.0	2.0	3.0	1.0	2.0	9.0	7.0	2.0	3.0	1.0	6.0	15.0	16.0	1.0	2.0	0.0	1.0	5.0	3.0	6.0	3.0	1.0	2.0	8.0	1.0	8.0	7.0	15.0
1624	0.0	0.0	0.0	1.0	1.0	0.0	0.0	0.0	0.0	0.0	0.0	0.0	0.0	0.0	0.0	1.0	0.0	1.0	0.0	1.0	0.0	0.0	0.0	0.0	0.0	1.0	0.0	0.0	1.0	0.0	1.0	0.0	0.0	1.0	0.0	0.0	0.0	0.0	0.0	0.0	0.0	0.0	1.0	0.0	0.0	0.0	0.0	0.0	0.0
1625	0.0	0.0	1.0	1.0	1.0	0.0	0.0	0.0	0.0	0.0	0.0	0.0	0.0	0.0	0.0	1.0	0.0	0.0	0.0	1.0	0.0	0.0	0.0	1.0	0.0	0.0	0.0	0.0	0.0	0.0	2.0	0.0	0.0	0.0	1.0	0.0	0.0	0.0	0.0	0.0	0.0	0.0	0.0	0.0	0.0	0.0	0.0	0.0	0.0
1626	5.0	2.0	0.0	1.0	1.0	1.0	1.0	0.0	0.0	0.0	1.0	1.0	1.0	2.0	4.0	6.0	0.0	1.0	0.0	2.0	2.0	0.0	1.0	0.0	1.0	0.0	4.0	0.0	0.0	0.0	1.0	1.0	2.0	0.0	0.0	0.0	1.0	4.0	0.0	2.0	1.0	1.0	1.0	0.0	0.0	1.0	1.0	3.0	0.0
1627	0.0	0.0	0.0	1.0	0.0	0.0	0.0	1.0	1.0	0.0	0.0	0.0	0.0	0.0	0.0	0.0	0.0	0.0	0.0	1.0	0.0	0.0	1.0	2.0	0.0	1.0	0.0	0.0	0.0	0.0	0.0	0.0	0.0	0.0	0.0	0.0	0.0	2.0	0.0	0.0	1.0	0.0	1.0	0.0	0.0	0.0	0.0	0.0	0.0
1628	0.0	0.0	0.0	0.0	1.0	4.0	1.0	1.0	0.0	1.0	0.0	2.0	0.0	0.0	0.0	0.0	0.0	0.0	0.0	2.0	4.0	0.0	6.0	0.0	0.0	0.0	3.0	0.0	0.0	0.0	0.0	0.0	1.0	0.0	0.0	0.0	0.0	0.0	0.0	1.0	0.0	0.0	0.0	3.0	0.0	0.0	0.0	0.0	0.0
1629	1.0	1.0	0.0	1.0	1.0	1.0	1.0	1.0	4.0	5.0	1.0	0.0	0.0	0.0	2.0	1.0	0.0	0.0	1.0	4.0	2.0	1.0	2.0	3.0	2.0	0.0	0.0	0.0	1.0	0.0	0.0	0.0	0.0	0.0	0.0	0.0	2.0	1.0	2.0	1.0	1.0	1.0	1.0	2.0	0.0	1.0	1.0	1.0	0.0
1630	2.0	2.0	4.0	1.0	0.0	4.0	3.0	0.0	0.0	1.0	0.0	0.0	0.0	0.0	0.0	0.0	0.0	0.0	0.0	1.0	0.0	0.0	1.0	0.0	1.0	0.0	0.0	0.0	0.0	1.0	0.0	2.0	1.0	0.0	0.0	0.0	0.0	0.0	0.0	0.0	0.0	1.0	6.0	1.0	0.0	1.0	0.0	1.0	0.0
1631	0.0	4.0	1.0	2.0	1.0	1.0	2.0	5.0	1.0	11.0	0.0	0.0	2.0	6.0	2.0	2.0	1.0	2.0	0.0	2.0	1.0	3.0	2.0	0.0	0.0	10.0	4.0	3.0	1.0	1.0	2.0	11.0	22.0	2.0	5.0	11.0	1.0	1.0	2.0	5.0	2.0	10.0	2.0	3.0	1.0	0.0	3.0	2.0	4.0
1632	0.0	0.0	4.0	0.0	1.0	0.0	0.0	0.0	0.0	1.0	0.0	0.0	0.0	0.0	0.0	0.0	0.0	0.0	0.0	1.0	1.0	0.0	0.0	2.0	0.0	0.0	0.0	0.0	0.0	0.0	0.0	0.0	0.0	0.0	0.0	0.0	0.0	0.0	0.0	0.0	0.0	0.0	0.0	0.0	0.0	1.0	0.0	3.0	0.0
1633	0.0	0.0	1.0	1.0	0.0	0.0	0.0	0.0	0.0	0.0	0.0	0.0	0.0	0.0	0.0	0.0	0.0	0.0	0.0	1.0	0.0	1.0	1.0	0.0	0.0	0.0	0.0	1.0	0.0	0.0	0.0	0.0	1.0	0.0	0.0	0.0	2.0	1.0	1.0	0.0	0.0	0.0	0.0	0.0	0.0	2.0	0.0	0.0	0.0
1634	1.0	0.0	0.0	0.0	0.0	0.0	0.0	2.0	0.0	1.0	1.0	0.0	1.0	0.0	1.0	1.0	0.0	0.0	1.0	2.0	0.0	0.0	0.0	2.0	0.0	1.0	0.0	0.0	0.0	1.0	0.0	0.0	1.0	0.0	1.0	0.0	1.0	0.0	0.0	1.0	0.0	0.0	2.0	0.0	0.0	3.0	0.0	0.0	0.0
1635	0.0	0.0	1.0	1.0	1.0	1.0	2.0	8.0	0.0	1.0	0.0	1.0	1.0	0.0	0.0	2.0	0.0	0.0	0.0	1.0	3.0	1.0	0.0	0.0	1.0	0.0	0.0	1.0	0.0	0.0	1.0	3.0	5.0	1.0	0.0	2.0	1.0	1.0	1.0	3.0	0.0	0.0	0.0	0.0	2.0	0.0	0.0	0.0	0.0
1636	2.0	2.0	1.0	1.0	1.0	0.0	0.0	1.0	0.0	0.0	0.0	0.0	0.0	1.0	0.0	2.0	0.0	0.0	0.0	12.0	3.0	1.0	1.0	0.0	2.0	0.0	2.0	0.0	0.0	1.0	1.0	0.0	0.0	0.0	0.0	0.0	0.0	0.0	2.0	1.0	0.0	7.0	3.0	4.0	1.0	0.0	0.0	0.0	0.0
1637	0.0	0.0	0.0	0.0	1.0	1.0	0.0	0.0	0.0	0.0	0.0	0.0	0.0	1.0	0.0	1.0	2.0	0.0	0.0	1.0	1.0	0.0	1.0	0.0	0.0	1.0	0.0	0.0	0.0	0.0	0.0	1.0	1.0	0.0	0.0	1.0	1.0	1.0	0.0	0.0	0.0	0.0	1.0	0.0	0.0	0.0	0.0	0.0	0.0
1638	1.0	2.0	3.0	0.0	1.0	7.0	0.0	0.0	2.0	3.0	0.0	2.0	4.0	2.0	0.0	3.0	0.0	0.0	0.0	1.0	0.0	0.0	2.0	0.0	0.0	0.0	0.0	0.0	0.0	0.0	1.0	0.0	3.0	0.0	1.0	9.0	2.0	1.0	3.0	2.0	3.0	2.0	0.0	0.0	1.0	0.0	0.0	0.0	1.0
1639	0.0	1.0	0.0	1.0	0.0	2.0	0.0	0.0	0.0	2.0	0.0	0.0	0.0	0.0	0.0	0.0	0.0	0.0	3.0	1.0	0.0	0.0	0.0	0.0	1.0	0.0	0.0	2.0	0.0	0.0	0.0	0.0	0.0	0.0	0.0	1.0	0.0	0.0	2.0	0.0	0.0	0.0	0.0	0.0	0.0	0.0	0.0	0.0	0.0
1640	0.0	0.0	0.0	0.0	0.0	0.0	0.0	0.0	0.0	0.0	0.0	0.0	0.0	0.0	0.0	1.0	0.0	0.0	0.0	0.0	0.0	0.0	0.0	1.0	0.0	1.0	0.0	1.0	0.0	0.0	0.0	0.0	0.0	0.0	0.0	0.0	0.0	1.0	0.0	0.0	0.0	0.0	0.0	0.0	0.0	0.0	0.0	1.0	1.0
1641	0.0	0.0	0.0	0.0	0.0	0.0	1.0	0.0	0.0	2.0	1.0	1.0	0.0	0.0	0.0	0.0	0.0	0.0	0.0	1.0	1.0	1.0	0.0	0.0	0.0	0.0	1.0	0.0	2.0	0.0	1.0	0.0	1.0	0.0	1.0	0.0	0.0	1.0	0.0	0.0	1.0	0.0	1.0	0.0	0.0	0.0	2.0	0.0	0.0
1642	0.0	0.0	0.0	0.0	0.0	0.0	0.0	0.0	0.0	0.0	1.0	1.0	0.0	0.0	0.0	1.0	0.0	0.0	0.0	0.0	0.0	0.0	0.0	0.0	0.0	0.0	0.0	0.0	0.0	0.0	0.0	0.0	0.0	0.0	0.0	0.0	1.0	0.0	1.0	0.0	0.0	0.0	0.0	0.0	0.0	0.0	0.0	0.0	0.0
1643	0.0	1.0	0.0	0.0	0.0	0.0	0.0	0.0	0.0	0.0	0.0	0.0	1.0	0.0	0.0	0.0	1.0	0.0	0.0	0.0	1.0	0.0	0.0	0.0	0.0	0.0	0.0	1.0	0.0	0.0	0.0	1.0	2.0	0.0	0.0	0.0	0.0	0.0	1.0	0.0	0.0	0.0	0.0	0.0	0.0	0.0	0.0	0.0	0.0
1644	2.0	2.0	0.0	2.0	3.0	2.0	1.0	0.0	1.0	0.0	0.0	2.0	0.0	3.0	1.0	4.0	0.0	2.0	0.0	2.0	5.0	2.0	1.0	2.0	1.0	0.0	0.0	2.0	0.0	3.0	2.0	0.0	0.0	0.0	1.0	0.0	2.0	0.0	0.0	0.0	0.0	0.0	4.0	0.0	1.0	0.0	0.0	1.0	0.0
1645	0.0	2.0	0.0	1.0	2.0	2.0	2.0	0.0	0.0	0.0	1.0	1.0	0.0	2.0	1.0	3.0	0.0	4.0	0.0	2.0	0.0	3.0	1.0	0.0	0.0	0.0	0.0	0.0	3.0	7.0	1.0	0.0	0.0	2.0	0.0	0.0	0.0	1.0	0.0	1.0	0.0	1.0	1.0	2.0	1.0	1.0	0.0	0.0	0.0
1646	0.0	0.0	0.0	0.0	0.0	1.0	1.0	0.0	0.0	0.0	0.0	1.0	1.0	1.0	0.0	0.0	1.0	1.0	1.0	1.0	0.0	0.0	0.0	0.0	0.0	0.0	1.0	1.0	1.0	0.0	0.0	0.0	0.0	0.0	0.0	0.0	1.0	1.0	0.0	1.0	0.0	0.0	0.0	0.0	1.0	0.0	0.0	0.0	0.0
1647	0.0	0.0	0.0	0.0	0.0	0.0	0.0	0.0	1.0	0.0	0.0	1.0	0.0	0.0	0.0	0.0	1.0	1.0	0.0	1.0	0.0	0.0	0.0	0.0	0.0	1.0	0.0	1.0	0.0	0.0	0.0	0.0	0.0	1.0	0.0	0.0	1.0	0.0	0.0	0.0	0.0	0.0	0.0	2.0	0.0	0.0	0.0	0.0	0.0
1648	1.0	1.0	0.0	1.0	1.0	0.0	0.0	0.0	0.0	1.0	0.0	0.0	1.0	0.0	1.0	1.0	0.0	0.0	2.0	1.0	3.0	1.0	2.0	0.0	0.0	0.0	0.0	0.0	1.0	0.0	0.0	1.0	0.0	0.0	0.0	0.0	0.0	0.0	0.0	0.0	0.0	0.0	0.0	1.0	0.0	1.0	0.0	0.0	0.0
1649	0.0	1.0	1.0	0.0	1.0	2.0	0.0	0.0	1.0	0.0	1.0	1.0	0.0	0.0	2.0	0.0	0.0	0.0	0.0	1.0	3.0	2.0	0.0	0.0	2.0	2.0	2.0	6.0	0.0	0.0	0.0	0.0	0.0	0.0	0.0	0.0	0.0	0.0	0.0	0.0	0.0	0.0	1.0	0.0	2.0	0.0	1.0	0.0	1.0
1650	0.0	0.0	0.0	0.0	0.0	0.0	0.0	0.0	0.0	0.0	0.0	1.0	0.0	0.0	0.0	0.0	0.0	0.0	0.0	1.0	0.0	0.0	1.0	0.0	0.0	0.0	0.0	0.0	1.0	1.0	0.0	0.0	0.0	0.0	0.0	0.0	1.0	0.0	0.0	0.0	0.0	0.0	1.0	0.0	0.0	0.0	0.0	0.0	0.0
1651	1.0	0.0	2.0	0.0	0.0	0.0	0.0	0.0	0.0	0.0	0.0	0.0	0.0	0.0	0.0	0.0	0.0	1.0	0.0	1.0	0.0	0.0	0.0	0.0	0.0	0.0	0.0	1.0	1.0	1.0	0.0	0.0	0.0	0.0	0.0	0.0	0.0	0.0	0.0	0.0	0.0	0.0	2.0	0.0	0.0	1.0	0.0	0.0	0.0
1652	2.0	1.0	1.0	1.0	0.0	1.0	0.0	1.0	0.0	2.0	0.0	1.0	2.0	1.0	0.0	0.0	2.0	0.0	0.0	1.0	1.0	0.0	2.0	4.0	0.0	0.0	0.0	1.0	0.0	0.0	0.0	0.0	8.0	3.0	2.0	5.0	4.0	0.0	7.0	0.0	4.0	1.0	0.0	0.0	1.0	2.0	2.0	1.0	1.0
1653	1.0	6.0	8.0	0.0	5.0	4.0	1.0	4.0	2.0	3.0	27.0	5.0	3.0	20.0	1.0	4.0	3.0	13.0	2.0	1.0	8.0	1.0	3.0	1.0	0.0	2.0	9.0	12.0	1.0	0.0	4.0	5.0	1.0	36.0	30.0	10.0	10.0	0.0	1.0	5.0	16.0	17.0	1.0	3.0	5.0	1.0	15.0	1.0	13.0
1654	2.0	0.0	1.0	0.0	2.0	0.0	1.0	0.0	1.0	0.0	0.0	0.0	0.0	1.0	2.0	2.0	0.0	0.0	0.0	4.0	2.0	0.0	0.0	0.0	0.0	0.0	0.0	1.0	0.0	0.0	1.0	0.0	0.0	0.0	0.0	0.0	0.0	0.0	0.0	0.0	0.0	0.0	1.0	1.0	3.0	2.0	0.0	0.0	0.0
1655	0.0	0.0	0.0	0.0	0.0	2.0	1.0	0.0	0.0	1.0	0.0	1.0	0.0	0.0	1.0	0.0	0.0	0.0	0.0	1.0	0.0	0.0	3.0	1.0	0.0	0.0	1.0	2.0	0.0	0.0	0.0	1.0	0.0	0.0	0.0	0.0	1.0	0.0	0.0	0.0	1.0	0.0	0.0	1.0	0.0	0.0	0.0	0.0	0.0
1656	0.0	0.0	5.0	2.0	3.0	5.0	3.0	0.0	0.0	8.0	3.0	3.0	1.0	2.0	4.0	2.0	3.0	1.0	1.0	8.0	2.0	2.0	2.0	1.0	2.0	5.0	3.0	3.0	0.0	1.0	2.0	3.0	8.0	3.0	6.0	11.0	0.0	1.0	5.0	1.0	5.0	1.0	2.0	4.0	4.0	1.0	2.0	7.0	2.0
1657	0.0	1.0	0.0	0.0	0.0	0.0	0.0	0.0	2.0	0.0	0.0	2.0	1.0	1.0	0.0	0.0	0.0	0.0	0.0	0.0	0.0	3.0	0.0	0.0	0.0	0.0	0.0	1.0	0.0	0.0	0.0	0.0	0.0	0.0	0.0	0.0	0.0	2.0	0.0	0.0	0.0	0.0	0.0	3.0	0.0	2.0	0.0	0.0	1.0
1658	0.0	0.0	1.0	0.0	0.0	0.0	0.0	0.0	0.0	0.0	1.0	0.0	0.0	0.0	0.0	0.0	0.0	0.0	1.0	2.0	2.0	1.0	0.0	0.0	0.0	0.0	0.0	0.0	0.0	0.0	0.0	0.0	1.0	0.0	0.0	0.0	0.0	0.0	0.0	0.0	3.0	0.0	0.0	1.0	0.0	1.0	0.0	0.0	0.0
1659	0.0	0.0	0.0	0.0	0.0	0.0	0.0	1.0	0.0	0.0	0.0	0.0	0.0	0.0	0.0	0.0	0.0	0.0	0.0	1.0	0.0	0.0	0.0	0.0	0.0	0.0	0.0	0.0	0.0	0.0	1.0	0.0	0.0	0.0	0.0	0.0	0.0	0.0	0.0	0.0	0.0	0.0	0.0	0.0	0.0	0.0	0.0	0.0	0.0
1660	10.0	2.0	11.0	13.0	3.0	2.0	27.0	12.0	16.0	70.0	20.0	29.0	17.0	22.0	6.0	5.0	19.0	2.0	1.0	15.0	12.0	22.0	12.0	9.0	4.0	31.0	4.0	20.0	11.0	10.0	8.0	37.0	20.0	13.0	17.0	8.0	9.0	8.0	20.0	21.0	22.0	4.0	1.0	4.0	42.0	56.0	109.0	38.0	6.0
1661	1.0	0.0	2.0	0.0	0.0	0.0	0.0	0.0	0.0	0.0	1.0	0.0	1.0	0.0	0.0	0.0	0.0	0.0	0.0	1.0	1.0	0.0	0.0	0.0	0.0	0.0	0.0	0.0	0.0	0.0	0.0	0.0	0.0	0.0	0.0	0.0	0.0	1.0	0.0	0.0	1.0	0.0	1.0	0.0	1.0	0.0	0.0	1.0	0.0
1662	0.0	0.0	0.0	1.0	2.0	0.0	1.0	0.0	0.0	0.0	0.0	1.0	1.0	0.0	4.0	1.0	0.0	0.0	0.0	0.0	0.0	1.0	1.0	2.0	0.0	2.0	0.0	0.0	0.0	0.0	1.0	0.0	1.0	2.0	0.0	0.0	0.0	1.0	1.0	1.0	4.0	0.0	1.0	2.0	0.0	0.0	0.0	0.0	3.0
1663	0.0	0.0	0.0	0.0	1.0	0.0	0.0	0.0	0.0	0.0	0.0	0.0	0.0	0.0	0.0	0.0	0.0	0.0	0.0	1.0	2.0	0.0	0.0	0.0	0.0	0.0	0.0	1.0	0.0	0.0	0.0	0.0	0.0	0.0	1.0	0.0	0.0	0.0	0.0	0.0	0.0	0.0	0.0	0.0	0.0	0.0	1.0	0.0	0.0
1664	0.0	0.0	0.0	1.0	0.0	0.0	0.0	1.0	0.0	3.0	2.0	0.0	2.0	1.0	1.0	2.0	1.0	0.0	0.0	2.0	0.0	0.0	1.0	0.0	0.0	1.0	1.0	1.0	0.0	1.0	2.0	0.0	4.0	3.0	2.0	1.0	0.0	0.0	1.0	1.0	1.0	0.0	1.0	0.0	1.0	1.0	0.0	1.0	0.0
1665	0.0	0.0	1.0	0.0	0.0	0.0	1.0	0.0	2.0	2.0	2.0	1.0	1.0	1.0	2.0	1.0	1.0	2.0	0.0	2.0	1.0	2.0	2.0	0.0	0.0	1.0	0.0	0.0	0.0	1.0	1.0	0.0	1.0	1.0	1.0	1.0	4.0	1.0	0.0	3.0	0.0	1.0	0.0	0.0	0.0	0.0	2.0	0.0	3.0
1666	0.0	0.0	0.0	0.0	0.0	0.0	0.0	0.0	1.0	0.0	0.0	0.0	1.0	0.0	1.0	0.0	0.0	0.0	0.0	0.0	1.0	0.0	0.0	0.0	0.0	2.0	0.0	0.0	0.0	0.0	0.0	0.0	1.0	0.0	0.0	0.0	1.0	0.0	0.0	0.0	0.0	0.0	0.0	0.0	0.0	0.0	0.0	0.0	0.0
1667	0.0	1.0	0.0	0.0	0.0	0.0	0.0	0.0	0.0	0.0	1.0	0.0	0.0	0.0	0.0	0.0	0.0	0.0	0.0	1.0	0.0	0.0	0.0	0.0	0.0	0.0	0.0	0.0	0.0	0.0	0.0	0.0	0.0	0.0	0.0	0.0	0.0	0.0	0.0	0.0	0.0	0.0	0.0	0.0	0.0	1.0	0.0	1.0	0.0
1668	0.0	0.0	0.0	0.0	0.0	0.0	0.0	1.0	0.0	0.0	0.0	1.0	0.0	0.0	0.0	0.0	0.0	0.0	0.0	2.0	1.0	0.0	0.0	0.0	0.0	0.0	0.0	0.0	0.0	0.0	0.0	1.0	0.0	0.0	0.0	0.0	0.0	0.0	0.0	0.0	0.0	0.0	0.0	0.0	0.0	0.0	0.0	0.0	0.0
1669	0.0	0.0	0.0	0.0	1.0	0.0	1.0	2.0	3.0	0.0	2.0	0.0	4.0	6.0	1.0	3.0	5.0	7.0	1.0	1.0	0.0	0.0	0.0	0.0	0.0	0.0	0.0	4.0	0.0	0.0	0.0	1.0	2.0	0.0	0.0	0.0	4.0	2.0	4.0	1.0	1.0	2.0	0.0	5.0	0.0	0.0	0.0	0.0	0.0
1670	41.0	15.0	1.0	127.0	38.0	0.0	20.0	1.0	0.0	0.0	0.0	1.0	1.0	1.0	3.0	0.0	1.0	0.0	0.0	1.0	2.0	0.0	1.0	0.0	71.0	1.0	0.0	2.0	2.0	15.0	3.0	0.0	16.0	19.0	17.0	18.0	12.0	18.0	18.0	14.0	25.0	12.0	11.0	16.0	12.0	9.0	29.0	18.0	27.0
1671	0.0	0.0	0.0	1.0	0.0	0.0	0.0	0.0	0.0	0.0	1.0	1.0	0.0	0.0	0.0	0.0	3.0	4.0	0.0	2.0	1.0	4.0	0.0	3.0	0.0	0.0	0.0	0.0	0.0	0.0	1.0	0.0	1.0	0.0	1.0	1.0	1.0	1.0	1.0	2.0	0.0	0.0	0.0	0.0	0.0	0.0	0.0	0.0	0.0
1672	4.0	1.0	0.0	0.0	0.0	3.0	0.0	0.0	1.0	0.0	1.0	0.0	2.0	6.0	0.0	3.0	13.0	0.0	0.0	1.0	0.0	0.0	0.0	0.0	5.0	13.0	0.0	26.0	1.0	12.0	4.0	16.0	0.0	1.0	0.0	0.0	2.0	1.0	3.0	3.0	3.0	4.0	0.0	0.0	0.0	0.0	1.0	0.0	0.0
1673	0.0	0.0	0.0	0.0	0.0	0.0	0.0	0.0	0.0	0.0	0.0	0.0	0.0	0.0	0.0	0.0	0.0	0.0	0.0	0.0	0.0	1.0	0.0	0.0	0.0	0.0	0.0	0.0	0.0	0.0	0.0	0.0	0.0	0.0	0.0	2.0	0.0	0.0	0.0	0.0	0.0	0.0	0.0	0.0	0.0	0.0	0.0	0.0	0.0
1674	4.0	3.0	2.0	4.0	5.0	1.0	4.0	3.0	0.0	1.0	1.0	1.0	1.0	1.0	1.0	0.0	7.0	5.0	4.0	3.0	5.0	6.0	5.0	2.0	0.0	0.0	0.0	2.0	0.0	0.0	0.0	0.0	0.0	1.0	0.0	0.0	0.0	0.0	0.0	0.0	5.0	2.0	0.0	4.0	2.0	4.0	3.0	4.0	3.0
1675	0.0	0.0	1.0	0.0	0.0	0.0	1.0	0.0	0.0	1.0	0.0	0.0	0.0	1.0	0.0	1.0	0.0	1.0	0.0	2.0	0.0	0.0	0.0	1.0	0.0	1.0	0.0	0.0	0.0	0.0	0.0	0.0	0.0	1.0	0.0	1.0	0.0	0.0	0.0	0.0	0.0	1.0	2.0	0.0	0.0	0.0	0.0	1.0	0.0
1676	3.0	0.0	3.0	1.0	2.0	1.0	0.0	2.0	0.0	2.0	1.0	0.0	0.0	0.0	1.0	1.0	0.0	0.0	0.0	2.0	1.0	0.0	0.0	3.0	1.0	0.0	0.0	1.0	0.0	0.0	0.0	0.0	0.0	0.0	0.0	0.0	0.0	0.0	0.0	0.0	1.0	0.0	2.0	0.0	0.0	1.0	0.0	0.0	0.0
1677	1.0	2.0	2.0	4.0	2.0	0.0	1.0	3.0	1.0	1.0	1.0	1.0	3.0	1.0	3.0	2.0	0.0	5.0	0.0	1.0	0.0	5.0	0.0	0.0	1.0	0.0	0.0	1.0	4.0	1.0	1.0	1.0	1.0	1.0	0.0	3.0	1.0	1.0	0.0	0.0	0.0	0.0	0.0	0.0	1.0	0.0	0.0	3.0	1.0
1678	0.0	0.0	0.0	1.0	0.0	0.0	0.0	0.0	0.0	0.0	0.0	0.0	0.0	0.0	0.0	0.0	0.0	0.0	0.0	1.0	0.0	1.0	0.0	0.0	0.0	0.0	0.0	0.0	0.0	0.0	0.0	0.0	0.0	0.0	0.0	0.0	0.0	0.0	0.0	0.0	0.0	0.0	0.0	0.0	0.0	0.0	0.0	0.0	0.0
1679	1.0	1.0	0.0	1.0	1.0	2.0	0.0	0.0	3.0	0.0	0.0	1.0	0.0	0.0	1.0	2.0	4.0	0.0	0.0	2.0	2.0	1.0	0.0	1.0	0.0	1.0	0.0	3.0	1.0	1.0	0.0	1.0	1.0	0.0	3.0	0.0	2.0	1.0	3.0	1.0	0.0	2.0	2.0	0.0	0.0	4.0	2.0	0.0	0.0
1680	0.0	0.0	0.0	0.0	0.0	0.0	0.0	0.0	0.0	0.0	0.0	0.0	0.0	0.0	0.0	0.0	0.0	0.0	0.0	0.0	1.0	0.0	0.0	0.0	0.0	0.0	0.0	1.0	0.0	0.0	0.0	1.0	0.0	3.0	0.0	4.0	1.0	0.0	3.0	2.0	1.0	0.0	0.0	1.0	0.0	1.0	0.0	0.0	2.0
1681	0.0	0.0	0.0	0.0	0.0	0.0	0.0	0.0	0.0	0.0	0.0	0.0	0.0	0.0	0.0	0.0	0.0	0.0	0.0	0.0	1.0	0.0	0.0	0.0	0.0	0.0	0.0	0.0	0.0	0.0	0.0	0.0	0.0	0.0	0.0	0.0	0.0	0.0	0.0	0.0	0.0	0.0	1.0	0.0	0.0	1.0	0.0	1.0	0.0
1682	1.0	2.0	1.0	3.0	2.0	2.0	2.0	0.0	0.0	0.0	2.0	1.0	0.0	3.0	3.0	2.0	0.0	5.0	0.0	0.0	2.0	0.0	3.0	0.0	3.0	2.0	2.0	0.0	0.0	1.0	0.0	1.0	0.0	0.0	1.0	0.0	2.0	0.0	1.0	0.0	0.0	0.0	1.0	0.0	2.0	0.0	0.0	0.0	1.0
1683	0.0	0.0	0.0	0.0	3.0	0.0	1.0	2.0	0.0	1.0	2.0	0.0	3.0	3.0	2.0	3.0	1.0	0.0	0.0	0.0	3.0	1.0	1.0	0.0	0.0	0.0	1.0	0.0	3.0	1.0	1.0	1.0	0.0	0.0	0.0	0.0	7.0	2.0	1.0	1.0	0.0	0.0	1.0	0.0	3.0	2.0	3.0	2.0	0.0
1684	0.0	0.0	2.0	0.0	0.0	0.0	0.0	1.0	0.0	1.0	0.0	1.0	2.0	1.0	0.0	0.0	0.0	0.0	1.0	0.0	1.0	1.0	0.0	0.0	0.0	0.0	0.0	1.0	0.0	1.0	0.0	2.0	0.0	0.0	0.0	0.0	0.0	2.0	0.0	0.0	1.0	0.0	0.0	2.0	0.0	2.0	3.0	1.0	0.0
1685	0.0	0.0	0.0	0.0	0.0	1.0	0.0	1.0	0.0	0.0	0.0	0.0	1.0	0.0	1.0	0.0	0.0	0.0	0.0	1.0	2.0	0.0	0.0	0.0	1.0	1.0	0.0	0.0	0.0	1.0	0.0	0.0	0.0	1.0	0.0	0.0	0.0	0.0	0.0	0.0	0.0	0.0	1.0	0.0	0.0	0.0	0.0	0.0	0.0
1686	0.0	0.0	1.0	0.0	1.0	0.0	0.0	0.0	0.0	0.0	0.0	0.0	1.0	0.0	0.0	0.0	0.0	0.0	0.0	0.0	0.0	1.0	0.0	0.0	0.0	0.0	0.0	0.0	0.0	0.0	0.0	0.0	0.0	0.0	0.0	0.0	0.0	0.0	0.0	0.0	0.0	0.0	0.0	0.0	0.0	0.0	0.0	0.0	0.0
1687	0.0	0.0	1.0	0.0	0.0	1.0	0.0	0.0	0.0	0.0	1.0	0.0	0.0	0.0	0.0	0.0	0.0	2.0	0.0	0.0	1.0	0.0	1.0	0.0	0.0	0.0	0.0	1.0	0.0	1.0	1.0	0.0	0.0	0.0	0.0	0.0	0.0	0.0	0.0	0.0	0.0	2.0	0.0	0.0	1.0	0.0	1.0	1.0	0.0
1688	0.0	0.0	0.0	0.0	0.0	1.0	0.0	0.0	0.0	0.0	0.0	0.0	0.0	0.0	0.0	0.0	0.0	0.0	0.0	1.0	1.0	1.0	0.0	0.0	0.0	0.0	0.0	2.0	0.0	0.0	2.0	1.0	0.0	1.0	1.0	1.0	1.0	3.0	0.0	1.0	7.0	5.0	0.0	0.0	3.0	3.0	5.0	5.0	6.0
1689	0.0	1.0	0.0	0.0	1.0	0.0	0.0	0.0	0.0	0.0	0.0	0.0	0.0	0.0	0.0	1.0	0.0	0.0	0.0	2.0	2.0	0.0	0.0	1.0	0.0	0.0	1.0	0.0	0.0	0.0	0.0	1.0	0.0	0.0	0.0	0.0	0.0	0.0	2.0	0.0	1.0	0.0	2.0	1.0	0.0	2.0	0.0	0.0	0.0
1690	5.0	1.0	1.0	136.0	0.0	2.0	4.0	12.0	0.0	4.0	1.0	3.0	1.0	378.0	49.0	0.0	1.0	1.0	1.0	4.0	326.0	81.0	58.0	210.0	4.0	3.0	5.0	10.0	3.0	6.0	0.0	6.0	13.0	12.0	1.0	13.0	2.0	1.0	0.0	1.0	6.0	178.0	221.0	92.0	47.0	534.0	8.0	138.0	4.0
1691	0.0	0.0	0.0	0.0	0.0	0.0	0.0	0.0	0.0	0.0	0.0	0.0	0.0	0.0	0.0	0.0	0.0	1.0	0.0	0.0	22.0	4.0	0.0	0.0	0.0	0.0	0.0	1.0	0.0	0.0	0.0	0.0	0.0	0.0	0.0	0.0	0.0	0.0	0.0	0.0	3.0	0.0	2.0	0.0	0.0	0.0	0.0	0.0	1.0
1692	3.0	1.0	5.0	0.0	1.0	2.0	0.0	0.0	0.0	0.0	0.0	0.0	0.0	0.0	0.0	1.0	0.0	0.0	0.0	0.0	2.0	0.0	0.0	0.0	1.0	0.0	0.0	0.0	0.0	0.0	0.0	0.0	0.0	0.0	0.0	0.0	0.0	0.0	0.0	0.0	1.0	0.0	0.0	0.0	0.0	0.0	1.0	1.0	0.0
1693	0.0	0.0	0.0	0.0	0.0	0.0	0.0	0.0	0.0	0.0	0.0	0.0	0.0	0.0	1.0	0.0	0.0	0.0	0.0	0.0	1.0	1.0	0.0	0.0	0.0	0.0	0.0	0.0	0.0	0.0	0.0	0.0	0.0	0.0	0.0	0.0	0.0	0.0	0.0	0.0	0.0	0.0	0.0	0.0	0.0	0.0	0.0	0.0	0.0
1694	0.0	0.0	0.0	1.0	2.0	0.0	0.0	2.0	0.0	0.0	1.0	0.0	0.0	0.0	2.0	1.0	0.0	0.0	0.0	0.0	2.0	3.0	0.0	1.0	0.0	0.0	0.0	0.0	1.0	1.0	0.0	0.0	0.0	1.0	0.0	0.0	0.0	0.0	0.0	0.0	0.0	0.0	0.0	0.0	0.0	0.0	0.0	1.0	0.0
1695	0.0	0.0	0.0	0.0	0.0	0.0	0.0	0.0	0.0	0.0	0.0	1.0	0.0	0.0	2.0	1.0	3.0	2.0	1.0	0.0	3.0	1.0	0.0	2.0	0.0	0.0	0.0	0.0	0.0	0.0	0.0	0.0	0.0	0.0	0.0	0.0	0.0	0.0	0.0	0.0	0.0	0.0	0.0	0.0	1.0	1.0	0.0	0.0	0.0
1696	3.0	0.0	2.0	2.0	1.0	5.0	2.0	3.0	1.0	5.0	1.0	1.0	3.0	3.0	4.0	3.0	0.0	3.0	1.0	1.0	3.0	2.0	0.0	1.0	6.0	6.0	4.0	1.0	5.0	1.0	2.0	3.0	1.0	0.0	0.0	0.0	2.0	4.0	2.0	0.0	1.0	1.0	1.0	1.0	1.0	2.0	1.0	1.0	1.0
1697	1.0	0.0	0.0	1.0	0.0	1.0	0.0	0.0	0.0	0.0	0.0	1.0	0.0	0.0	1.0	0.0	1.0	1.0	0.0	3.0	1.0	3.0	0.0	0.0	2.0	3.0	0.0	1.0	1.0	4.0	3.0	0.0	0.0	0.0	0.0	0.0	2.0	2.0	1.0	2.0	0.0	1.0	3.0	2.0	2.0	2.0	0.0	0.0	0.0
1698	0.0	0.0	0.0	0.0	0.0	1.0	0.0	0.0	0.0	0.0	0.0	0.0	1.0	0.0	0.0	0.0	0.0	0.0	0.0	0.0	1.0	0.0	0.0	0.0	0.0	0.0	1.0	1.0	0.0	0.0	0.0	0.0	0.0	0.0	1.0	0.0	0.0	0.0	1.0	3.0	0.0	0.0	0.0	0.0	0.0	1.0	0.0	0.0	1.0
1699	5.0	0.0	0.0	0.0	1.0	1.0	1.0	8.0	0.0	0.0	1.0	0.0	1.0	0.0	0.0	1.0	0.0	0.0	0.0	0.0	5.0	0.0	0.0	0.0	0.0	1.0	0.0	1.0	0.0	0.0	1.0	1.0	2.0	3.0	1.0	1.0	2.0	1.0	0.0	2.0	2.0	4.0	2.0	1.0	0.0	1.0	3.0	0.0	0.0
1700	5.0	8.0	10.0	2.0	9.0	9.0	1.0	7.0	8.0	6.0	9.0	1.0	1.0	3.0	6.0	1.0	1.0	8.0	0.0	1.0	13.0	4.0	3.0	7.0	4.0	4.0	1.0	6.0	3.0	2.0	2.0	3.0	13.0	0.0	5.0	0.0	0.0	6.0	2.0	8.0	14.0	8.0	24.0	20.0	9.0	14.0	13.0	4.0	13.0
1701	0.0	0.0	0.0	1.0	0.0	0.0	0.0	0.0	0.0	0.0	0.0	0.0	0.0	0.0	0.0	0.0	0.0	0.0	0.0	1.0	13.0	1.0	0.0	0.0	0.0	0.0	0.0	0.0	0.0	0.0	0.0	0.0	0.0	0.0	0.0	0.0	0.0	0.0	0.0	0.0	0.0	0.0	3.0	0.0	8.0	3.0	1.0	4.0	0.0
1702	0.0	0.0	0.0	1.0	0.0	0.0	0.0	0.0	0.0	0.0	0.0	1.0	0.0	0.0	0.0	0.0	0.0	0.0	0.0	0.0	1.0	0.0	2.0	1.0	0.0	1.0	0.0	0.0	0.0	1.0	0.0	0.0	0.0	1.0	0.0	0.0	0.0	0.0	1.0	0.0	0.0	0.0	0.0	0.0	0.0	0.0	1.0	0.0	0.0
1703	0.0	0.0	0.0	0.0	0.0	0.0	0.0	0.0	0.0	0.0	0.0	0.0	0.0	0.0	0.0	0.0	0.0	0.0	0.0	0.0	2.0	0.0	0.0	0.0	0.0	0.0	0.0	0.0	0.0	0.0	0.0	0.0	0.0	0.0	0.0	0.0	0.0	0.0	0.0	0.0	0.0	0.0	0.0	0.0	0.0	0.0	0.0	1.0	0.0
1704	0.0	0.0	0.0	0.0	0.0	0.0	0.0	0.0	0.0	0.0	0.0	0.0	0.0	0.0	0.0	0.0	0.0	0.0	0.0	0.0	1.0	0.0	0.0	0.0	0.0	0.0	0.0	0.0	0.0	0.0	0.0	0.0	0.0	0.0	0.0	0.0	0.0	0.0	0.0	0.0	0.0	0.0	0.0	0.0	0.0	0.0	0.0	0.0	0.0
1705	0.0	0.0	0.0	0.0	0.0	0.0	0.0	0.0	0.0	2.0	0.0	0.0	1.0	0.0	0.0	0.0	0.0	1.0	0.0	0.0	3.0	0.0	0.0	0.0	0.0	0.0	0.0	0.0	2.0	0.0	0.0	0.0	0.0	0.0	0.0	1.0	244.0	1.0	0.0	0.0	0.0	1.0	1.0	0.0	1.0	1.0	0.0	0.0	2.0
1706	0.0	1.0	0.0	0.0	0.0	0.0	0.0	0.0	0.0	0.0	0.0	0.0	0.0	0.0	0.0	0.0	0.0	2.0	0.0	0.0	0.0	1.0	0.0	0.0	0.0	0.0	0.0	0.0	0.0	0.0	1.0	0.0	0.0	0.0	0.0	0.0	0.0	0.0	1.0	1.0	0.0	0.0	0.0	1.0	0.0	0.0	0.0	1.0	0.0
1707	0.0	3.0	2.0	1.0	0.0	2.0	1.0	0.0	0.0	0.0	1.0	0.0	1.0	1.0	1.0	0.0	0.0	1.0	1.0	1.0	1.0	4.0	0.0	3.0	0.0	0.0	0.0	0.0	1.0	1.0	1.0	0.0	0.0	1.0	0.0	1.0	0.0	0.0	0.0	2.0	1.0	2.0	5.0	0.0	0.0	3.0	0.0	2.0	0.0
1708	3.0	4.0	5.0	5.0	8.0	4.0	5.0	0.0	1.0	0.0	2.0	1.0	4.0	3.0	1.0	3.0	0.0	2.0	1.0	1.0	3.0	0.0	3.0	0.0	9.0	5.0	5.0	10.0	4.0	2.0	9.0	2.0	2.0	4.0	1.0	1.0	0.0	1.0	1.0	2.0	0.0	5.0	4.0	6.0	7.0	4.0	3.0	3.0	6.0
1709	0.0	0.0	0.0	0.0	0.0	1.0	0.0	0.0	0.0	0.0	0.0	0.0	1.0	0.0	1.0	0.0	0.0	0.0	0.0	0.0	2.0	0.0	0.0	0.0	0.0	0.0	0.0	0.0	0.0	0.0	0.0	0.0	0.0	2.0	2.0	0.0	0.0	0.0	0.0	1.0	0.0	0.0	0.0	0.0	0.0	0.0	0.0	0.0	0.0
1710	0.0	0.0	0.0	0.0	0.0	0.0	0.0	0.0	0.0	0.0	0.0	0.0	0.0	0.0	0.0	0.0	0.0	0.0	0.0	0.0	2.0	0.0	0.0	0.0	0.0	0.0	0.0	0.0	0.0	0.0	0.0	1.0	0.0	4.0	1.0	0.0	1.0	1.0	1.0	0.0	1.0	0.0	0.0	0.0	0.0	0.0	3.0	1.0	3.0
1711	1.0	0.0	0.0	1.0	0.0	2.0	4.0	0.0	0.0	0.0	1.0	0.0	0.0	2.0	0.0	1.0	2.0	0.0	1.0	0.0	1.0	0.0	2.0	3.0	3.0	0.0	0.0	1.0	0.0	0.0	1.0	0.0	0.0	1.0	0.0	0.0	0.0	0.0	0.0	0.0	0.0	2.0	1.0	2.0	2.0	2.0	1.0	7.0	1.0
1712	0.0	0.0	0.0	0.0	0.0	0.0	0.0	0.0	0.0	0.0	0.0	0.0	0.0	0.0	0.0	0.0	0.0	0.0	0.0	0.0	1.0	0.0	1.0	0.0	0.0	0.0	0.0	0.0	0.0	1.0	0.0	0.0	0.0	0.0	0.0	0.0	0.0	0.0	0.0	0.0	0.0	0.0	0.0	0.0	0.0	0.0	0.0	0.0	0.0
1713	0.0	0.0	1.0	0.0	0.0	0.0	0.0	0.0	3.0	0.0	0.0	1.0	2.0	0.0	0.0	0.0	0.0	1.0	0.0	0.0	1.0	2.0	0.0	2.0	0.0	1.0	0.0	2.0	0.0	0.0	1.0	1.0	3.0	2.0	2.0	1.0	0.0	3.0	2.0	1.0	3.0	3.0	2.0	2.0	1.0	3.0	1.0	1.0	0.0
1714	0.0	0.0	2.0	0.0	0.0	0.0	0.0	0.0	3.0	0.0	2.0	0.0	0.0	0.0	0.0	1.0	0.0	2.0	0.0	0.0	2.0	0.0	0.0	1.0	0.0	2.0	0.0	0.0	1.0	1.0	0.0	4.0	2.0	0.0	3.0	2.0	0.0	0.0	0.0	2.0	1.0	1.0	0.0	0.0	0.0	1.0	1.0	0.0	2.0
1715	1.0	3.0	2.0	0.0	1.0	1.0	3.0	0.0	0.0	0.0	1.0	2.0	1.0	0.0	0.0	5.0	1.0	0.0	3.0	1.0	4.0	1.0	0.0	0.0	1.0	2.0	0.0	2.0	4.0	7.0	0.0	0.0	0.0	0.0	2.0	1.0	0.0	0.0	0.0	0.0	0.0	0.0	1.0	3.0	3.0	0.0	0.0	0.0	0.0
1716	0.0	0.0	0.0	0.0	0.0	0.0	0.0	2.0	1.0	1.0	31.0	0.0	4.0	0.0	3.0	3.0	6.0	1.0	0.0	0.0	1.0	0.0	0.0	0.0	0.0	0.0	0.0	0.0	0.0	0.0	0.0	2.0	0.0	1.0	2.0	0.0	3.0	10.0	6.0	0.0	0.0	0.0	0.0	1.0	1.0	0.0	0.0	18.0	0.0
1717	2.0	0.0	0.0	0.0	0.0	0.0	0.0	0.0	0.0	1.0	0.0	1.0	0.0	1.0	0.0	0.0	1.0	0.0	0.0	0.0	1.0	0.0	3.0	1.0	1.0	0.0	1.0	2.0	0.0	1.0	0.0	0.0	0.0	4.0	0.0	1.0	0.0	0.0	0.0	1.0	0.0	1.0	0.0	3.0	3.0	0.0	1.0	1.0	0.0
1718	0.0	1.0	0.0	0.0	0.0	0.0	0.0	0.0	0.0	0.0	0.0	0.0	0.0	0.0	0.0	0.0	0.0	0.0	0.0	0.0	1.0	0.0	0.0	0.0	0.0	0.0	0.0	0.0	0.0	0.0	0.0	0.0	0.0	0.0	0.0	0.0	0.0	0.0	0.0	0.0	0.0	0.0	0.0	0.0	0.0	0.0	0.0	0.0	0.0
1719	0.0	0.0	0.0	0.0	0.0	0.0	0.0	0.0	0.0	0.0	0.0	0.0	0.0	0.0	0.0	0.0	0.0	0.0	0.0	0.0	0.0	0.0	0.0	0.0	0.0	3.0	0.0	1.0	0.0	1.0	0.0	0.0	0.0	5.0	1.0	3.0	0.0	1.0	1.0	2.0	5.0	1.0	0.0	0.0	0.0	1.0	1.0	0.0	2.0
1720	5.0	0.0	5.0	0.0	0.0	0.0	1.0	2.0	4.0	3.0	1.0	3.0	0.0	1.0	1.0	0.0	3.0	1.0	0.0	0.0	3.0	0.0	3.0	1.0	0.0	9.0	8.0	3.0	2.0	2.0	3.0	1.0	9.0	1.0	3.0	3.0	0.0	0.0	1.0	8.0	1.0	3.0	2.0	1.0	1.0	4.0	2.0	1.0	1.0
1721	0.0	0.0	3.0	0.0	0.0	2.0	2.0	0.0	1.0	5.0	0.0	4.0	0.0	3.0	1.0	0.0	0.0	1.0	0.0	0.0	3.0	2.0	5.0	1.0	1.0	0.0	0.0	0.0	0.0	0.0	1.0	1.0	0.0	1.0	0.0	0.0	1.0	1.0	1.0	0.0	6.0	3.0	2.0	2.0	1.0	14.0	5.0	2.0	2.0
1722	0.0	0.0	0.0	0.0	3.0	1.0	0.0	0.0	0.0	0.0	0.0	0.0	1.0	2.0	0.0	0.0	0.0	2.0	0.0	0.0	4.0	0.0	0.0	0.0	0.0	0.0	0.0	0.0	0.0	2.0	0.0	0.0	0.0	0.0	1.0	0.0	0.0	0.0	1.0	0.0	15.0	2.0	0.0	1.0	3.0	3.0	0.0	0.0	0.0
1723	2.0	6.0	0.0	3.0	5.0	1.0	4.0	5.0	1.0	12.0	26.0	8.0	22.0	0.0	4.0	4.0	1.0	4.0	11.0	1.0	13.0	3.0	17.0	3.0	0.0	1.0	0.0	0.0	2.0	1.0	0.0	1.0	8.0	1.0	0.0	5.0	5.0	0.0	0.0	4.0	4.0	2.0	10.0	2.0	0.0	1.0	4.0	5.0	3.0
1724	0.0	0.0	0.0	0.0	0.0	0.0	0.0	0.0	0.0	0.0	0.0	0.0	0.0	0.0	0.0	0.0	1.0	0.0	0.0	0.0	1.0	0.0	0.0	0.0	0.0	0.0	0.0	0.0	0.0	0.0	0.0	1.0	0.0	0.0	0.0	0.0	0.0	0.0	0.0	0.0	0.0	0.0	0.0	0.0	0.0	0.0	1.0	0.0	1.0
1725	0.0	0.0	0.0	0.0	0.0	0.0	0.0	0.0	0.0	0.0	0.0	0.0	0.0	0.0	0.0	0.0	0.0	0.0	0.0	0.0	4.0	1.0	2.0	0.0	0.0	2.0	3.0	9.0	3.0	4.0	1.0	3.0	1.0	0.0	0.0	2.0	6.0	7.0	5.0	2.0	1.0	4.0	3.0	4.0	2.0	0.0	2.0	4.0	14.0
1726	0.0	0.0	0.0	0.0	1.0	1.0	2.0	0.0	1.0	0.0	6.0	0.0	0.0	1.0	0.0	1.0	0.0	0.0	1.0	0.0	4.0	1.0	6.0	0.0	1.0	1.0	2.0	1.0	1.0	1.0	1.0	1.0	0.0	0.0	0.0	0.0	0.0	0.0	0.0	0.0	0.0	1.0	0.0	2.0	0.0	1.0	0.0	2.0	2.0
1727	0.0	0.0	0.0	0.0	0.0	0.0	0.0	0.0	1.0	0.0	1.0	0.0	0.0	1.0	0.0	0.0	2.0	0.0	1.0	0.0	2.0	0.0	0.0	0.0	0.0	0.0	0.0	0.0	0.0	0.0	0.0	0.0	2.0	0.0	0.0	1.0	1.0	0.0	2.0	0.0	0.0	0.0	0.0	0.0	1.0	0.0	0.0	0.0	0.0
1728	0.0	0.0	0.0	0.0	0.0	0.0	0.0	0.0	0.0	0.0	0.0	0.0	0.0	0.0	0.0	1.0	0.0	0.0	0.0	0.0	2.0	0.0	0.0	0.0	0.0	0.0	0.0	0.0	1.0	0.0	1.0	0.0	0.0	0.0	0.0	0.0	0.0	0.0	0.0	0.0	0.0	1.0	1.0	1.0	0.0	0.0	0.0	0.0	0.0
1729	0.0	0.0	0.0	0.0	0.0	2.0	1.0	0.0	0.0	1.0	0.0	0.0	0.0	0.0	0.0	0.0	0.0	0.0	0.0	0.0	4.0	0.0	0.0	0.0	0.0	0.0	0.0	0.0	0.0	0.0	0.0	0.0	0.0	0.0	3.0	0.0	0.0	0.0	0.0	1.0	0.0	0.0	0.0	1.0	0.0	0.0	0.0	0.0	0.0
1730	0.0	2.0	0.0	0.0	0.0	1.0	1.0	0.0	0.0	0.0	0.0	0.0	0.0	0.0	0.0	0.0	0.0	1.0	0.0	0.0	1.0	1.0	0.0	0.0	0.0	0.0	1.0	0.0	0.0	0.0	2.0	0.0	0.0	0.0	0.0	0.0	0.0	0.0	0.0	0.0	0.0	1.0	0.0	0.0	0.0	0.0	0.0	0.0	1.0
1731	0.0	0.0	0.0	0.0	0.0	0.0	0.0	0.0	1.0	0.0	0.0	0.0	0.0	0.0	0.0	0.0	0.0	0.0	0.0	0.0	1.0	0.0	1.0	0.0	0.0	0.0	0.0	1.0	0.0	0.0	0.0	0.0	0.0	0.0	0.0	0.0	0.0	0.0	1.0	0.0	0.0	0.0	0.0	0.0	0.0	0.0	0.0	0.0	1.0
1732	0.0	1.0	0.0	21.0	1.0	0.0	0.0	3.0	1.0	3.0	0.0	0.0	0.0	0.0	1.0	0.0	2.0	1.0	0.0	0.0	4.0	0.0	0.0	0.0	0.0	0.0	0.0	5.0	5.0	0.0	0.0	0.0	0.0	0.0	0.0	0.0	1.0	0.0	1.0	4.0	0.0	0.0	0.0	0.0	0.0	0.0	0.0	0.0	0.0
1733	1.0	1.0	0.0	2.0	0.0	0.0	0.0	2.0	0.0	2.0	0.0	0.0	2.0	0.0	0.0	0.0	0.0	0.0	0.0	0.0	1.0	0.0	0.0	0.0	0.0	0.0	0.0	2.0	0.0	0.0	0.0	2.0	1.0	2.0	0.0	0.0	0.0	0.0	1.0	3.0	0.0	5.0	1.0	0.0	0.0	0.0	0.0	1.0	0.0
1734	1.0	9.0	34.0	2.0	0.0	4.0	0.0	144.0	0.0	0.0	0.0	1.0	0.0	2.0	0.0	0.0	86.0	81.0	1.0	0.0	16.0	0.0	10.0	34.0	1.0	11.0	54.0	13.0	1.0	0.0	0.0	18.0	3.0	6.0	1.0	0.0	0.0	1.0	0.0	13.0	141.0	114.0	0.0	1.0	0.0	234.0	58.0	152.0	161.0
1735	0.0	0.0	0.0	0.0	1.0	0.0	0.0	1.0	0.0	0.0	0.0	0.0	0.0	0.0	0.0	0.0	2.0	0.0	0.0	0.0	0.0	0.0	0.0	0.0	0.0	0.0	0.0	1.0	1.0	0.0	0.0	0.0	1.0	0.0	0.0	0.0	0.0	0.0	0.0	0.0	0.0	0.0	1.0	0.0	0.0	2.0	0.0	0.0	0.0
1736	7.0	2.0	4.0	5.0	0.0	1.0	0.0	5.0	0.0	7.0	0.0	0.0	2.0	1.0	0.0	2.0	4.0	4.0	1.0	0.0	12.0	0.0	1.0	3.0	1.0	8.0	4.0	7.0	2.0	0.0	3.0	9.0	22.0	3.0	5.0	8.0	1.0	5.0	0.0	6.0	9.0	3.0	3.0	2.0	25.0	48.0	56.0	16.0	7.0
1737	0.0	0.0	0.0	1.0	0.0	2.0	4.0	0.0	0.0	0.0	0.0	1.0	0.0	0.0	0.0	0.0	0.0	0.0	0.0	0.0	2.0	0.0	0.0	0.0	1.0	1.0	2.0	0.0	0.0	0.0	4.0	0.0	0.0	0.0	0.0	0.0	0.0	1.0	0.0	0.0	1.0	0.0	0.0	2.0	3.0	1.0	0.0	3.0	1.0
1738	1.0	0.0	0.0	2.0	0.0	0.0	0.0	1.0	0.0	4.0	0.0	0.0	1.0	2.0	1.0	0.0	1.0	3.0	0.0	1.0	0.0	1.0	2.0	1.0	3.0	0.0	0.0	0.0	0.0	0.0	0.0	1.0	1.0	1.0	1.0	1.0	0.0	1.0	1.0	1.0	0.0	0.0	0.0	1.0	0.0	1.0	4.0	5.0	1.0
1739	0.0	0.0	0.0	0.0	0.0	0.0	0.0	0.0	0.0	0.0	0.0	0.0	0.0	0.0	0.0	0.0	0.0	0.0	0.0	0.0	1.0	0.0	0.0	0.0	1.0	0.0	1.0	1.0	0.0	1.0	0.0	0.0	0.0	2.0	0.0	0.0	1.0	1.0	0.0	0.0	1.0	1.0	1.0	0.0	0.0	2.0	2.0	1.0	0.0
1740	3.0	2.0	2.0	4.0	5.0	2.0	1.0	0.0	3.0	2.0	0.0	0.0	1.0	1.0	1.0	1.0	1.0	1.0	1.0	1.0	3.0	0.0	0.0	0.0	1.0	1.0	1.0	4.0	1.0	1.0	0.0	3.0	1.0	5.0	10.0	0.0	1.0	0.0	0.0	11.0	5.0	6.0	0.0	0.0	0.0	1.0	0.0	0.0	4.0
1741	0.0	0.0	0.0	1.0	0.0	0.0	0.0	1.0	0.0	1.0	1.0	0.0	1.0	0.0	1.0	0.0	1.0	0.0	0.0	0.0	1.0	1.0	0.0	1.0	0.0	0.0	0.0	0.0	0.0	0.0	0.0	1.0	0.0	0.0	0.0	0.0	0.0	1.0	0.0	2.0	0.0	0.0	0.0	0.0	0.0	0.0	1.0	0.0	0.0
1742	0.0	0.0	0.0	1.0	1.0	1.0	0.0	0.0	0.0	1.0	0.0	0.0	2.0	1.0	0.0	0.0	0.0	0.0	0.0	0.0	1.0	0.0	0.0	1.0	2.0	0.0	0.0	0.0	0.0	1.0	0.0	0.0	1.0	0.0	1.0	1.0	0.0	0.0	0.0	0.0	0.0	0.0	1.0	0.0	0.0	0.0	0.0	0.0	0.0
1743	0.0	0.0	0.0	0.0	0.0	0.0	0.0	0.0	0.0	0.0	0.0	0.0	0.0	0.0	0.0	0.0	0.0	1.0	0.0	0.0	1.0	0.0	1.0	0.0	0.0	1.0	0.0	0.0	0.0	1.0	1.0	0.0	0.0	0.0	0.0	0.0	0.0	0.0	0.0	0.0	0.0	0.0	0.0	0.0	0.0	0.0	1.0	0.0	0.0
1744	0.0	0.0	0.0	0.0	0.0	1.0	0.0	0.0	0.0	1.0	1.0	0.0	0.0	1.0	0.0	0.0	0.0	0.0	0.0	1.0	2.0	0.0	1.0	0.0	0.0	0.0	0.0	0.0	0.0	1.0	1.0	0.0	0.0	0.0	0.0	0.0	0.0	0.0	0.0	0.0	1.0	0.0	0.0	0.0	0.0	0.0	2.0	1.0	1.0
1745	1.0	0.0	30.0	0.0	4.0	0.0	2.0	0.0	0.0	0.0	0.0	0.0	0.0	1.0	25.0	5.0	0.0	78.0	0.0	0.0	46.0	0.0	133.0	0.0	3.0	31.0	4.0	5.0	0.0	0.0	1.0	143.0	2.0	0.0	3.0	1.0	11.0	1.0	38.0	1.0	1.0	2.0	81.0	1.0	1.0	26.0	15.0	3.0	82.0
1746	0.0	1.0	2.0	0.0	0.0	2.0	1.0	0.0	0.0	0.0	0.0	0.0	1.0	2.0	1.0	0.0	2.0	1.0	0.0	0.0	3.0	0.0	0.0	2.0	0.0	0.0	0.0	4.0	1.0	2.0	0.0	3.0	0.0	0.0	4.0	3.0	0.0	1.0	0.0	0.0	1.0	2.0	1.0	0.0	1.0	0.0	0.0	0.0	0.0
1747	0.0	0.0	0.0	0.0	0.0	1.0	0.0	0.0	0.0	0.0	0.0	1.0	0.0	0.0	0.0	0.0	0.0	0.0	0.0	0.0	1.0	0.0	0.0	0.0	0.0	0.0	0.0	0.0	0.0	1.0	0.0	0.0	0.0	0.0	0.0	0.0	0.0	0.0	0.0	0.0	0.0	1.0	0.0	1.0	0.0	0.0	1.0	0.0	0.0
1748	0.0	0.0	0.0	0.0	0.0	0.0	0.0	0.0	0.0	0.0	0.0	0.0	0.0	0.0	0.0	0.0	1.0	1.0	0.0	0.0	0.0	0.0	1.0	0.0	0.0	0.0	0.0	0.0	0.0	0.0	1.0	2.0	0.0	0.0	0.0	0.0	0.0	0.0	0.0	0.0	0.0	0.0	0.0	0.0	0.0	0.0	0.0	0.0	0.0
1749	0.0	3.0	2.0	2.0	1.0	4.0	1.0	0.0	1.0	0.0	0.0	0.0	0.0	1.0	0.0	1.0	1.0	0.0	1.0	0.0	5.0	0.0	0.0	1.0	3.0	1.0	1.0	5.0	2.0	1.0	3.0	0.0	1.0	0.0	0.0	0.0	2.0	0.0	0.0	0.0	0.0	0.0	3.0	3.0	2.0	2.0	0.0	0.0	0.0
1750	0.0	0.0	0.0	0.0	0.0	0.0	0.0	0.0	0.0	0.0	0.0	0.0	0.0	0.0	0.0	0.0	0.0	0.0	0.0	0.0	1.0	0.0	0.0	0.0	0.0	0.0	0.0	0.0	0.0	0.0	0.0	0.0	0.0	0.0	0.0	0.0	0.0	0.0	0.0	1.0	0.0	0.0	0.0	0.0	0.0	0.0	1.0	0.0	0.0
1751	2.0	0.0	0.0	0.0	0.0	0.0	2.0	0.0	0.0	6.0	1.0	0.0	1.0	0.0	0.0	1.0	1.0	0.0	1.0	0.0	1.0	0.0	0.0	0.0	0.0	1.0	4.0	0.0	0.0	0.0	2.0	3.0	1.0	2.0	2.0	2.0	2.0	0.0	1.0	0.0	0.0	5.0	0.0	0.0	2.0	4.0	2.0	2.0	5.0
1752	0.0	0.0	0.0	0.0	0.0	0.0	1.0	6.0	0.0	2.0	0.0	3.0	0.0	1.0	1.0	1.0	0.0	0.0	0.0	0.0	7.0	0.0	1.0	0.0	0.0	0.0	0.0	2.0	0.0	1.0	0.0	0.0	0.0	1.0	1.0	1.0	0.0	1.0	0.0	0.0	2.0	3.0	2.0	1.0	5.0	0.0	9.0	0.0	4.0
1754	0.0	0.0	0.0	0.0	0.0	0.0	0.0	0.0	0.0	0.0	0.0	0.0	0.0	0.0	2.0	0.0	0.0	0.0	0.0	0.0	1.0	0.0	0.0	0.0	0.0	0.0	0.0	0.0	0.0	0.0	0.0	0.0	0.0	0.0	0.0	0.0	0.0	0.0	0.0	0.0	0.0	0.0	0.0	0.0	0.0	0.0	0.0	0.0	0.0
1755	2.0	4.0	0.0	4.0	3.0	9.0	2.0	0.0	2.0	1.0	0.0	1.0	0.0	0.0	5.0	3.0	0.0	2.0	4.0	3.0	5.0	5.0	2.0	1.0	0.0	4.0	2.0	1.0	3.0	3.0	0.0	6.0	0.0	0.0	1.0	3.0	5.0	1.0	2.0	1.0	1.0	0.0	0.0	3.0	1.0	2.0	0.0	0.0	0.0
1756	0.0	0.0	2.0	0.0	2.0	4.0	2.0	2.0	1.0	0.0	1.0	1.0	2.0	2.0	1.0	1.0	0.0	1.0	0.0	3.0	0.0	3.0	0.0	9.0	2.0	0.0	3.0	2.0	2.0	2.0	4.0	2.0	0.0	1.0	2.0	2.0	2.0	1.0	0.0	1.0	0.0	1.0	0.0	0.0	2.0	0.0	0.0	4.0	2.0
1757	0.0	1.0	4.0	2.0	1.0	0.0	0.0	0.0	2.0	0.0	2.0	7.0	0.0	2.0	2.0	1.0	3.0	0.0	0.0	0.0	3.0	3.0	3.0	2.0	1.0	1.0	0.0	0.0	0.0	1.0	3.0	1.0	0.0	2.0	1.0	0.0	1.0	3.0	3.0	1.0	5.0	0.0	3.0	2.0	3.0	3.0	4.0	3.0	3.0
1758	0.0	0.0	0.0	0.0	0.0	0.0	0.0	0.0	0.0	0.0	0.0	0.0	0.0	0.0	1.0	0.0	1.0	0.0	0.0	0.0	0.0	0.0	1.0	0.0	0.0	0.0	0.0	0.0	0.0	0.0	0.0	0.0	0.0	0.0	1.0	0.0	0.0	0.0	0.0	0.0	0.0	0.0	0.0	0.0	0.0	0.0	0.0	0.0	0.0
1759	0.0	0.0	0.0	1.0	0.0	0.0	0.0	0.0	0.0	0.0	0.0	0.0	0.0	0.0	0.0	1.0	1.0	0.0	0.0	0.0	1.0	0.0	0.0	1.0	0.0	0.0	0.0	0.0	0.0	0.0	0.0	0.0	0.0	0.0	0.0	1.0	0.0	1.0	0.0	0.0	0.0	0.0	0.0	0.0	0.0	0.0	0.0	0.0	0.0
1760	0.0	1.0	0.0	0.0	0.0	0.0	0.0	2.0	0.0	0.0	0.0	0.0	0.0	0.0	0.0	1.0	0.0	0.0	0.0	0.0	0.0	0.0	0.0	0.0	0.0	0.0	0.0	0.0	0.0	0.0	0.0	0.0	0.0	0.0	0.0	0.0	0.0	0.0	0.0	1.0	0.0	0.0	0.0	1.0	0.0	1.0	0.0	0.0	0.0
1761	1.0	0.0	0.0	1.0	0.0	0.0	0.0	1.0	2.0	0.0	1.0	0.0	0.0	2.0	0.0	0.0	3.0	0.0	0.0	0.0	4.0	0.0	1.0	0.0	0.0	0.0	4.0	3.0	0.0	0.0	0.0	10.0	0.0	1.0	0.0	2.0	0.0	0.0	0.0	0.0	0.0	8.0	0.0	0.0	0.0	0.0	0.0	0.0	0.0
1762	0.0	0.0	0.0	0.0	0.0	0.0	0.0	0.0	1.0	0.0	0.0	0.0	0.0	0.0	0.0	0.0	0.0	1.0	0.0	0.0	0.0	0.0	0.0	1.0	0.0	0.0	0.0	0.0	0.0	0.0	0.0	0.0	0.0	0.0	0.0	0.0	0.0	0.0	0.0	0.0	0.0	0.0	0.0	0.0	0.0	0.0	1.0	0.0	0.0
1763	0.0	0.0	1.0	1.0	0.0	0.0	0.0	0.0	1.0	1.0	0.0	0.0	0.0	0.0	1.0	0.0	0.0	1.0	0.0	0.0	1.0	0.0	0.0	1.0	0.0	0.0	0.0	0.0	0.0	1.0	0.0	0.0	2.0	0.0	1.0	0.0	0.0	1.0	0.0	2.0	0.0	0.0	3.0	2.0	0.0	1.0	1.0	0.0	1.0
1764	0.0	0.0	0.0	0.0	0.0	0.0	0.0	1.0	0.0	0.0	0.0	0.0	0.0	0.0	0.0	0.0	0.0	0.0	0.0	0.0	1.0	0.0	0.0	2.0	0.0	0.0	0.0	0.0	0.0	0.0	0.0	0.0	0.0	1.0	2.0	0.0	0.0	0.0	0.0	0.0	1.0	1.0	0.0	0.0	0.0	0.0	1.0	0.0	0.0
1765	3.0	0.0	0.0	3.0	0.0	0.0	0.0	6.0	0.0	2.0	2.0	2.0	1.0	7.0	4.0	0.0	8.0	0.0	0.0	0.0	2.0	1.0	0.0	2.0	1.0	2.0	2.0	3.0	3.0	5.0	0.0	9.0	5.0	2.0	1.0	0.0	1.0	3.0	4.0	4.0	3.0	1.0	2.0	2.0	6.0	3.0	0.0	1.0	0.0
1766	0.0	0.0	0.0	0.0	0.0	0.0	0.0	1.0	0.0	0.0	0.0	0.0	0.0	0.0	0.0	0.0	0.0	0.0	0.0	0.0	1.0	0.0	0.0	0.0	0.0	0.0	0.0	0.0	0.0	0.0	0.0	0.0	0.0	0.0	0.0	0.0	0.0	0.0	0.0	0.0	0.0	0.0	0.0	0.0	0.0	2.0	0.0	0.0	0.0
1767	0.0	0.0	0.0	0.0	0.0	0.0	0.0	0.0	0.0	0.0	0.0	0.0	0.0	0.0	0.0	0.0	0.0	0.0	0.0	0.0	1.0	0.0	0.0	0.0	3.0	7.0	0.0	3.0	2.0	0.0	0.0	0.0	0.0	0.0	1.0	0.0	0.0	0.0	0.0	0.0	0.0	0.0	0.0	0.0	0.0	0.0	0.0	0.0	0.0
1768	0.0	0.0	1.0	0.0	0.0	0.0	0.0	0.0	1.0	0.0	0.0	0.0	1.0	0.0	0.0	2.0	0.0	0.0	0.0	0.0	1.0	0.0	0.0	0.0	1.0	0.0	0.0	1.0	1.0	1.0	0.0	0.0	0.0	0.0	0.0	0.0	0.0	0.0	0.0	0.0	0.0	0.0	0.0	0.0	0.0	0.0	0.0	0.0	0.0
1769	0.0	0.0	0.0	0.0	0.0	0.0	0.0	0.0	0.0	0.0	0.0	0.0	0.0	0.0	0.0	0.0	0.0	0.0	0.0	0.0	0.0	0.0	0.0	0.0	0.0	0.0	0.0	0.0	0.0	0.0	1.0	0.0	0.0	0.0	0.0	0.0	0.0	0.0	0.0	0.0	0.0	0.0	0.0	0.0	0.0	0.0	0.0	0.0	0.0
1770	10.0	1.0	4.0	0.0	4.0	19.0	1.0	13.0	6.0	8.0	13.0	1.0	18.0	4.0	2.0	11.0	25.0	1.0	0.0	0.0	2.0	5.0	9.0	19.0	3.0	6.0	25.0	1.0	1.0	2.0	3.0	12.0	6.0	9.0	5.0	2.0	24.0	12.0	10.0	4.0	1.0	2.0	18.0	2.0	8.0	5.0	0.0	0.0	6.0
1771	0.0	0.0	0.0	0.0	0.0	1.0	0.0	1.0	0.0	0.0	0.0	0.0	0.0	0.0	0.0	0.0	0.0	0.0	0.0	0.0	1.0	0.0	0.0	0.0	0.0	0.0	0.0	0.0	1.0	0.0	0.0	0.0	0.0	0.0	0.0	0.0	0.0	0.0	0.0	0.0	0.0	0.0	0.0	0.0	0.0	0.0	0.0	0.0	0.0
1772	0.0	0.0	0.0	0.0	1.0	3.0	0.0	0.0	0.0	0.0	0.0	0.0	0.0	0.0	0.0	0.0	0.0	0.0	0.0	0.0	0.0	0.0	0.0	0.0	0.0	1.0	0.0	2.0	0.0	0.0	0.0	0.0	0.0	0.0	0.0	0.0	0.0	0.0	0.0	0.0	0.0	1.0	2.0	0.0	0.0	0.0	0.0	0.0	0.0
1773	0.0	0.0	0.0	0.0	0.0	0.0	0.0	0.0	0.0	0.0	1.0	0.0	0.0	0.0	3.0	0.0	1.0	0.0	0.0	0.0	0.0	0.0	0.0	1.0	0.0	0.0	0.0	2.0	0.0	0.0	0.0	0.0	2.0	0.0	1.0	0.0	0.0	0.0	0.0	1.0	0.0	1.0	2.0	7.0	0.0	1.0	0.0	0.0	0.0
1774	1.0	0.0	5.0	0.0	1.0	1.0	0.0	0.0	0.0	0.0	2.0	1.0	1.0	2.0	2.0	0.0	0.0	1.0	0.0	0.0	2.0	1.0	0.0	1.0	0.0	0.0	1.0	1.0	1.0	1.0	1.0	0.0	1.0	0.0	4.0	0.0	0.0	1.0	1.0	6.0	5.0	3.0	8.0	0.0	2.0	0.0	2.0	0.0	1.0
1775	0.0	0.0	0.0	0.0	0.0	0.0	0.0	0.0	0.0	0.0	0.0	0.0	0.0	0.0	0.0	0.0	0.0	0.0	0.0	0.0	8.0	0.0	0.0	2.0	0.0	0.0	0.0	0.0	1.0	0.0	0.0	0.0	0.0	0.0	0.0	0.0	0.0	0.0	0.0	0.0	0.0	0.0	7.0	0.0	0.0	0.0	0.0	0.0	0.0
1776	0.0	0.0	0.0	0.0	0.0	0.0	0.0	0.0	0.0	0.0	0.0	0.0	0.0	0.0	0.0	0.0	0.0	0.0	1.0	0.0	1.0	0.0	0.0	0.0	0.0	0.0	1.0	3.0	0.0	0.0	0.0	0.0	0.0	0.0	1.0	0.0	0.0	0.0	1.0	1.0	0.0	0.0	0.0	0.0	0.0	2.0	1.0	0.0	0.0
1777	0.0	0.0	1.0	1.0	1.0	0.0	1.0	0.0	1.0	1.0	0.0	2.0	0.0	0.0	0.0	2.0	0.0	1.0	0.0	0.0	2.0	0.0	1.0	0.0	1.0	0.0	0.0	0.0	2.0	1.0	1.0	0.0	0.0	1.0	0.0	1.0	0.0	1.0	0.0	1.0	0.0	0.0	0.0	0.0	1.0	0.0	0.0	1.0	1.0
1778	1.0	3.0	4.0	2.0	4.0	5.0	3.0	5.0	1.0	2.0	1.0	2.0	1.0	3.0	3.0	0.0	3.0	2.0	3.0	2.0	3.0	1.0	2.0	6.0	3.0	1.0	0.0	3.0	3.0	2.0	4.0	1.0	0.0	5.0	4.0	2.0	3.0	2.0	2.0	5.0	2.0	2.0	3.0	1.0	2.0	3.0	3.0	0.0	2.0
1779	0.0	0.0	0.0	4.0	1.0	0.0	0.0	0.0	1.0	2.0	0.0	0.0	0.0	0.0	2.0	0.0	1.0	0.0	1.0	0.0	4.0	2.0	0.0	0.0	0.0	0.0	0.0	2.0	1.0	1.0	2.0	3.0	0.0	2.0	1.0	5.0	0.0	0.0	2.0	2.0	4.0	5.0	1.0	1.0	2.0	3.0	2.0	0.0	0.0
1780	0.0	1.0	1.0	1.0	1.0	0.0	0.0	0.0	0.0	0.0	0.0	0.0	0.0	0.0	0.0	1.0	0.0	0.0	0.0	0.0	2.0	1.0	0.0	1.0	0.0	0.0	2.0	2.0	0.0	0.0	0.0	0.0	1.0	0.0	2.0	0.0	0.0	0.0	0.0	0.0	0.0	0.0	0.0	0.0	1.0	2.0	0.0	0.0	0.0
1781	0.0	0.0	2.0	0.0	0.0	0.0	0.0	0.0	0.0	0.0	0.0	0.0	0.0	0.0	0.0	0.0	0.0	1.0	0.0	0.0	1.0	0.0	0.0	0.0	0.0	1.0	0.0	0.0	0.0	0.0	0.0	0.0	0.0	0.0	0.0	0.0	0.0	0.0	0.0	0.0	0.0	0.0	1.0	0.0	0.0	3.0	0.0	0.0	0.0
1782	0.0	0.0	0.0	0.0	0.0	0.0	0.0	0.0	0.0	0.0	0.0	1.0	0.0	0.0	0.0	0.0	0.0	0.0	0.0	0.0	2.0	0.0	1.0	1.0	0.0	0.0	0.0	2.0	0.0	1.0	1.0	1.0	2.0	7.0	1.0	2.0	0.0	0.0	2.0	4.0	0.0	1.0	1.0	1.0	0.0	0.0	1.0	1.0	2.0
1783	0.0	0.0	0.0	0.0	0.0	0.0	0.0	0.0	1.0	0.0	0.0	0.0	0.0	0.0	0.0	0.0	0.0	0.0	0.0	0.0	0.0	0.0	1.0	0.0	0.0	0.0	0.0	0.0	0.0	0.0	0.0	0.0	0.0	0.0	0.0	0.0	0.0	0.0	0.0	0.0	0.0	0.0	0.0	0.0	0.0	0.0	0.0	0.0	0.0
1784	2.0	0.0	0.0	1.0	0.0	1.0	1.0	0.0	0.0	0.0	0.0	1.0	0.0	2.0	0.0	1.0	1.0	0.0	1.0	1.0	4.0	2.0	0.0	0.0	1.0	9.0	1.0	2.0	0.0	2.0	0.0	3.0	1.0	0.0	2.0	1.0	0.0	3.0	0.0	0.0	0.0	0.0	0.0	3.0	1.0	2.0	0.0	1.0	0.0
1785	0.0	0.0	0.0	1.0	0.0	0.0	0.0	1.0	0.0	0.0	1.0	0.0	0.0	0.0	0.0	0.0	1.0	0.0	0.0	0.0	1.0	0.0	0.0	0.0	0.0	2.0	0.0	0.0	0.0	0.0	2.0	0.0	1.0	0.0	0.0	0.0	0.0	1.0	0.0	0.0	0.0	0.0	0.0	0.0	0.0	0.0	0.0	0.0	0.0
1786	2.0	0.0	0.0	0.0	0.0	0.0	3.0	0.0	0.0	0.0	0.0	1.0	0.0	2.0	0.0	0.0	0.0	1.0	0.0	0.0	1.0	0.0	0.0	0.0	0.0	0.0	1.0	0.0	0.0	1.0	3.0	0.0	0.0	0.0	0.0	0.0	0.0	0.0	0.0	2.0	0.0	1.0	2.0	0.0	0.0	0.0	0.0	0.0	1.0
1787	0.0	0.0	0.0	0.0	0.0	0.0	0.0	0.0	0.0	0.0	1.0	0.0	1.0	0.0	0.0	0.0	0.0	0.0	0.0	0.0	0.0	0.0	0.0	0.0	0.0	0.0	0.0	0.0	0.0	0.0	0.0	0.0	1.0	0.0	0.0	0.0	0.0	0.0	0.0	0.0	0.0	0.0	0.0	0.0	0.0	0.0	0.0	1.0	0.0
1788	3.0	3.0	3.0	2.0	2.0	2.0	0.0	1.0	5.0	1.0	2.0	3.0	0.0	0.0	0.0	0.0	1.0	1.0	0.0	0.0	2.0	1.0	1.0	0.0	0.0	0.0	3.0	1.0	2.0	1.0	0.0	1.0	5.0	1.0	0.0	2.0	0.0	0.0	0.0	0.0	0.0	5.0	2.0	1.0	0.0	0.0	1.0	0.0	1.0
1789	0.0	0.0	0.0	0.0	0.0	0.0	0.0	0.0	0.0	0.0	0.0	0.0	0.0	0.0	0.0	0.0	0.0	0.0	1.0	0.0	2.0	0.0	0.0	0.0	0.0	0.0	0.0	1.0	0.0	0.0	0.0	0.0	0.0	0.0	0.0	0.0	0.0	0.0	0.0	0.0	0.0	0.0	0.0	0.0	0.0	0.0	0.0	0.0	0.0
1790	0.0	0.0	0.0	0.0	0.0	0.0	0.0	0.0	0.0	0.0	1.0	2.0	0.0	0.0	0.0	0.0	0.0	0.0	0.0	0.0	0.0	0.0	0.0	0.0	0.0	0.0	0.0	0.0	0.0	0.0	0.0	0.0	0.0	0.0	0.0	0.0	0.0	0.0	0.0	0.0	0.0	0.0	0.0	0.0	0.0	0.0	0.0	0.0	0.0
1791	0.0	3.0	0.0	0.0	0.0	2.0	0.0	1.0	2.0	1.0	0.0	1.0	1.0	0.0	1.0	0.0	0.0	3.0	0.0	1.0	1.0	0.0	0.0	2.0	0.0	0.0	0.0	3.0	0.0	3.0	0.0	1.0	3.0	5.0	2.0	3.0	1.0	0.0	0.0	0.0	0.0	1.0	0.0	0.0	0.0	0.0	0.0	0.0	1.0
1792	1.0	2.0	0.0	0.0	0.0	0.0	0.0	0.0	0.0	0.0	0.0	0.0	1.0	0.0	1.0	0.0	0.0	1.0	0.0	0.0	0.0	0.0	1.0	0.0	0.0	2.0	0.0	1.0	1.0	1.0	0.0	0.0	2.0	1.0	1.0	1.0	0.0	0.0	1.0	0.0	0.0	0.0	0.0	0.0	1.0	0.0	0.0	0.0	0.0
1793	1.0	0.0	0.0	2.0	1.0	2.0	0.0	1.0	0.0	0.0	1.0	0.0	0.0	1.0	0.0	1.0	3.0	1.0	0.0	0.0	1.0	0.0	0.0	0.0	1.0	1.0	0.0	1.0	1.0	0.0	0.0	2.0	0.0	0.0	1.0	0.0	0.0	4.0	1.0	0.0	0.0	0.0	1.0	0.0	0.0	0.0	0.0	0.0	1.0
1794	0.0	0.0	0.0	0.0	0.0	0.0	0.0	0.0	1.0	0.0	0.0	0.0	0.0	1.0	0.0	0.0	0.0	0.0	0.0	0.0	0.0	0.0	1.0	0.0	0.0	0.0	0.0	0.0	0.0	0.0	0.0	0.0	0.0	0.0	0.0	0.0	0.0	0.0	2.0	0.0	0.0	0.0	0.0	0.0	0.0	0.0	1.0	0.0	0.0
1795	0.0	0.0	1.0	0.0	0.0	0.0	0.0	0.0	1.0	0.0	0.0	1.0	1.0	0.0	0.0	0.0	0.0	0.0	0.0	0.0	1.0	0.0	0.0	0.0	0.0	0.0	0.0	0.0	0.0	0.0	0.0	0.0	0.0	0.0	0.0	0.0	1.0	0.0	0.0	0.0	0.0	0.0	0.0	0.0	1.0	0.0	0.0	1.0	0.0
1796	0.0	2.0	3.0	1.0	0.0	1.0	0.0	0.0	0.0	0.0	0.0	0.0	0.0	0.0	0.0	0.0	0.0	0.0	0.0	1.0	1.0	0.0	0.0	0.0	0.0	0.0	0.0	0.0	0.0	0.0	0.0	0.0	1.0	0.0	0.0	0.0	0.0	1.0	0.0	0.0	1.0	0.0	3.0	0.0	0.0	0.0	0.0	1.0	0.0
1797	1.0	1.0	0.0	0.0	1.0	0.0	1.0	0.0	0.0	0.0	0.0	0.0	0.0	0.0	0.0	1.0	3.0	0.0	0.0	0.0	1.0	0.0	0.0	0.0	0.0	1.0	0.0	0.0	0.0	0.0	0.0	2.0	0.0	1.0	0.0	0.0	1.0	0.0	0.0	0.0	0.0	2.0	0.0	0.0	1.0	0.0	0.0	1.0	1.0
1798	7.0	8.0	11.0	2.0	8.0	7.0	3.0	3.0	2.0	0.0	5.0	7.0	4.0	4.0	3.0	4.0	5.0	7.0	2.0	0.0	6.0	5.0	5.0	0.0	7.0	4.0	6.0	2.0	6.0	3.0	4.0	0.0	4.0	0.0	0.0	1.0	1.0	0.0	2.0	1.0	2.0	3.0	9.0	3.0	1.0	0.0	2.0	1.0	4.0
1799	0.0	0.0	0.0	0.0	0.0	0.0	0.0	0.0	0.0	0.0	0.0	0.0	0.0	0.0	0.0	0.0	1.0	0.0	0.0	0.0	1.0	0.0	0.0	0.0	0.0	0.0	0.0	0.0	0.0	0.0	0.0	0.0	0.0	0.0	0.0	0.0	0.0	0.0	0.0	0.0	0.0	1.0	0.0	0.0	0.0	0.0	0.0	0.0	0.0
1800	1.0	0.0	0.0	1.0	1.0	2.0	0.0	1.0	1.0	0.0	0.0	0.0	0.0	1.0	0.0	0.0	1.0	0.0	0.0	0.0	0.0	0.0	0.0	0.0	0.0	0.0	2.0	0.0	0.0	0.0	1.0	0.0	0.0	1.0	3.0	4.0	0.0	0.0	3.0	0.0	3.0	0.0	0.0	0.0	0.0	3.0	5.0	0.0	3.0
1801	0.0	0.0	0.0	0.0	0.0	0.0	0.0	0.0	1.0	1.0	0.0	0.0	1.0	1.0	0.0	1.0	2.0	2.0	0.0	0.0	1.0	0.0	1.0	0.0	0.0	1.0	2.0	0.0	0.0	0.0	0.0	0.0	0.0	1.0	0.0	0.0	0.0	2.0	0.0	0.0	0.0	1.0	1.0	2.0	0.0	0.0	1.0	1.0	0.0
1802	0.0	1.0	1.0	0.0	0.0	0.0	0.0	0.0	0.0	0.0	0.0	0.0	0.0	0.0	0.0	0.0	0.0	0.0	0.0	0.0	1.0	0.0	0.0	0.0	0.0	0.0	0.0	0.0	0.0	0.0	0.0	0.0	0.0	0.0	0.0	0.0	0.0	0.0	0.0	0.0	0.0	0.0	0.0	0.0	0.0	0.0	1.0	1.0	0.0
1803	4.0	6.0	5.0	5.0	4.0	1.0	7.0	0.0	0.0	1.0	1.0	3.0	0.0	1.0	2.0	4.0	2.0	2.0	0.0	3.0	2.0	0.0	1.0	1.0	11.0	3.0	5.0	3.0	2.0	9.0	8.0	0.0	0.0	1.0	1.0	0.0	3.0	1.0	3.0	3.0	1.0	1.0	4.0	0.0	3.0	1.0	3.0	2.0	3.0
1804	1.0	0.0	3.0	0.0	0.0	0.0	0.0	1.0	0.0	0.0	1.0	1.0	0.0	0.0	0.0	0.0	0.0	1.0	0.0	0.0	2.0	0.0	0.0	2.0	0.0	0.0	0.0	0.0	0.0	0.0	0.0	0.0	0.0	0.0	0.0	0.0	0.0	0.0	0.0	0.0	4.0	0.0	0.0	0.0	0.0	0.0	0.0	0.0	0.0
1805	0.0	0.0	0.0	0.0	0.0	0.0	1.0	1.0	0.0	0.0	0.0	0.0	0.0	0.0	0.0	3.0	0.0	0.0	0.0	2.0	1.0	1.0	1.0	0.0	0.0	0.0	1.0	0.0	2.0	0.0	0.0	0.0	1.0	0.0	1.0	1.0	0.0	0.0	0.0	0.0	0.0	0.0	0.0	1.0	1.0	0.0	0.0	0.0	1.0
1806	2.0	3.0	0.0	1.0	1.0	1.0	1.0	0.0	3.0	1.0	0.0	2.0	3.0	2.0	3.0	0.0	2.0	2.0	0.0	1.0	1.0	4.0	3.0	2.0	1.0	0.0	0.0	4.0	1.0	0.0	3.0	0.0	2.0	1.0	0.0	5.0	4.0	2.0	0.0	2.0	0.0	2.0	0.0	1.0	2.0	1.0	0.0	4.0	1.0
1807	0.0	0.0	0.0	0.0	0.0	0.0	0.0	0.0	2.0	0.0	0.0	0.0	0.0	1.0	2.0	0.0	0.0	0.0	3.0	0.0	2.0	1.0	0.0	0.0	0.0	0.0	0.0	0.0	0.0	0.0	0.0	0.0	0.0	0.0	0.0	1.0	0.0	0.0	1.0	0.0	0.0	0.0	0.0	1.0	0.0	0.0	0.0	0.0	1.0
1808	1.0	0.0	0.0	0.0	0.0	0.0	0.0	0.0	1.0	0.0	0.0	0.0	1.0	0.0	0.0	1.0	0.0	1.0	0.0	0.0	0.0	0.0	0.0	0.0	0.0	2.0	0.0	0.0	1.0	1.0	0.0	0.0	0.0	0.0	0.0	0.0	0.0	0.0	0.0	0.0	0.0	0.0	0.0	0.0	0.0	0.0	0.0	0.0	0.0
1809	1.0	0.0	0.0	1.0	0.0	0.0	1.0	0.0	0.0	1.0	3.0	2.0	1.0	0.0	0.0	2.0	0.0	3.0	0.0	0.0	1.0	0.0	0.0	3.0	0.0	0.0	0.0	0.0	0.0	0.0	2.0	0.0	2.0	0.0	0.0	0.0	0.0	0.0	1.0	1.0	0.0	0.0	0.0	2.0	0.0	0.0	0.0	0.0	0.0
1810	0.0	0.0	0.0	0.0	0.0	0.0	0.0	0.0	0.0	1.0	0.0	0.0	0.0	0.0	0.0	0.0	0.0	1.0	1.0	0.0	2.0	0.0	0.0	0.0	0.0	0.0	1.0	0.0	0.0	0.0	0.0	1.0	0.0	0.0	2.0	0.0	0.0	2.0	0.0	0.0	0.0	0.0	1.0	0.0	0.0	5.0	0.0	0.0	0.0
1811	0.0	0.0	4.0	0.0	2.0	1.0	0.0	0.0	0.0	0.0	0.0	0.0	0.0	0.0	0.0	0.0	0.0	0.0	0.0	0.0	2.0	0.0	2.0	0.0	0.0	0.0	0.0	0.0	0.0	0.0	0.0	0.0	0.0	0.0	0.0	1.0	0.0	0.0	0.0	0.0	0.0	0.0	2.0	0.0	0.0	0.0	0.0	1.0	1.0
1812	0.0	0.0	0.0	0.0	0.0	0.0	0.0	0.0	0.0	0.0	0.0	0.0	0.0	0.0	0.0	1.0	0.0	0.0	0.0	0.0	1.0	0.0	1.0	0.0	0.0	1.0	0.0	0.0	0.0	0.0	0.0	0.0	1.0	0.0	1.0	1.0	0.0	0.0	0.0	1.0	0.0	0.0	0.0	0.0	0.0	0.0	1.0	1.0	0.0
1813	0.0	0.0	0.0	0.0	0.0	0.0	0.0	0.0	0.0	0.0	0.0	0.0	0.0	0.0	0.0	0.0	0.0	0.0	0.0	0.0	1.0	0.0	0.0	0.0	0.0	0.0	0.0	0.0	0.0	1.0	0.0	0.0	0.0	1.0	1.0	0.0	1.0	0.0	1.0	0.0	4.0	0.0	0.0	1.0	2.0	0.0	0.0	0.0	0.0
1814	0.0	0.0	0.0	0.0	0.0	0.0	0.0	0.0	0.0	0.0	0.0	0.0	0.0	0.0	0.0	0.0	1.0	0.0	0.0	0.0	1.0	0.0	0.0	0.0	0.0	0.0	0.0	0.0	0.0	0.0	0.0	0.0	0.0	0.0	0.0	0.0	0.0	0.0	0.0	0.0	0.0	0.0	0.0	2.0	0.0	0.0	0.0	0.0	0.0
1815	0.0	0.0	0.0	0.0	0.0	0.0	0.0	0.0	1.0	1.0	0.0	0.0	1.0	0.0	0.0	0.0	0.0	1.0	0.0	0.0	1.0	1.0	1.0	0.0	0.0	0.0	0.0	0.0	0.0	0.0	0.0	0.0	2.0	4.0	1.0	2.0	0.0	0.0	0.0	4.0	2.0	0.0	0.0	0.0	2.0	0.0	0.0	0.0	0.0
1816	0.0	0.0	0.0	0.0	0.0	0.0	0.0	0.0	0.0	0.0	0.0	0.0	0.0	0.0	0.0	0.0	0.0	0.0	0.0	0.0	1.0	0.0	0.0	0.0	0.0	0.0	0.0	0.0	0.0	0.0	0.0	0.0	0.0	0.0	0.0	0.0	0.0	0.0	0.0	0.0	0.0	0.0	0.0	0.0	0.0	0.0	0.0	0.0	0.0
1817	3.0	1.0	2.0	4.0	1.0	2.0	3.0	0.0	2.0	1.0	0.0	1.0	0.0	1.0	2.0	2.0	1.0	3.0	2.0	0.0	1.0	0.0	2.0	0.0	4.0	7.0	5.0	2.0	3.0	0.0	7.0	0.0	0.0	0.0	1.0	0.0	0.0	4.0	0.0	0.0	0.0	2.0	3.0	7.0	2.0	2.0	0.0	1.0	0.0
1818	0.0	1.0	1.0	1.0	0.0	0.0	0.0	0.0	0.0	0.0	0.0	0.0	0.0	0.0	0.0	0.0	0.0	0.0	0.0	0.0	1.0	1.0	0.0	0.0	1.0	0.0	0.0	0.0	1.0	0.0	0.0	0.0	0.0	0.0	0.0	0.0	0.0	0.0	0.0	0.0	0.0	0.0	0.0	0.0	0.0	0.0	0.0	0.0	0.0
1819	0.0	0.0	0.0	0.0	1.0	1.0	0.0	0.0	0.0	0.0	0.0	0.0	0.0	0.0	0.0	0.0	0.0	0.0	0.0	0.0	1.0	0.0	0.0	0.0	0.0	0.0	0.0	0.0	0.0	1.0	0.0	0.0	0.0	0.0	0.0	0.0	0.0	0.0	0.0	0.0	0.0	0.0	0.0	1.0	0.0	0.0	1.0	0.0	0.0
1820	0.0	1.0	0.0	0.0	0.0	0.0	0.0	1.0	0.0	0.0	0.0	0.0	0.0	0.0	0.0	0.0	0.0	0.0	0.0	0.0	1.0	0.0	0.0	0.0	0.0	0.0	0.0	0.0	0.0	0.0	0.0	0.0	0.0	0.0	0.0	0.0	1.0	0.0	0.0	0.0	0.0	0.0	0.0	0.0	0.0	0.0	0.0	0.0	0.0
1822	0.0	0.0	0.0	0.0	0.0	0.0	0.0	0.0	0.0	0.0	0.0	0.0	0.0	0.0	0.0	0.0	0.0	0.0	0.0	0.0	1.0	0.0	0.0	0.0	0.0	0.0	0.0	0.0	0.0	0.0	0.0	0.0	0.0	0.0	0.0	0.0	0.0	0.0	0.0	0.0	0.0	0.0	0.0	0.0	0.0	1.0	0.0	0.0	0.0
1823	1.0	1.0	1.0	0.0	1.0	1.0	1.0	0.0	0.0	0.0	0.0	0.0	0.0	0.0	0.0	0.0	0.0	0.0	0.0	0.0	1.0	0.0	0.0	0.0	0.0	1.0	1.0	1.0	0.0	0.0	0.0	0.0	0.0	1.0	2.0	0.0	0.0	0.0	0.0	0.0	0.0	1.0	0.0	0.0	0.0	1.0	0.0	0.0	0.0
1824	0.0	0.0	1.0	0.0	0.0	1.0	0.0	0.0	0.0	0.0	0.0	0.0	0.0	0.0	0.0	0.0	3.0	1.0	0.0	1.0	1.0	0.0	0.0	0.0	0.0	1.0	0.0	0.0	0.0	0.0	0.0	0.0	0.0	0.0	0.0	0.0	0.0	0.0	0.0	0.0	1.0	0.0	0.0	0.0	0.0	0.0	0.0	0.0	0.0
1825	0.0	1.0	0.0	0.0	0.0	1.0	0.0	0.0	0.0	0.0	0.0	1.0	0.0	0.0	0.0	0.0	0.0	0.0	0.0	0.0	0.0	1.0	0.0	1.0	0.0	0.0	0.0	0.0	0.0	0.0	0.0	0.0	0.0	1.0	0.0	0.0	0.0	1.0	0.0	0.0	0.0	0.0	0.0	0.0	0.0	0.0	1.0	0.0	0.0
1826	0.0	0.0	0.0	1.0	0.0	0.0	0.0	0.0	0.0	0.0	1.0	0.0	0.0	0.0	1.0	0.0	0.0	0.0	1.0	0.0	0.0	0.0	0.0	0.0	0.0	0.0	0.0	0.0	0.0	0.0	0.0	0.0	1.0	1.0	0.0	2.0	0.0	0.0	0.0	3.0	1.0	0.0	0.0	0.0	1.0	0.0	0.0	0.0	1.0
1827	0.0	0.0	0.0	0.0	0.0	0.0	0.0	0.0	0.0	0.0	0.0	0.0	0.0	0.0	1.0	0.0	0.0	0.0	0.0	0.0	1.0	0.0	0.0	0.0	0.0	0.0	0.0	0.0	0.0	0.0	0.0	0.0	1.0	0.0	0.0	0.0	0.0	0.0	0.0	1.0	0.0	0.0	0.0	0.0	0.0	0.0	0.0	0.0	0.0
1828	0.0	0.0	0.0	0.0	0.0	0.0	0.0	0.0	0.0	0.0	0.0	0.0	0.0	1.0	0.0	0.0	0.0	0.0	0.0	0.0	1.0	0.0	0.0	0.0	0.0	0.0	0.0	0.0	0.0	0.0	0.0	0.0	0.0	0.0	0.0	0.0	0.0	0.0	0.0	0.0	1.0	0.0	0.0	0.0	0.0	1.0	0.0	0.0	0.0
1829	0.0	0.0	0.0	1.0	0.0	0.0	0.0	1.0	0.0	0.0	0.0	0.0	1.0	0.0	0.0	1.0	0.0	0.0	0.0	0.0	0.0	0.0	0.0	0.0	0.0	0.0	0.0	0.0	0.0	0.0	0.0	1.0	1.0	1.0	0.0	1.0	1.0	1.0	0.0	0.0	1.0	0.0	0.0	0.0	0.0	0.0	1.0	1.0	0.0
1830	0.0	0.0	0.0	0.0	0.0	0.0	0.0	0.0	0.0	0.0	0.0	0.0	0.0	0.0	0.0	0.0	0.0	0.0	0.0	0.0	1.0	0.0	0.0	0.0	0.0	0.0	0.0	0.0	1.0	1.0	0.0	0.0	0.0	0.0	0.0	0.0	0.0	1.0	0.0	2.0	0.0	0.0	0.0	0.0	0.0	0.0	2.0	0.0	2.0
1831	0.0	0.0	0.0	0.0	0.0	0.0	0.0	0.0	0.0	0.0	1.0	0.0	1.0	0.0	1.0	0.0	0.0	0.0	0.0	0.0	4.0	0.0	0.0	0.0	0.0	0.0	0.0	0.0	0.0	1.0	0.0	0.0	0.0	0.0	0.0	0.0	2.0	0.0	0.0	0.0	0.0	0.0	0.0	0.0	1.0	2.0	0.0	0.0	0.0
1832	0.0	0.0	0.0	0.0	1.0	0.0	0.0	1.0	0.0	0.0	0.0	0.0	0.0	0.0	0.0	0.0	1.0	2.0	0.0	0.0	1.0	0.0	0.0	0.0	0.0	0.0	0.0	0.0	0.0	0.0	0.0	0.0	1.0	0.0	0.0	0.0	0.0	1.0	0.0	0.0	0.0	0.0	0.0	0.0	0.0	0.0	1.0	0.0	0.0
1833	0.0	0.0	0.0	0.0	0.0	0.0	0.0	0.0	0.0	0.0	0.0	1.0	0.0	0.0	0.0	0.0	0.0	0.0	1.0	0.0	3.0	0.0	0.0	1.0	0.0	0.0	0.0	0.0	1.0	0.0	0.0	0.0	0.0	1.0	1.0	1.0	0.0	1.0	2.0	0.0	2.0	0.0	1.0	0.0	2.0	1.0	0.0	2.0	2.0
1834	3.0	2.0	0.0	0.0	0.0	0.0	0.0	5.0	3.0	0.0	0.0	0.0	1.0	0.0	0.0	0.0	0.0	0.0	1.0	0.0	6.0	0.0	0.0	0.0	0.0	0.0	6.0	0.0	0.0	0.0	0.0	0.0	0.0	5.0	26.0	15.0	0.0	0.0	0.0	0.0	8.0	0.0	0.0	2.0	0.0	0.0	0.0	0.0	0.0
1835	0.0	0.0	0.0	0.0	0.0	0.0	0.0	0.0	1.0	0.0	0.0	2.0	1.0	0.0	0.0	0.0	0.0	0.0	0.0	0.0	1.0	0.0	0.0	0.0	0.0	0.0	0.0	0.0	0.0	1.0	0.0	0.0	0.0	1.0	3.0	0.0	0.0	0.0	0.0	0.0	1.0	0.0	0.0	0.0	0.0	0.0	1.0	0.0	1.0
1836	0.0	1.0	1.0	0.0	0.0	0.0	0.0	0.0	0.0	0.0	0.0	0.0	0.0	1.0	0.0	1.0	0.0	0.0	0.0	0.0	1.0	0.0	0.0	1.0	1.0	0.0	0.0	0.0	1.0	0.0	0.0	3.0	0.0	0.0	0.0	0.0	0.0	1.0	0.0	0.0	1.0	2.0	0.0	0.0	1.0	2.0	0.0	0.0	0.0
1837	0.0	0.0	2.0	0.0	1.0	0.0	0.0	0.0	0.0	0.0	0.0	0.0	0.0	0.0	0.0	1.0	0.0	0.0	0.0	0.0	2.0	0.0	0.0	2.0	0.0	0.0	0.0	0.0	0.0	0.0	0.0	0.0	0.0	0.0	0.0	0.0	0.0	0.0	0.0	0.0	0.0	0.0	1.0	0.0	0.0	0.0	1.0	0.0	0.0
1838	1.0	0.0	2.0	0.0	0.0	1.0	0.0	1.0	0.0	0.0	0.0	0.0	0.0	0.0	0.0	1.0	2.0	0.0	0.0	0.0	1.0	0.0	0.0	1.0	0.0	0.0	0.0	0.0	0.0	1.0	0.0	0.0	0.0	0.0	0.0	1.0	1.0	0.0	0.0	0.0	0.0	0.0	1.0	0.0	1.0	1.0	0.0	0.0	1.0
1839	0.0	0.0	0.0	0.0	0.0	0.0	0.0	0.0	0.0	0.0	0.0	0.0	0.0	1.0	0.0	0.0	1.0	0.0	0.0	0.0	3.0	0.0	0.0	0.0	0.0	0.0	0.0	0.0	0.0	0.0	0.0	0.0	0.0	0.0	0.0	0.0	0.0	0.0	1.0	0.0	0.0	1.0	0.0	0.0	0.0	0.0	0.0	0.0	0.0
1840	0.0	0.0	0.0	0.0	0.0	0.0	0.0	0.0	0.0	0.0	0.0	0.0	1.0	0.0	0.0	0.0	0.0	0.0	0.0	0.0	1.0	0.0	0.0	0.0	0.0	0.0	0.0	1.0	1.0	0.0	0.0	0.0	0.0	0.0	0.0	0.0	0.0	0.0	0.0	0.0	0.0	0.0	0.0	0.0	0.0	1.0	0.0	0.0	0.0
1841	0.0	0.0	0.0	2.0	0.0	1.0	1.0	0.0	0.0	1.0	0.0	0.0	3.0	0.0	0.0	1.0	1.0	0.0	0.0	0.0	2.0	0.0	0.0	0.0	0.0	1.0	0.0	0.0	0.0	1.0	1.0	0.0	0.0	4.0	2.0	2.0	0.0	0.0	0.0	1.0	0.0	2.0	0.0	1.0	1.0	0.0	1.0	0.0	0.0
1842	0.0	0.0	0.0	1.0	2.0	2.0	0.0	3.0	1.0	2.0	0.0	1.0	1.0	1.0	0.0	0.0	1.0	2.0	0.0	0.0	1.0	1.0	1.0	0.0	0.0	0.0	0.0	0.0	0.0	0.0	1.0	0.0	0.0	2.0	0.0	1.0	0.0	0.0	1.0	3.0	1.0	0.0	2.0	2.0	2.0	1.0	1.0	2.0	1.0
1843	0.0	0.0	1.0	1.0	1.0	1.0	0.0	0.0	0.0	1.0	1.0	0.0	0.0	2.0	2.0	0.0	1.0	1.0	1.0	0.0	1.0	1.0	0.0	0.0	2.0	0.0	1.0	0.0	1.0	1.0	2.0	0.0	2.0	1.0	1.0	0.0	1.0	0.0	1.0	0.0	0.0	0.0	2.0	0.0	0.0	1.0	1.0	0.0	2.0
1844	1.0	5.0	0.0	1.0	2.0	2.0	5.0	0.0	2.0	1.0	6.0	3.0	1.0	2.0	3.0	2.0	0.0	0.0	10.0	4.0	19.0	12.0	5.0	8.0	0.0	2.0	0.0	1.0	0.0	2.0	0.0	1.0	1.0	6.0	1.0	1.0	1.0	2.0	0.0	0.0	3.0	0.0	10.0	1.0	7.0	5.0	1.0	3.0	0.0
1845	0.0	0.0	0.0	1.0	0.0	0.0	0.0	0.0	0.0	0.0	0.0	1.0	0.0	0.0	0.0	0.0	0.0	0.0	0.0	0.0	2.0	0.0	0.0	0.0	1.0	0.0	0.0	0.0	1.0	0.0	1.0	0.0	0.0	0.0	0.0	0.0	0.0	0.0	0.0	0.0	0.0	0.0	0.0	0.0	0.0	0.0	1.0	1.0	0.0
1846	0.0	0.0	0.0	0.0	0.0	0.0	0.0	2.0	2.0	0.0	0.0	1.0	1.0	0.0	0.0	0.0	0.0	0.0	0.0	0.0	1.0	0.0	0.0	0.0	0.0	0.0	0.0	0.0	0.0	0.0	0.0	0.0	0.0	1.0	0.0	0.0	0.0	1.0	0.0	0.0	0.0	0.0	1.0	1.0	1.0	0.0	0.0	0.0	0.0
1847	0.0	1.0	0.0	0.0	0.0	1.0	0.0	0.0	0.0	0.0	0.0	0.0	0.0	0.0	0.0	0.0	0.0	0.0	0.0	0.0	1.0	4.0	0.0	1.0	0.0	0.0	0.0	0.0	1.0	0.0	0.0	0.0	0.0	0.0	0.0	0.0	0.0	0.0	0.0	0.0	0.0	0.0	0.0	0.0	0.0	0.0	0.0	0.0	0.0
1848	0.0	0.0	2.0	0.0	0.0	0.0	0.0	0.0	1.0	0.0	0.0	0.0	0.0	0.0	0.0	0.0	0.0	0.0	0.0	0.0	1.0	0.0	0.0	0.0	0.0	0.0	2.0	0.0	0.0	0.0	0.0	0.0	0.0	0.0	0.0	0.0	0.0	0.0	0.0	0.0	0.0	0.0	0.0	0.0	0.0	2.0	0.0	1.0	2.0
1849	0.0	4.0	1.0	3.0	3.0	4.0	1.0	1.0	3.0	1.0	0.0	1.0	1.0	1.0	1.0	1.0	1.0	0.0	1.0	1.0	11.0	9.0	0.0	1.0	0.0	3.0	2.0	2.0	0.0	1.0	0.0	1.0	2.0	0.0	11.0	1.0	0.0	0.0	0.0	2.0	4.0	21.0	14.0	3.0	0.0	3.0	1.0	3.0	1.0
1850	0.0	0.0	0.0	0.0	0.0	0.0	0.0	0.0	0.0	0.0	0.0	0.0	0.0	0.0	0.0	0.0	0.0	0.0	0.0	0.0	0.0	0.0	0.0	0.0	0.0	0.0	0.0	0.0	0.0	0.0	0.0	0.0	0.0	0.0	0.0	0.0	0.0	0.0	0.0	0.0	0.0	0.0	0.0	0.0	0.0	0.0	0.0	0.0	0.0
1851	2.0	3.0	1.0	2.0	1.0	2.0	6.0	0.0	1.0	0.0	0.0	0.0	2.0	1.0	0.0	4.0	0.0	3.0	2.0	1.0	2.0	3.0	4.0	3.0	0.0	0.0	1.0	0.0	0.0	0.0	1.0	0.0	0.0	3.0	3.0	3.0	0.0	1.0	0.0	1.0	1.0	1.0	0.0	1.0	0.0	1.0	2.0	1.0	0.0
1852	0.0	0.0	0.0	0.0	0.0	0.0	0.0	0.0	0.0	0.0	0.0	0.0	0.0	0.0	0.0	0.0	0.0	0.0	0.0	0.0	0.0	0.0	0.0	0.0	0.0	0.0	0.0	1.0	0.0	0.0	0.0	0.0	0.0	0.0	0.0	0.0	0.0	0.0	0.0	0.0	0.0	0.0	0.0	1.0	0.0	0.0	1.0	0.0	1.0
1853	1.0	1.0	1.0	0.0	0.0	0.0	0.0	0.0	0.0	0.0	0.0	0.0	0.0	1.0	0.0	0.0	0.0	0.0	0.0	0.0	1.0	0.0	0.0	0.0	0.0	0.0	0.0	0.0	0.0	0.0	0.0	0.0	0.0	0.0	0.0	0.0	0.0	0.0	0.0	0.0	0.0	0.0	0.0	0.0	0.0	0.0	0.0	0.0	0.0
1854	3.0	0.0	0.0	1.0	0.0	1.0	0.0	0.0	0.0	0.0	1.0	0.0	0.0	0.0	0.0	0.0	1.0	0.0	0.0	0.0	0.0	0.0	0.0	0.0	0.0	0.0	0.0	0.0	0.0	0.0	0.0	0.0	0.0	0.0	0.0	0.0	0.0	0.0	0.0	0.0	0.0	0.0	0.0	0.0	0.0	0.0	0.0	0.0	0.0
1855	1.0	0.0	1.0	0.0	0.0	0.0	1.0	0.0	0.0	0.0	0.0	0.0	1.0	0.0	0.0	1.0	0.0	1.0	0.0	0.0	1.0	0.0	0.0	0.0	3.0	0.0	0.0	2.0	1.0	0.0	3.0	0.0	1.0	0.0	1.0	0.0	0.0	0.0	0.0	0.0	0.0	0.0	3.0	0.0	1.0	0.0	1.0	1.0	0.0
1856	0.0	1.0	0.0	0.0	0.0	1.0	0.0	0.0	0.0	0.0	0.0	1.0	0.0	0.0	1.0	2.0	1.0	0.0	0.0	0.0	1.0	0.0	0.0	0.0	0.0	0.0	2.0	1.0	0.0	0.0	2.0	1.0	0.0	0.0	1.0	1.0	0.0	0.0	0.0	2.0	0.0	0.0	0.0	2.0	0.0	0.0	0.0	0.0	0.0
1857	0.0	0.0	0.0	0.0	0.0	0.0	0.0	0.0	0.0	0.0	0.0	0.0	0.0	0.0	0.0	0.0	0.0	0.0	0.0	0.0	1.0	0.0	0.0	0.0	0.0	0.0	0.0	0.0	0.0	0.0	0.0	0.0	0.0	0.0	0.0	0.0	0.0	0.0	0.0	0.0	0.0	0.0	0.0	0.0	0.0	0.0	0.0	0.0	0.0
1858	0.0	0.0	3.0	0.0	0.0	0.0	0.0	0.0	0.0	0.0	0.0	0.0	0.0	0.0	1.0	0.0	0.0	0.0	0.0	0.0	1.0	1.0	1.0	0.0	0.0	0.0	0.0	0.0	0.0	0.0	0.0	0.0	0.0	0.0	0.0	0.0	0.0	0.0	0.0	0.0	0.0	0.0	0.0	0.0	0.0	0.0	0.0	0.0	0.0
1859	0.0	0.0	0.0	0.0	0.0	0.0	0.0	0.0	0.0	0.0	0.0	0.0	0.0	0.0	0.0	1.0	0.0	0.0	0.0	0.0	1.0	0.0	0.0	0.0	0.0	0.0	0.0	0.0	0.0	0.0	0.0	0.0	0.0	0.0	1.0	1.0	0.0	0.0	0.0	0.0	0.0	0.0	0.0	0.0	0.0	0.0	0.0	0.0	0.0
1860	0.0	0.0	0.0	0.0	0.0	0.0	0.0	0.0	0.0	0.0	0.0	0.0	0.0	0.0	0.0	0.0	0.0	0.0	0.0	1.0	1.0	0.0	0.0	3.0	0.0	0.0	0.0	0.0	0.0	0.0	0.0	0.0	0.0	0.0	0.0	0.0	0.0	0.0	0.0	1.0	0.0	1.0	0.0	0.0	0.0	0.0	0.0	2.0	0.0
1861	0.0	0.0	0.0	0.0	0.0	0.0	0.0	0.0	0.0	0.0	0.0	0.0	0.0	0.0	0.0	0.0	0.0	2.0	0.0	0.0	0.0	0.0	0.0	0.0	0.0	0.0	0.0	0.0	0.0	0.0	0.0	0.0	0.0	0.0	0.0	0.0	0.0	0.0	0.0	0.0	0.0	0.0	1.0	0.0	0.0	0.0	0.0	0.0	0.0
1862	2.0	0.0	0.0	0.0	0.0	0.0	0.0	2.0	0.0	0.0	1.0	0.0	0.0	0.0	0.0	0.0	0.0	0.0	0.0	0.0	3.0	0.0	0.0	1.0	1.0	0.0	0.0	0.0	0.0	0.0	1.0	0.0	0.0	0.0	2.0	1.0	1.0	0.0	0.0	0.0	0.0	0.0	0.0	1.0	0.0	0.0	0.0	0.0	0.0
1863	0.0	0.0	0.0	0.0	0.0	0.0	1.0	0.0	0.0	0.0	0.0	0.0	0.0	0.0	0.0	0.0	0.0	0.0	0.0	1.0	2.0	0.0	0.0	1.0	0.0	0.0	0.0	0.0	0.0	0.0	1.0	0.0	0.0	0.0	0.0	0.0	0.0	0.0	0.0	0.0	0.0	0.0	0.0	0.0	0.0	1.0	0.0	0.0	1.0
1864	0.0	0.0	0.0	0.0	0.0	0.0	0.0	0.0	0.0	0.0	0.0	0.0	0.0	0.0	0.0	0.0	0.0	0.0	0.0	0.0	1.0	0.0	0.0	0.0	0.0	0.0	0.0	0.0	0.0	0.0	0.0	0.0	0.0	0.0	0.0	0.0	0.0	0.0	0.0	0.0	0.0	0.0	0.0	0.0	0.0	0.0	0.0	0.0	0.0
1865	0.0	0.0	1.0	0.0	2.0	1.0	0.0	0.0	0.0	1.0	2.0	0.0	0.0	0.0	0.0	1.0	1.0	0.0	1.0	0.0	3.0	1.0	0.0	2.0	0.0	0.0	0.0	0.0	0.0	2.0	0.0	0.0	0.0	1.0	1.0	0.0	0.0	0.0	0.0	0.0	0.0	1.0	1.0	0.0	2.0	0.0	0.0	0.0	0.0
1866	12.0	3.0	10.0	5.0	2.0	5.0	2.0	5.0	0.0	2.0	0.0	3.0	1.0	3.0	12.0	7.0	8.0	8.0	5.0	2.0	5.0	1.0	2.0	2.0	3.0	1.0	5.0	0.0	2.0	1.0	9.0	1.0	2.0	1.0	1.0	2.0	5.0	9.0	13.0	2.0	0.0	2.0	7.0	5.0	3.0	2.0	8.0	9.0	2.0
1867	0.0	0.0	0.0	0.0	0.0	0.0	0.0	0.0	0.0	2.0	0.0	0.0	0.0	0.0	0.0	0.0	0.0	0.0	0.0	0.0	0.0	0.0	0.0	0.0	0.0	0.0	0.0	0.0	0.0	0.0	0.0	0.0	0.0	0.0	0.0	0.0	0.0	1.0	0.0	0.0	0.0	0.0	0.0	0.0	0.0	0.0	0.0	0.0	0.0
1868	0.0	1.0	2.0	0.0	1.0	6.0	0.0	0.0	0.0	0.0	1.0	0.0	0.0	0.0	0.0	0.0	0.0	0.0	0.0	0.0	1.0	0.0	0.0	0.0	0.0	1.0	0.0	1.0	0.0	0.0	0.0	0.0	0.0	0.0	0.0	0.0	0.0	0.0	0.0	0.0	0.0	0.0	2.0	1.0	1.0	1.0	0.0	0.0	0.0
1869	0.0	2.0	2.0	1.0	1.0	2.0	1.0	0.0	0.0	0.0	0.0	2.0	0.0	0.0	1.0	0.0	0.0	0.0	1.0	0.0	1.0	0.0	1.0	0.0	1.0	0.0	0.0	5.0	0.0	1.0	6.0	1.0	0.0	0.0	0.0	0.0	0.0	1.0	0.0	0.0	0.0	0.0	1.0	1.0	0.0	1.0	0.0	1.0	1.0
1870	0.0	1.0	0.0	0.0	0.0	0.0	0.0	0.0	0.0	0.0	0.0	0.0	1.0	0.0	0.0	0.0	1.0	0.0	0.0	0.0	1.0	0.0	0.0	2.0	1.0	0.0	0.0	0.0	0.0	0.0	1.0	0.0	0.0	0.0	0.0	0.0	0.0	0.0	0.0	0.0	0.0	0.0	0.0	0.0	0.0	0.0	1.0	0.0	0.0
1871	0.0	0.0	0.0	0.0	0.0	0.0	0.0	0.0	0.0	0.0	0.0	0.0	0.0	0.0	0.0	0.0	0.0	1.0	0.0	0.0	1.0	0.0	0.0	0.0	0.0	0.0	0.0	0.0	0.0	0.0	0.0	1.0	0.0	0.0	0.0	0.0	0.0	0.0	0.0	0.0	0.0	1.0	0.0	0.0	0.0	0.0	0.0	0.0	0.0
1872	1.0	1.0	0.0	0.0	2.0	0.0	0.0	0.0	0.0	0.0	0.0	0.0	0.0	2.0	0.0	0.0	0.0	0.0	0.0	0.0	0.0	2.0	0.0	0.0	0.0	1.0	1.0	4.0	1.0	1.0	0.0	1.0	1.0	0.0	0.0	0.0	1.0	1.0	0.0	0.0	0.0	0.0	0.0	0.0	1.0	0.0	1.0	1.0	5.0
1873	0.0	0.0	0.0	0.0	0.0	0.0	0.0	0.0	0.0	0.0	0.0	0.0	0.0	0.0	0.0	0.0	0.0	0.0	0.0	0.0	1.0	0.0	0.0	0.0	0.0	0.0	0.0	0.0	0.0	0.0	0.0	0.0	0.0	0.0	0.0	0.0	0.0	0.0	0.0	0.0	0.0	0.0	0.0	0.0	0.0	0.0	0.0	0.0	1.0
1874	0.0	0.0	0.0	1.0	0.0	1.0	0.0	0.0	1.0	0.0	0.0	0.0	0.0	0.0	0.0	0.0	0.0	0.0	0.0	0.0	3.0	0.0	0.0	0.0	0.0	0.0	0.0	0.0	0.0	0.0	0.0	0.0	0.0	0.0	0.0	0.0	0.0	1.0	0.0	0.0	0.0	0.0	0.0	0.0	1.0	0.0	0.0	0.0	0.0
1875	0.0	1.0	2.0	0.0	1.0	0.0	0.0	1.0	0.0	0.0	1.0	0.0	0.0	0.0	1.0	0.0	0.0	3.0	0.0	1.0	1.0	1.0	0.0	1.0	0.0	0.0	0.0	0.0	0.0	2.0	1.0	1.0	0.0	1.0	0.0	1.0	1.0	0.0	0.0	0.0	0.0	0.0	1.0	3.0	0.0	0.0	1.0	0.0	0.0
1876	1.0	1.0	5.0	1.0	7.0	2.0	0.0	2.0	0.0	1.0	2.0	1.0	0.0	1.0	1.0	0.0	0.0	1.0	0.0	0.0	6.0	1.0	0.0	2.0	1.0	1.0	1.0	0.0	1.0	0.0	0.0	1.0	2.0	0.0	0.0	2.0	0.0	0.0	0.0	2.0	4.0	3.0	5.0	5.0	1.0	9.0	11.0	0.0	4.0
1877	0.0	1.0	1.0	0.0	0.0	0.0	0.0	0.0	0.0	0.0	0.0	0.0	0.0	0.0	0.0	0.0	1.0	1.0	0.0	0.0	2.0	2.0	0.0	3.0	1.0	0.0	0.0	0.0	0.0	0.0	0.0	0.0	0.0	1.0	1.0	0.0	0.0	0.0	0.0	0.0	0.0	0.0	0.0	1.0	0.0	0.0	0.0	0.0	1.0
1878	2.0	1.0	0.0	0.0	1.0	1.0	1.0	0.0	1.0	0.0	0.0	0.0	0.0	2.0	0.0	2.0	0.0	1.0	1.0	0.0	1.0	0.0	0.0	0.0	2.0	0.0	0.0	1.0	0.0	1.0	0.0	0.0	0.0	0.0	0.0	1.0	1.0	1.0	0.0	2.0	0.0	1.0	1.0	0.0	0.0	0.0	0.0	0.0	0.0
1879	0.0	0.0	0.0	0.0	0.0	0.0	0.0	0.0	0.0	0.0	0.0	0.0	0.0	0.0	0.0	0.0	0.0	0.0	1.0	0.0	1.0	0.0	0.0	0.0	0.0	0.0	0.0	0.0	0.0	0.0	0.0	0.0	0.0	6.0	1.0	1.0	0.0	0.0	0.0	0.0	3.0	0.0	0.0	0.0	2.0	0.0	1.0	0.0	0.0
1880	1.0	1.0	0.0	0.0	1.0	0.0	3.0	0.0	0.0	0.0	0.0	0.0	0.0	0.0	0.0	0.0	0.0	2.0	0.0	1.0	3.0	4.0	0.0	1.0	0.0	0.0	0.0	1.0	0.0	3.0	0.0	0.0	0.0	0.0	1.0	0.0	0.0	0.0	0.0	2.0	0.0	0.0	2.0	0.0	0.0	4.0	0.0	2.0	0.0
1881	0.0	0.0	0.0	0.0	0.0	0.0	0.0	0.0	0.0	0.0	0.0	0.0	0.0	0.0	0.0	0.0	0.0	0.0	0.0	0.0	2.0	0.0	1.0	0.0	0.0	0.0	0.0	0.0	0.0	0.0	0.0	0.0	0.0	2.0	0.0	0.0	0.0	1.0	1.0	0.0	2.0	0.0	0.0	0.0	0.0	1.0	0.0	0.0	1.0
1882	0.0	0.0	0.0	0.0	0.0	0.0	0.0	0.0	0.0	0.0	0.0	0.0	0.0	0.0	0.0	0.0	0.0	0.0	0.0	0.0	2.0	0.0	0.0	0.0	1.0	0.0	0.0	0.0	0.0	0.0	0.0	0.0	0.0	0.0	0.0	0.0	0.0	0.0	0.0	0.0	7.0	14.0	0.0	0.0	1.0	0.0	0.0	0.0	0.0
1883	0.0	0.0	0.0	0.0	0.0	0.0	0.0	0.0	0.0	0.0	0.0	1.0	0.0	0.0	0.0	0.0	0.0	0.0	0.0	0.0	1.0	0.0	0.0	1.0	0.0	0.0	0.0	0.0	0.0	0.0	0.0	0.0	0.0	0.0	0.0	0.0	0.0	0.0	0.0	0.0	0.0	0.0	1.0	0.0	0.0	0.0	0.0	0.0	0.0
1884	0.0	1.0	0.0	0.0	0.0	2.0	0.0	0.0	0.0	0.0	0.0	0.0	0.0	0.0	1.0	0.0	0.0	0.0	0.0	0.0	0.0	0.0	1.0	0.0	0.0	0.0	0.0	2.0	0.0	0.0	1.0	0.0	0.0	0.0	0.0	0.0	0.0	0.0	0.0	1.0	0.0	0.0	0.0	0.0	0.0	0.0	0.0	0.0	0.0
1885	0.0	1.0	0.0	0.0	0.0	0.0	0.0	0.0	0.0	0.0	0.0	0.0	0.0	0.0	0.0	0.0	0.0	1.0	0.0	0.0	1.0	1.0	2.0	0.0	1.0	1.0	0.0	0.0	0.0	0.0	1.0	1.0	0.0	0.0	0.0	0.0	0.0	1.0	2.0	1.0	0.0	0.0	1.0	0.0	2.0	0.0	0.0	0.0	0.0
1886	0.0	0.0	0.0	0.0	0.0	0.0	0.0	0.0	0.0	0.0	0.0	0.0	0.0	0.0	0.0	0.0	0.0	0.0	0.0	0.0	1.0	0.0	1.0	0.0	0.0	2.0	0.0	0.0	0.0	1.0	0.0	0.0	0.0	0.0	0.0	0.0	0.0	0.0	0.0	0.0	0.0	0.0	1.0	0.0	0.0	0.0	0.0	0.0	0.0
1887	0.0	0.0	0.0	0.0	0.0	0.0	0.0	0.0	0.0	0.0	0.0	0.0	0.0	0.0	0.0	0.0	0.0	0.0	0.0	0.0	1.0	0.0	0.0	0.0	0.0	0.0	0.0	0.0	0.0	1.0	1.0	0.0	0.0	1.0	0.0	0.0	0.0	1.0	0.0	0.0	2.0	0.0	0.0	0.0	1.0	0.0	0.0	0.0	0.0
1888	0.0	0.0	0.0	0.0	0.0	0.0	0.0	0.0	1.0	0.0	0.0	0.0	4.0	0.0	0.0	1.0	1.0	0.0	0.0	0.0	0.0	0.0	0.0	0.0	0.0	0.0	0.0	0.0	0.0	0.0	0.0	1.0	0.0	0.0	0.0	0.0	0.0	0.0	0.0	0.0	0.0	0.0	1.0	1.0	1.0	1.0	0.0	0.0	0.0
1889	1.0	0.0	1.0	1.0	0.0	0.0	0.0	1.0	0.0	40.0	11.0	5.0	14.0	6.0	1.0	1.0	0.0	2.0	0.0	4.0	2.0	0.0	9.0	0.0	0.0	0.0	4.0	4.0	0.0	0.0	2.0	8.0	87.0	0.0	0.0	7.0	1.0	0.0	0.0	11.0	0.0	0.0	4.0	1.0	0.0	0.0	5.0	0.0	5.0
1890	0.0	0.0	0.0	0.0	0.0	0.0	0.0	0.0	0.0	0.0	0.0	0.0	0.0	0.0	0.0	0.0	0.0	0.0	0.0	1.0	2.0	0.0	0.0	2.0	0.0	0.0	0.0	0.0	0.0	0.0	0.0	0.0	0.0	0.0	0.0	0.0	0.0	0.0	0.0	0.0	1.0	0.0	0.0	0.0	0.0	4.0	0.0	1.0	0.0
1891	0.0	0.0	0.0	0.0	0.0	0.0	0.0	1.0	0.0	0.0	0.0	0.0	0.0	0.0	0.0	0.0	0.0	0.0	0.0	0.0	1.0	0.0	0.0	2.0	0.0	0.0	0.0	0.0	0.0	1.0	0.0	0.0	1.0	0.0	0.0	1.0	1.0	0.0	0.0	1.0	0.0	1.0	0.0	0.0	0.0	0.0	0.0	1.0	0.0
1892	1.0	1.0	0.0	1.0	0.0	1.0	2.0	0.0	1.0	0.0	0.0	1.0	0.0	0.0	0.0	0.0	1.0	0.0	0.0	0.0	1.0	2.0	1.0	0.0	0.0	0.0	0.0	1.0	0.0	1.0	1.0	0.0	0.0	0.0	0.0	0.0	1.0	2.0	0.0	0.0	0.0	0.0	1.0	0.0	0.0	1.0	0.0	0.0	0.0
1893	21.0	28.0	12.0	25.0	18.0	22.0	22.0	9.0	18.0	16.0	11.0	13.0	3.0	20.0	19.0	30.0	8.0	21.0	38.0	15.0	30.0	17.0	28.0	10.0	18.0	43.0	18.0	4.0	32.0	17.0	23.0	8.0	5.0	0.0	1.0	5.0	18.0	16.0	15.0	1.0	10.0	0.0	33.0	39.0	14.0	11.0	2.0	7.0	1.0
1894	0.0	0.0	0.0	0.0	0.0	0.0	0.0	0.0	0.0	0.0	0.0	0.0	0.0	0.0	0.0	0.0	0.0	0.0	0.0	2.0	2.0	0.0	0.0	0.0	0.0	0.0	1.0	0.0	0.0	1.0	0.0	0.0	0.0	1.0	0.0	0.0	1.0	0.0	0.0	0.0	0.0	1.0	0.0	0.0	0.0	0.0	0.0	1.0	2.0
1895	0.0	0.0	0.0	0.0	0.0	0.0	0.0	0.0	0.0	0.0	0.0	0.0	1.0	0.0	0.0	0.0	0.0	0.0	0.0	0.0	1.0	0.0	0.0	0.0	0.0	0.0	0.0	1.0	0.0	0.0	1.0	0.0	0.0	0.0	0.0	0.0	0.0	0.0	0.0	0.0	0.0	0.0	0.0	0.0	0.0	0.0	2.0	0.0	2.0
1896	9.0	4.0	8.0	6.0	11.0	8.0	13.0	6.0	1.0	1.0	5.0	1.0	1.0	1.0	5.0	1.0	5.0	4.0	3.0	6.0	5.0	5.0	4.0	6.0	6.0	4.0	2.0	0.0	3.0	3.0	3.0	3.0	3.0	2.0	1.0	3.0	3.0	2.0	3.0	5.0	4.0	2.0	5.0	1.0	3.0	1.0	6.0	2.0	5.0
1897	0.0	0.0	0.0	0.0	0.0	0.0	0.0	0.0	0.0	0.0	0.0	0.0	0.0	0.0	0.0	0.0	0.0	0.0	0.0	0.0	2.0	0.0	0.0	0.0	0.0	0.0	0.0	0.0	0.0	0.0	0.0	0.0	0.0	0.0	0.0	0.0	0.0	0.0	0.0	0.0	0.0	0.0	0.0	0.0	0.0	0.0	0.0	0.0	0.0
1898	1.0	0.0	0.0	0.0	0.0	0.0	0.0	0.0	0.0	0.0	0.0	1.0	1.0	0.0	0.0	0.0	0.0	0.0	1.0	0.0	1.0	0.0	2.0	0.0	0.0	0.0	0.0	0.0	0.0	0.0	2.0	0.0	0.0	0.0	0.0	0.0	0.0	0.0	0.0	0.0	0.0	0.0	0.0	0.0	0.0	0.0	0.0	0.0	0.0
1899	0.0	0.0	0.0	0.0	1.0	0.0	0.0	1.0	0.0	0.0	0.0	0.0	0.0	0.0	1.0	0.0	0.0	0.0	0.0	0.0	0.0	0.0	0.0	1.0	1.0	0.0	0.0	0.0	0.0	0.0	0.0	0.0	0.0	1.0	0.0	0.0	0.0	0.0	0.0	0.0	0.0	0.0	0.0	0.0	0.0	0.0	2.0	0.0	0.0
1900	0.0	0.0	0.0	0.0	0.0	0.0	1.0	0.0	0.0	0.0	0.0	0.0	0.0	0.0	0.0	2.0	0.0	0.0	0.0	0.0	1.0	0.0	0.0	0.0	0.0	0.0	0.0	0.0	0.0	0.0	0.0	0.0	0.0	0.0	0.0	0.0	0.0	0.0	0.0	0.0	0.0	0.0	0.0	0.0	0.0	0.0	0.0	0.0	0.0
1901	0.0	0.0	0.0	5.0	0.0	0.0	0.0	0.0	0.0	0.0	0.0	0.0	0.0	0.0	0.0	0.0	0.0	0.0	0.0	0.0	1.0	0.0	1.0	0.0	2.0	0.0	0.0	2.0	0.0	0.0	0.0	0.0	0.0	0.0	0.0	0.0	0.0	0.0	0.0	0.0	0.0	0.0	0.0	0.0	0.0	0.0	0.0	0.0	1.0
1902	0.0	0.0	0.0	0.0	0.0	0.0	1.0	0.0	1.0	0.0	0.0	0.0	0.0	0.0	0.0	0.0	0.0	0.0	0.0	0.0	1.0	0.0	1.0	0.0	0.0	0.0	0.0	0.0	0.0	0.0	0.0	0.0	0.0	0.0	0.0	0.0	0.0	0.0	0.0	0.0	0.0	0.0	0.0	0.0	0.0	0.0	0.0	0.0	0.0
1903	0.0	0.0	0.0	0.0	0.0	1.0	0.0	0.0	0.0	0.0	0.0	0.0	0.0	0.0	0.0	0.0	0.0	0.0	0.0	0.0	1.0	0.0	0.0	0.0	0.0	0.0	0.0	0.0	0.0	0.0	0.0	0.0	0.0	0.0	0.0	0.0	0.0	0.0	0.0	1.0	0.0	0.0	0.0	0.0	0.0	0.0	1.0	0.0	1.0
1904	0.0	0.0	0.0	0.0	1.0	0.0	0.0	0.0	2.0	8.0	4.0	4.0	1.0	0.0	0.0	0.0	0.0	0.0	0.0	3.0	3.0	5.0	3.0	40.0	0.0	0.0	0.0	0.0	0.0	0.0	0.0	0.0	0.0	0.0	0.0	0.0	0.0	0.0	0.0	0.0	0.0	0.0	0.0	0.0	3.0	1.0	0.0	0.0	0.0
1905	0.0	0.0	0.0	0.0	1.0	0.0	1.0	0.0	0.0	0.0	0.0	0.0	1.0	0.0	1.0	0.0	1.0	0.0	0.0	0.0	1.0	1.0	0.0	0.0	1.0	0.0	1.0	1.0	0.0	1.0	1.0	1.0	0.0	0.0	0.0	2.0	0.0	1.0	3.0	0.0	1.0	0.0	0.0	0.0	1.0	0.0	0.0	0.0	0.0
1906	0.0	0.0	0.0	0.0	1.0	0.0	0.0	0.0	0.0	1.0	0.0	1.0	0.0	0.0	0.0	1.0	0.0	0.0	0.0	0.0	2.0	1.0	0.0	0.0	0.0	0.0	0.0	0.0	0.0	0.0	0.0	0.0	0.0	0.0	0.0	0.0	0.0	0.0	0.0	0.0	2.0	0.0	0.0	0.0	0.0	1.0	1.0	0.0	0.0
1907	2.0	1.0	4.0	1.0	0.0	0.0	1.0	0.0	0.0	0.0	0.0	0.0	0.0	1.0	0.0	1.0	1.0	0.0	0.0	0.0	1.0	2.0	1.0	0.0	1.0	0.0	0.0	0.0	0.0	0.0	2.0	0.0	0.0	1.0	1.0	2.0	0.0	1.0	0.0	0.0	0.0	0.0	0.0	0.0	0.0	0.0	4.0	0.0	0.0
1908	4.0	4.0	0.0	1.0	2.0	4.0	5.0	0.0	0.0	0.0	0.0	0.0	0.0	1.0	3.0	2.0	2.0	0.0	5.0	1.0	13.0	1.0	1.0	1.0	1.0	2.0	2.0	1.0	1.0	0.0	1.0	0.0	0.0	0.0	0.0	1.0	0.0	0.0	0.0	0.0	1.0	0.0	4.0	3.0	3.0	0.0	0.0	0.0	0.0
1909	2.0	0.0	1.0	1.0	0.0	0.0	0.0	0.0	1.0	0.0	0.0	0.0	0.0	1.0	0.0	1.0	1.0	0.0	0.0	0.0	3.0	1.0	0.0	0.0	0.0	0.0	1.0	0.0	0.0	0.0	0.0	0.0	0.0	0.0	0.0	1.0	0.0	0.0	0.0	1.0	0.0	0.0	0.0	0.0	0.0	0.0	1.0	0.0	1.0
1910	0.0	1.0	0.0	0.0	5.0	0.0	0.0	0.0	0.0	0.0	0.0	0.0	0.0	1.0	3.0	0.0	0.0	1.0	0.0	0.0	1.0	2.0	2.0	6.0	0.0	0.0	0.0	1.0	0.0	0.0	1.0	0.0	0.0	1.0	1.0	0.0	2.0	0.0	0.0	1.0	1.0	0.0	1.0	0.0	0.0	0.0	0.0	0.0	0.0
1911	0.0	0.0	1.0	2.0	0.0	1.0	0.0	0.0	0.0	0.0	0.0	0.0	0.0	1.0	1.0	0.0	0.0	0.0	0.0	0.0	1.0	0.0	0.0	0.0	0.0	3.0	0.0	0.0	0.0	1.0	0.0	0.0	0.0	1.0	0.0	0.0	0.0	0.0	0.0	0.0	0.0	0.0	0.0	1.0	1.0	3.0	0.0	1.0	0.0
1912	0.0	0.0	0.0	0.0	0.0	0.0	1.0	0.0	1.0	0.0	0.0	0.0	0.0	0.0	0.0	0.0	0.0	0.0	0.0	0.0	1.0	0.0	1.0	0.0	0.0	1.0	0.0	0.0	0.0	0.0	0.0	0.0	0.0	0.0	1.0	0.0	1.0	0.0	0.0	0.0	0.0	0.0	0.0	0.0	0.0	0.0	0.0	0.0	0.0
1913	0.0	0.0	0.0	0.0	0.0	0.0	0.0	0.0	0.0	0.0	0.0	0.0	0.0	0.0	0.0	0.0	0.0	0.0	0.0	0.0	2.0	0.0	0.0	0.0	0.0	0.0	0.0	0.0	0.0	0.0	0.0	0.0	0.0	0.0	0.0	0.0	0.0	0.0	0.0	1.0	0.0	0.0	0.0	0.0	0.0	0.0	0.0	0.0	0.0
1914	0.0	1.0	0.0	0.0	0.0	0.0	0.0	0.0	0.0	0.0	0.0	0.0	0.0	0.0	0.0	0.0	0.0	3.0	1.0	0.0	0.0	0.0	0.0	0.0	0.0	0.0	0.0	1.0	0.0	0.0	0.0	0.0	0.0	0.0	0.0	0.0	0.0	0.0	0.0	0.0	1.0	0.0	0.0	0.0	0.0	0.0	0.0	0.0	0.0
1915	0.0	0.0	0.0	0.0	1.0	0.0	0.0	0.0	0.0	1.0	0.0	0.0	0.0	0.0	1.0	0.0	0.0	0.0	0.0	0.0	1.0	0.0	0.0	1.0	0.0	1.0	0.0	0.0	0.0	1.0	0.0	0.0	0.0	0.0	1.0	0.0	1.0	0.0	0.0	0.0	0.0	0.0	0.0	1.0	1.0	1.0	0.0	0.0	0.0
[truncated: 4,436 more rows]
[truncated: 23 more columns]
