# Supplementary material for: ASMT determines gut microbiota and increases neurobehavioral adaptability to exercise in female mice
Source: Commun Biol. 2023 Nov 7;6:1126. doi: 10.1038/s42003-023-05520-8 (PMC10630421; doi:10.1038/s42003-023-05520-8)
Supplement: Supplementary file 4 — Supplementary Data 1 [file 42003_2023_5520_MOESM4_ESM.zip › 2.OTUs/OTUs_stat/otu_table.biom]

{"id": "None","format": "Biological Observation Matrix 1.0.0","format_url": "http://biom-format.org","type": "OTU table","generated_by": "QIIME 1.8.0","date": "2019-12-25T19:37:53.502306","matrix_type": "sparse","matrix_element_type": "float","shape": [6370, 71],"data": [[0,0,1.0],[0,1,1.0],[0,2,7.0],[0,3,2.0],[0,4,4.0],[0,6,2.0],[0,7,270.0],[0,8,554.0],[0,9,799.0],[0,10,1597.0],[0,11,802.0],[0,12,1439.0],[0,13,67.0],[0,14,664.0],[0,15,475.0],[0,16,195.0],[0,17,463.0],[0,18,1381.0],[0,19,146.0],[0,20,1189.0],[0,21,196.0],[0,22,1309.0],[0,23,59.0],[0,24,4.0],[0,25,8.0],[0,26,4.0],[0,27,2.0],[0,28,4.0],[0,29,1.0],[0,30,2.0],[0,31,121.0],[0,32,690.0],[0,33,1308.0],[0,34,563.0],[0,35,831.0],[0,36,413.0],[0,37,91.0],[0,38,301.0],[0,39,770.0],[0,40,748.0],[0,41,101.0],[0,42,816.0],[0,43,148.0],[0,44,414.0],[0,45,104.0],[0,46,260.0],[0,47,189.0],[0,48,83.0],[0,49,704.0],[0,50,210.0],[0,51,367.0],[0,52,8.0],[0,53,377.0],[0,54,309.0],[0,55,475.0],[0,56,332.0],[0,57,987.0],[0,58,742.0],[0,59,490.0],[0,60,37.0],[0,61,327.0],[0,62,707.0],[0,63,600.0],[0,64,365.0],[0,65,1485.0],[0,66,294.0],[0,67,9.0],[0,68,328.0],[0,69,76.0],[0,70,399.0],[1,0,3331.0],[1,1,4823.0],[1,2,5288.0],[1,3,3379.0],[1,4,4271.0],[1,5,4079.0],[1,6,2115.0],[1,7,4591.0],[1,8,4277.0],[1,9,4704.0],[1,10,8316.0],[1,11,4588.0],[1,12,5332.0],[1,13,1939.0],[1,14,3789.0],[1,15,3363.0],[1,16,1994.0],[1,17,3245.0],[1,18,5769.0],[1,19,1509.0],[1,20,2800.0],[1,21,2045.0],[1,22,6001.0],[1,23,476.0],[1,24,3129.0],[1,25,3109.0],[1,26,3960.0],[1,27,1287.0],[1,28,4164.0],[1,29,1573.0],[1,30,2654.0],[1,31,2106.0],[1,32,4459.0],[1,33,80.0],[1,34,97.0],[1,35,712.0],[1,36,2334.0],[1,37,2238.0],[1,38,1752.0],[1,39,790.0],[1,40,2747.0],[1,41,1756.0],[1,42,3879.0],[1,43,3813.0],[1,44,1628.0],[1,45,1100.0],[1,46,993.0],[1,47,2250.0],[1,48,1220.0],[1,49,288.0],[1,50,683.0],[1,51,1470.0],[1,52,3583.0],[1,53,1677.0],[1,54,1342.0],[1,55,978.0],[1,56,1375.0],[1,57,124.0],[1,58,123.0],[1,59,195.0],[1,60,1698.0],[1,61,951.0],[1,62,2516.0],[1,63,2277.0],[1,64,2169.0],[1,65,2765.0],[1,66,2414.0],[1,67,3358.0],[1,68,4747.0],[1,69,25.0],[1,70,6175.0],[2,0,56.0],[2,1,44.0],[2,2,1.0],[2,3,60.0],[2,4,40.0],[2,5,78.0],[2,6,267.0],[2,7,33.0],[2,8,264.0],[2,9,34.0],[2,10,45.0],[2,11,71.0],[2,12,68.0],[2,13,180.0],[2,14,436.0],[2,15,322.0],[2,16,212.0],[2,17,364.0],[2,18,455.0],[2,19,134.0],[2,20,36.0],[2,21,9.0],[2,22,183.0],[2,23,1.0],[2,24,8.0],[2,25,4.0],[2,26,3.0],[2,27,2.0],[2,28,2.0],[2,30,2.0],[2,32,17.0],[2,33,1.0],[2,34,3.0],[2,35,1.0],[2,36,452.0],[2,37,466.0],[2,38,215.0],[2,39,210.0],[2,40,1.0],[2,42,3.0],[2,43,1.0],[2,44,1.0],[2,45,1.0],[2,46,1.0],[2,47,7.0],[2,48,1.0],[2,50,2.0],[2,51,1.0],[2,52,46.0],[2,55,1.0],[2,56,2.0],[2,57,2.0],[2,60,151.0],[2,61,150.0],[2,62,22.0],[2,63,16.0],[2,64,10.0],[2,67,2.0],[2,68,2.0],[2,69,1.0],[3,0,1396.0],[3,1,1694.0],[3,2,720.0],[3,3,1845.0],[3,4,1233.0],[3,5,1379.0],[3,6,2316.0],[3,7,534.0],[3,8,1281.0],[3,9,514.0],[3,10,357.0],[3,11,1039.0],[3,12,610.0],[3,13,1901.0],[3,14,1687.0],[3,15,2661.0],[3,16,1569.0],[3,17,1162.0],[3,18,2679.0],[3,19,2473.0],[3,20,2198.0],[3,21,2707.0],[3,22,1174.0],[3,23,2263.0],[3,24,1806.0],[3,25,3754.0],[3,26,1203.0],[3,27,660.0],[3,28,1454.0],[3,29,2227.0],[3,30,2111.0],[3,31,965.0],[3,32,309.0],[3,33,529.0],[3,34,503.0],[3,35,487.0],[3,36,1382.0],[3,37,1934.0],[3,38,1407.0],[3,39,314.0],[3,40,595.0],[3,41,438.0],[3,42,2019.0],[3,43,3051.0],[3,44,2772.0],[3,45,2163.0],[3,46,77.0],[3,47,665.0],[3,48,14.0],[3,49,109.0],[3,50,1058.0],[3,51,555.0],[3,52,1634.0],[3,53,2914.0],[3,54,800.0],[3,55,67.0],[3,56,30.0],[3,57,2757.0],[3,58,272.0],[3,59,756.0],[3,60,676.0],[3,61,2145.0],[3,62,1167.0],[3,63,1100.0],[3,64,1239.0],[3,65,102.0],[3,66,682.0],[3,67,1003.0],[3,68,936.0],[3,69,3160.0],[3,70,333.0],[4,18,33.0],[4,19,46.0],[4,20,11.0],[4,21,27.0],[4,22,31.0],[4,23,51.0],[4,37,1.0],[4,40,4.0],[4,41,4.0],[4,42,65.0],[4,43,2.0],[4,44,59.0],[4,45,164.0],[4,46,24.0],[4,47,46.0],[4,48,21.0],[4,49,1.0],[4,50,5.0],[4,51,6.0],[4,52,6.0],[4,60,1.0],[4,66,2.0],[4,67,4.0],[4,68,23.0],[4,69,10.0],[4,70,28.0],[5,0,70.0],[5,1,56.0],[5,2,162.0],[5,3,56.0],[5,4,82.0],[5,5,78.0],[5,6,74.0],[5,7,76.0],[5,8,54.0],[5,9,27.0],[5,10,47.0],[5,11,189.0],[5,12,54.0],[5,13,41.0],[5,14,59.0],[5,15,30.0],[5,16,56.0],[5,17,53.0],[5,18,55.0],[5,19,78.0],[5,20,57.0],[5,21,41.0],[5,22,64.0],[5,23,58.0],[5,24,79.0],[5,25,37.0],[5,26,45.0],[5,27,50.0],[5,28,68.0],[5,29,52.0],[5,30,144.0],[5,31,45.0],[5,32,58.0],[5,33,34.0],[5,34,687.0],[5,35,39.0],[5,36,56.0],[5,37,64.0],[5,38,49.0],[5,39,77.0],[5,40,84.0],[5,41,53.0],[5,42,62.0],[5,43,58.0],[5,44,58.0],[5,45,81.0],[5,46,87.0],[5,47,87.0],[5,48,83.0],[5,49,165.0],[5,50,73.0],[5,51,82.0],[5,52,112.0],[5,53,100.0],[5,54,123.0],[5,55,205.0],[5,56,124.0],[5,57,73.0],[5,58,66.0],[5,59,47.0],[5,60,75.0],[5,61,79.0],[5,62,71.0],[5,63,70.0],[5,64,49.0],[5,65,40.0],[5,66,67.0],[5,67,57.0],[5,68,59.0],[5,69,28.0],[5,70,54.0],[6,0,10.0],[6,1,11.0],[6,2,8.0],[6,3,3.0],[6,4,8.0],[6,5,6.0],[6,6,3.0],[6,7,21.0],[6,8,20.0],[6,9,15.0],[6,10,19.0],[6,11,18.0],[6,12,14.0],[6,13,4.0],[6,14,7.0],[6,15,5.0],[6,16,6.0],[6,17,7.0],[6,18,18.0],[6,19,9.0],[6,20,13.0],[6,21,5.0],[6,22,16.0],[6,23,6.0],[6,24,26.0],[6,25,7.0],[6,26,12.0],[6,27,23.0],[6,28,14.0],[6,29,21.0],[6,30,10.0],[6,31,13.0],[6,32,47.0],[6,33,33.0],[6,34,15.0],[6,35,17.0],[6,36,1.0],[6,37,4.0],[6,38,9.0],[6,39,26.0],[6,40,9.0],[6,41,7.0],[6,42,15.0],[6,43,16.0],[6,44,6.0],[6,45,8.0],[6,46,9.0],[6,47,5.0],[6,48,6.0],[6,49,9.0],[6,50,12.0],[6,51,28.0],[6,52,8.0],[6,53,11.0],[6,54,4.0],[6,55,7.0],[6,56,20.0],[6,57,21.0],[6,58,50.0],[6,59,25.0],[6,60,40.0],[6,61,16.0],[6,62,8.0],[6,63,13.0],[6,64,14.0],[6,65,11.0],[6,66,27.0],[6,67,4.0],[6,68,9.0],[6,69,7.0],[6,70,11.0],[7,0,5.0],[7,1,3.0],[7,2,1.0],[7,5,2.0],[7,6,1.0],[7,7,1.0],[7,10,2.0],[7,11,2.0],[7,12,1.0],[7,13,1.0],[7,14,3.0],[7,16,2.0],[7,17,1.0],[7,18,3.0],[7,19,4.0],[7,20,8.0],[7,22,5.0],[7,24,6.0],[7,26,7.0],[7,27,5.0],[7,28,2.0],[7,29,1.0],[7,30,2.0],[7,31,1.0],[7,32,5.0],[7,34,1.0],[7,36,3.0],[7,37,5.0],[7,38,1.0],[7,39,4.0],[7,40,1.0],[7,41,4.0],[7,42,4.0],[7,43,7.0],[7,44,2.0],[7,45,1.0],[7,47,4.0],[7,51,4.0],[7,52,14.0],[7,58,1.0],[7,60,4.0],[7,61,12.0],[7,62,9.0],[7,63,19.0],[7,64,5.0],[7,65,1.0],[7,66,2.0],[7,67,6.0],[7,68,8.0],[7,69,6.0],[7,70,19.0],[8,0,2721.0],[8,1,3333.0],[8,2,1811.0],[8,3,3152.0],[8,4,3801.0],[8,5,3421.0],[8,6,4722.0],[8,7,1861.0],[8,8,2440.0],[8,9,1927.0],[8,10,2781.0],[8,11,2094.0],[8,12,1696.0],[8,13,3122.0],[8,14,3109.0],[8,15,3706.0],[8,16,2308.0],[8,17,5066.0],[8,18,2975.0],[8,19,1355.0],[8,20,1240.0],[8,21,2908.0],[8,22,3927.0],[8,23,187.0],[8,24,4711.0],[8,25,3660.0],[8,26,4160.0],[8,27,3257.0],[8,28,4322.0],[8,29,2815.0],[8,30,4798.0],[8,31,2373.0],[8,32,1688.0],[8,33,292.0],[8,34,463.0],[8,35,1691.0],[8,36,4877.0],[8,37,3485.0],[8,38,2572.0],[8,39,674.0],[8,40,548.0],[8,41,1342.0],[8,42,1050.0],[8,43,1998.0],[8,44,1955.0],[8,45,53.0],[8,46,598.0],[8,47,1947.0],[8,48,2888.0],[8,49,237.0],[8,50,896.0],[8,51,978.0],[8,52,2112.0],[8,53,23.0],[8,54,93.0],[8,55,136.0],[8,56,42.0],[8,57,83.0],[8,58,124.0],[8,59,65.0],[8,60,3800.0],[8,61,2384.0],[8,62,1486.0],[8,63,2056.0],[8,64,418.0],[8,65,179.0],[8,66,710.0],[8,67,850.0],[8,68,849.0],[8,69,5790.0],[8,70,2255.0],[9,0,1273.0],[9,1,1762.0],[9,2,2393.0],[9,3,1008.0],[9,4,3655.0],[9,5,1363.0],[9,6,1071.0],[9,7,549.0],[9,8,864.0],[9,9,1260.0],[9,10,1730.0],[9,11,705.0],[9,12,1261.0],[9,13,841.0],[9,14,2341.0],[9,15,2078.0],[9,16,732.0],[9,17,2567.0],[9,18,683.0],[9,19,1234.0],[9,20,1171.0],[9,21,2828.0],[9,22,1104.0],[9,23,1217.0],[9,24,513.0],[9,25,316.0],[9,26,520.0],[9,27,1072.0],[9,28,1391.0],[9,29,1055.0],[9,30,1265.0],[9,31,551.0],[9,32,672.0],[9,33,672.0],[9,34,1094.0],[9,35,1090.0],[9,36,1193.0],[9,37,838.0],[9,38,586.0],[9,39,2572.0],[9,40,637.0],[9,41,1329.0],[9,42,2642.0],[9,43,1217.0],[9,44,1237.0],[9,45,718.0],[9,46,816.0],[9,47,414.0],[9,48,432.0],[9,49,3094.0],[9,50,1156.0],[9,51,410.0],[9,52,507.0],[9,53,331.0],[9,54,875.0],[9,55,1095.0],[9,56,101.0],[9,57,1544.0],[9,58,2196.0],[9,59,1459.0],[9,60,48.0],[9,61,2913.0],[9,62,826.0],[9,63,987.0],[9,64,1396.0],[9,65,3091.0],[9,66,2707.0],[9,67,1763.0],[9,68,411.0],[9,69,913.0],[9,70,903.0],[10,0,8.0],[10,1,27.0],[10,2,1.0],[10,3,18.0],[10,4,20.0],[10,5,13.0],[10,6,46.0],[10,8,1.0],[10,11,1.0],[10,13,6.0],[10,14,2.0],[10,15,20.0],[10,16,4.0],[10,17,10.0],[10,18,10.0],[10,19,84.0],[10,20,13.0],[10,21,43.0],[10,22,11.0],[10,23,97.0],[10,24,10.0],[10,25,10.0],[10,26,10.0],[10,27,2.0],[10,28,1.0],[10,29,16.0],[10,30,2.0],[10,31,13.0],[10,32,3.0],[10,33,8.0],[10,34,8.0],[10,35,11.0],[10,36,6.0],[10,37,10.0],[10,38,4.0],[10,39,3.0],[10,42,7.0],[10,43,5.0],[10,44,23.0],[10,45,11.0],[10,46,1.0],[10,47,2.0],[10,50,6.0],[10,51,2.0],[10,52,7.0],[10,53,13.0],[10,54,4.0],[10,57,24.0],[10,59,3.0],[10,60,2.0],[10,61,15.0],[10,62,11.0],[10,63,13.0],[10,64,12.0],[10,67,8.0],[10,68,4.0],[10,69,18.0],[10,70,2.0],[11,0,610.0],[11,1,584.0],[11,2,500.0],[11,3,633.0],[11,4,574.0],[11,5,673.0],[11,6,855.0],[11,7,333.0],[11,8,1042.0],[11,9,234.0],[11,10,153.0],[11,11,589.0],[11,12,392.0],[11,13,159.0],[11,14,609.0],[11,15,325.0],[11,16,407.0],[11,17,300.0],[11,18,1674.0],[11,19,1071.0],[11,20,568.0],[11,21,1172.0],[11,22,665.0],[11,23,363.0],[11,24,785.0],[11,25,317.0],[11,26,1066.0],[11,27,670.0],[11,28,279.0],[11,29,145.0],[11,30,308.0],[11,31,683.0],[11,32,551.0],[11,33,285.0],[11,34,360.0],[11,35,538.0],[11,36,388.0],[11,37,695.0],[11,38,441.0],[11,39,134.0],[11,40,343.0],[11,41,551.0],[11,42,690.0],[11,43,855.0],[11,44,635.0],[11,45,567.0],[11,46,150.0],[11,47,952.0],[11,48,530.0],[11,49,127.0],[11,50,358.0],[11,51,736.0],[11,52,1653.0],[11,53,2374.0],[11,54,3791.0],[11,55,2371.0],[11,56,2866.0],[11,57,2895.0],[11,58,579.0],[11,59,2179.0],[11,60,5051.0],[11,61,1251.0],[11,62,1638.0],[11,63,1926.0],[11,64,1736.0],[11,65,123.0],[11,66,905.0],[11,67,1200.0],[11,68,1004.0],[11,69,3159.0],[11,70,239.0],[12,0,1191.0],[12,1,339.0],[12,2,68.0],[12,3,9.0],[12,4,167.0],[12,5,563.0],[12,6,49.0],[12,7,1042.0],[12,8,579.0],[12,9,1035.0],[12,10,314.0],[12,11,34.0],[12,12,1435.0],[12,13,143.0],[12,14,247.0],[12,15,111.0],[12,16,71.0],[12,17,11.0],[12,18,779.0],[12,19,58.0],[12,20,1752.0],[12,21,271.0],[12,22,377.0],[12,23,131.0],[12,24,9.0],[12,25,138.0],[12,26,1334.0],[12,27,37.0],[12,28,8.0],[12,29,4.0],[12,30,5.0],[12,31,306.0],[12,32,27.0],[12,33,1937.0],[12,34,5453.0],[12,35,3352.0],[12,36,61.0],[12,37,19.0],[12,38,27.0],[12,39,26.0],[12,40,2897.0],[12,41,28.0],[12,42,415.0],[12,43,461.0],[12,44,5.0],[12,45,38.0],[12,46,4.0],[12,47,6.0],[12,48,30.0],[12,49,19.0],[12,50,12.0],[12,51,285.0],[12,52,391.0],[12,53,8.0],[12,54,5.0],[12,55,33.0],[12,56,10.0],[12,57,8.0],[12,58,7.0],[12,59,1213.0],[12,60,15.0],[12,61,1615.0],[12,62,8.0],[12,63,8.0],[12,64,1.0],[12,65,3.0],[12,66,28.0],[12,67,7.0],[12,68,170.0],[12,69,163.0],[12,70,268.0],[13,0,15.0],[13,1,11.0],[13,2,19.0],[13,3,11.0],[13,4,29.0],[13,5,11.0],[13,6,3.0],[13,7,17.0],[13,8,12.0],[13,9,10.0],[13,10,16.0],[13,11,15.0],[13,12,7.0],[13,13,4.0],[13,14,8.0],[13,15,5.0],[13,16,4.0],[13,17,13.0],[13,18,7.0],[13,19,4.0],[13,20,12.0],[13,21,7.0],[13,22,29.0],[13,24,8.0],[13,25,5.0],[13,26,5.0],[13,27,3.0],[13,28,15.0],[13,29,3.0],[13,30,4.0],[13,31,12.0],[13,32,9.0],[13,35,2.0],[13,36,20.0],[13,37,8.0],[13,38,12.0],[13,39,8.0],[13,40,3.0],[13,41,3.0],[13,42,14.0],[13,43,13.0],[13,44,1.0],[13,47,2.0],[13,48,2.0],[13,49,1.0],[13,50,1.0],[13,51,2.0],[13,52,5.0],[13,54,4.0],[13,55,3.0],[13,56,3.0],[13,57,1.0],[13,58,1.0],[13,60,1.0],[13,61,5.0],[13,62,9.0],[13,63,6.0],[13,64,5.0],[13,65,4.0],[13,66,14.0],[13,67,9.0],[13,68,6.0],[13,70,18.0],[14,1,1.0],[14,5,1.0],[14,7,4.0],[14,8,1.0],[14,13,13.0],[14,15,1.0],[14,16,5.0],[14,17,1.0],[14,18,2.0],[14,19,2.0],[14,20,1.0],[14,22,1.0],[14,25,1.0],[14,27,4.0],[14,28,1.0],[14,29,10.0],[14,30,3.0],[14,31,1.0],[14,33,4.0],[14,34,1.0],[14,35,5.0],[14,36,1.0],[14,37,2.0],[14,38,5.0],[14,39,7.0],[14,40,1.0],[14,41,2.0],[14,43,5.0],[14,44,6.0],[14,48,2.0],[14,54,1.0],[14,55,1.0],[15,0,385.0],[15,1,440.0],[15,2,489.0],[15,3,361.0],[15,4,419.0],[15,5,433.0],[15,6,369.0],[15,7,348.0],[15,8,536.0],[15,9,119.0],[15,10,174.0],[15,11,414.0],[15,12,301.0],[15,13,368.0],[15,14,580.0],[15,15,548.0],[15,16,329.0],[15,17,399.0],[15,18,353.0],[15,19,501.0],[15,20,444.0],[15,21,433.0],[15,22,299.0],[15,23,355.0],[15,24,502.0],[15,25,239.0],[15,26,208.0],[15,27,245.0],[15,28,443.0],[15,29,351.0],[15,30,723.0],[15,31,411.0],[15,32,258.0],[15,33,382.0],[15,34,618.0],[15,35,407.0],[15,36,799.0],[15,37,477.0],[15,38,243.0],[15,39,345.0],[15,40,274.0],[15,41,302.0],[15,42,357.0],[15,43,608.0],[15,44,238.0],[15,45,410.0],[15,46,223.0],[15,47,360.0],[15,48,259.0],[15,49,57.0],[15,50,432.0],[15,51,405.0],[15,52,651.0],[15,53,385.0],[15,54,537.0],[15,55,64.0],[15,56,510.0],[15,57,326.0],[15,58,455.0],[15,59,543.0],[15,60,193.0],[15,61,626.0],[15,62,404.0],[15,63,545.0],[15,64,438.0],[15,65,400.0],[15,66,288.0],[15,67,473.0],[15,68,617.0],[15,69,575.0],[15,70,380.0],[16,0,28.0],[16,1,19.0],[16,2,28.0],[16,3,20.0],[16,4,23.0],[16,5,32.0],[16,6,4.0],[16,7,27.0],[16,8,25.0],[16,9,30.0],[16,10,41.0],[16,11,22.0],[16,12,25.0],[16,13,7.0],[16,14,20.0],[16,15,10.0],[16,16,6.0],[16,17,2.0],[16,18,39.0],[16,19,20.0],[16,20,14.0],[16,21,5.0],[16,22,48.0],[16,23,3.0],[16,24,7.0],[16,25,6.0],[16,26,25.0],[16,27,9.0],[16,28,8.0],[16,29,4.0],[16,30,1.0],[16,31,14.0],[16,32,20.0],[16,33,1.0],[16,35,3.0],[16,36,6.0],[16,37,7.0],[16,38,10.0],[16,40,12.0],[16,41,17.0],[16,42,10.0],[16,43,40.0],[16,44,1.0],[16,45,3.0],[16,46,1.0],[16,47,7.0],[16,48,3.0],[16,50,3.0],[16,51,13.0],[16,52,18.0],[16,53,14.0],[16,54,5.0],[16,55,8.0],[16,56,5.0],[16,57,2.0],[16,58,3.0],[16,60,7.0],[16,61,14.0],[16,62,42.0],[16,63,47.0],[16,64,18.0],[16,65,40.0],[16,66,9.0],[16,67,32.0],[16,68,55.0],[16,69,1.0],[16,70,54.0],[17,0,32.0],[17,1,26.0],[17,2,34.0],[17,3,19.0],[17,4,38.0],[17,5,27.0],[17,6,39.0],[17,7,25.0],[17,8,24.0],[17,9,10.0],[17,10,29.0],[17,11,57.0],[17,12,15.0],[17,13,26.0],[17,14,55.0],[17,15,31.0],[17,16,14.0],[17,17,44.0],[17,18,255.0],[17,19,614.0],[17,20,118.0],[17,21,38.0],[17,22,119.0],[17,23,225.0],[17,24,103.0],[17,25,72.0],[17,26,182.0],[17,27,60.0],[17,28,53.0],[17,29,28.0],[17,30,10.0],[17,31,45.0],[17,32,49.0],[17,33,32.0],[17,34,44.0],[17,35,42.0],[17,36,61.0],[17,37,43.0],[17,38,12.0],[17,39,18.0],[17,40,14.0],[17,41,160.0],[17,42,255.0],[17,43,28.0],[17,44,36.0],[17,45,130.0],[17,46,20.0],[17,47,228.0],[17,48,211.0],[17,49,87.0],[17,50,91.0],[17,51,64.0],[17,52,70.0],[17,53,175.0],[17,54,297.0],[17,55,48.0],[17,56,114.0],[17,57,255.0],[17,58,75.0],[17,59,189.0],[17,60,50.0],[17,61,47.0],[17,62,112.0],[17,63,212.0],[17,64,59.0],[17,65,174.0],[17,66,114.0],[17,67,453.0],[17,68,385.0],[17,69,165.0],[17,70,395.0],[18,0,65.0],[18,1,145.0],[18,2,268.0],[18,3,201.0],[18,4,133.0],[18,5,70.0],[18,6,53.0],[18,7,221.0],[18,8,162.0],[18,9,246.0],[18,10,104.0],[18,11,133.0],[18,12,37.0],[18,13,100.0],[18,14,73.0],[18,15,74.0],[18,16,60.0],[18,17,98.0],[18,18,75.0],[18,19,287.0],[18,20,129.0],[18,21,76.0],[18,22,113.0],[18,23,42.0],[18,24,109.0],[18,25,57.0],[18,26,110.0],[18,27,69.0],[18,28,23.0],[18,29,30.0],[18,30,49.0],[18,31,36.0],[18,32,67.0],[18,33,125.0],[18,34,62.0],[18,35,53.0],[18,36,34.0],[18,37,79.0],[18,38,50.0],[18,39,234.0],[18,40,67.0],[18,41,355.0],[18,42,142.0],[18,43,143.0],[18,44,116.0],[18,45,182.0],[18,46,138.0],[18,47,61.0],[18,48,88.0],[18,49,134.0],[18,50,69.0],[18,51,119.0],[18,52,51.0],[18,53,129.0],[18,54,136.0],[18,55,163.0],[18,56,69.0],[18,57,155.0],[18,58,60.0],[18,59,196.0],[18,60,145.0],[18,61,139.0],[18,62,127.0],[18,63,123.0],[18,64,92.0],[18,65,113.0],[18,66,196.0],[18,67,59.0],[18,68,39.0],[18,69,40.0],[18,70,95.0],[19,0,227.0],[19,1,164.0],[19,2,248.0],[19,3,149.0],[19,4,176.0],[19,5,184.0],[19,6,2.0],[19,7,179.0],[19,8,133.0],[19,9,120.0],[19,10,214.0],[19,11,341.0],[19,12,151.0],[19,13,276.0],[19,14,356.0],[19,15,361.0],[19,16,308.0],[19,17,158.0],[19,18,408.0],[19,19,298.0],[19,20,148.0],[19,21,279.0],[19,22,298.0],[19,23,4.0],[19,24,1486.0],[19,25,628.0],[19,26,594.0],[19,27,379.0],[19,28,986.0],[19,29,733.0],[19,30,998.0],[19,31,313.0],[19,32,196.0],[19,33,45.0],[19,34,312.0],[19,35,161.0],[19,36,1007.0],[19,37,749.0],[19,38,378.0],[19,39,502.0],[19,40,119.0],[19,41,241.0],[19,42,625.0],[19,43,660.0],[19,44,572.0],[19,45,528.0],[19,46,127.0],[19,47,627.0],[19,48,181.0],[19,49,79.0],[19,50,54.0],[19,51,220.0],[19,52,1071.0],[19,53,7.0],[19,54,7.0],[19,55,4.0],[19,56,6.0],[19,57,4.0],[19,58,4.0],[19,59,2.0],[19,60,468.0],[19,61,913.0],[19,62,577.0],[19,63,633.0],[19,64,485.0],[19,65,13.0],[19,66,500.0],[19,67,366.0],[19,68,501.0],[19,69,845.0],[19,70,836.0],[20,0,19.0],[20,1,24.0],[20,2,18.0],[20,3,9.0],[20,4,10.0],[20,5,18.0],[20,6,13.0],[20,7,15.0],[20,8,10.0],[20,9,14.0],[20,10,7.0],[20,11,31.0],[20,12,8.0],[20,13,8.0],[20,14,8.0],[20,15,10.0],[20,16,9.0],[20,17,2.0],[20,18,27.0],[20,19,6.0],[20,20,16.0],[20,21,10.0],[20,22,11.0],[20,23,10.0],[20,24,32.0],[20,25,14.0],[20,26,22.0],[20,27,13.0],[20,28,18.0],[20,29,19.0],[20,30,17.0],[20,31,17.0],[20,32,8.0],[20,33,8.0],[20,34,10.0],[20,35,7.0],[20,36,4.0],[20,37,8.0],[20,38,2.0],[20,39,5.0],[20,40,8.0],[20,41,24.0],[20,42,31.0],[20,43,17.0],[20,44,17.0],[20,45,11.0],[20,46,26.0],[20,47,27.0],[20,48,8.0],[20,49,2.0],[20,50,7.0],[20,51,38.0],[20,52,9.0],[20,53,36.0],[20,54,20.0],[20,55,15.0],[20,56,19.0],[20,57,5.0],[20,58,14.0],[20,59,20.0],[20,60,29.0],[20,61,12.0],[20,62,19.0],[20,63,11.0],[20,64,17.0],[20,65,16.0],[20,66,21.0],[20,67,32.0],[20,68,40.0],[20,69,10.0],[20,70,19.0],[21,0,1183.0],[21,1,422.0],[21,2,193.0],[21,3,929.0],[21,4,294.0],[21,5,572.0],[21,6,176.0],[21,7,2740.0],[21,8,2092.0],[21,9,732.0],[21,10,139.0],[21,11,794.0],[21,12,1068.0],[21,13,1184.0],[21,14,159.0],[21,15,679.0],[21,16,2181.0],[21,17,196.0],[21,18,356.0],[21,19,426.0],[21,20,1795.0],[21,21,172.0],[21,22,196.0],[21,23,201.0],[21,24,90.0],[21,25,241.0],[21,26,916.0],[21,27,2341.0],[21,28,369.0],[21,29,635.0],[21,30,252.0],[21,31,2300.0],[21,32,1777.0],[21,33,3303.0],[21,34,2262.0],[21,35,2636.0],[21,36,806.0],[21,37,432.0],[21,38,2460.0],[21,39,3051.0],[21,40,1027.0],[21,41,2436.0],[21,42,158.0],[21,43,667.0],[21,44,1080.0],[21,45,1055.0],[21,46,1900.0],[21,47,538.0],[21,48,3342.0],[21,49,688.0],[21,50,2065.0],[21,51,1251.0],[21,52,282.0],[21,53,1872.0],[21,54,502.0],[21,55,542.0],[21,56,64.0],[21,57,769.0],[21,58,536.0],[21,59,652.0],[21,60,290.0],[21,61,182.0],[21,62,779.0],[21,63,178.0],[21,64,1714.0],[21,65,1119.0],[21,66,189.0],[21,67,318.0],[21,68,355.0],[21,69,303.0],[21,70,168.0],[22,0,514.0],[22,1,491.0],[22,2,13.0],[22,3,567.0],[22,4,685.0],[22,5,211.0],[22,6,1363.0],[22,7,471.0],[22,8,1292.0],[22,9,270.0],[22,10,877.0],[22,11,492.0],[22,12,635.0],[22,13,345.0],[22,14,673.0],[22,15,742.0],[22,16,399.0],[22,17,738.0],[22,18,1164.0],[22,19,296.0],[22,20,352.0],[22,21,1232.0],[22,22,945.0],[22,23,11.0],[22,24,707.0],[22,25,916.0],[22,26,369.0],[22,27,297.0],[22,28,705.0],[22,29,299.0],[22,30,431.0],[22,31,257.0],[22,32,174.0],[22,33,165.0],[22,34,242.0],[22,35,117.0],[22,36,1116.0],[22,37,827.0],[22,38,387.0],[22,39,190.0],[22,40,32.0],[22,41,305.0],[22,42,325.0],[22,43,640.0],[22,44,244.0],[22,45,15.0],[22,46,53.0],[22,47,726.0],[22,48,11.0],[22,49,68.0],[22,50,290.0],[22,51,178.0],[22,52,1961.0],[22,53,12.0],[22,54,22.0],[22,55,8.0],[22,56,9.0],[22,57,37.0],[22,58,5.0],[22,59,14.0],[22,60,167.0],[22,61,888.0],[22,62,721.0],[22,63,727.0],[22,64,447.0],[22,65,4.0],[22,66,166.0],[22,67,248.0],[22,68,430.0],[22,69,1647.0],[22,70,853.0],[23,0,117.0],[23,1,386.0],[23,2,5.0],[23,3,17.0],[23,4,4.0],[23,5,14.0],[23,6,104.0],[23,7,258.0],[23,8,174.0],[23,9,659.0],[23,10,100.0],[23,11,150.0],[23,12,47.0],[23,13,19.0],[23,14,179.0],[23,15,88.0],[23,16,287.0],[23,17,32.0],[23,18,188.0],[23,19,109.0],[23,20,4.0],[23,21,1.0],[23,22,5.0],[23,23,1.0],[23,24,202.0],[23,25,670.0],[23,26,106.0],[23,27,5.0],[23,28,182.0],[23,29,1.0],[23,30,9.0],[23,31,445.0],[23,32,178.0],[23,33,480.0],[23,34,49.0],[23,35,218.0],[23,36,264.0],[23,37,243.0],[23,38,776.0],[23,39,159.0],[23,40,891.0],[23,41,10.0],[23,42,3.0],[23,43,2.0],[23,44,2.0],[23,45,1.0],[23,46,55.0],[23,47,51.0],[23,48,55.0],[23,49,28.0],[23,50,130.0],[23,51,52.0],[23,52,2.0],[23,53,22.0],[23,54,1.0],[23,55,2.0],[23,56,47.0],[23,57,103.0],[23,58,9.0],[23,59,1.0],[23,60,36.0],[23,61,99.0],[23,62,309.0],[23,63,284.0],[23,64,415.0],[23,65,6.0],[23,66,11.0],[23,67,122.0],[23,68,1.0],[23,69,61.0],[23,70,3.0],[24,0,328.0],[24,1,240.0],[24,2,276.0],[24,3,193.0],[24,4,379.0],[24,5,217.0],[24,6,35.0],[24,7,342.0],[24,8,298.0],[24,9,154.0],[24,10,176.0],[24,11,197.0],[24,12,183.0],[24,13,134.0],[24,14,310.0],[24,15,174.0],[24,16,158.0],[24,17,408.0],[24,18,258.0],[24,19,277.0],[24,20,184.0],[24,21,479.0],[24,22,372.0],[24,23,119.0],[24,24,166.0],[24,25,89.0],[24,26,89.0],[24,27,69.0],[24,28,233.0],[24,29,147.0],[24,30,85.0],[24,31,224.0],[24,32,242.0],[24,33,35.0],[24,34,112.0],[24,35,143.0],[24,36,572.0],[24,37,320.0],[24,38,243.0],[24,39,658.0],[24,40,80.0],[24,41,124.0],[24,42,127.0],[24,43,219.0],[24,44,90.0],[24,45,114.0],[24,46,72.0],[24,47,72.0],[24,48,35.0],[24,49,20.0],[24,50,67.0],[24,51,26.0],[24,52,63.0],[24,53,101.0],[24,54,208.0],[24,55,282.0],[24,56,402.0],[24,57,162.0],[24,58,188.0],[24,59,156.0],[24,60,52.0],[24,61,364.0],[24,62,200.0],[24,63,192.0],[24,64,169.0],[24,65,129.0],[24,66,390.0],[24,67,264.0],[24,68,125.0],[24,69,276.0],[24,70,173.0],[25,0,47.0],[25,1,48.0],[25,2,1.0],[25,3,41.0],[25,4,32.0],[25,5,57.0],[25,6,16.0],[25,7,107.0],[25,8,518.0],[25,9,197.0],[25,10,144.0],[25,11,238.0],[25,12,128.0],[25,13,5.0],[25,14,24.0],[25,15,33.0],[25,16,6.0],[25,17,39.0],[25,18,185.0],[25,19,165.0],[25,20,170.0],[25,21,10.0],[25,22,462.0],[25,23,15.0],[25,24,313.0],[25,25,169.0],[25,26,14.0],[25,27,89.0],[25,28,114.0],[25,29,69.0],[25,30,150.0],[25,31,106.0],[25,32,119.0],[25,33,90.0],[25,34,108.0],[25,35,35.0],[25,36,168.0],[25,37,119.0],[25,38,80.0],[25,39,7.0],[25,40,4.0],[25,41,62.0],[25,42,324.0],[25,43,92.0],[25,44,127.0],[25,45,2.0],[25,46,1.0],[25,47,138.0],[25,48,1.0],[25,49,2.0],[25,50,41.0],[25,51,17.0],[25,52,576.0],[25,53,64.0],[25,54,40.0],[25,57,67.0],[25,58,2.0],[25,59,59.0],[25,60,3.0],[25,61,1.0],[25,62,1.0],[25,65,2.0],[25,66,44.0],[25,67,110.0],[25,68,590.0],[25,69,47.0],[25,70,558.0],[26,0,192.0],[26,1,123.0],[26,2,279.0],[26,3,172.0],[26,4,202.0],[26,5,226.0],[26,6,216.0],[26,7,1.0],[26,12,3.0],[26,13,1.0],[26,14,1.0],[26,17,2.0],[26,18,92.0],[26,19,146.0],[26,20,232.0],[26,21,72.0],[26,22,95.0],[26,23,206.0],[26,24,12.0],[26,25,6.0],[26,26,149.0],[26,27,66.0],[26,28,29.0],[26,29,6.0],[26,30,137.0],[26,31,1.0],[26,32,1.0],[26,34,2.0],[26,35,1.0],[26,40,70.0],[26,41,9.0],[26,42,22.0],[26,43,14.0],[26,44,74.0],[26,45,25.0],[26,46,112.0],[26,47,103.0],[26,48,338.0],[26,49,30.0],[26,50,25.0],[26,51,183.0],[26,52,31.0],[26,55,38.0],[26,56,2.0],[26,57,2.0],[26,58,3.0],[26,59,2.0],[26,60,1.0],[26,63,1.0],[26,64,2.0],[26,66,34.0],[26,67,70.0],[26,68,96.0],[26,69,8.0],[26,70,53.0],[27,0,151.0],[27,1,139.0],[27,2,255.0],[27,3,89.0],[27,4,114.0],[27,5,241.0],[27,6,177.0],[27,7,100.0],[27,8,116.0],[27,9,109.0],[27,10,75.0],[27,11,156.0],[27,12,100.0],[27,13,57.0],[27,14,225.0],[27,15,163.0],[27,16,130.0],[27,17,55.0],[27,18,204.0],[27,19,143.0],[27,20,232.0],[27,21,30.0],[27,22,278.0],[27,23,134.0],[27,24,139.0],[27,25,81.0],[27,26,140.0],[27,27,187.0],[27,28,93.0],[27,29,26.0],[27,30,158.0],[27,31,87.0],[27,32,50.0],[27,33,57.0],[27,34,33.0],[27,35,53.0],[27,36,97.0],[27,37,132.0],[27,38,49.0],[27,39,83.0],[27,40,64.0],[27,41,49.0],[27,42,235.0],[27,43,137.0],[27,44,81.0],[27,45,74.0],[27,46,4.0],[27,47,36.0],[27,48,5.0],[27,50,26.0],[27,51,20.0],[27,52,502.0],[27,53,2.0],[27,54,2.0],[27,55,4.0],[27,56,5.0],[27,57,4.0],[27,58,6.0],[27,59,3.0],[27,60,592.0],[27,61,113.0],[27,62,202.0],[27,63,249.0],[27,64,184.0],[27,65,182.0],[27,66,90.0],[27,67,216.0],[27,68,532.0],[27,69,36.0],[27,70,245.0],[28,0,5.0],[28,1,5.0],[28,2,9.0],[28,3,1.0],[28,4,2.0],[28,5,12.0],[28,6,1.0],[28,7,6.0],[28,8,4.0],[28,9,10.0],[28,10,11.0],[28,11,5.0],[28,12,6.0],[28,13,1.0],[28,14,4.0],[28,15,4.0],[28,16,2.0],[28,17,3.0],[28,18,16.0],[28,19,2.0],[28,20,7.0],[28,21,1.0],[28,22,9.0],[28,23,1.0],[28,24,13.0],[28,25,7.0],[28,26,14.0],[28,27,2.0],[28,28,7.0],[28,29,2.0],[28,30,2.0],[28,31,4.0],[28,32,4.0],[28,36,8.0],[28,37,4.0],[28,38,6.0],[28,39,2.0],[28,40,1.0],[28,41,7.0],[28,42,6.0],[28,43,12.0],[28,44,3.0],[28,45,3.0],[28,46,2.0],[28,47,12.0],[28,48,3.0],[28,50,2.0],[28,51,4.0],[28,52,3.0],[28,53,1.0],[28,54,3.0],[28,55,3.0],[28,56,5.0],[28,59,1.0],[28,60,4.0],[28,61,1.0],[28,62,9.0],[28,63,3.0],[28,64,2.0],[28,65,2.0],[28,66,3.0],[28,67,5.0],[28,68,10.0],[28,70,14.0],[29,0,874.0],[29,1,2265.0],[29,2,435.0],[29,3,1156.0],[29,4,1252.0],[29,5,1219.0],[29,6,2458.0],[29,7,191.0],[29,8,360.0],[29,9,168.0],[29,10,245.0],[29,11,410.0],[29,12,301.0],[29,13,370.0],[29,14,314.0],[29,15,809.0],[29,16,236.0],[29,17,847.0],[29,18,615.0],[29,19,3913.0],[29,20,705.0],[29,21,2017.0],[29,22,1347.0],[29,23,4814.0],[29,24,689.0],[29,25,270.0],[29,26,1096.0],[29,27,567.0],[29,28,267.0],[29,29,624.0],[29,30,229.0],[29,31,1558.0],[29,32,2035.0],[29,33,1562.0],[29,34,1037.0],[29,35,1604.0],[29,36,713.0],[29,37,703.0],[29,38,487.0],[29,39,863.0],[29,40,138.0],[29,41,238.0],[29,42,443.0],[29,43,315.0],[29,44,981.0],[29,45,868.0],[29,46,398.0],[29,47,860.0],[29,48,868.0],[29,49,154.0],[29,50,1092.0],[29,51,635.0],[29,52,489.0],[29,53,446.0],[29,54,413.0],[29,55,106.0],[29,56,1701.0],[29,57,767.0],[29,58,548.0],[29,59,574.0],[29,60,561.0],[29,61,986.0],[29,62,1292.0],[29,63,1504.0],[29,64,1606.0],[29,65,2463.0],[29,66,146.0],[29,67,1175.0],[29,68,709.0],[29,69,779.0],[29,70,530.0],[30,0,362.0],[30,1,169.0],[30,2,679.0],[30,3,119.0],[30,4,163.0],[30,5,280.0],[30,6,81.0],[30,7,123.0],[30,8,112.0],[30,9,78.0],[30,10,30.0],[30,11,119.0],[30,12,47.0],[30,13,140.0],[30,14,68.0],[30,15,157.0],[30,16,118.0],[30,17,82.0],[30,18,248.0],[30,19,112.0],[30,20,205.0],[30,21,97.0],[30,22,104.0],[30,23,117.0],[30,24,181.0],[30,25,38.0],[30,26,253.0],[30,27,116.0],[30,28,93.0],[30,29,48.0],[30,30,33.0],[30,31,84.0],[30,32,200.0],[30,33,124.0],[30,34,77.0],[30,35,67.0],[30,36,129.0],[30,37,149.0],[30,38,129.0],[30,39,106.0],[30,40,141.0],[30,41,90.0],[30,42,296.0],[30,43,42.0],[30,44,442.0],[30,45,62.0],[30,46,80.0],[30,47,281.0],[30,48,452.0],[30,49,65.0],[30,50,160.0],[30,51,194.0],[30,52,158.0],[30,53,562.0],[30,54,446.0],[30,55,110.0],[30,56,888.0],[30,57,304.0],[30,58,288.0],[30,59,388.0],[30,60,404.0],[30,61,103.0],[30,62,136.0],[30,63,113.0],[30,64,96.0],[30,65,154.0],[30,66,278.0],[30,67,281.0],[30,68,628.0],[30,69,124.0],[30,70,117.0],[31,0,217.0],[31,1,144.0],[31,2,141.0],[31,3,112.0],[31,4,131.0],[31,5,211.0],[31,6,207.0],[31,7,261.0],[31,8,223.0],[31,9,111.0],[31,10,158.0],[31,11,204.0],[31,12,99.0],[31,13,196.0],[31,14,232.0],[31,15,348.0],[31,16,204.0],[31,17,120.0],[31,18,310.0],[31,19,189.0],[31,20,162.0],[31,21,79.0],[31,22,169.0],[31,23,127.0],[31,24,362.0],[31,25,202.0],[31,26,275.0],[31,27,211.0],[31,28,202.0],[31,29,199.0],[31,30,267.0],[31,31,196.0],[31,32,140.0],[31,33,151.0],[31,34,238.0],[31,35,131.0],[31,36,313.0],[31,37,269.0],[31,38,200.0],[31,39,294.0],[31,40,63.0],[31,41,190.0],[31,42,327.0],[31,43,315.0],[31,44,260.0],[31,45,326.0],[31,46,216.0],[31,47,207.0],[31,48,221.0],[31,49,74.0],[31,50,109.0],[31,51,233.0],[31,52,191.0],[31,53,281.0],[31,54,365.0],[31,55,120.0],[31,56,309.0],[31,57,209.0],[31,58,232.0],[31,59,300.0],[31,60,250.0],[31,61,353.0],[31,62,358.0],[31,63,280.0],[31,64,289.0],[31,65,126.0],[31,66,171.0],[31,67,173.0],[31,68,223.0],[31,69,350.0],[31,70,243.0],[32,0,4.0],[32,1,5.0],[32,2,1.0],[32,3,1.0],[32,4,2.0],[32,5,11.0],[32,6,8.0],[32,7,3.0],[32,8,1.0],[32,9,3.0],[32,10,2.0],[32,11,5.0],[32,12,3.0],[32,13,2.0],[32,14,3.0],[32,15,2.0],[32,16,1.0],[32,17,4.0],[32,18,10.0],[32,19,10.0],[32,20,3.0],[32,21,5.0],[32,22,6.0],[32,23,11.0],[32,24,1.0],[32,25,2.0],[32,26,6.0],[32,27,2.0],[32,28,2.0],[32,29,2.0],[32,30,5.0],[32,31,4.0],[32,32,1.0],[32,34,2.0],[32,36,4.0],[32,37,1.0],[32,38,1.0],[32,39,8.0],[32,40,2.0],[32,41,4.0],[32,42,13.0],[32,43,8.0],[32,44,8.0],[32,45,8.0],[32,46,1.0],[32,47,20.0],[32,48,1.0],[32,50,2.0],[32,51,5.0],[32,52,9.0],[32,53,9.0],[32,54,16.0],[32,56,18.0],[32,57,10.0],[32,58,5.0],[32,59,10.0],[32,60,4.0],[32,61,7.0],[32,62,17.0],[32,63,8.0],[32,64,9.0],[32,65,9.0],[32,66,5.0],[32,67,16.0],[32,68,6.0],[32,70,8.0],[33,0,7.0],[33,1,5.0],[33,2,4.0],[33,3,14.0],[33,4,5.0],[33,5,12.0],[33,6,9.0],[33,7,5.0],[33,8,7.0],[33,9,4.0],[33,11,3.0],[33,12,2.0],[33,13,9.0],[33,14,9.0],[33,15,5.0],[33,16,6.0],[33,17,1.0],[33,18,17.0],[33,19,27.0],[33,20,13.0],[33,21,7.0],[33,22,11.0],[33,23,5.0],[33,24,6.0],[33,25,8.0],[33,26,9.0],[33,27,7.0],[33,28,2.0],[33,29,3.0],[33,30,2.0],[33,31,5.0],[33,32,1.0],[33,34,2.0],[33,35,3.0],[33,36,9.0],[33,37,5.0],[33,38,7.0],[33,40,2.0],[33,41,3.0],[33,42,5.0],[33,43,30.0],[33,44,2.0],[33,45,7.0],[33,47,1.0],[33,50,13.0],[33,51,3.0],[33,52,9.0],[33,53,26.0],[33,54,3.0],[33,57,4.0],[33,59,1.0],[33,60,2.0],[33,61,22.0],[33,62,20.0],[33,63,16.0],[33,64,24.0],[33,65,2.0],[33,66,3.0],[33,67,6.0],[33,68,14.0],[33,69,33.0],[33,70,4.0],[34,0,77.0],[34,1,150.0],[34,2,55.0],[34,3,127.0],[34,4,182.0],[34,5,191.0],[34,6,620.0],[34,7,38.0],[34,8,169.0],[34,9,583.0],[34,10,213.0],[34,11,152.0],[34,12,502.0],[34,13,61.0],[34,14,134.0],[34,15,152.0],[34,16,66.0],[34,17,252.0],[34,18,441.0],[34,19,908.0],[34,20,453.0],[34,21,849.0],[34,22,218.0],[34,23,1418.0],[34,24,199.0],[34,25,526.0],[34,26,10.0],[34,27,135.0],[34,28,731.0],[34,29,491.0],[34,30,39.0],[34,31,292.0],[34,32,228.0],[34,33,238.0],[34,34,759.0],[34,35,392.0],[34,36,267.0],[34,37,151.0],[34,38,138.0],[34,39,120.0],[34,40,118.0],[34,41,172.0],[34,42,351.0],[34,43,130.0],[34,44,14.0],[34,45,542.0],[34,46,56.0],[34,47,282.0],[34,48,44.0],[34,49,79.0],[34,50,698.0],[34,51,406.0],[34,52,62.0],[34,53,109.0],[34,54,347.0],[34,55,19.0],[34,56,835.0],[34,57,329.0],[34,58,1265.0],[34,59,291.0],[34,60,147.0],[34,61,90.0],[34,62,152.0],[34,63,149.0],[34,64,155.0],[34,65,231.0],[34,66,68.0],[34,67,1061.0],[34,68,399.0],[34,69,293.0],[34,70,92.0],[35,6,1.0],[35,9,1.0],[35,18,1.0],[35,19,1.0],[35,23,2.0],[35,24,1.0],[35,26,2.0],[35,27,1.0],[35,28,1.0],[35,30,1.0],[35,36,1.0],[35,40,1.0],[35,42,2.0],[35,45,1.0],[35,47,1.0],[35,49,1.0],[35,54,3.0],[35,55,2.0],[35,59,1.0],[35,62,1.0],[35,64,1.0],[35,65,1.0],[36,0,79.0],[36,1,65.0],[36,2,12.0],[36,3,20.0],[36,4,64.0],[36,5,46.0],[36,6,40.0],[36,7,111.0],[36,8,53.0],[36,9,35.0],[36,10,120.0],[36,11,61.0],[36,12,45.0],[36,13,43.0],[36,14,40.0],[36,15,45.0],[36,16,32.0],[36,17,35.0],[36,18,78.0],[36,19,51.0],[36,20,20.0],[36,21,18.0],[36,22,74.0],[36,23,22.0],[36,24,147.0],[36,25,53.0],[36,26,50.0],[36,27,40.0],[36,28,90.0],[36,29,95.0],[36,30,66.0],[36,31,59.0],[36,32,55.0],[36,33,34.0],[36,34,49.0],[36,35,46.0],[36,36,74.0],[36,37,83.0],[36,38,69.0],[36,39,76.0],[36,40,16.0],[36,41,67.0],[36,42,74.0],[36,43,193.0],[36,44,36.0],[36,45,92.0],[36,46,7.0],[36,47,15.0],[36,49,1.0],[36,50,12.0],[36,51,10.0],[36,52,51.0],[36,53,3.0],[36,54,1.0],[36,57,1.0],[36,58,2.0],[36,60,15.0],[36,61,67.0],[36,62,44.0],[36,63,57.0],[36,64,34.0],[36,66,48.0],[36,67,101.0],[36,68,44.0],[36,69,129.0],[36,70,121.0],[37,0,301.0],[37,1,399.0],[37,2,649.0],[37,3,116.0],[37,4,373.0],[37,5,208.0],[37,6,54.0],[37,7,515.0],[37,8,456.0],[37,9,305.0],[37,10,626.0],[37,11,230.0],[37,12,270.0],[37,13,95.0],[37,14,333.0],[37,15,69.0],[37,16,146.0],[37,17,514.0],[37,18,85.0],[37,19,28.0],[37,20,773.0],[37,21,287.0],[37,22,110.0],[37,23,531.0],[37,24,184.0],[37,25,238.0],[37,26,49.0],[37,27,357.0],[37,28,220.0],[37,29,287.0],[37,30,171.0],[37,31,128.0],[37,32,1045.0],[37,33,19.0],[37,34,558.0],[37,35,217.0],[37,36,12.0],[37,37,456.0],[37,38,366.0],[37,39,657.0],[37,40,964.0],[37,41,416.0],[37,42,1361.0],[37,43,804.0],[37,44,661.0],[37,45,1357.0],[37,46,1443.0],[37,47,148.0],[37,48,678.0],[37,49,725.0],[37,50,266.0],[37,51,528.0],[37,52,481.0],[37,53,501.0],[37,54,984.0],[37,55,641.0],[37,56,374.0],[37,57,1426.0],[37,58,1590.0],[37,59,1243.0],[37,60,85.0],[37,61,17.0],[37,62,315.0],[37,63,149.0],[37,64,379.0],[37,65,438.0],[37,66,3091.0],[37,67,1440.0],[37,68,1076.0],[37,69,775.0],[37,70,443.0],[38,0,1.0],[38,1,1.0],[38,3,1.0],[38,4,2.0],[38,5,4.0],[38,6,10.0],[38,8,2.0],[38,9,4.0],[38,11,1.0],[38,12,7.0],[38,14,2.0],[38,15,4.0],[38,16,1.0],[38,17,3.0],[38,18,10.0],[38,19,25.0],[38,20,11.0],[38,21,15.0],[38,22,3.0],[38,23,24.0],[38,24,2.0],[38,25,19.0],[38,27,3.0],[38,28,16.0],[38,29,11.0],[38,31,3.0],[38,32,1.0],[38,33,3.0],[38,34,7.0],[38,35,2.0],[38,36,8.0],[38,37,3.0],[38,38,6.0],[38,39,2.0],[38,41,1.0],[38,42,13.0],[38,43,6.0],[38,45,5.0],[38,47,3.0],[38,50,11.0],[38,51,5.0],[38,53,5.0],[38,54,3.0],[38,57,17.0],[38,58,5.0],[38,59,2.0],[38,60,1.0],[38,61,4.0],[38,63,1.0],[38,64,2.0],[38,66,1.0],[38,67,14.0],[38,68,7.0],[38,69,8.0],[39,0,583.0],[39,1,533.0],[39,2,627.0],[39,3,357.0],[39,4,445.0],[39,5,478.0],[39,6,260.0],[39,7,1015.0],[39,8,732.0],[39,9,548.0],[39,10,534.0],[39,11,610.0],[39,12,535.0],[39,13,254.0],[39,14,795.0],[39,15,188.0],[39,16,445.0],[39,17,84.0],[39,18,696.0],[39,19,641.0],[39,20,412.0],[39,21,103.0],[39,22,885.0],[39,23,231.0],[39,24,301.0],[39,25,160.0],[39,26,669.0],[39,27,404.0],[39,28,152.0],[39,29,79.0],[39,30,58.0],[39,31,321.0],[39,32,570.0],[39,33,203.0],[39,34,211.0],[39,35,216.0],[39,36,285.0],[39,37,417.0],[39,38,282.0],[39,39,379.0],[39,40,320.0],[39,41,536.0],[39,42,236.0],[39,43,974.0],[39,44,101.0],[39,45,214.0],[39,46,92.0],[39,47,256.0],[39,48,41.0],[39,49,38.0],[39,50,574.0],[39,51,454.0],[39,52,558.0],[39,53,648.0],[39,54,437.0],[39,55,319.0],[39,56,183.0],[39,57,123.0],[39,58,647.0],[39,59,226.0],[39,60,787.0],[39,61,1044.0],[39,62,1273.0],[39,63,1435.0],[39,64,1060.0],[39,65,1472.0],[39,66,275.0],[39,67,690.0],[39,68,1234.0],[39,69,883.0],[39,70,1103.0],[40,0,559.0],[40,1,444.0],[40,2,592.0],[40,3,484.0],[40,4,468.0],[40,5,552.0],[40,6,757.0],[40,7,181.0],[40,8,759.0],[40,9,247.0],[40,10,166.0],[40,11,514.0],[40,12,348.0],[40,13,458.0],[40,14,240.0],[40,15,423.0],[40,16,166.0],[40,17,407.0],[40,18,199.0],[40,19,167.0],[40,20,245.0],[40,21,39.0],[40,22,432.0],[40,23,37.0],[40,24,1419.0],[40,25,453.0],[40,26,995.0],[40,27,939.0],[40,28,371.0],[40,29,140.0],[40,30,1130.0],[40,31,368.0],[40,32,490.0],[40,33,94.0],[40,34,98.0],[40,35,240.0],[40,36,182.0],[40,37,495.0],[40,38,171.0],[40,39,248.0],[40,40,252.0],[40,41,421.0],[40,42,606.0],[40,43,730.0],[40,44,603.0],[40,45,481.0],[40,46,297.0],[40,47,325.0],[40,48,362.0],[40,49,103.0],[40,50,167.0],[40,51,348.0],[40,52,852.0],[40,53,416.0],[40,54,656.0],[40,55,342.0],[40,56,379.0],[40,57,467.0],[40,58,644.0],[40,59,431.0],[40,60,1017.0],[40,61,636.0],[40,62,628.0],[40,63,674.0],[40,64,469.0],[40,65,299.0],[40,66,285.0],[40,67,578.0],[40,68,817.0],[40,69,698.0],[40,70,558.0],[41,0,3.0],[41,2,11.0],[41,4,2.0],[41,7,15.0],[41,8,27.0],[41,11,1.0],[41,12,13.0],[41,13,45.0],[41,14,16.0],[41,15,13.0],[41,16,2.0],[41,17,14.0],[41,18,4.0],[41,20,12.0],[41,22,13.0],[41,23,5.0],[41,25,2.0],[41,26,7.0],[41,27,15.0],[41,29,11.0],[41,30,1.0],[41,31,6.0],[41,33,14.0],[41,35,1.0],[41,36,1.0],[41,37,1.0],[41,40,27.0],[41,41,22.0],[41,42,17.0],[41,44,16.0],[41,45,74.0],[41,46,51.0],[41,47,5.0],[41,48,21.0],[41,49,20.0],[41,51,66.0],[41,52,16.0],[41,54,1.0],[41,56,1.0],[41,59,25.0],[41,61,1.0],[41,62,14.0],[41,63,9.0],[41,68,5.0],[41,69,11.0],[41,70,45.0],[42,0,197.0],[42,1,154.0],[42,2,127.0],[42,3,86.0],[42,4,111.0],[42,5,172.0],[42,6,49.0],[42,7,116.0],[42,8,124.0],[42,9,59.0],[42,10,40.0],[42,11,83.0],[42,12,159.0],[42,13,91.0],[42,14,103.0],[42,15,165.0],[42,16,89.0],[42,17,135.0],[42,18,137.0],[42,19,90.0],[42,20,132.0],[42,21,74.0],[42,22,88.0],[42,23,114.0],[42,24,87.0],[42,25,60.0],[42,26,88.0],[42,27,118.0],[42,28,65.0],[42,29,105.0],[42,30,60.0],[42,31,189.0],[42,32,190.0],[42,33,70.0],[42,34,26.0],[42,35,63.0],[42,36,79.0],[42,37,108.0],[42,38,56.0],[42,39,238.0],[42,40,70.0],[42,41,65.0],[42,42,80.0],[42,43,141.0],[42,44,77.0],[42,45,46.0],[42,46,92.0],[42,47,104.0],[42,48,102.0],[42,49,110.0],[42,50,98.0],[42,51,86.0],[42,52,40.0],[42,53,159.0],[42,54,91.0],[42,55,144.0],[42,56,74.0],[42,57,48.0],[42,58,88.0],[42,59,117.0],[42,60,126.0],[42,61,112.0],[42,62,131.0],[42,63,55.0],[42,64,154.0],[42,65,127.0],[42,66,58.0],[42,67,29.0],[42,68,48.0],[42,69,64.0],[42,70,72.0],[43,0,91.0],[43,1,272.0],[43,2,101.0],[43,3,79.0],[43,4,245.0],[43,5,135.0],[43,6,48.0],[43,7,155.0],[43,8,60.0],[43,9,173.0],[43,10,218.0],[43,11,61.0],[43,12,235.0],[43,13,90.0],[43,14,149.0],[43,15,209.0],[43,16,82.0],[43,17,105.0],[43,18,152.0],[43,19,282.0],[43,20,147.0],[43,21,398.0],[43,22,210.0],[43,23,856.0],[43,24,11.0],[43,25,158.0],[43,26,21.0],[43,27,87.0],[43,28,218.0],[43,29,449.0],[43,30,91.0],[43,31,110.0],[43,32,66.0],[43,33,372.0],[43,34,347.0],[43,35,47.0],[43,36,87.0],[43,37,72.0],[43,38,40.0],[43,39,66.0],[43,40,277.0],[43,41,58.0],[43,42,116.0],[43,43,170.0],[43,44,48.0],[43,45,50.0],[43,46,170.0],[43,47,86.0],[43,48,9.0],[43,49,820.0],[43,50,227.0],[43,51,52.0],[43,52,118.0],[43,53,129.0],[43,54,2.0],[43,55,20.0],[43,56,29.0],[43,57,384.0],[43,58,144.0],[43,59,55.0],[43,60,15.0],[43,61,57.0],[43,62,32.0],[43,63,15.0],[43,64,12.0],[43,65,338.0],[43,66,186.0],[43,67,24.0],[43,68,66.0],[43,69,74.0],[43,70,35.0],[44,0,7.0],[44,1,15.0],[44,2,7.0],[44,3,6.0],[44,4,26.0],[44,5,18.0],[44,6,18.0],[44,7,3.0],[44,8,9.0],[44,9,7.0],[44,10,3.0],[44,11,16.0],[44,12,8.0],[44,13,13.0],[44,14,7.0],[44,15,13.0],[44,16,1.0],[44,17,2.0],[44,18,4.0],[44,19,4.0],[44,20,1.0],[44,21,5.0],[44,22,1.0],[44,23,1.0],[44,24,2.0],[44,25,3.0],[44,26,4.0],[44,27,4.0],[44,28,6.0],[44,30,26.0],[44,31,18.0],[44,32,9.0],[44,33,7.0],[44,34,20.0],[44,35,15.0],[44,36,4.0],[44,37,6.0],[44,38,4.0],[44,39,5.0],[44,41,3.0],[44,42,3.0],[44,43,20.0],[44,44,2.0],[44,45,4.0],[44,60,1.0],[44,61,12.0],[44,62,11.0],[44,63,11.0],[44,64,21.0],[44,65,6.0],[44,66,2.0],[44,67,3.0],[44,68,4.0],[44,69,10.0],[44,70,1.0],[45,0,6.0],[45,1,1.0],[45,2,3.0],[45,3,1.0],[45,4,1.0],[45,5,1.0],[45,6,7.0],[45,7,8.0],[45,8,10.0],[45,9,5.0],[45,10,4.0],[45,11,6.0],[45,12,11.0],[45,13,7.0],[45,14,4.0],[45,15,2.0],[45,16,6.0],[45,17,13.0],[45,18,17.0],[45,20,1.0],[45,21,1.0],[45,22,6.0],[45,24,2.0],[45,25,2.0],[45,26,20.0],[45,27,35.0],[45,29,3.0],[45,31,6.0],[45,32,29.0],[45,33,20.0],[45,34,2.0],[45,35,4.0],[45,36,20.0],[45,37,1.0],[45,38,3.0],[45,39,3.0],[45,40,3.0],[45,41,27.0],[45,42,1.0],[45,43,1.0],[45,44,5.0],[45,45,7.0],[45,48,1.0],[45,50,3.0],[45,52,1.0],[45,53,3.0],[45,54,1.0],[45,56,1.0],[45,58,1.0],[45,60,1.0],[45,62,13.0],[45,63,12.0],[45,64,4.0],[45,66,1.0],[45,67,1.0],[46,0,94.0],[46,1,263.0],[46,2,177.0],[46,3,131.0],[46,4,172.0],[46,5,121.0],[46,6,82.0],[46,7,104.0],[46,8,91.0],[46,9,71.0],[46,10,224.0],[46,11,104.0],[46,12,142.0],[46,13,67.0],[46,14,119.0],[46,15,101.0],[46,16,136.0],[46,17,96.0],[46,18,91.0],[46,19,82.0],[46,20,99.0],[46,21,155.0],[46,22,68.0],[46,23,105.0],[46,24,115.0],[46,25,116.0],[46,26,62.0],[46,27,74.0],[46,28,140.0],[46,29,170.0],[46,30,57.0],[46,31,63.0],[46,32,156.0],[46,33,212.0],[46,34,161.0],[46,35,126.0],[46,36,101.0],[46,37,109.0],[46,38,87.0],[46,39,127.0],[46,40,145.0],[46,41,101.0],[46,42,123.0],[46,43,101.0],[46,44,90.0],[46,45,146.0],[46,46,75.0],[46,47,92.0],[46,48,40.0],[46,49,25.0],[46,50,19.0],[46,51,15.0],[46,52,52.0],[46,53,68.0],[46,54,60.0],[46,55,21.0],[46,56,33.0],[46,57,164.0],[46,58,227.0],[46,59,67.0],[46,60,41.0],[46,61,35.0],[46,62,48.0],[46,63,28.0],[46,64,28.0],[46,65,59.0],[46,66,73.0],[46,67,58.0],[46,68,75.0],[46,69,35.0],[46,70,35.0],[47,0,115.0],[47,1,142.0],[47,2,363.0],[47,3,77.0],[47,4,66.0],[47,5,298.0],[47,6,14.0],[47,7,11.0],[47,8,3.0],[47,9,1.0],[47,10,1.0],[47,11,10.0],[47,12,4.0],[47,13,10.0],[47,14,52.0],[47,15,66.0],[47,16,50.0],[47,17,103.0],[47,18,239.0],[47,19,66.0],[47,20,154.0],[47,21,1.0],[47,22,14.0],[47,23,10.0],[47,24,252.0],[47,25,190.0],[47,26,126.0],[47,27,144.0],[47,28,32.0],[47,29,78.0],[47,30,60.0],[47,31,9.0],[47,32,16.0],[47,33,1.0],[47,34,6.0],[47,35,8.0],[47,37,15.0],[47,38,1.0],[47,39,7.0],[47,40,45.0],[47,41,139.0],[47,42,204.0],[47,43,74.0],[47,44,88.0],[47,45,287.0],[47,46,9.0],[47,47,38.0],[47,48,59.0],[47,49,10.0],[47,50,52.0],[47,51,41.0],[47,52,42.0],[47,53,108.0],[47,54,327.0],[47,55,245.0],[47,56,169.0],[47,57,266.0],[47,58,293.0],[47,59,272.0],[47,60,89.0],[47,61,50.0],[47,62,67.0],[47,63,77.0],[47,64,119.0],[47,65,28.0],[47,66,119.0],[47,67,152.0],[47,68,178.0],[47,69,276.0],[47,70,51.0],[48,0,1.0],[48,1,1.0],[48,4,2.0],[48,5,2.0],[48,8,2.0],[48,10,2.0],[48,11,1.0],[48,12,1.0],[48,13,2.0],[48,15,2.0],[48,16,1.0],[48,17,6.0],[48,18,1.0],[48,19,3.0],[48,20,5.0],[48,22,4.0],[48,23,1.0],[48,26,1.0],[48,28,1.0],[48,32,2.0],[48,34,2.0],[48,35,1.0],[48,39,2.0],[48,41,1.0],[48,50,3.0],[48,52,2.0],[48,53,1.0],[48,59,2.0],[48,61,1.0],[48,62,2.0],[49,0,53.0],[49,1,69.0],[49,2,40.0],[49,3,23.0],[49,4,52.0],[49,5,57.0],[49,6,61.0],[49,7,43.0],[49,8,33.0],[49,9,29.0],[49,10,42.0],[49,11,59.0],[49,12,37.0],[49,13,34.0],[49,14,50.0],[49,15,41.0],[49,16,41.0],[49,17,31.0],[49,18,39.0],[49,19,40.0],[49,20,23.0],[49,21,49.0],[49,22,32.0],[49,23,29.0],[49,24,54.0],[49,25,19.0],[49,26,12.0],[49,27,28.0],[49,28,53.0],[49,29,59.0],[49,30,57.0],[49,31,27.0],[49,32,18.0],[49,33,14.0],[49,34,31.0],[49,35,24.0],[49,36,43.0],[49,37,21.0],[49,38,19.0],[49,39,52.0],[49,40,7.0],[49,41,37.0],[49,42,60.0],[49,43,24.0],[49,44,16.0],[49,45,30.0],[49,46,43.0],[49,47,29.0],[49,48,45.0],[49,49,9.0],[49,50,19.0],[49,51,43.0],[49,52,49.0],[49,53,28.0],[49,54,42.0],[49,55,61.0],[49,56,89.0],[49,57,24.0],[49,58,46.0],[49,59,55.0],[49,60,55.0],[49,61,29.0],[49,62,49.0],[49,63,44.0],[49,64,40.0],[49,65,35.0],[49,66,49.0],[49,67,66.0],[49,68,72.0],[49,69,59.0],[49,70,45.0],[50,18,1.0],[50,19,2.0],[50,20,1.0],[50,21,1.0],[50,22,3.0],[50,24,2.0],[50,25,5.0],[50,26,5.0],[50,27,4.0],[50,28,2.0],[50,29,3.0],[50,30,6.0],[50,31,1.0],[50,32,7.0],[50,35,4.0],[50,36,6.0],[50,37,7.0],[50,38,6.0],[50,39,3.0],[50,41,5.0],[50,42,2.0],[50,44,5.0],[50,46,2.0],[50,47,7.0],[50,48,8.0],[50,50,4.0],[50,51,4.0],[50,52,2.0],[50,55,1.0],[50,61,11.0],[50,62,2.0],[50,68,2.0],[50,69,3.0],[50,70,1.0],[51,0,8.0],[51,1,1.0],[51,2,1.0],[51,3,13.0],[51,4,3.0],[51,6,9.0],[51,11,15.0],[51,18,4.0],[51,19,26.0],[51,21,3.0],[51,30,1.0],[51,31,1.0],[51,36,1.0],[51,40,5.0],[51,42,2.0],[51,45,42.0],[51,51,1.0],[51,53,1.0],[51,55,8.0],[51,56,2.0],[51,63,1.0],[51,65,3.0],[51,67,2.0],[51,68,2.0],[51,70,1.0],[52,0,83.0],[52,1,135.0],[52,2,82.0],[52,3,101.0],[52,4,127.0],[52,5,128.0],[52,6,86.0],[52,7,45.0],[52,8,51.0],[52,9,85.0],[52,10,127.0],[52,11,69.0],[52,12,57.0],[52,13,62.0],[52,14,64.0],[52,15,102.0],[52,16,25.0],[52,17,113.0],[52,18,105.0],[52,19,18.0],[52,20,40.0],[52,21,61.0],[52,22,183.0],[52,23,4.0],[52,24,101.0],[52,25,112.0],[52,26,133.0],[52,27,44.0],[52,28,139.0],[52,29,42.0],[52,30,103.0],[52,31,49.0],[52,32,44.0],[52,34,1.0],[52,35,17.0],[52,36,88.0],[52,37,59.0],[52,38,42.0],[52,39,4.0],[52,40,14.0],[52,41,26.0],[52,42,33.0],[52,43,61.0],[52,44,30.0],[52,45,1.0],[52,46,7.0],[52,47,50.0],[52,48,25.0],[52,49,2.0],[52,50,4.0],[52,51,20.0],[52,52,44.0],[52,53,1.0],[52,54,2.0],[52,55,2.0],[52,56,1.0],[52,58,1.0],[52,60,55.0],[52,61,11.0],[52,62,26.0],[52,63,34.0],[52,64,10.0],[52,65,1.0],[52,66,19.0],[52,67,20.0],[52,68,33.0],[52,69,1.0],[52,70,122.0],[53,3,3.0],[53,4,1.0],[53,5,1.0],[53,6,1.0],[53,9,1.0],[53,11,1.0],[53,12,2.0],[53,13,1.0],[53,15,2.0],[53,17,2.0],[53,18,1.0],[53,19,2.0],[53,20,2.0],[53,21,1.0],[53,22,1.0],[53,27,3.0],[53,28,1.0],[53,29,3.0],[53,30,1.0],[53,32,2.0],[53,34,1.0],[53,37,2.0],[53,39,1.0],[53,41,3.0],[53,45,1.0],[53,46,1.0],[53,50,1.0],[53,52,3.0],[53,53,1.0],[53,54,2.0],[53,57,2.0],[53,58,5.0],[53,60,2.0],[53,62,1.0],[53,63,2.0],[53,65,1.0],[54,7,4.0],[54,8,1.0],[54,9,16.0],[54,10,37.0],[54,11,9.0],[54,12,13.0],[54,14,3.0],[54,15,3.0],[54,16,3.0],[54,17,7.0],[54,18,19.0],[54,20,4.0],[54,21,2.0],[54,22,12.0],[54,23,2.0],[54,30,1.0],[54,31,1.0],[54,32,9.0],[54,33,1.0],[54,34,1.0],[54,35,7.0],[54,36,4.0],[54,38,2.0],[54,39,2.0],[54,40,11.0],[54,42,9.0],[54,43,2.0],[54,44,6.0],[54,45,2.0],[54,46,3.0],[54,47,2.0],[54,50,1.0],[54,51,2.0],[54,53,2.0],[54,54,3.0],[54,55,1.0],[54,56,1.0],[54,57,2.0],[54,59,2.0],[54,62,9.0],[54,63,5.0],[54,64,3.0],[54,65,12.0],[54,66,1.0],[54,68,4.0],[54,70,4.0],[55,0,4.0],[55,1,5.0],[55,2,359.0],[55,3,2.0],[55,4,18.0],[55,6,46.0],[55,7,5.0],[55,8,4.0],[55,9,1.0],[55,10,8.0],[55,11,437.0],[55,12,10.0],[55,13,8.0],[55,14,13.0],[55,15,15.0],[55,16,11.0],[55,17,3.0],[55,18,156.0],[55,19,3.0],[55,20,9.0],[55,21,21.0],[55,22,20.0],[55,23,11.0],[55,25,26.0],[55,26,3.0],[55,27,2.0],[55,28,2.0],[55,29,75.0],[55,30,4.0],[55,31,13.0],[55,32,4.0],[55,33,8.0],[55,34,3.0],[55,36,4.0],[55,37,32.0],[55,38,3.0],[55,39,10.0],[55,40,4.0],[55,41,5.0],[55,42,15.0],[55,44,10.0],[55,45,29.0],[55,46,225.0],[55,48,2.0],[55,49,1.0],[55,50,1.0],[55,51,3.0],[55,52,6.0],[55,53,262.0],[55,55,21.0],[55,56,11.0],[55,59,6.0],[55,60,9.0],[55,61,1.0],[55,62,4.0],[55,63,5.0],[55,64,15.0],[55,65,3.0],[55,66,5.0],[55,68,5.0],[55,69,2.0],[55,70,20.0],[56,0,200.0],[56,1,171.0],[56,2,107.0],[56,3,36.0],[56,4,168.0],[56,5,134.0],[56,6,39.0],[56,7,267.0],[56,8,442.0],[56,9,181.0],[56,10,243.0],[56,11,165.0],[56,12,152.0],[56,13,110.0],[56,14,157.0],[56,15,69.0],[56,16,174.0],[56,17,124.0],[56,18,129.0],[56,19,89.0],[56,20,172.0],[56,21,60.0],[56,22,73.0],[56,23,139.0],[56,24,45.0],[56,25,226.0],[56,26,71.0],[56,27,274.0],[56,28,93.0],[56,29,490.0],[56,30,38.0],[56,31,200.0],[56,32,433.0],[56,33,634.0],[56,34,144.0],[56,35,333.0],[56,36,2.0],[56,37,201.0],[56,38,140.0],[56,39,215.0],[56,40,107.0],[56,41,249.0],[56,42,171.0],[56,43,191.0],[56,44,39.0],[56,45,82.0],[56,46,44.0],[56,47,48.0],[56,48,143.0],[56,49,81.0],[56,50,392.0],[56,51,213.0],[56,52,109.0],[56,53,208.0],[56,54,97.0],[56,55,168.0],[56,56,112.0],[56,57,233.0],[56,58,289.0],[56,59,198.0],[56,60,161.0],[56,61,62.0],[56,62,91.0],[56,63,103.0],[56,64,116.0],[56,65,298.0],[56,66,207.0],[56,67,140.0],[56,68,77.0],[56,69,65.0],[56,70,200.0],[57,0,477.0],[57,1,78.0],[57,2,584.0],[57,3,386.0],[57,4,398.0],[57,5,605.0],[57,6,197.0],[57,7,1069.0],[57,8,250.0],[57,9,440.0],[57,10,308.0],[57,11,387.0],[57,12,660.0],[57,13,396.0],[57,14,524.0],[57,15,490.0],[57,16,1277.0],[57,17,341.0],[57,18,281.0],[57,19,617.0],[57,20,939.0],[57,21,101.0],[57,22,209.0],[57,23,264.0],[57,24,123.0],[57,25,842.0],[57,26,206.0],[57,27,629.0],[57,28,355.0],[57,29,774.0],[57,30,128.0],[57,31,391.0],[57,32,302.0],[57,33,2176.0],[57,34,713.0],[57,35,1000.0],[57,36,448.0],[57,37,297.0],[57,38,504.0],[57,39,718.0],[57,40,913.0],[57,41,929.0],[57,42,538.0],[57,43,334.0],[57,44,414.0],[57,45,405.0],[57,46,872.0],[57,47,423.0],[57,48,558.0],[57,49,1065.0],[57,50,271.0],[57,51,868.0],[57,52,38.0],[57,53,437.0],[57,54,247.0],[57,55,1257.0],[57,56,166.0],[57,57,247.0],[57,58,155.0],[57,59,709.0],[57,60,37.0],[57,61,1250.0],[57,62,396.0],[57,63,187.0],[57,64,250.0],[57,65,363.0],[57,66,598.0],[57,67,117.0],[57,68,348.0],[57,69,109.0],[57,70,211.0],[58,0,6.0],[58,1,5.0],[58,2,6.0],[58,3,11.0],[58,4,3.0],[58,5,3.0],[58,6,3.0],[58,8,5.0],[58,9,8.0],[58,11,22.0],[58,12,7.0],[58,13,5.0],[58,14,6.0],[58,15,5.0],[58,16,10.0],[58,17,1.0],[58,18,2.0],[58,19,5.0],[58,20,5.0],[58,21,5.0],[58,22,3.0],[58,23,3.0],[58,24,3.0],[58,25,10.0],[58,26,4.0],[58,27,8.0],[58,28,1.0],[58,29,3.0],[58,30,10.0],[58,31,11.0],[58,32,22.0],[58,33,17.0],[58,34,15.0],[58,35,9.0],[58,36,18.0],[58,37,20.0],[58,38,12.0],[58,39,17.0],[58,40,19.0],[58,41,19.0],[58,42,9.0],[58,43,7.0],[58,44,10.0],[58,45,23.0],[58,46,33.0],[58,47,18.0],[58,48,12.0],[58,49,24.0],[58,50,17.0],[58,51,13.0],[58,52,11.0],[58,53,9.0],[58,54,2.0],[58,55,15.0],[58,56,1.0],[58,57,48.0],[58,58,26.0],[58,59,4.0],[58,60,10.0],[58,61,11.0],[58,62,8.0],[58,63,8.0],[58,64,13.0],[58,65,3.0],[58,66,10.0],[58,67,10.0],[58,68,9.0],[58,69,7.0],[58,70,3.0],[59,0,1.0],[59,1,8.0],[59,2,2.0],[59,3,10.0],[59,4,4.0],[59,5,9.0],[59,6,3.0],[59,7,1.0],[59,10,2.0],[59,14,1.0],[59,15,3.0],[59,17,4.0],[59,18,3.0],[59,19,16.0],[59,20,1.0],[59,21,9.0],[59,23,9.0],[59,24,6.0],[59,26,10.0],[59,27,2.0],[59,29,5.0],[59,30,1.0],[59,31,7.0],[59,32,5.0],[59,34,1.0],[59,35,3.0],[59,36,3.0],[59,37,1.0],[59,38,2.0],[59,39,1.0],[59,41,3.0],[59,43,1.0],[59,45,1.0],[59,46,1.0],[59,47,5.0],[59,48,4.0],[59,49,1.0],[59,50,3.0],[59,51,3.0],[59,53,1.0],[59,56,4.0],[59,57,4.0],[59,58,2.0],[59,59,4.0],[59,61,8.0],[59,62,9.0],[59,63,12.0],[59,64,11.0],[59,65,29.0],[59,66,1.0],[59,67,4.0],[59,68,5.0],[59,69,3.0],[59,70,4.0],[60,0,352.0],[60,1,192.0],[60,2,75.0],[60,3,185.0],[60,4,302.0],[60,5,277.0],[60,6,199.0],[60,7,191.0],[60,8,175.0],[60,9,187.0],[60,10,145.0],[60,11,166.0],[60,12,132.0],[60,13,80.0],[60,14,193.0],[60,15,118.0],[60,16,95.0],[60,17,171.0],[60,18,214.0],[60,19,263.0],[60,20,215.0],[60,21,301.0],[60,22,290.0],[60,23,1378.0],[60,24,491.0],[60,25,285.0],[60,26,152.0],[60,27,126.0],[60,28,298.0],[60,29,138.0],[60,30,135.0],[60,31,92.0],[60,32,173.0],[60,33,54.0],[60,34,507.0],[60,35,76.0],[60,36,150.0],[60,37,537.0],[60,38,131.0],[60,39,295.0],[60,40,31.0],[60,41,109.0],[60,42,559.0],[60,43,226.0],[60,44,158.0],[60,45,266.0],[60,46,718.0],[60,47,548.0],[60,48,352.0],[60,49,504.0],[60,50,149.0],[60,51,410.0],[60,52,328.0],[60,53,253.0],[60,54,390.0],[60,55,328.0],[60,56,792.0],[60,57,112.0],[60,58,96.0],[60,59,439.0],[60,60,626.0],[60,61,161.0],[60,62,250.0],[60,63,380.0],[60,64,109.0],[60,65,143.0],[60,66,273.0],[60,67,567.0],[60,68,875.0],[60,69,88.0],[60,70,651.0],[61,0,64.0],[61,1,2.0],[61,2,9.0],[61,3,29.0],[61,4,14.0],[61,5,17.0],[61,6,73.0],[61,7,5.0],[61,8,5.0],[61,9,3.0],[61,10,2.0],[61,11,9.0],[61,12,10.0],[61,13,127.0],[61,14,71.0],[61,15,109.0],[61,16,302.0],[61,17,105.0],[61,18,27.0],[61,19,21.0],[61,20,2.0],[61,21,4.0],[61,22,1.0],[61,23,161.0],[61,24,3.0],[61,25,260.0],[61,26,18.0],[61,27,114.0],[61,28,160.0],[61,29,129.0],[61,30,73.0],[61,31,143.0],[61,32,67.0],[61,33,321.0],[61,34,21.0],[61,35,114.0],[61,36,212.0],[61,37,5.0],[61,38,95.0],[61,39,204.0],[61,40,309.0],[61,41,182.0],[61,42,1.0],[61,43,1.0],[61,44,30.0],[61,45,4.0],[61,46,66.0],[61,47,320.0],[61,48,79.0],[61,49,20.0],[61,50,196.0],[61,51,299.0],[61,52,96.0],[61,53,13.0],[61,54,69.0],[61,55,236.0],[61,56,18.0],[61,57,2.0],[61,58,1.0],[61,59,63.0],[61,60,14.0],[61,61,1.0],[61,62,18.0],[61,63,30.0],[61,64,132.0],[61,65,31.0],[61,67,1.0],[61,69,13.0],[61,70,83.0],[62,0,1.0],[62,1,1.0],[62,2,1.0],[62,3,1.0],[62,4,1.0],[62,11,1.0],[62,12,2.0],[62,15,2.0],[62,16,1.0],[62,17,1.0],[62,18,1.0],[62,20,1.0],[62,21,2.0],[62,23,2.0],[62,24,1.0],[62,28,3.0],[62,29,3.0],[62,35,1.0],[62,36,1.0],[62,39,1.0],[62,41,1.0],[62,55,3.0],[62,57,2.0],[62,58,1.0],[62,59,1.0],[62,62,1.0],[62,66,1.0],[62,67,1.0],[62,68,1.0],[62,69,1.0],[63,0,275.0],[63,1,156.0],[63,2,82.0],[63,3,1505.0],[63,4,160.0],[63,5,519.0],[63,6,39.0],[63,7,1901.0],[63,8,1959.0],[63,9,2240.0],[63,10,110.0],[63,11,1874.0],[63,12,318.0],[63,13,3993.0],[63,14,299.0],[63,15,102.0],[63,16,729.0],[63,17,41.0],[63,18,180.0],[63,19,80.0],[63,20,235.0],[63,21,62.0],[63,22,96.0],[63,23,36.0],[63,24,862.0],[63,25,87.0],[63,26,779.0],[63,27,2050.0],[63,28,484.0],[63,29,164.0],[63,30,59.0],[63,31,604.0],[63,32,2064.0],[63,33,2352.0],[63,34,2431.0],[63,35,1150.0],[63,36,147.0],[63,37,249.0],[63,38,1647.0],[63,39,1035.0],[63,40,2962.0],[63,41,1566.0],[63,42,230.0],[63,43,172.0],[63,44,1971.0],[63,45,663.0],[63,46,744.0],[63,47,188.0],[63,48,276.0],[63,49,964.0],[63,50,2193.0],[63,51,682.0],[63,52,131.0],[63,53,443.0],[63,54,61.0],[63,55,461.0],[63,56,34.0],[63,57,1501.0],[63,58,240.0],[63,59,403.0],[63,60,79.0],[63,61,77.0],[63,62,180.0],[63,63,118.0],[63,64,230.0],[63,65,336.0],[63,66,182.0],[63,67,105.0],[63,68,133.0],[63,69,184.0],[63,70,101.0],[64,0,1.0],[64,1,4.0],[64,2,114.0],[64,3,3.0],[64,6,4.0],[64,7,51.0],[64,8,52.0],[64,9,38.0],[64,10,73.0],[64,11,38.0],[64,12,73.0],[64,13,16.0],[64,14,87.0],[64,15,74.0],[64,16,45.0],[64,17,68.0],[64,18,45.0],[64,19,32.0],[64,20,69.0],[64,21,43.0],[64,22,98.0],[64,23,49.0],[64,24,1.0],[64,25,6.0],[64,26,69.0],[64,27,9.0],[64,28,4.0],[64,29,7.0],[64,30,8.0],[64,31,27.0],[64,32,134.0],[64,33,179.0],[64,34,102.0],[64,35,112.0],[64,36,3.0],[64,37,4.0],[64,38,8.0],[64,39,55.0],[64,40,61.0],[64,41,29.0],[64,42,56.0],[64,43,111.0],[64,44,60.0],[64,45,23.0],[64,46,89.0],[64,47,26.0],[64,48,54.0],[64,49,564.0],[64,50,158.0],[64,51,198.0],[64,52,105.0],[64,53,58.0],[64,54,37.0],[64,55,123.0],[64,56,56.0],[64,57,22.0],[64,58,121.0],[64,59,121.0],[64,60,35.0],[64,61,92.0],[64,62,37.0],[64,63,119.0],[64,64,76.0],[64,65,332.0],[64,66,168.0],[64,67,122.0],[64,68,38.0],[64,69,28.0],[64,70,124.0],[65,0,93.0],[65,1,65.0],[65,2,136.0],[65,3,67.0],[65,4,60.0],[65,5,27.0],[65,6,2.0],[65,7,42.0],[65,8,100.0],[65,9,45.0],[65,10,92.0],[65,11,84.0],[65,12,52.0],[65,13,47.0],[65,14,10.0],[65,15,126.0],[65,16,43.0],[65,17,270.0],[65,18,53.0],[65,19,49.0],[65,20,20.0],[65,21,117.0],[65,22,74.0],[65,23,21.0],[65,24,101.0],[65,25,81.0],[65,26,92.0],[65,27,32.0],[65,28,70.0],[65,29,36.0],[65,30,13.0],[65,31,46.0],[65,32,84.0],[65,33,28.0],[65,34,38.0],[65,35,28.0],[65,36,52.0],[65,37,85.0],[65,38,23.0],[65,39,17.0],[65,40,4.0],[65,41,33.0],[65,42,22.0],[65,43,56.0],[65,44,7.0],[65,45,5.0],[65,46,32.0],[65,47,102.0],[65,48,35.0],[65,49,42.0],[65,50,26.0],[65,51,47.0],[65,52,20.0],[65,53,194.0],[65,54,388.0],[65,55,111.0],[65,56,585.0],[65,57,206.0],[65,58,73.0],[65,59,130.0],[65,60,93.0],[65,61,24.0],[65,62,32.0],[65,63,44.0],[65,64,13.0],[65,65,18.0],[65,66,70.0],[65,67,146.0],[65,68,162.0],[65,69,103.0],[65,70,93.0],[66,0,832.0],[66,1,37.0],[66,2,371.0],[66,3,43.0],[66,4,10.0],[66,5,9.0],[66,6,8.0],[66,7,330.0],[66,8,10.0],[66,9,10.0],[66,10,6.0],[66,11,6.0],[66,12,12.0],[66,13,639.0],[66,14,12.0],[66,15,292.0],[66,16,662.0],[66,17,28.0],[66,18,20.0],[66,19,96.0],[66,20,21.0],[66,21,23.0],[66,22,18.0],[66,23,226.0],[66,24,43.0],[66,25,31.0],[66,26,385.0],[66,27,91.0],[66,28,38.0],[66,29,146.0],[66,30,248.0],[66,31,703.0],[66,32,7.0],[66,33,124.0],[66,34,13.0],[66,35,20.0],[66,36,13.0],[66,37,6.0],[66,38,4.0],[66,39,48.0],[66,40,350.0],[66,41,64.0],[66,42,107.0],[66,43,47.0],[66,44,455.0],[66,45,67.0],[66,46,6.0],[66,47,12.0],[66,48,305.0],[66,49,8.0],[66,50,6.0],[66,51,77.0],[66,52,343.0],[66,53,3.0],[66,54,14.0],[66,55,19.0],[66,56,11.0],[66,57,3.0],[66,58,4.0],[66,59,28.0],[66,60,9.0],[66,61,1.0],[66,62,7.0],[66,63,6.0],[66,64,6.0],[66,65,21.0],[66,66,181.0],[66,67,3.0],[66,68,48.0],[66,69,67.0],[66,70,10.0],[67,0,16.0],[67,1,26.0],[67,2,28.0],[67,3,19.0],[67,4,24.0],[67,5,40.0],[67,6,13.0],[67,7,10.0],[67,8,27.0],[67,9,10.0],[67,10,15.0],[67,11,14.0],[67,12,13.0],[67,13,10.0],[67,14,20.0],[67,15,22.0],[67,16,10.0],[67,17,12.0],[67,18,35.0],[67,19,14.0],[67,20,14.0],[67,21,11.0],[67,22,20.0],[67,23,6.0],[67,24,24.0],[67,25,12.0],[67,26,10.0],[67,27,3.0],[67,28,27.0],[67,29,6.0],[67,30,27.0],[67,31,21.0],[67,32,16.0],[67,34,3.0],[67,35,7.0],[67,36,21.0],[67,37,14.0],[67,38,5.0],[67,39,6.0],[67,40,13.0],[67,41,10.0],[67,42,22.0],[67,43,23.0],[67,44,8.0],[67,45,10.0],[67,46,6.0],[67,47,11.0],[67,48,9.0],[67,49,1.0],[67,50,8.0],[67,51,9.0],[67,52,22.0],[67,53,5.0],[67,54,11.0],[67,55,1.0],[67,56,15.0],[67,58,1.0],[67,59,1.0],[67,60,7.0],[67,61,11.0],[67,62,18.0],[67,63,14.0],[67,64,12.0],[67,65,29.0],[67,66,5.0],[67,67,26.0],[67,68,48.0],[67,70,21.0],[68,0,44.0],[68,1,73.0],[68,2,36.0],[68,3,65.0],[68,4,49.0],[68,5,54.0],[68,6,59.0],[68,7,7.0],[68,8,45.0],[68,9,24.0],[68,10,20.0],[68,11,28.0],[68,12,16.0],[68,13,45.0],[68,14,32.0],[68,15,80.0],[68,16,25.0],[68,17,40.0],[68,18,108.0],[68,19,38.0],[68,20,70.0],[68,21,57.0],[68,22,52.0],[68,23,17.0],[68,24,43.0],[68,25,112.0],[68,26,46.0],[68,27,13.0],[68,28,56.0],[68,29,42.0],[68,30,56.0],[68,31,30.0],[68,32,7.0],[68,33,3.0],[68,34,4.0],[68,35,8.0],[68,36,35.0],[68,37,39.0],[68,38,36.0],[68,39,3.0],[68,40,22.0],[68,41,12.0],[68,42,74.0],[68,43,82.0],[68,44,29.0],[68,45,26.0],[68,46,3.0],[68,47,13.0],[68,48,1.0],[68,49,1.0],[68,50,11.0],[68,51,19.0],[68,52,49.0],[68,53,42.0],[68,54,13.0],[68,55,1.0],[68,57,11.0],[68,58,2.0],[68,59,3.0],[68,60,15.0],[68,61,17.0],[68,62,33.0],[68,63,26.0],[68,64,29.0],[68,65,3.0],[68,66,16.0],[68,67,39.0],[68,68,50.0],[68,69,11.0],[68,70,20.0],[69,0,172.0],[69,1,176.0],[69,2,315.0],[69,3,141.0],[69,4,554.0],[69,5,75.0],[69,6,54.0],[69,7,185.0],[69,8,282.0],[69,9,197.0],[69,10,327.0],[69,11,355.0],[69,12,439.0],[69,13,136.0],[69,14,219.0],[69,15,223.0],[69,16,310.0],[69,17,355.0],[69,18,186.0],[69,19,179.0],[69,20,108.0],[69,21,631.0],[69,22,226.0],[69,23,214.0],[69,24,212.0],[69,25,151.0],[69,26,201.0],[69,27,287.0],[69,28,339.0],[69,29,171.0],[69,30,201.0],[69,31,223.0],[69,32,318.0],[69,33,455.0],[69,34,247.0],[69,35,270.0],[69,36,224.0],[69,37,245.0],[69,38,176.0],[69,39,401.0],[69,40,200.0],[69,41,178.0],[69,42,107.0],[69,43,166.0],[69,44,186.0],[69,45,162.0],[69,46,360.0],[69,47,238.0],[69,48,317.0],[69,49,1239.0],[69,50,384.0],[69,51,169.0],[69,52,270.0],[69,53,132.0],[69,54,185.0],[69,55,575.0],[69,56,290.0],[69,57,285.0],[69,58,558.0],[69,59,153.0],[69,60,155.0],[69,61,355.0],[69,62,187.0],[69,63,256.0],[69,64,302.0],[69,65,253.0],[69,66,312.0],[69,67,459.0],[69,68,230.0],[69,69,265.0],[69,70,167.0],[70,0,178.0],[70,1,161.0],[70,2,154.0],[70,3,150.0],[70,4,154.0],[70,5,224.0],[70,6,335.0],[70,7,111.0],[70,8,57.0],[70,9,82.0],[70,10,146.0],[70,11,178.0],[70,12,127.0],[70,13,83.0],[70,14,174.0],[70,15,197.0],[70,16,121.0],[70,17,145.0],[70,18,301.0],[70,19,451.0],[70,20,316.0],[70,21,253.0],[70,22,269.0],[70,23,557.0],[70,24,324.0],[70,25,118.0],[70,26,248.0],[70,27,129.0],[70,28,107.0],[70,29,82.0],[70,30,406.0],[70,31,65.0],[70,32,46.0],[70,33,37.0],[70,34,62.0],[70,35,43.0],[70,36,171.0],[70,37,224.0],[70,38,171.0],[70,39,424.0],[70,40,139.0],[70,41,197.0],[70,42,857.0],[70,43,302.0],[70,44,537.0],[70,45,737.0],[70,46,489.0],[70,47,940.0],[70,48,211.0],[70,49,276.0],[70,50,221.0],[70,51,424.0],[70,52,424.0],[70,53,414.0],[70,54,774.0],[70,55,4.0],[70,56,929.0],[70,57,637.0],[70,58,808.0],[70,59,899.0],[70,60,277.0],[70,61,752.0],[70,62,583.0],[70,63,492.0],[70,64,515.0],[70,65,392.0],[70,66,468.0],[70,67,625.0],[70,68,514.0],[70,69,173.0],[70,70,381.0],[71,0,2.0],[71,1,4.0],[71,3,5.0],[71,4,6.0],[71,6,6.0],[71,7,2.0],[71,8,6.0],[71,10,1.0],[71,11,2.0],[71,12,2.0],[71,13,2.0],[71,14,7.0],[71,15,7.0],[71,16,1.0],[71,17,5.0],[71,18,8.0],[71,21,6.0],[71,22,4.0],[71,24,2.0],[71,25,4.0],[71,26,1.0],[71,27,1.0],[71,28,8.0],[71,29,2.0],[71,30,2.0],[71,31,1.0],[71,32,1.0],[71,33,1.0],[71,35,1.0],[71,36,7.0],[71,37,2.0],[71,41,1.0],[71,43,2.0],[71,47,1.0],[71,50,3.0],[71,52,4.0],[71,60,1.0],[71,61,4.0],[71,62,4.0],[71,63,5.0],[71,64,1.0],[71,67,1.0],[71,69,13.0],[71,70,4.0],[72,0,40.0],[72,1,58.0],[72,2,20.0],[72,3,49.0],[72,4,48.0],[72,5,63.0],[72,6,41.0],[72,7,16.0],[72,8,39.0],[72,9,18.0],[72,10,22.0],[72,11,23.0],[72,12,20.0],[72,13,38.0],[72,14,30.0],[72,15,72.0],[72,16,18.0],[72,17,35.0],[72,18,131.0],[72,19,36.0],[72,20,65.0],[72,21,40.0],[72,22,62.0],[72,23,11.0],[72,24,43.0],[72,25,109.0],[72,26,47.0],[72,27,14.0],[72,28,57.0],[72,29,39.0],[72,30,36.0],[72,31,14.0],[72,32,14.0],[72,33,2.0],[72,35,6.0],[72,36,23.0],[72,37,38.0],[72,38,22.0],[72,40,23.0],[72,41,7.0],[72,42,44.0],[72,43,79.0],[72,44,39.0],[72,45,15.0],[72,46,2.0],[72,47,9.0],[72,48,1.0],[72,50,12.0],[72,51,9.0],[72,52,38.0],[72,53,47.0],[72,54,6.0],[72,55,1.0],[72,57,2.0],[72,58,3.0],[72,59,2.0],[72,60,2.0],[72,61,18.0],[72,62,21.0],[72,63,14.0],[72,64,19.0],[72,65,3.0],[72,66,21.0],[72,67,28.0],[72,68,44.0],[72,69,1.0],[72,70,20.0],[73,0,12.0],[73,1,11.0],[73,2,35.0],[73,3,103.0],[73,4,18.0],[73,5,9.0],[73,6,18.0],[73,7,19.0],[73,8,30.0],[73,9,55.0],[73,10,15.0],[73,11,88.0],[73,12,28.0],[73,13,16.0],[73,14,41.0],[73,15,10.0],[73,16,26.0],[73,17,3.0],[73,18,14.0],[73,19,24.0],[73,20,22.0],[73,21,6.0],[73,22,75.0],[73,23,4.0],[73,24,27.0],[73,25,30.0],[73,26,15.0],[73,27,55.0],[73,28,8.0],[73,29,9.0],[73,30,8.0],[73,31,71.0],[73,32,35.0],[73,33,61.0],[73,34,48.0],[73,35,51.0],[73,36,2.0],[73,37,18.0],[73,38,10.0],[73,39,25.0],[73,40,22.0],[73,41,178.0],[73,43,7.0],[73,44,2.0],[73,45,52.0],[73,46,20.0],[73,47,22.0],[73,48,11.0],[73,49,81.0],[73,50,42.0],[73,51,53.0],[73,52,50.0],[73,53,150.0],[73,54,6.0],[73,55,59.0],[73,56,11.0],[73,57,24.0],[73,58,4.0],[73,59,11.0],[73,60,49.0],[73,61,14.0],[73,62,72.0],[73,63,48.0],[73,64,89.0],[73,65,14.0],[73,66,177.0],[73,67,17.0],[73,68,7.0],[73,69,10.0],[73,70,13.0],[74,0,365.0],[74,1,355.0],[74,2,1242.0],[74,3,254.0],[74,4,284.0],[74,5,524.0],[74,6,94.0],[74,7,164.0],[74,8,65.0],[74,9,148.0],[74,10,183.0],[74,11,180.0],[74,12,142.0],[74,13,26.0],[74,14,84.0],[74,15,85.0],[74,16,78.0],[74,17,60.0],[74,18,210.0],[74,19,543.0],[74,20,622.0],[74,21,26.0],[74,22,307.0],[74,23,889.0],[74,24,54.0],[74,25,43.0],[74,26,30.0],[74,27,37.0],[74,28,62.0],[74,29,77.0],[74,30,36.0],[74,31,190.0],[74,32,293.0],[74,33,12.0],[74,34,8.0],[74,35,52.0],[74,36,140.0],[74,37,55.0],[74,38,51.0],[74,39,5.0],[74,40,432.0],[74,41,59.0],[74,42,804.0],[74,43,202.0],[74,44,55.0],[74,45,338.0],[74,46,94.0],[74,47,348.0],[74,48,56.0],[74,49,52.0],[74,50,101.0],[74,51,236.0],[74,52,428.0],[74,53,1048.0],[74,54,1565.0],[74,55,4.0],[74,56,2839.0],[74,57,246.0],[74,58,1220.0],[74,59,854.0],[74,60,38.0],[74,61,28.0],[74,62,52.0],[74,63,131.0],[74,64,50.0],[74,65,7.0],[74,66,232.0],[74,67,1112.0],[74,68,1530.0],[74,69,81.0],[74,70,462.0],[75,0,21.0],[75,1,10.0],[75,2,7.0],[75,3,9.0],[75,4,10.0],[75,5,29.0],[75,6,62.0],[75,7,3.0],[75,8,25.0],[75,9,10.0],[75,10,15.0],[75,11,34.0],[75,12,19.0],[75,13,14.0],[75,14,25.0],[75,15,59.0],[75,16,12.0],[75,17,44.0],[75,18,85.0],[75,19,44.0],[75,20,12.0],[75,21,65.0],[75,22,52.0],[75,23,15.0],[75,24,104.0],[75,25,21.0],[75,26,62.0],[75,27,16.0],[75,28,30.0],[75,29,3.0],[75,30,34.0],[75,31,21.0],[75,32,18.0],[75,33,1.0],[75,34,12.0],[75,35,5.0],[75,36,140.0],[75,37,61.0],[75,38,43.0],[75,39,19.0],[75,41,16.0],[75,42,49.0],[75,43,120.0],[75,44,29.0],[75,45,18.0],[75,46,9.0],[75,47,21.0],[75,48,1.0],[75,49,1.0],[75,50,2.0],[75,51,1.0],[75,52,14.0],[75,53,10.0],[75,54,35.0],[75,55,1.0],[75,56,1.0],[75,57,22.0],[75,58,7.0],[75,59,30.0],[75,60,34.0],[75,61,169.0],[75,62,46.0],[75,63,40.0],[75,64,22.0],[75,65,6.0],[75,66,7.0],[75,67,39.0],[75,68,49.0],[75,69,41.0],[75,70,41.0],[76,0,124.0],[76,1,2.0],[76,2,76.0],[76,3,3.0],[76,4,5.0],[76,5,1.0],[76,6,2.0],[76,7,790.0],[76,8,218.0],[76,9,119.0],[76,10,106.0],[76,11,297.0],[76,12,356.0],[76,13,243.0],[76,14,200.0],[76,15,205.0],[76,16,828.0],[76,17,258.0],[76,18,145.0],[76,19,141.0],[76,20,335.0],[76,21,36.0],[76,22,33.0],[76,23,214.0],[76,24,56.0],[76,25,18.0],[76,26,69.0],[76,27,124.0],[76,28,24.0],[76,29,14.0],[76,30,6.0],[76,31,188.0],[76,32,178.0],[76,33,549.0],[76,34,250.0],[76,35,228.0],[76,36,228.0],[76,37,331.0],[76,38,352.0],[76,39,465.0],[76,40,589.0],[76,41,245.0],[76,42,112.0],[76,43,391.0],[76,44,117.0],[76,45,269.0],[76,46,11.0],[76,47,26.0],[76,48,26.0],[76,49,18.0],[76,50,27.0],[76,51,151.0],[76,52,22.0],[76,53,455.0],[76,54,20.0],[76,55,25.0],[76,56,123.0],[76,57,8.0],[76,58,27.0],[76,59,110.0],[76,60,307.0],[76,61,365.0],[76,62,87.0],[76,63,45.0],[76,64,103.0],[76,65,92.0],[76,66,298.0],[76,67,29.0],[76,68,147.0],[76,69,114.0],[76,70,37.0],[77,0,181.0],[77,1,154.0],[77,2,288.0],[77,3,79.0],[77,4,235.0],[77,5,206.0],[77,6,184.0],[77,7,138.0],[77,8,53.0],[77,9,75.0],[77,10,106.0],[77,11,141.0],[77,12,80.0],[77,13,112.0],[77,14,110.0],[77,15,123.0],[77,16,146.0],[77,17,167.0],[77,18,83.0],[77,19,101.0],[77,20,145.0],[77,21,110.0],[77,22,123.0],[77,23,187.0],[77,24,287.0],[77,25,85.0],[77,26,193.0],[77,27,188.0],[77,28,138.0],[77,29,203.0],[77,30,251.0],[77,31,75.0],[77,32,80.0],[77,33,21.0],[77,34,75.0],[77,35,44.0],[77,36,131.0],[77,37,107.0],[77,38,100.0],[77,39,160.0],[77,40,97.0],[77,41,84.0],[77,42,206.0],[77,43,100.0],[77,44,89.0],[77,45,52.0],[77,46,235.0],[77,47,240.0],[77,48,191.0],[77,49,192.0],[77,50,118.0],[77,51,205.0],[77,52,142.0],[77,53,133.0],[77,54,156.0],[77,55,280.0],[77,56,182.0],[77,57,201.0],[77,58,229.0],[77,59,204.0],[77,60,140.0],[77,61,163.0],[77,62,77.0],[77,63,64.0],[77,64,86.0],[77,65,139.0],[77,66,230.0],[77,67,113.0],[77,68,176.0],[77,69,73.0],[77,70,98.0],[78,0,140.0],[78,1,63.0],[78,2,68.0],[78,3,188.0],[78,4,234.0],[78,5,225.0],[78,6,35.0],[78,7,144.0],[78,8,94.0],[78,9,106.0],[78,10,123.0],[78,11,119.0],[78,12,74.0],[78,13,138.0],[78,14,92.0],[78,15,120.0],[78,16,171.0],[78,17,339.0],[78,18,153.0],[78,19,134.0],[78,20,49.0],[78,21,153.0],[78,22,89.0],[78,23,287.0],[78,24,419.0],[78,25,111.0],[78,26,242.0],[78,27,236.0],[78,28,55.0],[78,29,58.0],[78,30,166.0],[78,31,92.0],[78,32,73.0],[78,33,124.0],[78,34,70.0],[78,35,44.0],[78,36,314.0],[78,37,100.0],[78,38,88.0],[78,39,92.0],[78,40,128.0],[78,41,130.0],[78,42,243.0],[78,43,163.0],[78,44,91.0],[78,45,68.0],[78,46,292.0],[78,47,213.0],[78,48,37.0],[78,49,479.0],[78,50,140.0],[78,51,123.0],[78,52,102.0],[78,53,150.0],[78,54,326.0],[78,55,356.0],[78,56,224.0],[78,57,309.0],[78,58,318.0],[78,59,269.0],[78,60,87.0],[78,61,589.0],[78,62,260.0],[78,63,362.0],[78,64,223.0],[78,65,412.0],[78,66,89.0],[78,67,32.0],[78,68,105.0],[78,69,63.0],[78,70,21.0],[79,0,1.0],[79,2,1.0],[79,3,3.0],[79,5,3.0],[79,6,3.0],[79,16,1.0],[79,18,2.0],[79,19,2.0],[79,20,6.0],[79,21,1.0],[79,25,1.0],[79,26,2.0],[79,30,1.0],[79,44,1.0],[79,47,1.0],[79,50,4.0],[79,52,1.0],[80,0,1.0],[80,1,1.0],[80,2,2.0],[80,3,1.0],[80,4,2.0],[80,5,1.0],[80,7,1.0],[80,11,2.0],[80,12,1.0],[80,13,3.0],[80,14,2.0],[80,17,1.0],[80,18,5.0],[80,19,5.0],[80,20,4.0],[80,21,2.0],[80,22,4.0],[80,23,1.0],[80,24,2.0],[80,26,3.0],[80,27,1.0],[80,29,1.0],[80,32,1.0],[80,34,1.0],[80,36,2.0],[80,37,1.0],[80,42,2.0],[80,43,7.0],[80,45,3.0],[80,47,1.0],[80,50,1.0],[80,52,2.0],[80,53,3.0],[80,54,3.0],[80,55,1.0],[80,57,1.0],[80,59,1.0],[80,60,3.0],[80,62,4.0],[80,63,3.0],[80,64,4.0],[80,67,4.0],[80,68,3.0],[80,69,4.0],[81,0,15.0],[81,1,17.0],[81,2,5.0],[81,3,11.0],[81,4,15.0],[81,5,22.0],[81,6,41.0],[81,8,13.0],[81,9,4.0],[81,10,1.0],[81,11,8.0],[81,13,2.0],[81,14,10.0],[81,15,8.0],[81,16,6.0],[81,17,6.0],[81,18,27.0],[81,19,7.0],[81,20,7.0],[81,21,27.0],[81,22,18.0],[81,23,1.0],[81,24,26.0],[81,25,6.0],[81,26,32.0],[81,27,22.0],[81,28,10.0],[81,29,2.0],[81,30,12.0],[81,31,10.0],[81,32,5.0],[81,35,8.0],[81,36,10.0],[81,37,20.0],[81,38,9.0],[81,40,2.0],[81,41,8.0],[81,42,3.0],[81,43,12.0],[81,44,13.0],[81,46,1.0],[81,47,22.0],[81,48,10.0],[81,50,1.0],[81,51,7.0],[81,52,24.0],[81,54,3.0],[81,55,3.0],[81,56,1.0],[81,58,2.0],[81,59,2.0],[81,60,111.0],[81,61,12.0],[81,62,16.0],[81,63,19.0],[81,64,6.0],[81,66,5.0],[81,67,2.0],[81,68,4.0],[81,69,107.0],[81,70,4.0],[82,0,5.0],[82,1,34.0],[82,2,5.0],[82,3,6.0],[82,4,19.0],[82,5,50.0],[82,6,3.0],[82,7,16.0],[82,8,6.0],[82,9,6.0],[82,10,1.0],[82,11,5.0],[82,12,16.0],[82,13,44.0],[82,14,9.0],[82,15,51.0],[82,16,16.0],[82,17,78.0],[82,18,50.0],[82,19,46.0],[82,20,170.0],[82,21,3.0],[82,22,9.0],[82,23,6.0],[82,24,2.0],[82,25,1.0],[82,26,16.0],[82,27,1.0],[82,28,3.0],[82,29,101.0],[82,30,25.0],[82,31,24.0],[82,32,4.0],[82,33,18.0],[82,34,6.0],[82,35,3.0],[82,36,13.0],[82,37,3.0],[82,38,116.0],[82,39,12.0],[82,40,331.0],[82,41,171.0],[82,42,65.0],[82,43,89.0],[82,44,105.0],[82,45,204.0],[82,46,1.0],[82,47,2.0],[82,48,9.0],[82,49,48.0],[82,50,4.0],[82,51,63.0],[82,52,3.0],[82,53,4.0],[82,54,3.0],[82,55,10.0],[82,56,4.0],[82,57,1.0],[82,58,1.0],[82,59,27.0],[82,60,1.0],[82,61,21.0],[82,62,157.0],[82,63,67.0],[82,64,126.0],[82,65,77.0],[82,66,14.0],[82,68,15.0],[82,69,1.0],[82,70,36.0],[83,0,3.0],[83,1,2.0],[83,2,2.0],[83,3,1.0],[83,4,6.0],[83,5,3.0],[83,6,3.0],[83,7,2.0],[83,8,1.0],[83,9,4.0],[83,11,1.0],[83,12,2.0],[83,13,2.0],[83,15,2.0],[83,16,4.0],[83,17,8.0],[83,18,233.0],[83,19,200.0],[83,20,591.0],[83,21,51.0],[83,22,168.0],[83,23,519.0],[83,24,146.0],[83,25,277.0],[83,26,231.0],[83,27,503.0],[83,28,203.0],[83,29,343.0],[83,30,203.0],[83,31,395.0],[83,32,234.0],[83,33,1263.0],[83,34,283.0],[83,35,444.0],[83,36,531.0],[83,37,663.0],[83,38,698.0],[83,39,784.0],[83,40,746.0],[83,41,550.0],[83,42,294.0],[83,43,220.0],[83,44,609.0],[83,45,1334.0],[83,46,1426.0],[83,47,617.0],[83,48,1097.0],[83,49,523.0],[83,50,785.0],[83,51,705.0],[83,52,124.0],[83,53,637.0],[83,54,115.0],[83,55,669.0],[83,56,162.0],[83,57,387.0],[83,58,599.0],[83,59,515.0],[83,60,315.0],[83,61,993.0],[83,62,365.0],[83,63,206.0],[83,64,444.0],[83,65,211.0],[83,66,301.0],[83,67,131.0],[83,68,233.0],[83,69,139.0],[83,70,91.0],[84,0,137.0],[84,1,110.0],[84,2,159.0],[84,3,88.0],[84,4,86.0],[84,5,120.0],[84,6,51.0],[84,7,81.0],[84,8,49.0],[84,9,22.0],[84,10,21.0],[84,11,95.0],[84,12,28.0],[84,13,108.0],[84,14,307.0],[84,15,175.0],[84,16,235.0],[84,17,258.0],[84,18,83.0],[84,19,41.0],[84,20,84.0],[84,21,20.0],[84,22,72.0],[84,23,21.0],[84,24,63.0],[84,25,29.0],[84,26,95.0],[84,27,23.0],[84,28,27.0],[84,29,23.0],[84,30,99.0],[84,31,35.0],[84,32,68.0],[84,33,17.0],[84,34,10.0],[84,35,17.0],[84,36,34.0],[84,37,298.0],[84,38,174.0],[84,39,131.0],[84,40,15.0],[84,41,25.0],[84,42,118.0],[84,43,156.0],[84,44,74.0],[84,45,52.0],[84,46,116.0],[84,47,228.0],[84,48,69.0],[84,49,4.0],[84,50,69.0],[84,51,185.0],[84,52,149.0],[84,53,108.0],[84,54,222.0],[84,55,58.0],[84,56,354.0],[84,57,54.0],[84,58,111.0],[84,59,79.0],[84,60,1316.0],[84,61,37.0],[84,62,263.0],[84,63,352.0],[84,64,191.0],[84,65,270.0],[84,66,476.0],[84,67,274.0],[84,68,864.0],[84,69,340.0],[84,70,171.0],[85,0,69.0],[85,1,126.0],[85,2,61.0],[85,3,73.0],[85,4,112.0],[85,5,100.0],[85,6,82.0],[85,7,42.0],[85,8,67.0],[85,9,68.0],[85,10,107.0],[85,11,54.0],[85,12,45.0],[85,13,64.0],[85,14,56.0],[85,15,67.0],[85,16,31.0],[85,17,107.0],[85,18,85.0],[85,19,18.0],[85,20,33.0],[85,21,65.0],[85,22,136.0],[85,24,94.0],[85,25,85.0],[85,26,136.0],[85,27,50.0],[85,28,129.0],[85,29,29.0],[85,30,83.0],[85,31,56.0],[85,32,45.0],[85,33,3.0],[85,34,4.0],[85,35,17.0],[85,36,85.0],[85,37,47.0],[85,38,34.0],[85,39,4.0],[85,40,22.0],[85,41,31.0],[85,42,32.0],[85,43,40.0],[85,44,27.0],[85,45,1.0],[85,46,3.0],[85,47,34.0],[85,48,35.0],[85,49,1.0],[85,50,11.0],[85,51,22.0],[85,52,41.0],[85,53,1.0],[85,54,1.0],[85,55,4.0],[85,57,1.0],[85,58,1.0],[85,60,58.0],[85,61,19.0],[85,62,37.0],[85,63,48.0],[85,64,10.0],[85,65,4.0],[85,66,14.0],[85,67,20.0],[85,68,32.0],[85,69,44.0],[85,70,101.0],[86,0,1.0],[86,1,6.0],[86,2,2.0],[86,3,2.0],[86,4,3.0],[86,5,3.0],[86,6,2.0],[86,8,3.0],[86,9,4.0],[86,10,4.0],[86,11,2.0],[86,12,3.0],[86,13,4.0],[86,14,4.0],[86,15,4.0],[86,16,5.0],[86,17,4.0],[86,18,3.0],[86,19,1.0],[86,20,2.0],[86,21,4.0],[86,22,2.0],[86,23,1.0],[86,24,1.0],[86,27,1.0],[86,28,2.0],[86,29,4.0],[86,30,3.0],[86,31,2.0],[86,33,3.0],[86,34,1.0],[86,35,1.0],[86,36,2.0],[86,37,3.0],[86,38,1.0],[86,39,5.0],[86,40,3.0],[86,41,2.0],[86,42,2.0],[86,43,2.0],[86,44,3.0],[86,45,3.0],[86,47,4.0],[86,48,4.0],[86,49,3.0],[86,52,3.0],[86,53,3.0],[86,54,3.0],[86,55,2.0],[86,56,3.0],[86,57,6.0],[86,58,4.0],[86,59,1.0],[86,60,2.0],[86,61,2.0],[86,62,1.0],[86,63,4.0],[86,64,1.0],[86,65,2.0],[86,66,2.0],[86,67,2.0],[86,70,1.0],[87,0,98.0],[87,1,10.0],[87,2,4.0],[87,3,130.0],[87,4,186.0],[87,5,42.0],[87,6,210.0],[87,7,271.0],[87,8,57.0],[87,9,20.0],[87,10,83.0],[87,11,4.0],[87,12,649.0],[87,13,48.0],[87,14,2.0],[87,15,2.0],[87,16,18.0],[87,17,11.0],[87,18,3.0],[87,19,1.0],[87,20,7.0],[87,21,6.0],[87,22,3.0],[87,23,3.0],[87,24,36.0],[87,25,215.0],[87,26,11.0],[87,27,23.0],[87,28,270.0],[87,29,413.0],[87,30,172.0],[87,31,397.0],[87,32,3.0],[87,33,471.0],[87,34,3.0],[87,35,5.0],[87,36,1.0],[87,37,2.0],[87,38,15.0],[87,39,2.0],[87,40,3.0],[87,41,66.0],[87,42,5.0],[87,43,35.0],[87,44,2.0],[87,45,3.0],[87,47,2.0],[87,48,11.0],[87,49,1.0],[87,50,5.0],[87,51,1.0],[87,52,13.0],[87,53,1.0],[87,54,5.0],[87,55,1.0],[87,56,1.0],[87,57,2.0],[87,59,17.0],[87,60,3.0],[87,61,3.0],[87,62,99.0],[87,63,69.0],[87,64,2.0],[87,65,1.0],[87,66,1.0],[87,67,1.0],[87,68,29.0],[87,69,20.0],[87,70,118.0],[88,5,3.0],[88,6,5.0],[88,8,2.0],[88,11,1.0],[88,12,2.0],[88,15,3.0],[88,16,1.0],[88,18,9.0],[88,19,3.0],[88,21,8.0],[88,24,1.0],[88,25,5.0],[88,28,2.0],[88,29,4.0],[88,30,1.0],[88,36,2.0],[88,37,3.0],[88,42,1.0],[88,43,3.0],[88,44,1.0],[88,51,1.0],[88,52,4.0],[88,61,2.0],[88,63,1.0],[88,67,1.0],[88,69,3.0],[89,8,2.0],[89,9,1.0],[89,10,1.0],[89,11,1.0],[89,12,1.0],[89,15,3.0],[89,18,2.0],[89,19,3.0],[89,20,1.0],[89,22,4.0],[89,32,3.0],[89,33,6.0],[89,34,4.0],[89,35,2.0],[89,36,1.0],[89,37,1.0],[89,39,1.0],[89,40,1.0],[89,42,2.0],[89,44,1.0],[89,46,1.0],[89,47,1.0],[89,50,1.0],[89,57,1.0],[89,58,1.0],[89,59,2.0],[89,62,1.0],[89,63,1.0],[89,64,2.0],[89,65,9.0],[89,68,1.0],[90,0,17.0],[90,1,20.0],[90,2,23.0],[90,3,10.0],[90,4,40.0],[90,5,20.0],[90,6,9.0],[90,7,3.0],[90,8,6.0],[90,9,12.0],[90,10,24.0],[90,11,5.0],[90,12,11.0],[90,13,2.0],[90,14,17.0],[90,15,14.0],[90,16,2.0],[90,17,32.0],[90,18,11.0],[90,19,7.0],[90,20,8.0],[90,21,16.0],[90,22,11.0],[90,23,2.0],[90,24,6.0],[90,25,4.0],[90,26,5.0],[90,27,4.0],[90,28,14.0],[90,29,6.0],[90,30,14.0],[90,31,6.0],[90,32,7.0],[90,33,1.0],[90,35,3.0],[90,36,8.0],[90,37,4.0],[90,38,4.0],[90,39,5.0],[90,40,2.0],[90,41,9.0],[90,42,23.0],[90,43,13.0],[90,44,7.0],[90,45,1.0],[90,46,3.0],[90,47,1.0],[90,48,2.0],[90,49,1.0],[90,50,3.0],[90,51,1.0],[90,52,3.0],[90,53,1.0],[90,54,2.0],[90,55,2.0],[90,58,2.0],[90,59,1.0],[90,61,5.0],[90,62,7.0],[90,63,9.0],[90,64,7.0],[90,65,27.0],[90,66,22.0],[90,67,15.0],[90,68,4.0],[90,70,11.0],[91,0,287.0],[91,1,200.0],[91,2,558.0],[91,3,197.0],[91,4,185.0],[91,5,243.0],[91,6,68.0],[91,7,176.0],[91,8,94.0],[91,9,47.0],[91,10,105.0],[91,11,173.0],[91,12,74.0],[91,13,77.0],[91,14,222.0],[91,15,156.0],[91,16,131.0],[91,17,205.0],[91,18,147.0],[91,19,253.0],[91,20,104.0],[91,21,157.0],[91,22,160.0],[91,23,51.0],[91,24,266.0],[91,25,144.0],[91,26,475.0],[91,27,138.0],[91,28,172.0],[91,29,143.0],[91,30,114.0],[91,31,173.0],[91,32,245.0],[91,33,41.0],[91,34,45.0],[91,35,125.0],[91,36,100.0],[91,37,73.0],[91,38,129.0],[91,39,170.0],[91,40,149.0],[91,41,265.0],[91,42,336.0],[91,43,144.0],[91,44,102.0],[91,45,216.0],[91,46,49.0],[91,47,324.0],[91,48,172.0],[91,49,31.0],[91,50,138.0],[91,51,147.0],[91,52,237.0],[91,53,151.0],[91,54,139.0],[91,55,279.0],[91,56,270.0],[91,57,202.0],[91,58,344.0],[91,59,228.0],[91,60,102.0],[91,61,478.0],[91,62,426.0],[91,63,468.0],[91,64,398.0],[91,65,473.0],[91,66,404.0],[91,67,569.0],[91,68,410.0],[91,69,238.0],[91,70,479.0],[92,0,99.0],[92,1,64.0],[92,2,153.0],[92,3,44.0],[92,4,27.0],[92,5,59.0],[92,6,67.0],[92,7,101.0],[92,8,101.0],[92,9,75.0],[92,10,85.0],[92,11,164.0],[92,12,57.0],[92,13,207.0],[92,14,341.0],[92,15,216.0],[92,16,273.0],[92,17,191.0],[92,18,29.0],[92,19,56.0],[92,20,31.0],[92,21,31.0],[92,22,46.0],[92,23,173.0],[92,24,216.0],[92,25,86.0],[92,26,108.0],[92,27,21.0],[92,28,121.0],[92,29,82.0],[92,30,173.0],[92,31,39.0],[92,32,73.0],[92,33,18.0],[92,34,21.0],[92,35,19.0],[92,36,172.0],[92,37,195.0],[92,38,179.0],[92,39,116.0],[92,40,8.0],[92,41,10.0],[92,42,64.0],[92,43,217.0],[92,44,107.0],[92,45,271.0],[92,46,32.0],[92,47,85.0],[92,48,74.0],[92,49,37.0],[92,50,12.0],[92,51,77.0],[92,52,179.0],[92,53,60.0],[92,54,126.0],[92,55,66.0],[92,56,105.0],[92,57,112.0],[92,58,89.0],[92,59,72.0],[92,60,125.0],[92,61,233.0],[92,62,118.0],[92,63,90.0],[92,64,125.0],[92,65,136.0],[92,66,61.0],[92,67,50.0],[92,68,51.0],[92,69,204.0],[92,70,64.0],[93,0,13.0],[93,1,14.0],[93,2,6.0],[93,3,9.0],[93,4,9.0],[93,5,12.0],[93,6,14.0],[93,7,16.0],[93,8,51.0],[93,9,29.0],[93,10,28.0],[93,11,48.0],[93,12,41.0],[93,13,51.0],[93,14,48.0],[93,15,56.0],[93,16,33.0],[93,17,13.0],[93,18,19.0],[93,19,20.0],[93,20,12.0],[93,21,31.0],[93,22,24.0],[93,23,19.0],[93,24,17.0],[93,25,6.0],[93,26,11.0],[93,27,8.0],[93,28,7.0],[93,29,12.0],[93,30,4.0],[93,31,8.0],[93,32,28.0],[93,33,17.0],[93,34,26.0],[93,35,24.0],[93,36,20.0],[93,37,30.0],[93,38,24.0],[93,39,25.0],[93,40,43.0],[93,41,40.0],[93,42,31.0],[93,43,41.0],[93,44,30.0],[93,45,33.0],[93,46,33.0],[93,47,33.0],[93,48,25.0],[93,49,20.0],[93,50,22.0],[93,51,30.0],[93,52,31.0],[93,53,28.0],[93,54,22.0],[93,55,31.0],[93,56,37.0],[93,57,23.0],[93,58,22.0],[93,59,20.0],[93,60,30.0],[93,61,30.0],[93,62,27.0],[93,63,22.0],[93,64,25.0],[93,65,27.0],[93,66,23.0],[93,67,57.0],[93,68,25.0],[93,69,23.0],[93,70,24.0],[94,0,164.0],[94,1,5.0],[94,2,1.0],[94,3,13.0],[94,4,1.0],[94,5,13.0],[94,7,189.0],[94,8,141.0],[94,9,46.0],[94,10,5.0],[94,11,1.0],[94,12,1.0],[94,13,207.0],[94,14,18.0],[94,15,2.0],[94,16,5.0],[94,17,132.0],[94,18,44.0],[94,19,2.0],[94,20,22.0],[94,22,42.0],[94,23,1.0],[94,24,100.0],[94,25,2.0],[94,26,28.0],[94,27,2.0],[94,28,12.0],[94,29,1.0],[94,30,40.0],[94,31,10.0],[94,33,11.0],[94,34,2.0],[94,35,260.0],[94,36,15.0],[94,37,8.0],[94,38,106.0],[94,39,4.0],[94,40,8.0],[94,41,3.0],[94,42,1.0],[94,44,8.0],[94,45,12.0],[94,47,3.0],[94,48,6.0],[94,49,3.0],[94,50,1.0],[94,51,4.0],[94,54,2.0],[94,55,2.0],[94,57,2.0],[94,58,1.0],[94,59,16.0],[94,62,11.0],[94,63,11.0],[94,64,6.0],[94,65,2.0],[94,66,45.0],[94,67,39.0],[94,68,1.0],[94,69,8.0],[94,70,2.0],[95,0,39.0],[95,1,16.0],[95,2,33.0],[95,3,33.0],[95,4,11.0],[95,5,16.0],[95,6,24.0],[95,7,48.0],[95,8,22.0],[95,9,196.0],[95,10,46.0],[95,11,141.0],[95,12,43.0],[95,13,88.0],[95,14,56.0],[95,15,21.0],[95,16,134.0],[95,17,14.0],[95,18,10.0],[95,19,38.0],[95,20,29.0],[95,21,6.0],[95,22,26.0],[95,23,6.0],[95,24,12.0],[95,25,20.0],[95,26,43.0],[95,27,39.0],[95,28,19.0],[95,29,9.0],[95,30,11.0],[95,31,76.0],[95,32,44.0],[95,33,62.0],[95,34,120.0],[95,35,122.0],[95,36,42.0],[95,37,44.0],[95,38,75.0],[95,39,30.0],[95,40,56.0],[95,41,38.0],[95,42,19.0],[95,43,14.0],[95,44,33.0],[95,45,47.0],[95,46,112.0],[95,47,138.0],[95,48,64.0],[95,49,197.0],[95,50,43.0],[95,51,52.0],[95,52,19.0],[95,53,77.0],[95,54,28.0],[95,55,36.0],[95,56,11.0],[95,57,20.0],[95,58,36.0],[95,59,22.0],[95,60,26.0],[95,61,74.0],[95,62,33.0],[95,63,31.0],[95,64,54.0],[95,65,22.0],[95,66,43.0],[95,67,25.0],[95,68,21.0],[95,69,14.0],[95,70,18.0],[96,0,56.0],[96,1,395.0],[96,2,367.0],[96,3,82.0],[96,4,180.0],[96,5,68.0],[96,6,2.0],[96,7,25.0],[96,8,131.0],[96,9,137.0],[96,10,145.0],[96,11,45.0],[96,12,86.0],[96,13,46.0],[96,14,85.0],[96,15,110.0],[96,16,103.0],[96,17,77.0],[96,18,61.0],[96,19,48.0],[96,20,163.0],[96,21,3.0],[96,22,23.0],[96,23,21.0],[96,24,41.0],[96,25,14.0],[96,26,12.0],[96,27,117.0],[96,28,6.0],[96,29,15.0],[96,30,2.0],[96,31,12.0],[96,32,155.0],[96,33,42.0],[96,34,1.0],[96,35,10.0],[96,36,6.0],[96,37,3.0],[96,38,18.0],[96,40,100.0],[96,41,2.0],[96,42,2.0],[96,43,27.0],[96,44,5.0],[96,45,86.0],[96,46,291.0],[96,47,54.0],[96,48,25.0],[96,49,25.0],[96,50,15.0],[96,51,255.0],[96,52,2.0],[96,53,23.0],[96,54,97.0],[96,55,155.0],[96,56,260.0],[96,57,32.0],[96,58,106.0],[96,59,4.0],[96,60,125.0],[96,61,80.0],[96,62,18.0],[96,63,55.0],[96,64,126.0],[96,66,93.0],[96,67,9.0],[96,68,217.0],[96,69,35.0],[96,70,2.0],[97,0,4.0],[97,1,3.0],[97,2,6.0],[97,3,3.0],[97,4,5.0],[97,5,6.0],[97,6,3.0],[97,7,6.0],[97,8,13.0],[97,9,15.0],[97,10,8.0],[97,11,10.0],[97,12,8.0],[97,13,7.0],[97,14,9.0],[97,15,7.0],[97,16,4.0],[97,17,2.0],[97,18,8.0],[97,19,5.0],[97,20,3.0],[97,21,4.0],[97,22,2.0],[97,23,4.0],[97,24,3.0],[97,25,3.0],[97,26,2.0],[97,27,5.0],[97,28,1.0],[97,29,1.0],[97,31,2.0],[97,32,4.0],[97,33,5.0],[97,34,1.0],[97,35,5.0],[97,36,5.0],[97,37,3.0],[97,38,6.0],[97,40,3.0],[97,41,5.0],[97,43,3.0],[97,44,6.0],[97,45,1.0],[97,46,2.0],[97,47,6.0],[97,48,1.0],[97,49,1.0],[97,50,3.0],[97,51,2.0],[97,52,2.0],[97,54,1.0],[97,55,3.0],[97,56,3.0],[97,57,3.0],[97,58,2.0],[97,59,1.0],[97,60,2.0],[97,61,3.0],[97,62,3.0],[97,63,2.0],[97,64,4.0],[97,65,1.0],[97,67,1.0],[97,68,1.0],[98,8,2.0],[98,11,3.0],[98,13,1.0],[98,14,3.0],[98,15,1.0],[98,18,5.0],[98,19,3.0],[98,20,4.0],[98,23,3.0],[98,24,1.0],[98,25,1.0],[98,28,1.0],[98,30,1.0],[98,33,1.0],[98,34,1.0],[98,35,2.0],[98,36,4.0],[98,37,5.0],[98,38,7.0],[98,39,1.0],[98,40,5.0],[98,42,2.0],[98,43,6.0],[98,45,3.0],[98,51,1.0],[98,53,9.0],[98,59,1.0],[98,61,2.0],[98,62,1.0],[98,63,1.0],[98,64,1.0],[98,68,1.0],[98,69,2.0],[99,0,12.0],[99,1,4.0],[99,2,5.0],[99,3,9.0],[99,4,5.0],[99,5,13.0],[99,6,5.0],[99,7,1.0],[99,8,2.0],[99,11,2.0],[99,13,2.0],[99,14,1.0],[99,15,2.0],[99,16,1.0],[99,17,1.0],[99,18,9.0],[99,19,24.0],[99,20,16.0],[99,22,5.0],[99,23,22.0],[99,24,4.0],[99,26,1.0],[99,27,1.0],[99,29,3.0],[99,31,3.0],[99,32,1.0],[99,35,1.0],[99,36,2.0],[99,42,25.0],[99,43,8.0],[99,44,2.0],[99,45,8.0],[99,47,1.0],[99,50,2.0],[99,51,3.0],[99,52,7.0],[99,53,45.0],[99,54,20.0],[99,56,1.0],[99,57,10.0],[99,58,5.0],[99,59,6.0],[99,61,1.0],[99,63,2.0],[99,66,1.0],[99,67,20.0],[99,68,15.0],[99,69,4.0],[99,70,1.0],[100,0,41.0],[100,1,27.0],[100,2,40.0],[100,3,94.0],[100,4,13.0],[100,5,15.0],[100,6,34.0],[100,7,67.0],[100,8,33.0],[100,9,159.0],[100,10,28.0],[100,11,57.0],[100,12,61.0],[100,13,106.0],[100,14,42.0],[100,15,31.0],[100,16,104.0],[100,17,17.0],[100,18,9.0],[100,19,47.0],[100,20,48.0],[100,21,21.0],[100,22,54.0],[100,23,38.0],[100,24,13.0],[100,25,115.0],[100,26,49.0],[100,27,45.0],[100,28,34.0],[100,29,33.0],[100,30,37.0],[100,31,124.0],[100,32,62.0],[100,33,263.0],[100,34,258.0],[100,35,139.0],[100,36,64.0],[100,37,34.0],[100,38,67.0],[100,39,35.0],[100,40,56.0],[100,41,45.0],[100,42,22.0],[100,43,18.0],[100,44,139.0],[100,45,213.0],[100,46,181.0],[100,47,67.0],[100,48,71.0],[100,49,235.0],[100,50,66.0],[100,51,48.0],[100,52,31.0],[100,53,68.0],[100,54,46.0],[100,55,31.0],[100,56,14.0],[100,57,38.0],[100,58,25.0],[100,59,31.0],[100,60,6.0],[100,61,44.0],[100,62,42.0],[100,63,54.0],[100,64,92.0],[100,65,39.0],[100,66,49.0],[100,67,49.0],[100,68,26.0],[100,69,42.0],[100,70,19.0],[101,0,43.0],[101,1,63.0],[101,2,159.0],[101,3,29.0],[101,4,96.0],[101,5,121.0],[101,6,32.0],[101,7,111.0],[101,8,321.0],[101,9,39.0],[101,10,98.0],[101,11,149.0],[101,12,125.0],[101,13,102.0],[101,14,338.0],[101,15,102.0],[101,16,251.0],[101,17,154.0],[101,18,111.0],[101,19,145.0],[101,20,149.0],[101,21,65.0],[101,22,92.0],[101,23,163.0],[101,24,168.0],[101,25,6.0],[101,26,46.0],[101,27,104.0],[101,28,2.0],[101,29,4.0],[101,30,26.0],[101,31,36.0],[101,32,77.0],[101,33,15.0],[101,34,7.0],[101,35,17.0],[101,36,41.0],[101,37,150.0],[101,38,63.0],[101,39,236.0],[101,40,123.0],[101,41,158.0],[101,42,39.0],[101,43,156.0],[101,44,38.0],[101,45,40.0],[101,46,113.0],[101,47,30.0],[101,48,36.0],[101,49,181.0],[101,50,132.0],[101,51,87.0],[101,52,127.0],[101,53,22.0],[101,54,111.0],[101,55,3.0],[101,56,7.0],[101,57,76.0],[101,58,34.0],[101,59,37.0],[101,60,69.0],[101,61,138.0],[101,62,47.0],[101,63,42.0],[101,64,74.0],[101,65,295.0],[101,66,151.0],[101,67,77.0],[101,68,72.0],[101,69,21.0],[101,70,79.0],[102,0,4.0],[102,1,13.0],[102,2,7.0],[102,3,7.0],[102,4,38.0],[102,5,17.0],[102,6,15.0],[102,7,5.0],[102,8,2.0],[102,9,8.0],[102,10,7.0],[102,11,3.0],[102,12,2.0],[102,13,10.0],[102,14,9.0],[102,15,16.0],[102,16,1.0],[102,17,24.0],[102,18,6.0],[102,19,5.0],[102,20,2.0],[102,21,21.0],[102,22,11.0],[102,24,1.0],[102,25,5.0],[102,26,2.0],[102,27,10.0],[102,28,16.0],[102,29,6.0],[102,30,7.0],[102,31,4.0],[102,32,1.0],[102,33,5.0],[102,34,4.0],[102,35,7.0],[102,36,10.0],[102,37,5.0],[102,38,3.0],[102,39,1.0],[102,40,3.0],[102,41,9.0],[102,42,7.0],[102,43,3.0],[102,44,5.0],[102,47,5.0],[102,48,1.0],[102,49,2.0],[102,50,4.0],[102,51,1.0],[102,52,2.0],[102,57,1.0],[102,58,1.0],[102,61,15.0],[102,62,2.0],[102,63,3.0],[102,64,1.0],[102,66,4.0],[102,67,3.0],[102,68,1.0],[102,69,8.0],[102,70,6.0],[103,0,44.0],[103,1,34.0],[103,2,6.0],[103,3,55.0],[103,4,44.0],[103,5,67.0],[103,6,151.0],[103,7,196.0],[103,8,222.0],[103,9,201.0],[103,10,410.0],[103,11,167.0],[103,12,170.0],[103,13,112.0],[103,14,456.0],[103,15,350.0],[103,16,170.0],[103,17,501.0],[103,18,186.0],[103,19,77.0],[103,20,43.0],[103,21,90.0],[103,22,229.0],[103,23,11.0],[103,24,154.0],[103,25,143.0],[103,26,106.0],[103,27,66.0],[103,28,142.0],[103,29,105.0],[103,30,111.0],[103,31,111.0],[103,32,178.0],[103,33,192.0],[103,34,125.0],[103,35,138.0],[103,36,146.0],[103,37,271.0],[103,38,93.0],[103,39,289.0],[103,40,8.0],[103,41,110.0],[103,42,25.0],[103,43,240.0],[103,44,3.0],[103,45,3.0],[103,46,6.0],[103,47,65.0],[103,48,9.0],[103,49,5.0],[103,50,15.0],[103,51,8.0],[103,52,476.0],[103,53,79.0],[103,54,147.0],[103,55,286.0],[103,56,62.0],[103,57,71.0],[103,58,11.0],[103,59,16.0],[103,60,466.0],[103,61,433.0],[103,62,481.0],[103,63,921.0],[103,64,533.0],[103,65,129.0],[103,66,125.0],[103,67,51.0],[103,68,32.0],[103,69,202.0],[103,70,265.0],[104,18,3.0],[104,19,1.0],[104,20,1.0],[104,23,1.0],[104,25,1.0],[104,27,1.0],[104,28,1.0],[104,33,2.0],[104,37,1.0],[104,38,2.0],[104,40,1.0],[104,41,1.0],[104,42,1.0],[104,43,1.0],[104,44,1.0],[104,45,1.0],[104,47,3.0],[104,48,2.0],[104,50,1.0],[104,51,1.0],[104,53,4.0],[104,54,1.0],[104,55,4.0],[104,56,2.0],[104,59,3.0],[104,60,1.0],[104,61,1.0],[104,63,2.0],[104,66,2.0],[104,68,1.0],[105,0,55.0],[105,1,15.0],[105,2,30.0],[105,3,9.0],[105,4,40.0],[105,5,3.0],[105,6,7.0],[105,7,11.0],[105,8,74.0],[105,9,74.0],[105,10,4.0],[105,11,278.0],[105,12,255.0],[105,13,83.0],[105,14,124.0],[105,15,60.0],[105,16,258.0],[105,17,2.0],[105,18,50.0],[105,19,4.0],[105,20,44.0],[105,21,42.0],[105,22,21.0],[105,24,3.0],[105,26,92.0],[105,27,15.0],[105,28,61.0],[105,29,71.0],[105,30,37.0],[105,31,220.0],[105,32,112.0],[105,33,151.0],[105,34,227.0],[105,35,35.0],[105,36,291.0],[105,37,185.0],[105,38,141.0],[105,39,355.0],[105,40,318.0],[105,41,211.0],[105,42,21.0],[105,43,37.0],[105,44,187.0],[105,46,6.0],[105,47,2.0],[105,48,7.0],[105,49,2.0],[105,50,20.0],[105,51,4.0],[105,52,65.0],[105,53,97.0],[105,54,39.0],[105,56,19.0],[105,57,1.0],[105,58,3.0],[105,59,146.0],[105,60,2.0],[105,61,64.0],[105,62,120.0],[105,63,96.0],[105,64,4.0],[105,65,65.0],[105,66,6.0],[105,67,4.0],[105,68,1.0],[105,69,8.0],[105,70,1.0],[106,0,408.0],[106,1,284.0],[106,2,774.0],[106,3,128.0],[106,4,457.0],[106,5,277.0],[106,6,321.0],[106,7,51.0],[106,8,203.0],[106,9,63.0],[106,10,49.0],[106,11,422.0],[106,12,132.0],[106,13,242.0],[106,14,313.0],[106,15,190.0],[106,16,159.0],[106,17,220.0],[106,18,149.0],[106,19,181.0],[106,20,330.0],[106,21,126.0],[106,22,311.0],[106,23,77.0],[106,24,405.0],[106,25,55.0],[106,26,117.0],[106,27,336.0],[106,28,420.0],[106,29,251.0],[106,30,448.0],[106,31,174.0],[106,32,51.0],[106,33,51.0],[106,34,101.0],[106,35,377.0],[106,36,204.0],[106,37,170.0],[106,38,103.0],[106,39,392.0],[106,40,101.0],[106,41,70.0],[106,42,72.0],[106,43,73.0],[106,44,42.0],[106,45,36.0],[106,46,712.0],[106,47,213.0],[106,48,307.0],[106,49,248.0],[106,50,203.0],[106,51,563.0],[106,52,387.0],[106,53,281.0],[106,54,521.0],[106,55,1009.0],[106,56,470.0],[106,57,13.0],[106,58,448.0],[106,59,431.0],[106,60,355.0],[106,61,395.0],[106,62,323.0],[106,63,727.0],[106,64,926.0],[106,65,421.0],[106,66,1277.0],[106,67,565.0],[106,68,615.0],[106,69,306.0],[106,70,714.0],[107,0,11.0],[107,2,7.0],[107,3,5.0],[107,4,5.0],[107,5,10.0],[107,6,3.0],[107,7,6.0],[107,9,3.0],[107,10,2.0],[107,11,3.0],[107,12,3.0],[107,13,6.0],[107,14,9.0],[107,15,11.0],[107,16,8.0],[107,17,8.0],[107,18,7.0],[107,19,4.0],[107,20,7.0],[107,22,3.0],[107,24,1.0],[107,25,15.0],[107,26,8.0],[107,27,9.0],[107,28,8.0],[107,29,14.0],[107,30,1.0],[107,31,3.0],[107,32,6.0],[107,33,2.0],[107,34,3.0],[107,35,8.0],[107,36,12.0],[107,37,6.0],[107,38,3.0],[107,39,3.0],[107,40,1.0],[107,41,5.0],[107,42,1.0],[107,43,7.0],[107,44,8.0],[107,46,3.0],[107,47,3.0],[107,48,9.0],[107,49,1.0],[107,50,5.0],[107,51,4.0],[107,55,1.0],[107,61,16.0],[107,62,2.0],[107,63,2.0],[107,66,2.0],[107,68,1.0],[107,69,3.0],[107,70,3.0],[108,7,1.0],[108,8,8.0],[108,9,8.0],[108,10,31.0],[108,11,5.0],[108,12,12.0],[108,14,3.0],[108,15,6.0],[108,16,1.0],[108,17,5.0],[108,18,21.0],[108,20,6.0],[108,21,1.0],[108,22,16.0],[108,32,8.0],[108,35,1.0],[108,36,4.0],[108,37,1.0],[108,38,3.0],[108,39,1.0],[108,40,6.0],[108,41,1.0],[108,42,7.0],[108,43,1.0],[108,44,2.0],[108,49,1.0],[108,51,2.0],[108,53,2.0],[108,55,3.0],[108,61,1.0],[108,62,2.0],[108,63,4.0],[108,65,13.0],[108,66,1.0],[108,67,1.0],[108,68,5.0],[108,70,5.0],[109,0,14.0],[109,1,2.0],[109,2,1.0],[109,3,10.0],[109,4,8.0],[109,5,5.0],[109,6,11.0],[109,7,3.0],[109,8,10.0],[109,9,7.0],[109,10,4.0],[109,11,4.0],[109,12,4.0],[109,13,9.0],[109,14,10.0],[109,15,28.0],[109,16,4.0],[109,17,7.0],[109,18,7.0],[109,19,21.0],[109,20,9.0],[109,21,21.0],[109,22,10.0],[109,23,25.0],[109,24,9.0],[109,25,31.0],[109,26,3.0],[109,27,1.0],[109,28,14.0],[109,29,19.0],[109,30,11.0],[109,31,6.0],[109,32,1.0],[109,33,3.0],[109,34,2.0],[109,36,11.0],[109,37,12.0],[109,38,7.0],[109,39,1.0],[109,40,1.0],[109,42,7.0],[109,43,14.0],[109,44,2.0],[109,45,6.0],[109,47,2.0],[109,50,3.0],[109,51,2.0],[109,52,3.0],[109,53,16.0],[109,54,1.0],[109,57,10.0],[109,58,1.0],[109,60,2.0],[109,61,9.0],[109,62,6.0],[109,63,4.0],[109,64,6.0],[109,65,2.0],[109,66,1.0],[109,67,3.0],[109,68,1.0],[109,69,13.0],[110,0,248.0],[110,1,218.0],[110,2,279.0],[110,3,207.0],[110,4,148.0],[110,5,238.0],[110,6,300.0],[110,7,121.0],[110,8,193.0],[110,9,93.0],[110,10,72.0],[110,11,429.0],[110,12,124.0],[110,13,193.0],[110,14,244.0],[110,15,208.0],[110,16,202.0],[110,17,266.0],[110,18,156.0],[110,19,142.0],[110,20,93.0],[110,21,232.0],[110,22,165.0],[110,23,107.0],[110,24,228.0],[110,25,115.0],[110,26,99.0],[110,27,141.0],[110,28,232.0],[110,29,88.0],[110,30,381.0],[110,31,117.0],[110,32,66.0],[110,33,64.0],[110,34,141.0],[110,35,90.0],[110,36,8.0],[110,37,223.0],[110,38,172.0],[110,39,175.0],[110,40,166.0],[110,41,115.0],[110,42,133.0],[110,43,63.0],[110,44,116.0],[110,45,85.0],[110,46,231.0],[110,47,241.0],[110,48,227.0],[110,49,40.0],[110,50,100.0],[110,51,156.0],[110,52,267.0],[110,53,75.0],[110,54,249.0],[110,55,209.0],[110,56,80.0],[110,57,216.0],[110,58,501.0],[110,59,198.0],[110,60,136.0],[110,61,245.0],[110,62,191.0],[110,63,184.0],[110,64,245.0],[110,65,277.0],[110,66,133.0],[110,67,172.0],[110,68,337.0],[110,69,100.0],[110,70,547.0],[111,0,16.0],[111,1,17.0],[111,2,13.0],[111,3,11.0],[111,4,14.0],[111,5,13.0],[111,6,16.0],[111,7,8.0],[111,8,12.0],[111,9,9.0],[111,10,10.0],[111,11,10.0],[111,12,7.0],[111,13,8.0],[111,14,17.0],[111,15,7.0],[111,16,7.0],[111,17,5.0],[111,18,14.0],[111,19,9.0],[111,20,5.0],[111,21,4.0],[111,22,27.0],[111,24,15.0],[111,25,7.0],[111,26,35.0],[111,27,29.0],[111,28,9.0],[111,29,2.0],[111,30,3.0],[111,31,12.0],[111,32,11.0],[111,33,2.0],[111,34,3.0],[111,35,2.0],[111,36,16.0],[111,37,4.0],[111,38,13.0],[111,39,1.0],[111,40,3.0],[111,41,10.0],[111,42,4.0],[111,43,21.0],[111,44,3.0],[111,45,2.0],[111,47,6.0],[111,48,4.0],[111,50,9.0],[111,51,10.0],[111,52,10.0],[111,55,1.0],[111,60,24.0],[111,61,15.0],[111,62,19.0],[111,63,32.0],[111,64,3.0],[111,65,2.0],[111,66,3.0],[111,67,6.0],[111,68,11.0],[111,69,46.0],[111,70,27.0],[112,0,3.0],[112,1,8.0],[112,2,1.0],[112,3,5.0],[112,5,1.0],[112,6,8.0],[112,7,2.0],[112,8,8.0],[112,9,6.0],[112,10,3.0],[112,11,7.0],[112,12,7.0],[112,13,4.0],[112,14,6.0],[112,15,9.0],[112,16,7.0],[112,17,11.0],[112,18,7.0],[112,19,10.0],[112,20,4.0],[112,21,6.0],[112,22,8.0],[112,23,6.0],[112,24,4.0],[112,25,3.0],[112,26,5.0],[112,27,6.0],[112,28,8.0],[112,29,5.0],[112,30,7.0],[112,31,6.0],[112,32,6.0],[112,33,8.0],[112,34,5.0],[112,35,4.0],[112,36,10.0],[112,37,3.0],[112,38,7.0],[112,39,2.0],[112,40,7.0],[112,41,6.0],[112,42,4.0],[112,43,4.0],[112,44,2.0],[112,45,2.0],[112,46,6.0],[112,47,3.0],[112,48,5.0],[112,49,10.0],[112,50,4.0],[112,51,4.0],[112,52,12.0],[112,53,5.0],[112,54,4.0],[112,55,6.0],[112,56,4.0],[112,57,5.0],[112,58,2.0],[112,59,5.0],[112,60,8.0],[112,61,4.0],[112,62,8.0],[112,63,4.0],[112,64,4.0],[112,65,4.0],[112,66,3.0],[112,67,3.0],[112,68,2.0],[112,69,1.0],[112,70,8.0],[113,0,133.0],[113,1,126.0],[113,2,172.0],[113,3,109.0],[113,4,161.0],[113,5,183.0],[113,6,251.0],[113,7,78.0],[113,8,146.0],[113,9,65.0],[113,10,49.0],[113,11,129.0],[113,12,64.0],[113,13,82.0],[113,14,87.0],[113,15,107.0],[113,16,66.0],[113,17,107.0],[113,18,64.0],[113,19,29.0],[113,20,133.0],[113,21,114.0],[113,22,128.0],[113,23,36.0],[113,24,166.0],[113,25,67.0],[113,26,106.0],[113,27,131.0],[113,28,47.0],[113,29,29.0],[113,30,64.0],[113,31,117.0],[113,32,64.0],[113,33,44.0],[113,34,38.0],[113,35,86.0],[113,36,35.0],[113,37,107.0],[113,38,91.0],[113,39,19.0],[113,40,17.0],[113,41,42.0],[113,42,85.0],[113,43,94.0],[113,44,68.0],[113,45,32.0],[113,46,237.0],[113,47,281.0],[113,48,118.0],[113,49,36.0],[113,50,122.0],[113,51,295.0],[113,52,340.0],[113,53,346.0],[113,54,493.0],[113,55,307.0],[113,56,571.0],[113,57,185.0],[113,58,218.0],[113,59,346.0],[113,60,153.0],[113,61,52.0],[113,62,146.0],[113,63,131.0],[113,64,101.0],[113,65,32.0],[113,66,95.0],[113,67,403.0],[113,68,338.0],[113,69,516.0],[113,70,155.0],[114,0,29.0],[114,1,10.0],[114,2,99.0],[114,3,27.0],[114,4,6.0],[114,5,24.0],[114,6,37.0],[114,7,47.0],[114,8,14.0],[114,9,96.0],[114,10,21.0],[114,11,22.0],[114,12,42.0],[114,13,36.0],[114,14,94.0],[114,15,34.0],[114,16,119.0],[114,17,8.0],[114,18,23.0],[114,19,6.0],[114,20,144.0],[114,21,7.0],[114,22,38.0],[114,23,34.0],[114,24,9.0],[114,25,131.0],[114,26,152.0],[114,27,39.0],[114,28,7.0],[114,29,23.0],[114,30,15.0],[114,31,59.0],[114,32,49.0],[114,33,108.0],[114,34,25.0],[114,35,50.0],[114,36,9.0],[114,37,50.0],[114,38,36.0],[114,39,29.0],[114,40,69.0],[114,41,25.0],[114,42,7.0],[114,43,34.0],[114,44,178.0],[114,45,122.0],[114,46,254.0],[114,47,44.0],[114,48,123.0],[114,49,19.0],[114,50,7.0],[114,51,22.0],[114,52,43.0],[114,53,16.0],[114,54,9.0],[114,55,22.0],[114,56,6.0],[114,57,4.0],[114,58,9.0],[114,59,12.0],[114,60,12.0],[114,61,18.0],[114,62,16.0],[114,63,10.0],[114,64,15.0],[114,65,8.0],[114,66,113.0],[114,67,1.0],[114,68,7.0],[114,69,14.0],[114,70,18.0],[115,0,2.0],[115,1,3.0],[115,2,3.0],[115,3,11.0],[115,4,20.0],[115,5,4.0],[115,6,4.0],[115,7,96.0],[115,8,8.0],[115,9,46.0],[115,10,3.0],[115,11,40.0],[115,12,93.0],[115,13,64.0],[115,14,2.0],[115,15,8.0],[115,16,9.0],[115,17,33.0],[115,18,8.0],[115,19,6.0],[115,20,17.0],[115,21,14.0],[115,22,13.0],[115,23,2.0],[115,24,2.0],[115,25,27.0],[115,26,77.0],[115,27,7.0],[115,28,4.0],[115,29,1.0],[115,30,3.0],[115,31,6.0],[115,32,2.0],[115,33,20.0],[115,34,40.0],[115,35,94.0],[115,36,25.0],[115,37,9.0],[115,38,87.0],[115,39,152.0],[115,40,39.0],[115,41,206.0],[115,42,2.0],[115,43,6.0],[115,44,67.0],[115,45,38.0],[115,46,2.0],[115,47,3.0],[115,48,218.0],[115,49,18.0],[115,50,3.0],[115,51,4.0],[115,52,21.0],[115,53,4.0],[115,54,5.0],[115,55,22.0],[115,56,5.0],[115,57,4.0],[115,58,1.0],[115,59,173.0],[115,60,20.0],[115,61,17.0],[115,62,14.0],[115,63,22.0],[115,64,187.0],[115,65,96.0],[115,66,54.0],[115,67,9.0],[115,68,2.0],[115,69,9.0],[115,70,90.0],[116,7,10.0],[116,8,16.0],[116,9,26.0],[116,10,55.0],[116,11,25.0],[116,12,38.0],[116,13,5.0],[116,14,23.0],[116,15,26.0],[116,16,2.0],[116,17,13.0],[116,18,52.0],[116,19,3.0],[116,20,47.0],[116,21,9.0],[116,22,58.0],[116,23,2.0],[116,24,1.0],[116,26,1.0],[116,31,2.0],[116,32,20.0],[116,33,27.0],[116,34,17.0],[116,35,22.0],[116,36,18.0],[116,38,15.0],[116,39,10.0],[116,40,31.0],[116,41,8.0],[116,42,27.0],[116,43,7.0],[116,44,15.0],[116,45,1.0],[116,46,9.0],[116,47,11.0],[116,49,5.0],[116,50,5.0],[116,51,12.0],[116,53,8.0],[116,54,10.0],[116,55,18.0],[116,56,15.0],[116,57,24.0],[116,58,26.0],[116,59,16.0],[116,60,1.0],[116,61,9.0],[116,62,22.0],[116,63,31.0],[116,64,12.0],[116,65,51.0],[116,66,8.0],[116,68,10.0],[116,69,8.0],[116,70,21.0],[117,0,1.0],[117,2,1.0],[117,8,1.0],[117,13,1.0],[117,15,1.0],[117,18,1.0],[117,22,3.0],[117,23,1.0],[117,37,1.0],[117,38,1.0],[117,40,1.0],[117,42,1.0],[117,43,1.0],[117,44,1.0],[117,51,1.0],[117,56,1.0],[117,57,2.0],[117,60,2.0],[117,62,2.0],[118,0,2.0],[118,1,3.0],[118,3,149.0],[118,4,36.0],[118,5,15.0],[118,6,77.0],[118,7,74.0],[118,8,1.0],[118,9,31.0],[118,10,53.0],[118,11,754.0],[118,12,57.0],[118,13,33.0],[118,14,44.0],[118,15,18.0],[118,16,29.0],[118,17,69.0],[118,18,90.0],[118,19,1.0],[118,20,4.0],[118,21,351.0],[118,23,125.0],[118,24,13.0],[118,25,17.0],[118,27,10.0],[118,28,249.0],[118,29,312.0],[118,30,5.0],[118,31,30.0],[118,33,71.0],[118,34,7.0],[118,35,6.0],[118,36,9.0],[118,37,40.0],[118,38,6.0],[118,39,6.0],[118,40,58.0],[118,41,2.0],[118,45,2.0],[118,46,7.0],[118,49,2.0],[118,51,1.0],[118,52,5.0],[118,53,118.0],[118,54,2.0],[118,55,1.0],[118,56,4.0],[118,59,11.0],[118,60,15.0],[118,61,3.0],[118,63,48.0],[118,64,255.0],[118,66,41.0],[118,67,2.0],[118,68,1.0],[118,69,15.0],[118,70,1.0],[119,0,28.0],[119,1,33.0],[119,2,21.0],[119,3,39.0],[119,4,25.0],[119,5,33.0],[119,6,93.0],[119,7,26.0],[119,8,36.0],[119,9,21.0],[119,10,37.0],[119,11,37.0],[119,12,27.0],[119,13,44.0],[119,14,26.0],[119,15,50.0],[119,16,34.0],[119,17,39.0],[119,18,47.0],[119,19,27.0],[119,20,19.0],[119,21,33.0],[119,22,40.0],[119,23,20.0],[119,24,88.0],[119,25,36.0],[119,26,29.0],[119,27,53.0],[119,28,53.0],[119,29,44.0],[119,30,121.0],[119,31,26.0],[119,32,28.0],[119,33,16.0],[119,34,23.0],[119,35,20.0],[119,36,32.0],[119,37,40.0],[119,38,21.0],[119,39,55.0],[119,40,35.0],[119,41,54.0],[119,42,34.0],[119,43,47.0],[119,44,49.0],[119,45,32.0],[119,46,15.0],[119,47,39.0],[119,48,39.0],[119,49,24.0],[119,50,55.0],[119,51,22.0],[119,52,186.0],[119,53,68.0],[119,54,106.0],[119,55,29.0],[119,56,73.0],[119,57,38.0],[119,58,43.0],[119,59,31.0],[119,60,55.0],[119,61,21.0],[119,62,39.0],[119,63,50.0],[119,64,17.0],[119,65,22.0],[119,66,25.0],[119,67,22.0],[119,68,18.0],[119,69,13.0],[119,70,51.0],[120,0,12.0],[120,1,14.0],[120,2,4.0],[120,3,12.0],[120,4,13.0],[120,5,13.0],[120,6,7.0],[120,7,14.0],[120,8,30.0],[120,9,30.0],[120,10,21.0],[120,11,14.0],[120,12,19.0],[120,13,27.0],[120,14,22.0],[120,15,26.0],[120,16,22.0],[120,17,14.0],[120,18,15.0],[120,19,17.0],[120,20,19.0],[120,21,22.0],[120,22,24.0],[120,23,14.0],[120,24,3.0],[120,25,3.0],[120,26,5.0],[120,27,13.0],[120,28,7.0],[120,29,5.0],[120,30,6.0],[120,31,7.0],[120,32,26.0],[120,33,26.0],[120,34,34.0],[120,35,24.0],[120,36,24.0],[120,37,22.0],[120,38,33.0],[120,39,28.0],[120,40,18.0],[120,41,16.0],[120,42,23.0],[120,43,17.0],[120,44,15.0],[120,45,13.0],[120,46,15.0],[120,47,21.0],[120,48,22.0],[120,49,27.0],[120,50,24.0],[120,51,30.0],[120,52,18.0],[120,53,27.0],[120,54,23.0],[120,55,20.0],[120,56,5.0],[120,57,4.0],[120,58,14.0],[120,59,13.0],[120,60,18.0],[120,61,19.0],[120,62,7.0],[120,63,17.0],[120,64,14.0],[120,65,8.0],[120,66,15.0],[120,67,9.0],[120,68,11.0],[120,69,5.0],[120,70,10.0],[121,0,1.0],[121,1,9.0],[121,2,4.0],[121,3,1.0],[121,4,14.0],[121,5,7.0],[121,7,22.0],[121,8,69.0],[121,9,12.0],[121,10,3.0],[121,11,22.0],[121,12,23.0],[121,13,11.0],[121,14,12.0],[121,15,17.0],[121,16,6.0],[121,17,26.0],[121,18,8.0],[121,19,37.0],[121,20,11.0],[121,21,6.0],[121,22,9.0],[121,23,28.0],[121,24,8.0],[121,25,3.0],[121,26,12.0],[121,27,8.0],[121,28,11.0],[121,29,2.0],[121,30,4.0],[121,31,6.0],[121,32,7.0],[121,33,12.0],[121,34,33.0],[121,35,49.0],[121,36,3.0],[121,37,6.0],[121,38,11.0],[121,39,4.0],[121,40,24.0],[121,41,28.0],[121,42,24.0],[121,43,7.0],[121,44,12.0],[121,45,39.0],[121,46,9.0],[121,47,5.0],[121,48,9.0],[121,49,15.0],[121,50,5.0],[121,51,24.0],[121,52,12.0],[121,53,21.0],[121,54,11.0],[121,55,9.0],[121,56,14.0],[121,57,3.0],[121,58,36.0],[121,59,27.0],[121,60,4.0],[121,61,8.0],[121,62,3.0],[121,63,4.0],[121,64,13.0],[121,66,5.0],[121,67,12.0],[121,68,8.0],[121,69,7.0],[121,70,1.0],[122,0,10.0],[122,1,16.0],[122,2,7.0],[122,3,16.0],[122,4,7.0],[122,5,19.0],[122,6,14.0],[122,7,4.0],[122,8,8.0],[122,9,1.0],[122,10,2.0],[122,11,9.0],[122,12,2.0],[122,13,7.0],[122,14,4.0],[122,15,11.0],[122,16,9.0],[122,17,13.0],[122,18,17.0],[122,19,17.0],[122,20,15.0],[122,21,24.0],[122,22,10.0],[122,23,12.0],[122,24,10.0],[122,25,20.0],[122,26,13.0],[122,27,6.0],[122,28,3.0],[122,29,21.0],[122,30,9.0],[122,31,7.0],[122,32,3.0],[122,33,2.0],[122,34,6.0],[122,35,5.0],[122,36,8.0],[122,37,10.0],[122,38,5.0],[122,39,2.0],[122,40,2.0],[122,41,2.0],[122,42,22.0],[122,43,14.0],[122,44,13.0],[122,45,9.0],[122,47,6.0],[122,50,10.0],[122,51,5.0],[122,52,16.0],[122,53,31.0],[122,54,10.0],[122,55,2.0],[122,57,27.0],[122,58,5.0],[122,59,9.0],[122,60,6.0],[122,61,23.0],[122,62,11.0],[122,63,12.0],[122,64,12.0],[122,66,11.0],[122,67,4.0],[122,68,9.0],[122,69,24.0],[122,70,6.0],[123,0,11.0],[123,1,15.0],[123,3,19.0],[123,4,9.0],[123,5,5.0],[123,6,13.0],[123,8,6.0],[123,9,4.0],[123,10,2.0],[123,11,6.0],[123,12,4.0],[123,13,17.0],[123,14,8.0],[123,15,19.0],[123,16,13.0],[123,17,9.0],[123,18,6.0],[123,19,17.0],[123,20,8.0],[123,21,21.0],[123,22,4.0],[123,23,37.0],[123,24,13.0],[123,25,37.0],[123,26,6.0],[123,27,1.0],[123,28,18.0],[123,29,15.0],[123,30,12.0],[123,31,2.0],[123,32,1.0],[123,33,1.0],[123,34,1.0],[123,36,12.0],[123,37,22.0],[123,38,7.0],[123,39,2.0],[123,40,2.0],[123,41,1.0],[123,42,2.0],[123,43,19.0],[123,44,7.0],[123,45,10.0],[123,47,1.0],[123,49,1.0],[123,50,2.0],[123,51,3.0],[123,52,8.0],[123,53,16.0],[123,54,3.0],[123,57,3.0],[123,59,1.0],[123,61,13.0],[123,62,7.0],[123,63,9.0],[123,64,9.0],[123,65,1.0],[123,66,3.0],[123,67,4.0],[123,68,2.0],[123,69,12.0],[124,0,8.0],[124,1,9.0],[124,2,8.0],[124,3,8.0],[124,4,4.0],[124,5,3.0],[124,6,5.0],[124,7,12.0],[124,8,53.0],[124,9,35.0],[124,10,33.0],[124,11,51.0],[124,12,42.0],[124,13,54.0],[124,14,56.0],[124,15,41.0],[124,16,31.0],[124,17,39.0],[124,18,35.0],[124,19,29.0],[124,20,26.0],[124,21,25.0],[124,22,19.0],[124,23,24.0],[124,24,15.0],[124,25,9.0],[124,26,9.0],[124,27,9.0],[124,28,16.0],[124,29,12.0],[124,30,10.0],[124,31,10.0],[124,32,12.0],[124,33,16.0],[124,34,18.0],[124,35,11.0],[124,36,15.0],[124,37,11.0],[124,38,14.0],[124,39,14.0],[124,40,15.0],[124,41,10.0],[124,42,19.0],[124,43,8.0],[124,44,9.0],[124,45,8.0],[124,46,11.0],[124,47,14.0],[124,48,2.0],[124,49,5.0],[124,50,3.0],[124,52,1.0],[124,53,2.0],[124,55,1.0],[124,56,1.0],[124,57,4.0],[124,58,4.0],[124,60,2.0],[124,61,1.0],[124,62,1.0],[124,63,2.0],[124,64,2.0],[124,65,4.0],[124,66,4.0],[124,67,5.0],[124,69,2.0],[124,70,3.0],[125,0,408.0],[125,1,430.0],[125,2,272.0],[125,3,358.0],[125,4,387.0],[125,5,360.0],[125,6,400.0],[125,7,287.0],[125,8,521.0],[125,9,586.0],[125,10,536.0],[125,11,431.0],[125,12,313.0],[125,13,481.0],[125,14,575.0],[125,15,786.0],[125,16,383.0],[125,17,911.0],[125,18,163.0],[125,19,553.0],[125,20,139.0],[125,21,553.0],[125,22,310.0],[125,23,1083.0],[125,24,635.0],[125,25,563.0],[125,26,201.0],[125,27,75.0],[125,28,628.0],[125,29,358.0],[125,30,375.0],[125,31,160.0],[125,32,280.0],[125,33,93.0],[125,34,217.0],[125,35,102.0],[125,36,734.0],[125,37,853.0],[125,38,391.0],[125,39,202.0],[125,40,117.0],[125,41,38.0],[125,42,201.0],[125,43,444.0],[125,44,63.0],[125,45,356.0],[125,46,147.0],[125,47,185.0],[125,48,79.0],[125,49,107.0],[125,50,53.0],[125,51,97.0],[125,52,190.0],[125,53,232.0],[125,54,143.0],[125,55,33.0],[125,56,133.0],[125,57,183.0],[125,58,239.0],[125,59,227.0],[125,60,144.0],[125,61,614.0],[125,62,401.0],[125,63,454.0],[125,64,348.0],[125,65,523.0],[125,66,148.0],[125,67,153.0],[125,68,143.0],[125,69,246.0],[125,70,148.0],[126,0,36.0],[126,1,50.0],[126,2,75.0],[126,3,64.0],[126,4,91.0],[126,5,27.0],[126,6,114.0],[126,7,42.0],[126,8,26.0],[126,9,10.0],[126,10,40.0],[126,11,64.0],[126,12,31.0],[126,13,57.0],[126,14,72.0],[126,15,80.0],[126,16,81.0],[126,17,61.0],[126,18,57.0],[126,19,103.0],[126,20,4.0],[126,21,147.0],[126,22,42.0],[126,23,1.0],[126,24,105.0],[126,25,152.0],[126,26,36.0],[126,27,18.0],[126,28,115.0],[126,29,84.0],[126,30,128.0],[126,31,35.0],[126,32,3.0],[126,33,38.0],[126,34,12.0],[126,35,11.0],[126,36,69.0],[126,37,90.0],[126,38,40.0],[126,39,28.0],[126,40,37.0],[126,41,21.0],[126,42,3.0],[126,43,73.0],[126,44,60.0],[126,45,1.0],[126,46,85.0],[126,47,1.0],[126,48,13.0],[126,49,3.0],[126,50,1.0],[126,52,41.0],[126,53,1.0],[126,55,1.0],[126,57,2.0],[126,59,3.0],[126,60,51.0],[126,61,1.0],[126,62,1.0],[126,64,38.0],[126,65,46.0],[126,66,12.0],[126,68,1.0],[126,69,48.0],[126,70,55.0],[127,0,6.0],[127,1,29.0],[127,2,19.0],[127,3,10.0],[127,4,27.0],[127,5,7.0],[127,6,4.0],[127,7,4.0],[127,8,3.0],[127,10,24.0],[127,11,1.0],[127,12,7.0],[127,13,3.0],[127,15,8.0],[127,16,3.0],[127,17,7.0],[127,18,9.0],[127,19,10.0],[127,20,3.0],[127,21,23.0],[127,22,6.0],[127,23,8.0],[127,24,8.0],[127,25,5.0],[127,26,3.0],[127,27,6.0],[127,28,11.0],[127,29,16.0],[127,30,1.0],[127,31,2.0],[127,32,2.0],[127,33,3.0],[127,35,1.0],[127,36,2.0],[127,37,8.0],[127,39,3.0],[127,40,2.0],[127,41,8.0],[127,42,11.0],[127,43,12.0],[127,44,2.0],[127,45,2.0],[127,46,5.0],[127,47,2.0],[127,48,8.0],[127,49,7.0],[127,50,6.0],[127,51,6.0],[127,52,6.0],[127,53,2.0],[127,54,2.0],[127,56,3.0],[127,57,3.0],[127,58,6.0],[127,59,2.0],[127,60,3.0],[127,61,2.0],[127,62,2.0],[127,63,2.0],[127,64,3.0],[127,65,4.0],[127,66,14.0],[127,67,23.0],[127,68,8.0],[127,69,1.0],[127,70,7.0],[128,0,1.0],[128,2,2.0],[128,3,3.0],[128,4,1.0],[128,8,2.0],[128,9,1.0],[128,10,2.0],[128,12,3.0],[128,13,3.0],[128,14,3.0],[128,17,2.0],[128,18,4.0],[128,19,2.0],[128,20,2.0],[128,21,1.0],[128,22,1.0],[128,23,1.0],[128,26,1.0],[128,27,1.0],[128,28,1.0],[128,29,2.0],[128,33,1.0],[128,35,1.0],[128,37,3.0],[128,40,2.0],[128,43,2.0],[128,44,2.0],[128,45,1.0],[128,46,1.0],[128,49,1.0],[128,52,1.0],[128,53,1.0],[128,56,2.0],[128,57,3.0],[128,62,2.0],[128,63,1.0],[128,66,1.0],[128,68,2.0],[128,69,1.0],[128,70,2.0],[129,0,19.0],[129,1,21.0],[129,2,17.0],[129,3,4.0],[129,4,75.0],[129,5,28.0],[129,6,36.0],[129,7,8.0],[129,8,67.0],[129,9,16.0],[129,10,149.0],[129,11,48.0],[129,12,68.0],[129,13,49.0],[129,14,44.0],[129,15,43.0],[129,16,47.0],[129,17,29.0],[129,18,60.0],[129,19,123.0],[129,20,173.0],[129,21,75.0],[129,22,202.0],[129,23,135.0],[129,24,60.0],[129,25,67.0],[129,26,60.0],[129,27,108.0],[129,28,43.0],[129,29,100.0],[129,30,31.0],[129,31,30.0],[129,32,84.0],[129,33,170.0],[129,34,118.0],[129,35,79.0],[129,36,46.0],[129,37,75.0],[129,38,37.0],[129,39,65.0],[129,40,21.0],[129,41,56.0],[129,42,218.0],[129,43,57.0],[129,44,198.0],[129,45,66.0],[129,46,297.0],[129,47,172.0],[129,48,422.0],[129,49,417.0],[129,50,290.0],[129,51,480.0],[129,52,135.0],[129,53,144.0],[129,54,302.0],[129,55,554.0],[129,56,147.0],[129,57,171.0],[129,58,831.0],[129,59,234.0],[129,60,15.0],[129,61,105.0],[129,62,34.0],[129,63,101.0],[129,64,61.0],[129,65,57.0],[129,66,339.0],[129,67,286.0],[129,68,147.0],[129,69,143.0],[129,70,52.0],[130,0,3.0],[130,1,4.0],[130,2,2.0],[130,3,3.0],[130,4,3.0],[130,5,1.0],[130,6,3.0],[130,7,3.0],[130,8,1.0],[130,9,8.0],[130,10,3.0],[130,11,1.0],[130,12,5.0],[130,13,6.0],[130,14,3.0],[130,15,5.0],[130,16,5.0],[130,17,4.0],[130,18,5.0],[130,19,3.0],[130,20,5.0],[130,21,6.0],[130,22,4.0],[130,23,4.0],[130,24,1.0],[130,25,2.0],[130,26,3.0],[130,27,3.0],[130,28,8.0],[130,29,6.0],[130,30,1.0],[130,31,3.0],[130,32,7.0],[130,33,3.0],[130,34,4.0],[130,35,3.0],[130,36,2.0],[130,38,2.0],[130,39,1.0],[130,40,3.0],[130,41,7.0],[130,42,4.0],[130,43,4.0],[130,44,4.0],[130,45,2.0],[130,46,3.0],[130,47,3.0],[130,48,1.0],[130,49,1.0],[130,50,1.0],[130,51,1.0],[130,52,5.0],[130,53,3.0],[130,54,4.0],[130,56,5.0],[130,57,4.0],[130,58,3.0],[130,59,2.0],[130,60,5.0],[130,61,4.0],[130,62,6.0],[130,63,4.0],[130,64,1.0],[130,65,2.0],[130,66,1.0],[131,1,1.0],[131,2,2.0],[131,4,2.0],[131,5,1.0],[131,7,3.0],[131,8,3.0],[131,10,1.0],[131,11,3.0],[131,12,1.0],[131,14,2.0],[131,16,3.0],[131,18,1.0],[131,19,2.0],[131,21,1.0],[131,22,1.0],[131,27,2.0],[131,28,1.0],[131,30,1.0],[131,32,4.0],[131,33,2.0],[131,36,3.0],[131,37,2.0],[131,39,2.0],[131,40,2.0],[131,42,3.0],[131,43,3.0],[131,44,1.0],[131,46,3.0],[131,47,1.0],[131,48,1.0],[131,49,1.0],[131,50,1.0],[131,54,2.0],[131,55,2.0],[131,58,4.0],[131,59,1.0],[131,60,1.0],[131,61,2.0],[131,64,1.0],[131,66,3.0],[131,69,1.0],[131,70,1.0],[132,0,52.0],[132,1,99.0],[132,2,31.0],[132,3,42.0],[132,4,80.0],[132,5,61.0],[132,6,48.0],[132,7,46.0],[132,8,62.0],[132,9,30.0],[132,10,45.0],[132,11,43.0],[132,12,79.0],[132,13,37.0],[132,14,35.0],[132,15,39.0],[132,16,74.0],[132,17,34.0],[132,18,44.0],[132,19,44.0],[132,20,44.0],[132,21,143.0],[132,22,61.0],[132,23,119.0],[132,24,57.0],[132,25,58.0],[132,26,10.0],[132,27,44.0],[132,28,67.0],[132,29,36.0],[132,30,45.0],[132,31,18.0],[132,32,105.0],[132,33,238.0],[132,34,113.0],[132,35,146.0],[132,36,87.0],[132,37,36.0],[132,38,38.0],[132,39,39.0],[132,40,42.0],[132,41,23.0],[132,42,28.0],[132,43,55.0],[132,44,51.0],[132,45,60.0],[132,46,58.0],[132,47,42.0],[132,48,98.0],[132,49,125.0],[132,50,73.0],[132,51,89.0],[132,52,79.0],[132,53,80.0],[132,54,45.0],[132,55,39.0],[132,56,46.0],[132,57,62.0],[132,58,46.0],[132,59,30.0],[132,60,27.0],[132,61,29.0],[132,62,21.0],[132,63,20.0],[132,64,22.0],[132,65,25.0],[132,66,32.0],[132,67,18.0],[132,68,34.0],[132,69,20.0],[132,70,28.0],[133,0,48.0],[133,1,19.0],[133,2,57.0],[133,3,28.0],[133,4,38.0],[133,5,36.0],[133,6,17.0],[133,7,13.0],[133,8,12.0],[133,9,11.0],[133,10,20.0],[133,11,11.0],[133,12,6.0],[133,13,18.0],[133,14,25.0],[133,15,33.0],[133,16,33.0],[133,17,16.0],[133,18,64.0],[133,19,11.0],[133,20,30.0],[133,21,39.0],[133,22,30.0],[133,23,12.0],[133,24,65.0],[133,25,29.0],[133,26,30.0],[133,27,33.0],[133,28,35.0],[133,29,41.0],[133,30,22.0],[133,31,38.0],[133,32,38.0],[133,33,31.0],[133,34,19.0],[133,35,15.0],[133,36,17.0],[133,37,24.0],[133,38,12.0],[133,39,4.0],[133,40,8.0],[133,41,20.0],[133,42,15.0],[133,43,31.0],[133,44,57.0],[133,45,25.0],[133,46,53.0],[133,47,64.0],[133,48,27.0],[133,49,33.0],[133,50,32.0],[133,51,36.0],[133,52,26.0],[133,53,9.0],[133,54,43.0],[133,55,4.0],[133,56,55.0],[133,57,28.0],[133,58,42.0],[133,59,28.0],[133,60,21.0],[133,61,9.0],[133,62,12.0],[133,63,10.0],[133,64,10.0],[133,65,14.0],[133,66,22.0],[133,67,20.0],[133,68,43.0],[133,69,15.0],[133,70,17.0],[134,0,22.0],[134,1,20.0],[134,2,125.0],[134,3,20.0],[134,4,40.0],[134,5,2.0],[134,6,11.0],[134,7,336.0],[134,8,271.0],[134,9,126.0],[134,10,256.0],[134,11,123.0],[134,12,195.0],[134,13,93.0],[134,14,295.0],[134,15,155.0],[134,16,203.0],[134,17,199.0],[134,18,40.0],[134,19,9.0],[134,20,16.0],[134,21,119.0],[134,22,129.0],[134,23,19.0],[134,24,12.0],[134,25,24.0],[134,26,86.0],[134,27,14.0],[134,28,35.0],[134,29,19.0],[134,30,10.0],[134,31,68.0],[134,32,277.0],[134,33,369.0],[134,34,301.0],[134,35,85.0],[134,36,72.0],[134,37,132.0],[134,38,175.0],[134,39,520.0],[134,40,88.0],[134,41,28.0],[134,42,26.0],[134,43,55.0],[134,44,36.0],[134,45,83.0],[134,46,37.0],[134,47,31.0],[134,48,26.0],[134,49,72.0],[134,50,25.0],[134,51,24.0],[134,52,33.0],[134,53,72.0],[134,54,66.0],[134,55,731.0],[134,56,86.0],[134,57,347.0],[134,58,214.0],[134,59,208.0],[134,60,81.0],[134,61,204.0],[134,62,228.0],[134,63,174.0],[134,64,239.0],[134,65,438.0],[134,66,163.0],[134,67,37.0],[134,68,9.0],[134,69,13.0],[134,70,6.0],[135,0,28.0],[135,1,28.0],[135,2,42.0],[135,3,54.0],[135,4,50.0],[135,5,67.0],[135,6,59.0],[135,7,30.0],[135,8,7.0],[135,9,17.0],[135,10,40.0],[135,11,11.0],[135,12,73.0],[135,13,80.0],[135,14,40.0],[135,15,44.0],[135,16,118.0],[135,17,23.0],[135,18,46.0],[135,19,19.0],[135,20,44.0],[135,21,22.0],[135,22,226.0],[135,23,115.0],[135,24,34.0],[135,25,85.0],[135,26,27.0],[135,27,17.0],[135,28,26.0],[135,29,106.0],[135,30,29.0],[135,31,14.0],[135,32,98.0],[135,33,22.0],[135,34,16.0],[135,35,12.0],[135,36,105.0],[135,37,86.0],[135,38,53.0],[135,39,86.0],[135,40,78.0],[135,41,16.0],[135,42,314.0],[135,43,3.0],[135,44,86.0],[135,45,60.0],[135,46,54.0],[135,47,28.0],[135,48,54.0],[135,49,55.0],[135,50,143.0],[135,51,129.0],[135,52,126.0],[135,53,6.0],[135,54,6.0],[135,55,27.0],[135,56,25.0],[135,57,28.0],[135,58,74.0],[135,59,23.0],[135,60,66.0],[135,61,240.0],[135,62,21.0],[135,63,94.0],[135,64,76.0],[135,65,6.0],[135,66,27.0],[135,67,59.0],[135,68,32.0],[135,69,30.0],[135,70,226.0],[136,8,1.0],[136,16,1.0],[136,18,4.0],[136,21,1.0],[136,33,1.0],[136,34,1.0],[136,39,2.0],[136,45,2.0],[136,46,1.0],[136,56,2.0],[136,57,2.0],[136,62,1.0],[136,64,1.0],[136,65,1.0],[136,69,1.0],[137,0,1.0],[137,1,1.0],[137,2,1.0],[137,3,3.0],[137,4,3.0],[137,6,1.0],[137,7,3.0],[137,8,4.0],[137,9,1.0],[137,10,1.0],[137,12,2.0],[137,13,5.0],[137,14,1.0],[137,15,1.0],[137,16,1.0],[137,17,3.0],[137,18,1.0],[137,19,3.0],[137,20,3.0],[137,21,3.0],[137,22,1.0],[137,23,1.0],[137,24,2.0],[137,25,2.0],[137,26,3.0],[137,27,1.0],[137,28,4.0],[137,29,1.0],[137,30,4.0],[137,31,3.0],[137,33,2.0],[137,34,1.0],[137,35,1.0],[137,36,1.0],[137,37,3.0],[137,40,2.0],[137,41,1.0],[137,42,3.0],[137,43,2.0],[137,44,6.0],[137,45,2.0],[137,46,1.0],[137,47,4.0],[137,48,2.0],[137,49,3.0],[137,50,1.0],[137,51,1.0],[137,52,2.0],[137,53,2.0],[137,54,1.0],[137,55,1.0],[137,56,1.0],[137,57,2.0],[137,58,1.0],[137,59,1.0],[137,62,7.0],[137,63,2.0],[137,65,1.0],[137,66,1.0],[137,67,1.0],[137,69,2.0],[137,70,2.0],[138,0,9.0],[138,1,6.0],[138,2,2.0],[138,3,15.0],[138,4,5.0],[138,5,5.0],[138,6,26.0],[138,7,3.0],[138,8,7.0],[138,9,6.0],[138,10,5.0],[138,11,4.0],[138,12,24.0],[138,13,21.0],[138,14,3.0],[138,15,9.0],[138,16,14.0],[138,17,7.0],[138,18,12.0],[138,19,15.0],[138,20,24.0],[138,21,12.0],[138,22,8.0],[138,23,12.0],[138,24,13.0],[138,25,68.0],[138,26,2.0],[138,27,5.0],[138,28,7.0],[138,29,4.0],[138,30,13.0],[138,31,10.0],[138,32,8.0],[138,33,11.0],[138,34,15.0],[138,35,25.0],[138,36,18.0],[138,37,5.0],[138,38,32.0],[138,39,3.0],[138,40,24.0],[138,41,19.0],[138,42,33.0],[138,43,13.0],[138,44,30.0],[138,45,33.0],[138,46,14.0],[138,47,14.0],[138,48,1.0],[138,49,15.0],[138,50,4.0],[138,51,5.0],[138,52,21.0],[138,53,10.0],[138,55,3.0],[138,56,1.0],[138,57,8.0],[138,58,2.0],[138,59,2.0],[138,60,11.0],[138,61,7.0],[138,62,2.0],[138,63,1.0],[138,64,3.0],[138,65,9.0],[138,66,23.0],[138,67,21.0],[138,68,11.0],[138,69,6.0],[138,70,14.0],[139,0,7.0],[139,2,5.0],[139,3,7.0],[139,4,8.0],[139,5,8.0],[139,6,15.0],[139,7,12.0],[139,8,5.0],[139,9,7.0],[139,10,4.0],[139,11,8.0],[139,12,7.0],[139,13,4.0],[139,14,6.0],[139,15,3.0],[139,16,17.0],[139,17,2.0],[139,18,3.0],[139,19,9.0],[139,20,3.0],[139,21,4.0],[139,22,4.0],[139,23,6.0],[139,24,3.0],[139,25,8.0],[139,26,1.0],[139,27,13.0],[139,28,12.0],[139,29,3.0],[139,30,7.0],[139,31,8.0],[139,32,15.0],[139,33,34.0],[139,34,31.0],[139,35,19.0],[139,36,40.0],[139,37,5.0],[139,38,11.0],[139,39,56.0],[139,40,10.0],[139,41,41.0],[139,42,7.0],[139,43,8.0],[139,44,9.0],[139,45,8.0],[139,46,67.0],[139,47,32.0],[139,48,90.0],[139,49,8.0],[139,50,13.0],[139,51,114.0],[139,52,7.0],[139,53,77.0],[139,54,26.0],[139,55,93.0],[139,56,10.0],[139,57,15.0],[139,58,15.0],[139,59,20.0],[139,60,32.0],[139,61,2.0],[139,62,33.0],[139,63,25.0],[139,64,34.0],[139,65,13.0],[139,66,28.0],[139,67,4.0],[139,68,5.0],[139,69,6.0],[139,70,11.0],[140,0,79.0],[140,1,33.0],[140,2,39.0],[140,3,216.0],[140,4,119.0],[140,5,118.0],[140,6,104.0],[140,7,131.0],[140,8,74.0],[140,9,13.0],[140,10,64.0],[140,11,13.0],[140,12,160.0],[140,13,63.0],[140,14,46.0],[140,15,63.0],[140,16,51.0],[140,17,76.0],[140,18,71.0],[140,19,96.0],[140,20,32.0],[140,21,56.0],[140,22,18.0],[140,23,16.0],[140,24,32.0],[140,25,80.0],[140,26,27.0],[140,27,61.0],[140,28,171.0],[140,29,185.0],[140,30,35.0],[140,31,33.0],[140,32,148.0],[140,33,42.0],[140,34,50.0],[140,35,82.0],[140,36,96.0],[140,37,56.0],[140,38,55.0],[140,39,192.0],[140,40,83.0],[140,41,118.0],[140,42,19.0],[140,43,83.0],[140,44,27.0],[140,45,53.0],[140,46,29.0],[140,47,18.0],[140,48,17.0],[140,49,20.0],[140,50,35.0],[140,51,12.0],[140,52,23.0],[140,53,31.0],[140,54,7.0],[140,55,40.0],[140,56,8.0],[140,57,7.0],[140,58,10.0],[140,59,30.0],[140,60,14.0],[140,61,42.0],[140,62,38.0],[140,63,22.0],[140,64,86.0],[140,65,75.0],[140,66,75.0],[140,67,37.0],[140,68,11.0],[140,69,49.0],[140,70,19.0],[141,0,30.0],[141,1,17.0],[141,2,22.0],[141,3,15.0],[141,4,21.0],[141,5,9.0],[141,6,24.0],[141,7,29.0],[141,8,20.0],[141,9,13.0],[141,10,17.0],[141,11,10.0],[141,12,23.0],[141,13,13.0],[141,14,24.0],[141,15,29.0],[141,16,59.0],[141,17,15.0],[141,18,23.0],[141,19,28.0],[141,20,20.0],[141,21,14.0],[141,22,37.0],[141,23,39.0],[141,24,34.0],[141,25,10.0],[141,26,16.0],[141,27,15.0],[141,28,27.0],[141,29,10.0],[141,30,19.0],[141,31,21.0],[141,32,16.0],[141,33,15.0],[141,34,14.0],[141,35,10.0],[141,36,12.0],[141,37,6.0],[141,38,24.0],[141,39,44.0],[141,40,31.0],[141,41,12.0],[141,42,16.0],[141,43,18.0],[141,44,17.0],[141,45,8.0],[141,46,20.0],[141,47,26.0],[141,48,24.0],[141,49,13.0],[141,50,14.0],[141,51,19.0],[141,52,23.0],[141,53,9.0],[141,54,19.0],[141,55,23.0],[141,56,18.0],[141,57,15.0],[141,58,14.0],[141,59,13.0],[141,60,15.0],[141,61,3.0],[141,62,19.0],[141,63,15.0],[141,64,15.0],[141,65,4.0],[141,66,15.0],[141,67,13.0],[141,68,11.0],[141,69,3.0],[141,70,15.0],[142,0,5.0],[142,1,9.0],[142,2,4.0],[142,3,2.0],[142,4,7.0],[142,5,4.0],[142,6,5.0],[142,7,6.0],[142,8,8.0],[142,9,5.0],[142,10,6.0],[142,11,12.0],[142,12,7.0],[142,13,8.0],[142,14,12.0],[142,15,10.0],[142,16,10.0],[142,17,9.0],[142,18,10.0],[142,19,7.0],[142,20,3.0],[142,21,5.0],[142,22,10.0],[142,23,5.0],[142,25,1.0],[142,27,3.0],[142,29,1.0],[142,31,2.0],[142,32,11.0],[142,33,2.0],[142,34,3.0],[142,35,1.0],[142,36,2.0],[142,37,9.0],[142,38,6.0],[142,39,5.0],[142,40,1.0],[142,42,1.0],[142,43,2.0],[142,45,2.0],[142,46,1.0],[142,47,1.0],[142,49,1.0],[142,50,1.0],[142,51,3.0],[142,52,1.0],[142,53,1.0],[142,54,1.0],[142,56,1.0],[142,59,1.0],[142,61,3.0],[142,62,2.0],[142,63,2.0],[142,64,3.0],[142,65,1.0],[142,66,1.0],[142,67,3.0],[142,68,5.0],[142,69,1.0],[143,0,13.0],[143,1,5.0],[143,2,3.0],[143,3,11.0],[143,4,4.0],[143,5,6.0],[143,6,6.0],[143,7,6.0],[143,8,16.0],[143,9,3.0],[143,10,1.0],[143,11,5.0],[143,12,4.0],[143,13,5.0],[143,14,18.0],[143,15,7.0],[143,16,8.0],[143,18,24.0],[143,19,21.0],[143,20,11.0],[143,21,3.0],[143,22,11.0],[143,23,4.0],[143,24,3.0],[143,25,11.0],[143,26,6.0],[143,27,2.0],[143,28,2.0],[143,29,2.0],[143,30,1.0],[143,31,3.0],[143,32,1.0],[143,33,1.0],[143,34,2.0],[143,35,1.0],[143,36,4.0],[143,37,5.0],[143,38,2.0],[143,40,3.0],[143,41,3.0],[143,42,6.0],[143,43,34.0],[143,44,3.0],[143,45,8.0],[143,47,2.0],[143,50,12.0],[143,51,5.0],[143,52,8.0],[143,53,23.0],[143,54,5.0],[143,55,1.0],[143,58,3.0],[143,59,3.0],[143,60,6.0],[143,61,21.0],[143,62,18.0],[143,63,13.0],[143,64,25.0],[143,65,3.0],[143,66,2.0],[143,67,10.0],[143,68,15.0],[143,69,27.0],[143,70,7.0],[144,0,8.0],[144,1,11.0],[144,2,5.0],[144,3,7.0],[144,4,12.0],[144,5,12.0],[144,6,128.0],[144,7,74.0],[144,8,31.0],[144,9,73.0],[144,10,134.0],[144,11,85.0],[144,12,35.0],[144,13,46.0],[144,14,75.0],[144,15,125.0],[144,16,22.0],[144,17,145.0],[144,18,24.0],[144,19,27.0],[144,20,69.0],[144,21,71.0],[144,22,210.0],[144,23,14.0],[144,24,58.0],[144,25,18.0],[144,26,18.0],[144,27,18.0],[144,28,14.0],[144,29,17.0],[144,30,152.0],[144,31,22.0],[144,32,48.0],[144,33,31.0],[144,34,23.0],[144,35,20.0],[144,36,89.0],[144,37,97.0],[144,38,47.0],[144,39,173.0],[144,40,30.0],[144,41,19.0],[144,42,10.0],[144,43,19.0],[144,44,22.0],[144,45,25.0],[144,46,15.0],[144,47,116.0],[144,48,32.0],[144,49,18.0],[144,50,17.0],[144,51,34.0],[144,52,408.0],[144,53,95.0],[144,54,67.0],[144,55,7.0],[144,56,30.0],[144,57,116.0],[144,58,36.0],[144,59,50.0],[144,60,138.0],[144,61,52.0],[144,62,125.0],[144,63,164.0],[144,64,93.0],[144,65,152.0],[144,66,9.0],[144,67,11.0],[144,68,12.0],[144,69,9.0],[144,70,19.0],[145,0,124.0],[145,1,35.0],[145,2,16.0],[145,3,25.0],[145,4,115.0],[145,5,187.0],[145,6,75.0],[145,7,37.0],[145,8,37.0],[145,9,14.0],[145,10,40.0],[145,11,26.0],[145,12,30.0],[145,13,39.0],[145,14,54.0],[145,15,44.0],[145,16,63.0],[145,17,66.0],[145,18,53.0],[145,19,40.0],[145,20,84.0],[145,21,54.0],[145,22,105.0],[145,23,84.0],[145,24,160.0],[145,25,55.0],[145,26,4.0],[145,27,50.0],[145,28,140.0],[145,29,110.0],[145,30,14.0],[145,31,15.0],[145,32,22.0],[145,33,17.0],[145,34,205.0],[145,35,20.0],[145,36,91.0],[145,37,121.0],[145,38,27.0],[145,39,89.0],[145,40,12.0],[145,41,83.0],[145,42,291.0],[145,43,135.0],[145,44,42.0],[145,45,160.0],[145,46,169.0],[145,47,1074.0],[145,48,142.0],[145,49,32.0],[145,50,88.0],[145,51,332.0],[145,52,149.0],[145,53,90.0],[145,54,264.0],[145,55,231.0],[145,56,458.0],[145,57,64.0],[145,58,14.0],[145,59,288.0],[145,60,272.0],[145,61,26.0],[145,62,163.0],[145,63,494.0],[145,64,45.0],[145,65,178.0],[145,66,102.0],[145,67,397.0],[145,68,426.0],[145,69,66.0],[145,70,17.0],[146,0,76.0],[146,1,111.0],[146,2,4.0],[146,3,79.0],[146,4,135.0],[146,5,55.0],[146,6,125.0],[146,7,75.0],[146,8,36.0],[146,9,43.0],[146,10,88.0],[146,11,62.0],[146,12,93.0],[146,13,102.0],[146,14,107.0],[146,15,120.0],[146,16,75.0],[146,17,130.0],[146,18,77.0],[146,19,108.0],[146,20,32.0],[146,21,237.0],[146,22,80.0],[146,23,128.0],[146,24,156.0],[146,25,138.0],[146,26,33.0],[146,27,99.0],[146,28,274.0],[146,29,372.0],[146,30,145.0],[146,31,70.0],[146,32,63.0],[146,33,63.0],[146,34,185.0],[146,35,54.0],[146,36,120.0],[146,37,113.0],[146,38,76.0],[146,39,227.0],[146,40,40.0],[146,41,105.0],[146,42,79.0],[146,43,207.0],[146,44,77.0],[146,45,102.0],[146,46,89.0],[146,47,28.0],[146,48,7.0],[146,49,38.0],[146,50,58.0],[146,51,48.0],[146,52,8.0],[146,53,10.0],[146,54,4.0],[146,55,5.0],[146,56,6.0],[146,57,10.0],[146,58,7.0],[146,59,12.0],[146,60,37.0],[146,61,55.0],[146,62,60.0],[146,63,59.0],[146,64,66.0],[146,65,71.0],[146,66,19.0],[146,67,81.0],[146,68,17.0],[146,69,23.0],[146,70,70.0],[147,0,3.0],[147,1,2.0],[147,2,1.0],[147,4,5.0],[147,5,7.0],[147,6,7.0],[147,7,1.0],[147,18,1.0],[147,19,1.0],[147,20,2.0],[147,22,1.0],[147,25,1.0],[147,26,1.0],[147,27,3.0],[147,30,3.0],[147,43,1.0],[147,45,1.0],[147,46,4.0],[147,47,3.0],[147,48,2.0],[147,49,1.0],[147,51,2.0],[147,52,1.0],[147,54,1.0],[147,67,3.0],[147,70,1.0],[148,0,8.0],[148,1,9.0],[148,2,32.0],[148,3,10.0],[148,4,8.0],[148,5,8.0],[148,6,7.0],[148,7,10.0],[148,8,12.0],[148,9,42.0],[148,10,5.0],[148,11,16.0],[148,12,9.0],[148,13,23.0],[148,14,12.0],[148,15,5.0],[148,16,10.0],[148,17,6.0],[148,18,10.0],[148,19,14.0],[148,20,20.0],[148,21,9.0],[148,22,13.0],[148,23,5.0],[148,24,7.0],[148,25,20.0],[148,26,8.0],[148,27,26.0],[148,28,7.0],[148,29,5.0],[148,30,3.0],[148,31,19.0],[148,32,43.0],[148,33,22.0],[148,34,24.0],[148,35,17.0],[148,37,5.0],[148,38,1.0],[148,39,7.0],[148,40,17.0],[148,41,16.0],[148,42,10.0],[148,43,9.0],[148,44,13.0],[148,45,29.0],[148,46,19.0],[148,47,3.0],[148,48,19.0],[148,49,25.0],[148,50,41.0],[148,51,13.0],[148,52,8.0],[148,53,31.0],[148,54,34.0],[148,55,43.0],[148,56,42.0],[148,57,62.0],[148,58,14.0],[148,59,12.0],[148,60,54.0],[148,61,1.0],[148,62,23.0],[148,63,11.0],[148,64,22.0],[148,65,13.0],[148,66,34.0],[148,67,6.0],[148,68,8.0],[148,69,10.0],[148,70,8.0],[149,0,1.0],[149,1,2.0],[149,3,1.0],[149,4,2.0],[149,5,1.0],[149,6,3.0],[149,7,1.0],[149,8,1.0],[149,13,1.0],[149,14,3.0],[149,15,2.0],[149,17,5.0],[149,18,2.0],[149,19,5.0],[149,21,8.0],[149,23,5.0],[149,24,2.0],[149,28,2.0],[149,29,2.0],[149,30,1.0],[149,34,6.0],[149,35,2.0],[149,36,1.0],[149,39,3.0],[149,40,2.0],[149,41,1.0],[149,42,2.0],[149,43,1.0],[149,44,1.0],[149,45,3.0],[149,47,1.0],[149,48,1.0],[149,51,1.0],[149,60,1.0],[149,62,3.0],[149,63,2.0],[149,64,1.0],[149,65,3.0],[149,66,1.0],[150,0,14.0],[150,1,15.0],[150,2,13.0],[150,3,19.0],[150,4,20.0],[150,5,18.0],[150,6,18.0],[150,7,20.0],[150,8,60.0],[150,9,49.0],[150,10,58.0],[150,11,56.0],[150,12,55.0],[150,13,61.0],[150,14,59.0],[150,15,60.0],[150,16,39.0],[150,17,28.0],[150,18,30.0],[150,19,26.0],[150,20,29.0],[150,21,39.0],[150,22,41.0],[150,23,28.0],[150,24,38.0],[150,25,26.0],[150,26,14.0],[150,27,15.0],[150,28,31.0],[150,29,37.0],[150,30,34.0],[150,31,31.0],[150,32,66.0],[150,33,34.0],[150,34,55.0],[150,35,34.0],[150,36,43.0],[150,37,40.0],[150,38,46.0],[150,39,48.0],[150,40,14.0],[150,41,11.0],[150,42,15.0],[150,43,4.0],[150,44,16.0],[150,45,13.0],[150,46,14.0],[150,47,10.0],[150,48,12.0],[150,49,10.0],[150,50,13.0],[150,51,9.0],[150,52,7.0],[150,53,12.0],[150,54,11.0],[150,55,8.0],[150,56,24.0],[150,57,23.0],[150,58,25.0],[150,59,17.0],[150,60,33.0],[150,61,29.0],[150,62,16.0],[150,63,14.0],[150,64,10.0],[150,65,7.0],[150,66,7.0],[150,67,8.0],[150,68,7.0],[150,69,7.0],[150,70,9.0],[151,0,23.0],[151,1,61.0],[151,2,11.0],[151,3,21.0],[151,4,46.0],[151,5,47.0],[151,6,67.0],[151,7,6.0],[151,8,8.0],[151,9,7.0],[151,10,6.0],[151,11,9.0],[151,12,7.0],[151,13,16.0],[151,14,10.0],[151,15,36.0],[151,16,9.0],[151,17,36.0],[151,18,15.0],[151,19,32.0],[151,20,7.0],[151,21,40.0],[151,22,27.0],[151,23,6.0],[151,24,26.0],[151,25,22.0],[151,26,25.0],[151,27,21.0],[151,28,21.0],[151,29,13.0],[151,30,27.0],[151,31,31.0],[151,32,22.0],[151,33,5.0],[151,34,4.0],[151,35,29.0],[151,36,36.0],[151,37,21.0],[151,38,12.0],[151,39,9.0],[151,41,5.0],[151,42,10.0],[151,43,7.0],[151,44,15.0],[151,46,2.0],[151,47,25.0],[151,48,21.0],[151,50,13.0],[151,51,9.0],[151,52,8.0],[151,57,1.0],[151,60,14.0],[151,61,18.0],[151,62,10.0],[151,63,28.0],[151,64,4.0],[151,65,2.0],[151,66,3.0],[151,67,7.0],[151,68,8.0],[151,69,41.0],[151,70,15.0],[152,2,1.0],[152,7,1.0],[152,12,1.0],[152,18,5.0],[152,19,1.0],[152,20,2.0],[152,22,3.0],[152,23,1.0],[152,24,1.0],[152,25,4.0],[152,26,2.0],[152,27,4.0],[152,28,3.0],[152,29,2.0],[152,30,2.0],[152,31,2.0],[152,32,2.0],[152,33,1.0],[152,35,2.0],[152,36,6.0],[152,37,9.0],[152,38,3.0],[152,39,3.0],[152,40,5.0],[152,41,4.0],[152,42,2.0],[152,43,3.0],[152,44,2.0],[152,45,5.0],[152,46,4.0],[152,47,3.0],[152,48,2.0],[152,49,1.0],[152,50,1.0],[152,51,6.0],[152,53,2.0],[152,54,1.0],[152,56,2.0],[152,61,1.0],[152,62,2.0],[152,64,1.0],[152,65,2.0],[152,66,1.0],[152,68,6.0],[152,70,3.0],[153,1,1.0],[153,5,1.0],[153,6,2.0],[153,9,1.0],[153,13,1.0],[153,14,1.0],[153,17,1.0],[153,18,2.0],[153,20,1.0],[153,21,2.0],[153,23,4.0],[153,24,1.0],[153,29,2.0],[153,31,2.0],[153,34,1.0],[153,42,2.0],[153,45,1.0],[153,50,3.0],[153,51,1.0],[153,54,4.0],[153,56,1.0],[153,57,1.0],[153,58,5.0],[153,65,1.0],[153,66,1.0],[153,67,1.0],[154,0,2.0],[154,1,3.0],[154,2,5.0],[154,3,4.0],[154,4,9.0],[154,5,1.0],[154,6,6.0],[154,7,4.0],[154,8,1.0],[154,9,2.0],[154,10,8.0],[154,11,1.0],[154,12,7.0],[154,13,3.0],[154,14,8.0],[154,15,3.0],[154,16,7.0],[154,17,2.0],[154,18,11.0],[154,19,6.0],[154,20,1.0],[154,21,4.0],[154,22,9.0],[154,23,8.0],[154,24,3.0],[154,25,1.0],[154,26,3.0],[154,27,6.0],[154,28,8.0],[154,29,4.0],[154,30,3.0],[154,31,6.0],[154,33,5.0],[154,34,7.0],[154,35,4.0],[154,36,6.0],[154,37,6.0],[154,38,2.0],[154,39,2.0],[154,40,2.0],[154,41,6.0],[154,42,2.0],[154,43,4.0],[154,44,3.0],[154,45,6.0],[154,46,2.0],[154,47,5.0],[154,48,4.0],[154,49,6.0],[154,50,6.0],[154,51,4.0],[154,52,4.0],[154,53,6.0],[154,54,10.0],[154,55,3.0],[154,56,3.0],[154,57,3.0],[154,58,6.0],[154,59,2.0],[154,60,7.0],[154,61,4.0],[154,62,3.0],[154,63,5.0],[154,65,3.0],[154,66,2.0],[154,68,2.0],[154,69,2.0],[154,70,3.0],[155,0,43.0],[155,1,7.0],[155,2,137.0],[155,3,32.0],[155,4,15.0],[155,5,59.0],[155,6,5.0],[155,7,15.0],[155,8,8.0],[155,9,10.0],[155,10,9.0],[155,11,4.0],[155,12,12.0],[155,13,7.0],[155,14,21.0],[155,15,15.0],[155,16,44.0],[155,17,13.0],[155,18,91.0],[155,19,23.0],[155,20,152.0],[155,21,14.0],[155,22,13.0],[155,23,19.0],[155,24,70.0],[155,25,66.0],[155,26,66.0],[155,27,76.0],[155,28,14.0],[155,29,55.0],[155,30,16.0],[155,31,15.0],[155,32,21.0],[155,33,4.0],[155,34,16.0],[155,35,14.0],[155,36,11.0],[155,37,26.0],[155,38,16.0],[155,39,16.0],[155,40,30.0],[155,41,51.0],[155,42,59.0],[155,43,12.0],[155,44,30.0],[155,45,66.0],[155,46,65.0],[155,47,112.0],[155,48,114.0],[155,49,222.0],[155,50,261.0],[155,51,15.0],[155,52,19.0],[155,53,96.0],[155,54,92.0],[155,55,68.0],[155,56,96.0],[155,57,143.0],[155,58,223.0],[155,59,88.0],[155,60,140.0],[155,61,25.0],[155,62,45.0],[155,63,43.0],[155,64,89.0],[155,65,14.0],[155,66,115.0],[155,67,13.0],[155,68,78.0],[155,69,25.0],[155,70,82.0],[156,0,4.0],[156,1,8.0],[156,2,4.0],[156,3,3.0],[156,4,6.0],[156,5,1.0],[156,6,7.0],[156,7,10.0],[156,8,11.0],[156,9,4.0],[156,10,3.0],[156,11,6.0],[156,12,2.0],[156,13,9.0],[156,14,1.0],[156,15,6.0],[156,16,4.0],[156,17,8.0],[156,18,8.0],[156,19,5.0],[156,20,10.0],[156,21,9.0],[156,22,6.0],[156,23,14.0],[156,24,2.0],[156,25,1.0],[156,26,6.0],[156,27,4.0],[156,28,9.0],[156,29,4.0],[156,30,9.0],[156,31,3.0],[156,32,24.0],[156,33,18.0],[156,34,19.0],[156,35,18.0],[156,36,23.0],[156,37,19.0],[156,38,15.0],[156,39,16.0],[156,40,17.0],[156,41,27.0],[156,42,16.0],[156,43,22.0],[156,44,25.0],[156,45,22.0],[156,46,14.0],[156,47,14.0],[156,48,16.0],[156,49,13.0],[156,50,10.0],[156,51,12.0],[156,52,10.0],[156,53,10.0],[156,54,13.0],[156,55,8.0],[156,56,2.0],[156,57,3.0],[156,58,3.0],[156,59,4.0],[156,60,9.0],[156,61,8.0],[156,62,4.0],[156,63,6.0],[156,64,11.0],[156,65,10.0],[156,66,16.0],[156,67,15.0],[156,68,11.0],[156,69,16.0],[156,70,18.0],[157,0,4.0],[157,1,3.0],[157,2,4.0],[157,3,1.0],[157,4,9.0],[157,5,7.0],[157,7,17.0],[157,8,9.0],[157,9,32.0],[157,10,11.0],[157,12,3.0],[157,13,20.0],[157,14,73.0],[157,15,22.0],[157,16,55.0],[157,17,3.0],[157,18,3.0],[157,20,1.0],[157,21,84.0],[157,22,3.0],[157,24,5.0],[157,25,55.0],[157,26,2.0],[157,27,1.0],[157,28,3.0],[157,29,2.0],[157,31,5.0],[157,32,30.0],[157,33,4.0],[157,34,5.0],[157,35,3.0],[157,36,8.0],[157,37,17.0],[157,38,85.0],[157,39,30.0],[157,40,17.0],[157,42,9.0],[157,43,51.0],[157,44,18.0],[157,45,6.0],[157,48,2.0],[157,49,1.0],[157,50,1.0],[157,51,4.0],[157,52,3.0],[157,53,1.0],[157,54,21.0],[157,55,2.0],[157,58,2.0],[157,59,5.0],[157,60,8.0],[157,61,3.0],[157,62,4.0],[157,63,1.0],[157,64,19.0],[157,66,1.0],[157,67,13.0],[157,68,16.0],[157,70,1.0],[158,0,66.0],[158,1,77.0],[158,2,4.0],[158,3,81.0],[158,4,84.0],[158,5,51.0],[158,6,515.0],[158,7,17.0],[158,8,51.0],[158,9,8.0],[158,10,51.0],[158,11,31.0],[158,12,13.0],[158,13,42.0],[158,14,324.0],[158,15,106.0],[158,16,97.0],[158,17,399.0],[158,18,51.0],[158,19,83.0],[158,20,15.0],[158,21,52.0],[158,22,151.0],[158,23,34.0],[158,24,314.0],[158,25,365.0],[158,26,281.0],[158,27,85.0],[158,28,184.0],[158,29,82.0],[158,30,51.0],[158,31,16.0],[158,32,27.0],[158,33,13.0],[158,34,45.0],[158,35,15.0],[158,36,120.0],[158,37,221.0],[158,38,44.0],[158,39,162.0],[158,40,1.0],[158,41,6.0],[158,42,30.0],[158,43,11.0],[158,44,7.0],[158,45,58.0],[158,46,12.0],[158,47,97.0],[158,48,48.0],[158,49,19.0],[158,50,8.0],[158,51,12.0],[158,52,276.0],[158,53,76.0],[158,54,78.0],[158,55,30.0],[158,56,115.0],[158,57,80.0],[158,58,11.0],[158,59,78.0],[158,60,39.0],[158,61,90.0],[158,62,25.0],[158,63,40.0],[158,64,15.0],[158,65,10.0],[158,66,34.0],[158,67,177.0],[158,68,125.0],[158,69,55.0],[158,70,54.0],[159,1,1.0],[159,2,1.0],[159,7,1.0],[159,8,1.0],[159,10,1.0],[159,11,1.0],[159,13,1.0],[159,14,1.0],[159,15,2.0],[159,16,2.0],[159,17,2.0],[159,18,3.0],[159,19,2.0],[159,20,1.0],[159,23,1.0],[159,24,1.0],[159,26,1.0],[159,28,1.0],[159,29,2.0],[159,30,2.0],[159,31,2.0],[159,35,4.0],[159,36,1.0],[159,37,3.0],[159,38,1.0],[159,39,1.0],[159,40,4.0],[159,41,6.0],[159,43,1.0],[159,46,1.0],[159,47,2.0],[159,51,1.0],[159,53,2.0],[159,57,1.0],[159,59,2.0],[159,60,1.0],[159,61,1.0],[159,70,1.0],[160,0,150.0],[160,1,61.0],[160,2,73.0],[160,3,51.0],[160,4,81.0],[160,5,181.0],[160,6,157.0],[160,7,78.0],[160,8,103.0],[160,9,57.0],[160,10,74.0],[160,11,78.0],[160,12,76.0],[160,13,36.0],[160,14,66.0],[160,15,86.0],[160,16,128.0],[160,17,36.0],[160,18,108.0],[160,19,66.0],[160,20,104.0],[160,21,103.0],[160,22,95.0],[160,23,389.0],[160,24,217.0],[160,25,115.0],[160,26,39.0],[160,27,39.0],[160,28,139.0],[160,29,79.0],[160,30,101.0],[160,31,56.0],[160,32,76.0],[160,33,35.0],[160,34,79.0],[160,35,30.0],[160,36,65.0],[160,37,191.0],[160,38,75.0],[160,39,99.0],[160,40,63.0],[160,41,53.0],[160,42,143.0],[160,43,93.0],[160,44,46.0],[160,45,69.0],[160,46,586.0],[160,47,320.0],[160,48,146.0],[160,49,275.0],[160,50,85.0],[160,51,294.0],[160,52,242.0],[160,53,152.0],[160,54,193.0],[160,55,299.0],[160,56,286.0],[160,57,48.0],[160,58,44.0],[160,59,262.0],[160,60,462.0],[160,61,37.0],[160,62,183.0],[160,63,207.0],[160,64,79.0],[160,65,153.0],[160,66,150.0],[160,67,212.0],[160,68,306.0],[160,69,110.0],[160,70,272.0],[161,0,258.0],[161,1,168.0],[161,2,77.0],[161,3,218.0],[161,4,240.0],[161,5,204.0],[161,6,121.0],[161,7,147.0],[161,8,265.0],[161,9,69.0],[161,10,288.0],[161,11,192.0],[161,12,109.0],[161,13,41.0],[161,14,185.0],[161,15,132.0],[161,16,102.0],[161,17,377.0],[161,18,88.0],[161,19,158.0],[161,20,62.0],[161,21,555.0],[161,22,205.0],[161,23,177.0],[161,24,452.0],[161,25,449.0],[161,26,196.0],[161,27,187.0],[161,28,378.0],[161,29,134.0],[161,30,113.0],[161,31,54.0],[161,32,113.0],[161,33,85.0],[161,34,181.0],[161,35,69.0],[161,36,182.0],[161,37,460.0],[161,38,143.0],[161,39,296.0],[161,40,12.0],[161,41,80.0],[161,42,308.0],[161,43,746.0],[161,44,64.0],[161,45,105.0],[161,46,119.0],[161,47,819.0],[161,48,3134.0],[161,49,155.0],[161,50,937.0],[161,51,310.0],[161,52,206.0],[161,53,160.0],[161,54,322.0],[161,55,137.0],[161,56,541.0],[161,57,205.0],[161,58,249.0],[161,59,115.0],[161,60,427.0],[161,61,445.0],[161,62,177.0],[161,63,303.0],[161,64,168.0],[161,65,67.0],[161,66,189.0],[161,67,531.0],[161,68,1117.0],[161,69,970.0],[161,70,609.0],[162,0,5.0],[162,1,5.0],[162,2,11.0],[162,3,3.0],[162,4,2.0],[162,5,10.0],[162,6,1.0],[162,15,4.0],[162,16,1.0],[162,17,6.0],[162,18,6.0],[162,19,1.0],[162,20,5.0],[162,24,14.0],[162,25,2.0],[162,26,5.0],[162,27,3.0],[162,28,1.0],[162,29,7.0],[162,30,3.0],[162,37,2.0],[162,41,2.0],[162,42,3.0],[162,43,1.0],[162,44,1.0],[162,48,3.0],[162,52,2.0],[162,53,1.0],[162,54,1.0],[162,55,1.0],[162,59,1.0],[162,60,1.0],[162,61,1.0],[162,63,1.0],[162,66,2.0],[162,67,1.0],[162,68,1.0],[162,69,18.0],[163,0,9.0],[163,1,8.0],[163,2,2.0],[163,3,9.0],[163,4,9.0],[163,5,6.0],[163,6,11.0],[163,8,2.0],[163,9,1.0],[163,10,2.0],[163,11,3.0],[163,12,1.0],[163,13,6.0],[163,14,5.0],[163,15,4.0],[163,16,5.0],[163,17,1.0],[163,18,37.0],[163,19,14.0],[163,20,7.0],[163,21,20.0],[163,22,7.0],[163,23,5.0],[163,24,11.0],[163,25,4.0],[163,26,6.0],[163,27,3.0],[163,28,6.0],[163,29,4.0],[163,30,3.0],[163,31,3.0],[163,32,1.0],[163,34,3.0],[163,35,1.0],[163,36,5.0],[163,37,6.0],[163,38,5.0],[163,39,1.0],[163,40,5.0],[163,41,3.0],[163,42,7.0],[163,43,22.0],[163,44,7.0],[163,45,9.0],[163,47,2.0],[163,49,1.0],[163,50,5.0],[163,51,2.0],[163,52,14.0],[163,53,57.0],[163,54,21.0],[163,55,1.0],[163,57,61.0],[163,58,1.0],[163,59,11.0],[163,60,16.0],[163,61,13.0],[163,62,11.0],[163,63,14.0],[163,64,15.0],[163,65,1.0],[163,66,2.0],[163,67,6.0],[163,68,4.0],[163,69,61.0],[163,70,1.0],[164,0,25.0],[164,1,24.0],[164,2,17.0],[164,3,21.0],[164,4,29.0],[164,5,25.0],[164,16,1.0],[164,18,54.0],[164,19,84.0],[164,20,25.0],[164,21,14.0],[164,22,53.0],[164,23,112.0],[164,24,176.0],[164,25,163.0],[164,26,213.0],[164,27,40.0],[164,28,90.0],[164,29,36.0],[164,30,1.0],[164,31,3.0],[164,35,2.0],[164,36,3.0],[164,40,2.0],[164,41,39.0],[164,42,272.0],[164,43,74.0],[164,44,56.0],[164,45,140.0],[164,46,4.0],[164,47,37.0],[164,48,36.0],[164,49,5.0],[164,50,1.0],[164,51,3.0],[164,52,13.0],[164,54,74.0],[164,55,1.0],[164,56,96.0],[164,57,1.0],[164,58,12.0],[164,59,6.0],[164,61,1.0],[164,65,1.0],[164,66,24.0],[164,67,159.0],[164,68,171.0],[164,69,12.0],[164,70,427.0],[165,0,2.0],[165,1,5.0],[165,2,3.0],[165,3,3.0],[165,4,5.0],[165,6,5.0],[165,7,2.0],[165,8,1.0],[165,9,2.0],[165,10,5.0],[165,11,6.0],[165,12,3.0],[165,13,6.0],[165,14,4.0],[165,15,2.0],[165,16,2.0],[165,17,4.0],[165,18,7.0],[165,20,5.0],[165,21,1.0],[165,22,5.0],[165,23,4.0],[165,24,4.0],[165,25,2.0],[165,26,1.0],[165,27,1.0],[165,28,3.0],[165,29,3.0],[165,30,2.0],[165,31,1.0],[165,32,1.0],[165,33,1.0],[165,34,4.0],[165,35,4.0],[165,36,1.0],[165,37,1.0],[165,38,2.0],[165,39,7.0],[165,40,8.0],[165,41,3.0],[165,42,4.0],[165,43,6.0],[165,44,4.0],[165,45,6.0],[165,46,1.0],[165,47,3.0],[165,50,3.0],[165,51,2.0],[165,52,7.0],[165,53,5.0],[165,54,1.0],[165,55,1.0],[165,56,2.0],[165,57,1.0],[165,58,3.0],[165,59,1.0],[165,60,2.0],[165,61,3.0],[165,62,6.0],[165,63,3.0],[165,65,1.0],[165,66,1.0],[165,67,1.0],[165,68,2.0],[165,70,2.0],[166,7,1.0],[166,8,2.0],[166,9,2.0],[166,10,1.0],[166,11,2.0],[166,12,5.0],[166,14,1.0],[166,15,3.0],[166,16,1.0],[166,17,1.0],[166,18,11.0],[166,20,11.0],[166,21,2.0],[166,22,2.0],[166,23,1.0],[166,31,2.0],[166,33,3.0],[166,34,2.0],[166,35,1.0],[166,36,3.0],[166,39,2.0],[166,40,1.0],[166,42,6.0],[166,44,4.0],[166,45,1.0],[166,47,2.0],[166,50,1.0],[166,53,3.0],[166,57,11.0],[166,59,2.0],[166,61,1.0],[166,63,3.0],[166,64,1.0],[167,1,1.0],[167,2,4.0],[167,3,7.0],[167,4,11.0],[167,7,2.0],[167,8,1.0],[167,9,27.0],[167,10,3.0],[167,12,1.0],[167,14,1.0],[167,16,1.0],[167,18,1.0],[167,19,1.0],[167,25,2.0],[167,26,1.0],[167,27,32.0],[167,29,1.0],[167,32,87.0],[167,33,1.0],[167,34,5.0],[167,42,2.0],[167,45,1.0],[167,47,2.0],[167,48,2.0],[167,49,4.0],[167,50,1057.0],[167,51,2.0],[167,52,3.0],[167,53,3.0],[167,54,2.0],[167,56,2.0],[167,57,58.0],[167,58,142.0],[167,59,3.0],[167,60,4.0],[167,61,2.0],[167,62,5.0],[167,63,3.0],[167,64,1.0],[167,65,2.0],[167,66,4.0],[167,67,4.0],[167,68,2.0],[167,69,2.0],[167,70,4.0],[168,1,2.0],[168,4,2.0],[168,5,1.0],[168,6,3.0],[168,8,1.0],[168,9,1.0],[168,11,3.0],[168,12,1.0],[168,18,11.0],[168,19,10.0],[168,20,3.0],[168,21,11.0],[168,23,7.0],[168,24,3.0],[168,25,1.0],[168,27,1.0],[168,28,6.0],[168,31,4.0],[168,33,1.0],[168,34,5.0],[168,35,3.0],[168,36,5.0],[168,37,1.0],[168,38,2.0],[168,41,2.0],[168,42,1.0],[168,43,1.0],[168,44,2.0],[168,45,3.0],[168,46,1.0],[168,47,3.0],[168,50,1.0],[168,51,3.0],[168,52,1.0],[168,53,4.0],[168,54,22.0],[168,56,15.0],[168,57,15.0],[168,58,5.0],[168,59,7.0],[168,60,8.0],[168,61,2.0],[168,62,6.0],[168,63,2.0],[168,64,2.0],[168,65,1.0],[168,67,15.0],[168,68,7.0],[168,69,9.0],[168,70,2.0],[169,0,2.0],[169,1,3.0],[169,2,2.0],[169,3,1.0],[169,4,3.0],[169,5,4.0],[169,6,11.0],[169,7,2.0],[169,8,1.0],[169,9,1.0],[169,12,1.0],[169,13,1.0],[169,15,2.0],[169,16,1.0],[169,17,2.0],[169,18,9.0],[169,19,5.0],[169,20,3.0],[169,21,4.0],[169,22,3.0],[169,24,6.0],[169,25,5.0],[169,26,9.0],[169,27,5.0],[169,28,1.0],[169,29,1.0],[169,30,8.0],[169,32,1.0],[169,36,1.0],[169,37,3.0],[169,38,2.0],[169,39,3.0],[169,41,5.0],[169,42,3.0],[169,43,6.0],[169,44,6.0],[169,47,11.0],[169,48,1.0],[169,51,2.0],[169,52,1.0],[169,60,6.0],[169,61,5.0],[169,62,6.0],[169,63,5.0],[169,66,2.0],[169,67,3.0],[169,68,1.0],[169,69,3.0],[169,70,2.0],[170,0,25.0],[170,1,11.0],[170,2,21.0],[170,3,24.0],[170,4,12.0],[170,5,12.0],[170,6,12.0],[170,7,17.0],[170,8,43.0],[170,9,28.0],[170,10,19.0],[170,11,31.0],[170,12,19.0],[170,13,27.0],[170,14,31.0],[170,15,22.0],[170,16,29.0],[170,17,20.0],[170,18,23.0],[170,19,16.0],[170,20,8.0],[170,21,12.0],[170,22,7.0],[170,23,14.0],[170,24,20.0],[170,25,11.0],[170,26,14.0],[170,27,14.0],[170,28,19.0],[170,29,28.0],[170,30,15.0],[170,31,15.0],[170,32,31.0],[170,33,16.0],[170,34,27.0],[170,35,24.0],[170,36,14.0],[170,37,25.0],[170,38,20.0],[170,39,22.0],[170,40,19.0],[170,41,10.0],[170,42,9.0],[170,43,20.0],[170,44,9.0],[170,45,4.0],[170,46,8.0],[170,47,6.0],[170,48,26.0],[170,49,22.0],[170,50,24.0],[170,51,33.0],[170,52,18.0],[170,53,32.0],[170,54,24.0],[170,55,16.0],[170,56,38.0],[170,57,23.0],[170,58,21.0],[170,59,23.0],[170,60,16.0],[170,61,24.0],[170,62,26.0],[170,63,26.0],[170,64,17.0],[170,65,7.0],[170,66,19.0],[170,67,65.0],[170,68,9.0],[170,69,9.0],[170,70,13.0],[171,0,83.0],[171,1,26.0],[171,2,36.0],[171,3,1424.0],[171,4,17.0],[171,5,66.0],[171,6,20.0],[171,7,877.0],[171,8,478.0],[171,9,1674.0],[171,10,52.0],[171,11,822.0],[171,12,44.0],[171,13,1765.0],[171,14,195.0],[171,15,13.0],[171,16,138.0],[171,17,56.0],[171,18,38.0],[171,19,27.0],[171,20,32.0],[171,21,14.0],[171,22,95.0],[171,23,16.0],[171,24,76.0],[171,25,4.0],[171,26,237.0],[171,27,163.0],[171,28,112.0],[171,29,12.0],[171,30,6.0],[171,31,257.0],[171,32,121.0],[171,33,567.0],[171,34,334.0],[171,35,616.0],[171,36,26.0],[171,37,26.0],[171,38,717.0],[171,39,165.0],[171,40,553.0],[171,41,951.0],[171,42,26.0],[171,43,27.0],[171,44,2280.0],[171,45,260.0],[171,46,558.0],[171,47,98.0],[171,48,175.0],[171,49,408.0],[171,50,559.0],[171,51,127.0],[171,52,23.0],[171,53,74.0],[171,54,27.0],[171,55,104.0],[171,56,11.0],[171,57,1299.0],[171,58,36.0],[171,59,104.0],[171,60,16.0],[171,61,35.0],[171,62,30.0],[171,63,49.0],[171,64,43.0],[171,65,33.0],[171,66,139.0],[171,67,74.0],[171,68,86.0],[171,69,47.0],[171,70,46.0],[172,0,24.0],[172,1,25.0],[172,2,27.0],[172,3,42.0],[172,4,24.0],[172,5,18.0],[172,6,24.0],[172,7,24.0],[172,8,13.0],[172,9,17.0],[172,10,41.0],[172,11,17.0],[172,12,31.0],[172,13,8.0],[172,14,57.0],[172,15,14.0],[172,16,64.0],[172,17,16.0],[172,18,7.0],[172,19,19.0],[172,20,12.0],[172,21,20.0],[172,22,29.0],[172,23,19.0],[172,24,46.0],[172,25,30.0],[172,26,9.0],[172,27,4.0],[172,28,23.0],[172,29,27.0],[172,30,28.0],[172,31,24.0],[172,32,23.0],[172,33,36.0],[172,34,8.0],[172,35,17.0],[172,36,15.0],[172,37,95.0],[172,38,21.0],[172,39,28.0],[172,40,13.0],[172,41,11.0],[172,42,18.0],[172,43,4.0],[172,44,45.0],[172,45,40.0],[172,46,1.0],[172,47,54.0],[172,48,10.0],[172,49,23.0],[172,50,1.0],[172,51,3.0],[172,52,20.0],[172,53,20.0],[172,54,23.0],[172,55,34.0],[172,56,6.0],[172,58,2.0],[172,59,7.0],[172,60,11.0],[172,61,27.0],[172,62,5.0],[172,63,15.0],[172,64,29.0],[172,65,10.0],[172,66,39.0],[172,67,2.0],[172,68,3.0],[172,69,25.0],[172,70,36.0],[173,0,1.0],[173,1,2.0],[173,2,2.0],[173,5,2.0],[173,6,1.0],[173,7,1.0],[173,8,1.0],[173,9,1.0],[173,16,2.0],[173,17,2.0],[173,18,5.0],[173,19,1.0],[173,20,44.0],[173,21,1.0],[173,22,2.0],[173,23,3.0],[173,26,1.0],[173,32,3.0],[173,33,1.0],[173,34,1.0],[173,36,1.0],[173,37,1.0],[173,38,2.0],[173,39,1.0],[173,40,1.0],[173,42,5.0],[173,43,1.0],[173,44,1.0],[173,46,1.0],[173,47,1.0],[173,48,2.0],[173,50,1.0],[173,53,3.0],[173,54,1.0],[173,60,1.0],[173,61,2.0],[173,64,1.0],[173,66,167.0],[173,68,87.0],[174,1,2.0],[174,2,1.0],[174,3,1.0],[174,4,2.0],[174,11,1.0],[174,14,3.0],[174,15,2.0],[174,18,1.0],[174,19,4.0],[174,20,3.0],[174,21,7.0],[174,22,1.0],[174,23,8.0],[174,25,2.0],[174,27,2.0],[174,29,8.0],[174,30,1.0],[174,31,1.0],[174,34,1.0],[174,35,1.0],[174,41,1.0],[174,42,2.0],[174,43,2.0],[174,49,2.0],[174,50,2.0],[174,52,1.0],[174,57,7.0],[174,60,1.0],[174,62,1.0],[174,69,2.0],[175,0,16.0],[175,1,1.0],[175,2,22.0],[175,3,1.0],[175,4,12.0],[175,5,5.0],[175,6,5.0],[175,7,6.0],[175,9,14.0],[175,10,3.0],[175,11,8.0],[175,12,8.0],[175,13,6.0],[175,15,21.0],[175,16,17.0],[175,17,2.0],[175,18,1.0],[175,19,21.0],[175,20,4.0],[175,21,8.0],[175,23,27.0],[175,24,16.0],[175,25,7.0],[175,26,3.0],[175,27,1.0],[175,29,7.0],[175,30,2.0],[175,31,30.0],[175,32,9.0],[175,33,5.0],[175,34,1.0],[175,35,4.0],[175,36,18.0],[175,37,158.0],[175,38,11.0],[175,39,34.0],[175,40,10.0],[175,41,5.0],[175,42,5.0],[175,43,5.0],[175,44,26.0],[175,45,36.0],[175,46,3.0],[175,47,1.0],[175,48,1.0],[175,49,11.0],[175,51,22.0],[175,52,2.0],[175,53,1.0],[175,55,5.0],[175,56,15.0],[175,57,2.0],[175,59,7.0],[175,60,170.0],[175,61,30.0],[175,62,4.0],[175,63,9.0],[175,64,121.0],[175,65,4.0],[175,66,20.0],[175,68,2.0],[175,69,2.0],[176,0,15.0],[176,1,5.0],[176,2,12.0],[176,3,6.0],[176,4,13.0],[176,5,12.0],[176,6,1.0],[176,7,3.0],[176,8,4.0],[176,9,9.0],[176,10,16.0],[176,11,16.0],[176,12,10.0],[176,13,12.0],[176,14,7.0],[176,15,16.0],[176,16,8.0],[176,17,10.0],[176,18,22.0],[176,19,4.0],[176,20,5.0],[176,21,5.0],[176,22,19.0],[176,24,53.0],[176,25,22.0],[176,26,33.0],[176,27,12.0],[176,28,56.0],[176,29,18.0],[176,30,25.0],[176,31,5.0],[176,32,13.0],[176,33,1.0],[176,35,3.0],[176,36,24.0],[176,37,14.0],[176,38,12.0],[176,39,5.0],[176,40,3.0],[176,41,5.0],[176,42,25.0],[176,43,22.0],[176,44,12.0],[176,45,7.0],[176,46,3.0],[176,47,12.0],[176,48,5.0],[176,49,1.0],[176,51,5.0],[176,52,40.0],[176,60,3.0],[176,61,8.0],[176,62,19.0],[176,63,16.0],[176,64,19.0],[176,66,18.0],[176,67,16.0],[176,68,27.0],[176,70,68.0],[177,0,4.0],[177,1,2.0],[177,2,6.0],[177,3,1.0],[177,4,1.0],[177,5,3.0],[177,6,3.0],[177,8,1.0],[177,9,1.0],[177,10,1.0],[177,11,2.0],[177,12,1.0],[177,14,1.0],[177,18,9.0],[177,19,5.0],[177,20,8.0],[177,22,4.0],[177,24,1.0],[177,25,1.0],[177,26,2.0],[177,27,1.0],[177,28,3.0],[177,29,1.0],[177,30,1.0],[177,40,2.0],[177,41,1.0],[177,42,8.0],[177,43,4.0],[177,45,3.0],[177,52,15.0],[177,53,1.0],[177,60,29.0],[177,62,5.0],[177,63,8.0],[177,64,1.0],[177,66,4.0],[177,67,5.0],[177,68,10.0],[177,70,4.0],[178,0,12.0],[178,1,8.0],[178,2,1.0],[178,3,33.0],[178,4,6.0],[178,5,3.0],[178,6,3.0],[178,7,8.0],[178,8,2.0],[178,9,10.0],[178,10,1.0],[178,11,51.0],[178,12,5.0],[178,13,4.0],[178,14,18.0],[178,15,3.0],[178,16,12.0],[178,17,11.0],[178,18,5.0],[178,19,1.0],[178,20,19.0],[178,21,103.0],[178,22,115.0],[178,23,1.0],[178,24,7.0],[178,25,5.0],[178,26,6.0],[178,27,52.0],[178,29,95.0],[178,30,4.0],[178,31,24.0],[178,32,349.0],[178,33,27.0],[178,34,13.0],[178,35,17.0],[178,36,6.0],[178,37,24.0],[178,38,18.0],[178,39,121.0],[178,40,128.0],[178,41,47.0],[178,42,150.0],[178,43,7.0],[178,44,6.0],[178,45,924.0],[178,46,46.0],[178,47,5.0],[178,48,165.0],[178,49,18.0],[178,50,24.0],[178,51,116.0],[178,52,10.0],[178,54,11.0],[178,55,159.0],[178,56,1.0],[178,57,23.0],[178,58,23.0],[178,59,8.0],[178,60,41.0],[178,61,32.0],[178,62,13.0],[178,63,25.0],[178,64,5.0],[178,65,153.0],[178,66,3.0],[178,67,18.0],[178,68,97.0],[178,69,3.0],[178,70,26.0],[179,0,11.0],[179,1,4.0],[179,2,11.0],[179,3,4.0],[179,4,7.0],[179,5,18.0],[179,6,2.0],[179,8,1.0],[179,9,2.0],[179,11,1.0],[179,12,2.0],[179,13,2.0],[179,14,1.0],[179,15,3.0],[179,16,3.0],[179,17,2.0],[179,18,6.0],[179,19,4.0],[179,20,3.0],[179,21,5.0],[179,22,6.0],[179,23,3.0],[179,24,3.0],[179,25,4.0],[179,26,10.0],[179,27,1.0],[179,28,10.0],[179,29,1.0],[179,30,1.0],[179,31,1.0],[179,32,5.0],[179,34,1.0],[179,35,2.0],[179,36,7.0],[179,37,7.0],[179,38,6.0],[179,41,2.0],[179,42,5.0],[179,43,2.0],[179,44,12.0],[179,46,1.0],[179,47,6.0],[179,48,10.0],[179,49,1.0],[179,50,3.0],[179,51,3.0],[179,54,1.0],[179,59,1.0],[179,60,7.0],[179,61,1.0],[179,62,2.0],[179,63,5.0],[179,66,1.0],[179,67,1.0],[179,68,3.0],[179,69,7.0],[179,70,1.0],[180,0,4.0],[180,1,3.0],[180,2,7.0],[180,3,4.0],[180,4,1.0],[180,5,1.0],[180,8,4.0],[180,9,6.0],[180,10,4.0],[180,11,3.0],[180,12,2.0],[180,13,3.0],[180,14,8.0],[180,15,7.0],[180,16,2.0],[180,17,2.0],[180,18,2.0],[180,19,8.0],[180,20,1.0],[180,21,3.0],[180,22,1.0],[180,23,1.0],[180,24,7.0],[180,25,23.0],[180,26,3.0],[180,27,2.0],[180,28,2.0],[180,30,19.0],[180,31,1.0],[180,32,2.0],[180,33,1.0],[180,36,3.0],[180,37,3.0],[180,38,1.0],[180,39,1.0],[180,40,3.0],[180,41,11.0],[180,42,1.0],[180,43,2.0],[180,46,303.0],[180,47,10.0],[180,48,40.0],[180,49,67.0],[180,50,3.0],[180,51,165.0],[180,52,9.0],[180,54,9.0],[180,55,12.0],[180,56,5.0],[180,58,1.0],[180,59,1.0],[180,60,8.0],[180,62,4.0],[180,63,3.0],[180,64,1.0],[180,65,1.0],[180,66,1.0],[180,67,1.0],[180,68,1.0],[180,69,2.0],[180,70,3.0],[181,0,10.0],[181,1,14.0],[181,2,21.0],[181,3,8.0],[181,4,6.0],[181,5,5.0],[181,6,3.0],[181,8,12.0],[181,9,13.0],[181,10,5.0],[181,11,5.0],[181,12,1.0],[181,13,15.0],[181,14,5.0],[181,15,2.0],[181,16,17.0],[181,17,19.0],[181,18,10.0],[181,19,11.0],[181,20,9.0],[181,21,7.0],[181,22,7.0],[181,23,4.0],[181,24,8.0],[181,25,11.0],[181,26,4.0],[181,27,8.0],[181,28,3.0],[181,29,3.0],[181,30,9.0],[181,31,3.0],[181,32,10.0],[181,33,7.0],[181,34,9.0],[181,35,26.0],[181,36,5.0],[181,37,6.0],[181,38,2.0],[181,39,2.0],[181,40,13.0],[181,41,12.0],[181,42,9.0],[181,43,3.0],[181,44,2.0],[181,45,4.0],[181,46,3.0],[181,47,2.0],[181,48,5.0],[181,49,10.0],[181,50,13.0],[181,51,9.0],[181,52,6.0],[181,53,6.0],[181,54,59.0],[181,55,23.0],[181,56,15.0],[181,57,12.0],[181,58,8.0],[181,59,6.0],[181,60,10.0],[181,61,10.0],[181,62,7.0],[181,63,4.0],[181,64,22.0],[181,65,11.0],[181,66,8.0],[181,67,3.0],[181,68,24.0],[181,69,2.0],[181,70,35.0],[182,0,41.0],[182,1,2.0],[182,2,220.0],[182,3,4.0],[182,4,3.0],[182,5,12.0],[182,6,21.0],[182,7,109.0],[182,8,272.0],[182,9,176.0],[182,10,18.0],[182,11,3.0],[182,12,270.0],[182,13,223.0],[182,14,17.0],[182,15,919.0],[182,16,53.0],[182,17,115.0],[182,18,182.0],[182,19,26.0],[182,20,13.0],[182,21,23.0],[182,22,4.0],[182,24,1.0],[182,25,16.0],[182,26,9.0],[182,27,17.0],[182,28,2.0],[182,29,332.0],[182,30,21.0],[182,31,28.0],[182,32,2.0],[182,33,137.0],[182,34,1.0],[182,35,1.0],[182,36,16.0],[182,37,14.0],[182,38,57.0],[182,39,12.0],[182,40,6.0],[182,41,190.0],[182,42,248.0],[182,43,17.0],[182,44,185.0],[182,47,5.0],[182,52,3.0],[182,56,1.0],[182,57,2.0],[182,59,191.0],[182,61,2.0],[182,62,12.0],[182,63,3.0],[182,64,1.0],[182,65,1.0],[182,66,5.0],[182,69,4.0],[182,70,9.0],[183,9,1.0],[183,10,1.0],[183,12,1.0],[183,16,4.0],[183,17,1.0],[183,18,6.0],[183,19,2.0],[183,20,4.0],[183,21,2.0],[183,22,2.0],[183,23,8.0],[183,32,3.0],[183,33,1.0],[183,35,1.0],[183,36,1.0],[183,37,2.0],[183,38,3.0],[183,39,3.0],[183,40,1.0],[183,44,2.0],[183,45,2.0],[183,68,2.0],[184,4,1.0],[184,13,2.0],[184,15,1.0],[184,18,1.0],[184,19,2.0],[184,23,2.0],[184,24,3.0],[184,25,1.0],[184,27,2.0],[184,28,3.0],[184,29,1.0],[184,34,1.0],[184,37,1.0],[184,41,1.0],[184,42,1.0],[184,45,2.0],[184,47,2.0],[184,50,1.0],[184,51,1.0],[184,53,1.0],[184,54,1.0],[184,56,4.0],[184,57,1.0],[184,58,2.0],[184,67,3.0],[184,68,1.0],[184,69,1.0],[185,0,1.0],[185,1,1.0],[185,5,1.0],[185,7,1.0],[185,8,2.0],[185,13,1.0],[185,15,1.0],[185,16,4.0],[185,18,3.0],[185,19,1.0],[185,20,2.0],[185,21,1.0],[185,26,2.0],[185,27,3.0],[185,31,1.0],[185,32,1.0],[185,33,3.0],[185,38,3.0],[185,40,3.0],[185,41,3.0],[185,43,1.0],[185,47,2.0],[185,48,4.0],[185,50,2.0],[185,51,4.0],[185,53,4.0],[185,54,5.0],[185,55,4.0],[185,57,5.0],[185,58,2.0],[185,59,2.0],[185,60,3.0],[185,61,1.0],[185,62,2.0],[185,64,8.0],[185,66,1.0],[185,69,2.0],[186,0,1.0],[186,1,3.0],[186,2,4.0],[186,3,2.0],[186,4,4.0],[186,5,3.0],[186,6,4.0],[186,7,3.0],[186,8,6.0],[186,9,2.0],[186,10,3.0],[186,11,6.0],[186,12,2.0],[186,13,3.0],[186,14,2.0],[186,15,6.0],[186,16,4.0],[186,17,3.0],[186,18,5.0],[186,19,5.0],[186,20,5.0],[186,21,3.0],[186,22,4.0],[186,23,6.0],[186,24,2.0],[186,25,1.0],[186,28,3.0],[186,29,4.0],[186,30,3.0],[186,31,1.0],[186,32,4.0],[186,33,2.0],[186,34,5.0],[186,35,3.0],[186,36,6.0],[186,37,4.0],[186,38,4.0],[186,39,7.0],[186,40,5.0],[186,41,4.0],[186,42,2.0],[186,43,4.0],[186,44,7.0],[186,45,2.0],[186,46,5.0],[186,47,1.0],[186,48,1.0],[186,49,2.0],[186,51,1.0],[186,53,1.0],[186,54,4.0],[186,55,2.0],[186,56,1.0],[186,58,2.0],[186,59,5.0],[186,60,5.0],[186,61,2.0],[186,62,4.0],[186,63,3.0],[186,65,4.0],[186,68,1.0],[186,70,2.0],[187,0,2.0],[187,1,5.0],[187,2,4.0],[187,4,4.0],[187,6,1.0],[187,7,10.0],[187,8,4.0],[187,9,2.0],[187,10,1.0],[187,11,3.0],[187,12,3.0],[187,13,1.0],[187,14,3.0],[187,15,2.0],[187,16,7.0],[187,17,1.0],[187,18,3.0],[187,19,3.0],[187,20,4.0],[187,21,1.0],[187,22,1.0],[187,23,1.0],[187,24,2.0],[187,25,6.0],[187,26,2.0],[187,27,1.0],[187,28,3.0],[187,29,4.0],[187,30,6.0],[187,31,13.0],[187,32,6.0],[187,33,5.0],[187,34,3.0],[187,35,1.0],[187,36,2.0],[187,37,7.0],[187,38,4.0],[187,39,7.0],[187,40,7.0],[187,41,3.0],[187,42,2.0],[187,43,3.0],[187,44,8.0],[187,45,10.0],[187,46,10.0],[187,48,8.0],[187,49,5.0],[187,50,2.0],[187,51,6.0],[187,52,3.0],[187,53,8.0],[187,54,2.0],[187,55,6.0],[187,56,2.0],[187,57,4.0],[187,58,1.0],[187,59,2.0],[187,60,2.0],[187,61,2.0],[187,62,3.0],[187,63,4.0],[187,64,8.0],[187,65,3.0],[187,66,4.0],[187,67,1.0],[187,68,1.0],[187,69,2.0],[187,70,3.0],[188,18,2.0],[188,21,1.0],[188,23,1.0],[188,26,1.0],[188,30,1.0],[188,34,1.0],[188,35,1.0],[188,47,2.0],[188,49,1.0],[188,60,2.0],[188,64,1.0],[189,0,8.0],[189,1,12.0],[189,2,5.0],[189,3,5.0],[189,4,11.0],[189,5,11.0],[189,6,9.0],[189,7,11.0],[189,8,7.0],[189,9,4.0],[189,10,9.0],[189,11,6.0],[189,12,8.0],[189,13,5.0],[189,14,9.0],[189,15,3.0],[189,16,4.0],[189,17,2.0],[189,18,9.0],[189,19,10.0],[189,20,6.0],[189,21,4.0],[189,22,11.0],[189,23,2.0],[189,24,10.0],[189,25,5.0],[189,26,26.0],[189,27,12.0],[189,28,5.0],[189,29,1.0],[189,30,1.0],[189,31,5.0],[189,32,8.0],[189,33,1.0],[189,34,5.0],[189,35,3.0],[189,36,13.0],[189,37,5.0],[189,38,4.0],[189,39,1.0],[189,40,2.0],[189,41,4.0],[189,42,2.0],[189,43,11.0],[189,46,1.0],[189,47,2.0],[189,48,1.0],[189,50,6.0],[189,51,2.0],[189,52,5.0],[189,54,1.0],[189,58,2.0],[189,60,14.0],[189,61,13.0],[189,62,17.0],[189,63,20.0],[189,66,1.0],[189,67,3.0],[189,68,4.0],[189,69,29.0],[189,70,21.0],[190,0,6.0],[190,1,8.0],[190,2,2.0],[190,3,18.0],[190,4,4.0],[190,5,5.0],[190,6,5.0],[190,7,5.0],[190,8,7.0],[190,9,16.0],[190,10,4.0],[190,11,7.0],[190,12,5.0],[190,13,5.0],[190,14,3.0],[190,15,1.0],[190,16,8.0],[190,17,8.0],[190,18,2.0],[190,19,2.0],[190,20,7.0],[190,21,4.0],[190,22,4.0],[190,23,3.0],[190,24,4.0],[190,25,9.0],[190,26,7.0],[190,27,15.0],[190,28,2.0],[190,29,4.0],[190,30,16.0],[190,31,22.0],[190,32,20.0],[190,33,9.0],[190,34,16.0],[190,35,8.0],[190,36,7.0],[190,37,6.0],[190,38,24.0],[190,39,7.0],[190,40,11.0],[190,41,23.0],[190,42,4.0],[190,43,4.0],[190,44,5.0],[190,45,11.0],[190,46,11.0],[190,47,10.0],[190,48,7.0],[190,49,18.0],[190,50,12.0],[190,51,3.0],[190,52,6.0],[190,53,8.0],[190,54,8.0],[190,55,4.0],[190,56,1.0],[190,57,27.0],[190,58,19.0],[190,59,4.0],[190,60,8.0],[190,61,7.0],[190,62,7.0],[190,63,4.0],[190,64,6.0],[190,65,7.0],[190,66,16.0],[190,67,4.0],[190,68,7.0],[190,69,1.0],[190,70,8.0],[191,13,1.0],[191,18,1.0],[191,42,1.0],[191,43,1.0],[191,44,3.0],[191,47,1.0],[191,50,1.0],[191,52,1.0],[191,60,1.0],[191,61,1.0],[192,0,1.0],[192,2,1.0],[192,5,1.0],[192,7,1.0],[192,14,1.0],[192,15,1.0],[192,18,2.0],[192,19,1.0],[192,22,1.0],[192,38,1.0],[192,39,1.0],[192,46,1.0],[192,49,1.0],[192,50,1.0],[192,51,4.0],[192,52,2.0],[192,54,5.0],[192,56,2.0],[192,58,2.0],[192,59,9.0],[192,61,1.0],[192,62,1.0],[192,63,6.0],[192,65,1.0],[192,66,2.0],[192,67,3.0],[192,68,2.0],[192,70,2.0],[193,0,2.0],[193,3,5.0],[193,4,1.0],[193,6,5.0],[193,10,1.0],[193,11,2.0],[193,12,1.0],[193,13,1.0],[193,14,3.0],[193,16,6.0],[193,17,1.0],[193,18,3.0],[193,19,4.0],[193,20,4.0],[193,21,1.0],[193,22,2.0],[193,24,3.0],[193,25,7.0],[193,26,5.0],[193,27,14.0],[193,28,1.0],[193,29,2.0],[193,30,3.0],[193,31,9.0],[193,32,4.0],[193,33,8.0],[193,34,16.0],[193,35,5.0],[193,38,1.0],[193,41,2.0],[193,46,1.0],[193,48,4.0],[193,49,5.0],[193,50,9.0],[193,52,2.0],[193,53,1.0],[193,55,4.0],[193,59,1.0],[193,60,1.0],[193,61,1.0],[193,62,1.0],[193,63,1.0],[193,65,4.0],[193,66,2.0],[193,67,1.0],[193,68,2.0],[193,70,3.0],[194,1,2.0],[194,2,2.0],[194,3,3.0],[194,4,1.0],[194,6,3.0],[194,7,2.0],[194,8,2.0],[194,9,1.0],[194,12,2.0],[194,14,2.0],[194,16,20.0],[194,17,12.0],[194,18,20.0],[194,19,8.0],[194,20,13.0],[194,21,15.0],[194,22,14.0],[194,23,7.0],[194,25,1.0],[194,29,1.0],[194,32,1.0],[194,33,2.0],[194,34,2.0],[194,35,3.0],[194,37,3.0],[194,38,1.0],[194,39,2.0],[194,40,2.0],[194,42,2.0],[194,43,2.0],[194,44,3.0],[194,45,7.0],[194,46,6.0],[194,47,3.0],[194,48,1.0],[194,50,1.0],[194,51,3.0],[194,53,1.0],[194,55,3.0],[194,56,9.0],[194,57,9.0],[194,58,8.0],[194,59,3.0],[194,60,6.0],[194,61,14.0],[194,62,9.0],[194,63,5.0],[194,65,1.0],[194,66,1.0],[194,67,4.0],[194,68,4.0],[194,69,1.0],[194,70,2.0],[195,0,3.0],[195,1,9.0],[195,2,13.0],[195,3,10.0],[195,4,9.0],[195,5,9.0],[195,6,8.0],[195,7,4.0],[195,8,1.0],[195,9,1.0],[195,10,2.0],[195,11,7.0],[195,12,5.0],[195,13,4.0],[195,14,6.0],[195,15,6.0],[195,16,7.0],[195,17,7.0],[195,18,8.0],[195,19,7.0],[195,20,1.0],[195,21,2.0],[195,22,9.0],[195,24,9.0],[195,25,6.0],[195,26,2.0],[195,27,1.0],[195,28,18.0],[195,29,2.0],[195,30,10.0],[195,31,5.0],[195,32,2.0],[195,35,1.0],[195,37,3.0],[195,38,5.0],[195,39,1.0],[195,40,4.0],[195,41,3.0],[195,42,10.0],[195,43,1.0],[195,44,3.0],[195,45,1.0],[195,46,1.0],[195,47,5.0],[195,48,3.0],[195,51,2.0],[195,52,6.0],[195,53,1.0],[195,54,6.0],[195,55,2.0],[195,56,2.0],[195,57,1.0],[195,59,1.0],[195,60,1.0],[195,61,3.0],[195,62,6.0],[195,63,7.0],[195,64,7.0],[195,65,11.0],[195,66,3.0],[195,67,10.0],[195,68,10.0],[195,70,28.0],[196,0,4.0],[196,1,2.0],[196,2,4.0],[196,3,2.0],[196,4,4.0],[196,5,3.0],[196,6,5.0],[196,7,1.0],[196,8,3.0],[196,11,6.0],[196,12,1.0],[196,14,3.0],[196,15,1.0],[196,16,1.0],[196,17,1.0],[196,18,6.0],[196,19,2.0],[196,21,4.0],[196,22,1.0],[196,24,2.0],[196,26,1.0],[196,27,1.0],[196,28,3.0],[196,30,1.0],[196,31,2.0],[196,32,2.0],[196,33,2.0],[196,34,1.0],[196,36,1.0],[196,37,4.0],[196,38,1.0],[196,41,1.0],[196,43,3.0],[196,44,3.0],[196,46,1.0],[196,47,3.0],[196,48,1.0],[196,51,1.0],[196,52,7.0],[196,53,5.0],[196,54,9.0],[196,55,6.0],[196,56,4.0],[196,57,12.0],[196,58,6.0],[196,59,5.0],[196,60,7.0],[196,61,9.0],[196,62,6.0],[196,63,4.0],[196,64,4.0],[196,66,3.0],[196,67,4.0],[196,68,4.0],[196,69,5.0],[196,70,1.0],[197,0,11.0],[197,1,18.0],[197,2,50.0],[197,3,10.0],[197,4,16.0],[197,5,22.0],[197,6,4.0],[197,7,3.0],[197,8,1.0],[197,9,7.0],[197,10,12.0],[197,11,7.0],[197,12,7.0],[197,13,1.0],[197,14,6.0],[197,16,1.0],[197,18,8.0],[197,19,8.0],[197,20,16.0],[197,21,2.0],[197,22,12.0],[197,23,5.0],[197,24,1.0],[197,26,1.0],[197,27,1.0],[197,28,3.0],[197,29,1.0],[197,30,3.0],[197,31,10.0],[197,32,18.0],[197,35,2.0],[197,36,2.0],[197,37,3.0],[197,38,2.0],[197,40,11.0],[197,41,2.0],[197,42,27.0],[197,43,5.0],[197,45,4.0],[197,46,1.0],[197,47,5.0],[197,48,1.0],[197,50,1.0],[197,51,3.0],[197,52,16.0],[197,53,19.0],[197,54,29.0],[197,56,50.0],[197,58,1.0],[197,59,3.0],[197,60,2.0],[197,62,1.0],[197,63,4.0],[197,66,5.0],[197,67,29.0],[197,68,62.0],[197,70,13.0],[198,0,42.0],[198,1,21.0],[198,2,97.0],[198,3,27.0],[198,4,33.0],[198,5,34.0],[198,6,3.0],[198,7,103.0],[198,8,95.0],[198,9,61.0],[198,10,99.0],[198,11,137.0],[198,12,59.0],[198,13,49.0],[198,14,56.0],[198,15,43.0],[198,16,33.0],[198,17,34.0],[198,18,88.0],[198,19,200.0],[198,20,99.0],[198,21,38.0],[198,22,59.0],[198,23,303.0],[198,24,62.0],[198,25,54.0],[198,26,85.0],[198,27,44.0],[198,28,68.0],[198,29,65.0],[198,30,6.0],[198,31,48.0],[198,32,35.0],[198,33,31.0],[198,34,26.0],[198,35,11.0],[198,36,35.0],[198,37,111.0],[198,38,39.0],[198,39,32.0],[198,40,24.0],[198,41,60.0],[198,42,195.0],[198,43,37.0],[198,44,62.0],[198,45,227.0],[198,46,139.0],[198,47,144.0],[198,48,86.0],[198,49,26.0],[198,50,63.0],[198,51,76.0],[198,52,224.0],[198,53,312.0],[198,54,480.0],[198,55,58.0],[198,56,557.0],[198,57,388.0],[198,58,96.0],[198,59,280.0],[198,60,47.0],[198,61,91.0],[198,62,102.0],[198,63,136.0],[198,64,96.0],[198,65,9.0],[198,66,100.0],[198,67,223.0],[198,68,230.0],[198,69,62.0],[198,70,263.0],[199,0,46.0],[199,1,37.0],[199,2,2.0],[199,3,28.0],[199,4,41.0],[199,5,60.0],[199,6,347.0],[199,7,5.0],[199,8,9.0],[199,9,3.0],[199,10,8.0],[199,11,3.0],[199,12,3.0],[199,13,19.0],[199,14,60.0],[199,15,40.0],[199,16,18.0],[199,17,82.0],[199,18,11.0],[199,19,4.0],[199,20,1.0],[199,21,2.0],[199,22,1.0],[199,23,3.0],[199,24,46.0],[199,25,65.0],[199,26,1.0],[199,27,14.0],[199,28,37.0],[199,29,18.0],[199,30,71.0],[199,31,13.0],[199,32,28.0],[199,33,13.0],[199,34,18.0],[199,35,7.0],[199,36,63.0],[199,37,61.0],[199,38,33.0],[199,39,53.0],[199,40,1.0],[199,41,6.0],[199,42,12.0],[199,43,18.0],[199,44,11.0],[199,45,2.0],[199,46,47.0],[199,47,430.0],[199,48,165.0],[199,49,37.0],[199,50,52.0],[199,51,56.0],[199,52,357.0],[199,53,186.0],[199,54,212.0],[199,55,12.0],[199,56,2.0],[199,57,275.0],[199,58,24.0],[199,59,335.0],[199,60,251.0],[199,61,140.0],[199,62,200.0],[199,63,306.0],[199,64,60.0],[199,65,149.0],[199,66,1.0],[199,67,3.0],[199,68,7.0],[199,69,7.0],[199,70,2.0],[200,0,1.0],[200,1,2.0],[200,4,1.0],[200,5,3.0],[200,6,5.0],[200,7,24.0],[200,8,47.0],[200,9,18.0],[200,10,30.0],[200,11,45.0],[200,12,26.0],[200,13,16.0],[200,14,13.0],[200,15,22.0],[200,16,7.0],[200,17,17.0],[200,18,28.0],[200,19,13.0],[200,20,1.0],[200,21,1.0],[200,22,20.0],[200,23,1.0],[200,24,71.0],[200,25,18.0],[200,26,28.0],[200,27,15.0],[200,28,22.0],[200,29,8.0],[200,30,21.0],[200,31,17.0],[200,32,8.0],[200,33,2.0],[200,34,17.0],[200,35,7.0],[200,36,1.0],[200,38,1.0],[200,40,2.0],[200,41,4.0],[200,42,9.0],[200,43,53.0],[200,44,12.0],[200,46,1.0],[200,47,19.0],[200,48,3.0],[200,49,2.0],[200,50,3.0],[200,51,5.0],[200,52,60.0],[200,53,10.0],[200,54,7.0],[200,55,1.0],[200,57,2.0],[200,58,2.0],[200,59,2.0],[200,62,1.0],[200,63,3.0],[200,64,1.0],[200,65,1.0],[200,67,7.0],[200,68,13.0],[200,69,22.0],[200,70,46.0],[201,0,4.0],[201,1,4.0],[201,2,5.0],[201,3,1.0],[201,4,1.0],[201,5,1.0],[201,6,1.0],[201,7,1.0],[201,8,2.0],[201,9,7.0],[201,10,4.0],[201,11,2.0],[201,12,2.0],[201,13,2.0],[201,14,4.0],[201,15,2.0],[201,16,1.0],[201,17,2.0],[201,18,4.0],[201,19,2.0],[201,20,4.0],[201,21,1.0],[201,22,4.0],[201,23,2.0],[201,24,4.0],[201,25,6.0],[201,26,3.0],[201,27,3.0],[201,28,2.0],[201,29,1.0],[201,30,3.0],[201,31,3.0],[201,32,3.0],[201,33,14.0],[201,34,2.0],[201,35,5.0],[201,36,1.0],[201,37,1.0],[201,38,5.0],[201,39,1.0],[201,40,2.0],[201,41,5.0],[201,45,5.0],[201,46,16.0],[201,47,3.0],[201,48,3.0],[201,49,9.0],[201,50,16.0],[201,52,3.0],[201,53,1.0],[201,54,4.0],[201,55,8.0],[201,56,2.0],[201,57,15.0],[201,58,9.0],[201,59,4.0],[201,60,3.0],[201,61,3.0],[201,63,5.0],[201,64,3.0],[201,65,3.0],[201,66,2.0],[201,67,3.0],[201,68,1.0],[201,69,1.0],[201,70,3.0],[202,0,17.0],[202,1,32.0],[202,2,10.0],[202,3,10.0],[202,4,59.0],[202,5,23.0],[202,6,10.0],[202,7,20.0],[202,8,49.0],[202,9,18.0],[202,10,45.0],[202,11,19.0],[202,12,18.0],[202,13,14.0],[202,14,41.0],[202,15,22.0],[202,16,39.0],[202,17,40.0],[202,18,15.0],[202,19,9.0],[202,20,6.0],[202,21,6.0],[202,22,12.0],[202,23,13.0],[202,24,11.0],[202,25,23.0],[202,26,25.0],[202,27,50.0],[202,28,25.0],[202,29,24.0],[202,30,18.0],[202,31,22.0],[202,32,53.0],[202,33,61.0],[202,34,37.0],[202,35,51.0],[202,36,26.0],[202,37,40.0],[202,38,33.0],[202,39,149.0],[202,40,21.0],[202,41,19.0],[202,42,14.0],[202,43,22.0],[202,44,10.0],[202,45,11.0],[202,46,6.0],[202,47,16.0],[202,48,20.0],[202,49,70.0],[202,50,55.0],[202,51,35.0],[202,52,26.0],[202,53,55.0],[202,54,15.0],[202,55,19.0],[202,56,26.0],[202,57,45.0],[202,58,43.0],[202,59,15.0],[202,60,14.0],[202,61,44.0],[202,62,21.0],[202,63,40.0],[202,64,24.0],[202,65,72.0],[202,66,27.0],[202,67,27.0],[202,68,10.0],[202,69,18.0],[202,70,59.0],[203,0,2.0],[203,4,1.0],[203,8,2.0],[203,10,1.0],[203,11,2.0],[203,16,1.0],[203,17,1.0],[203,18,2.0],[203,22,2.0],[203,24,1.0],[203,25,1.0],[203,30,1.0],[203,34,1.0],[203,36,2.0],[203,39,1.0],[203,47,1.0],[203,51,2.0],[203,52,1.0],[203,54,1.0],[203,61,1.0],[203,63,1.0],[203,64,1.0],[203,67,2.0],[203,68,1.0],[203,69,1.0],[203,70,3.0],[204,5,1.0],[204,8,1.0],[204,18,1.0],[204,20,1.0],[204,21,1.0],[204,28,1.0],[204,36,1.0],[204,47,1.0],[204,50,3.0],[204,62,1.0],[204,68,1.0],[205,0,132.0],[205,1,63.0],[205,2,105.0],[205,3,156.0],[205,4,46.0],[205,5,48.0],[205,6,30.0],[205,7,106.0],[205,8,97.0],[205,9,267.0],[205,10,50.0],[205,11,179.0],[205,12,62.0],[205,13,199.0],[205,14,88.0],[205,15,60.0],[205,16,226.0],[205,17,38.0],[205,18,29.0],[205,19,71.0],[205,20,167.0],[205,21,52.0],[205,22,95.0],[205,23,50.0],[205,24,38.0],[205,25,120.0],[205,26,117.0],[205,27,146.0],[205,28,44.0],[205,29,34.0],[205,30,80.0],[205,31,255.0],[205,32,242.0],[205,33,135.0],[205,34,142.0],[205,35,167.0],[205,36,45.0],[205,37,135.0],[205,38,309.0],[205,39,116.0],[205,40,229.0],[205,41,95.0],[205,42,56.0],[205,43,89.0],[205,44,205.0],[205,45,331.0],[205,46,449.0],[205,47,156.0],[205,48,111.0],[205,49,202.0],[205,50,150.0],[205,51,79.0],[205,52,63.0],[205,53,124.0],[205,54,69.0],[205,55,132.0],[205,56,29.0],[205,57,165.0],[205,58,109.0],[205,59,44.0],[205,60,73.0],[205,61,95.0],[205,62,102.0],[205,63,75.0],[205,64,150.0],[205,65,77.0],[205,66,149.0],[205,67,80.0],[205,68,99.0],[205,69,42.0],[205,70,73.0],[206,0,26.0],[206,1,22.0],[206,2,9.0],[206,3,13.0],[206,4,18.0],[206,5,21.0],[206,6,34.0],[206,7,2.0],[206,8,16.0],[206,9,4.0],[206,10,2.0],[206,11,9.0],[206,12,9.0],[206,13,3.0],[206,14,15.0],[206,15,14.0],[206,16,4.0],[206,17,16.0],[206,18,43.0],[206,19,21.0],[206,20,10.0],[206,21,27.0],[206,22,20.0],[206,23,1.0],[206,24,32.0],[206,25,12.0],[206,26,33.0],[206,27,22.0],[206,28,14.0],[206,29,1.0],[206,30,10.0],[206,31,20.0],[206,32,1.0],[206,33,1.0],[206,34,2.0],[206,35,11.0],[206,36,14.0],[206,37,17.0],[206,38,10.0],[206,39,1.0],[206,40,5.0],[206,41,5.0],[206,42,12.0],[206,43,18.0],[206,44,9.0],[206,46,3.0],[206,47,26.0],[206,48,12.0],[206,50,5.0],[206,51,3.0],[206,52,23.0],[206,53,2.0],[206,54,5.0],[206,55,3.0],[206,56,1.0],[206,57,2.0],[206,58,2.0],[206,59,2.0],[206,60,101.0],[206,61,17.0],[206,62,28.0],[206,63,34.0],[206,64,5.0],[206,66,8.0],[206,67,6.0],[206,68,9.0],[206,69,159.0],[206,70,4.0],[207,0,38.0],[207,1,51.0],[207,2,59.0],[207,3,81.0],[207,4,23.0],[207,5,45.0],[207,6,18.0],[207,7,47.0],[207,8,52.0],[207,9,69.0],[207,10,18.0],[207,11,26.0],[207,12,84.0],[207,13,25.0],[207,14,53.0],[207,15,44.0],[207,16,78.0],[207,17,23.0],[207,18,12.0],[207,19,54.0],[207,20,115.0],[207,21,43.0],[207,22,30.0],[207,23,69.0],[207,24,19.0],[207,25,118.0],[207,26,40.0],[207,27,66.0],[207,28,28.0],[207,29,44.0],[207,30,41.0],[207,31,66.0],[207,32,32.0],[207,33,34.0],[207,34,54.0],[207,35,61.0],[207,36,19.0],[207,37,26.0],[207,38,31.0],[207,39,28.0],[207,40,64.0],[207,41,30.0],[207,42,26.0],[207,43,35.0],[207,44,72.0],[207,45,57.0],[207,46,114.0],[207,47,64.0],[207,48,64.0],[207,49,99.0],[207,50,37.0],[207,51,55.0],[207,52,30.0],[207,53,60.0],[207,54,44.0],[207,55,32.0],[207,56,11.0],[207,57,67.0],[207,58,29.0],[207,59,44.0],[207,60,21.0],[207,61,92.0],[207,62,37.0],[207,63,34.0],[207,64,65.0],[207,65,79.0],[207,66,27.0],[207,67,16.0],[207,68,19.0],[207,69,17.0],[207,70,33.0],[208,16,4.0],[208,17,1.0],[208,18,6.0],[208,19,6.0],[208,20,4.0],[208,21,3.0],[208,22,3.0],[208,23,3.0],[208,24,1.0],[208,25,1.0],[208,26,1.0],[208,28,5.0],[208,29,1.0],[208,31,1.0],[208,44,1.0],[209,0,1.0],[209,2,6.0],[209,7,10.0],[209,8,4.0],[209,9,4.0],[209,10,4.0],[209,11,5.0],[209,12,2.0],[209,13,5.0],[209,14,1.0],[209,15,3.0],[209,16,7.0],[209,17,4.0],[209,18,4.0],[209,19,3.0],[209,20,5.0],[209,22,2.0],[209,24,1.0],[209,26,2.0],[209,31,5.0],[209,32,3.0],[209,34,1.0],[209,35,3.0],[209,36,2.0],[209,37,2.0],[209,38,1.0],[209,39,4.0],[209,40,6.0],[209,41,3.0],[209,42,1.0],[209,43,5.0],[209,51,2.0],[209,53,2.0],[209,56,2.0],[209,60,1.0],[209,61,2.0],[209,64,3.0],[209,65,1.0],[209,66,1.0],[209,67,1.0],[209,68,6.0],[209,70,2.0],[210,0,251.0],[210,1,217.0],[210,2,1635.0],[210,3,128.0],[210,4,396.0],[210,5,333.0],[210,6,794.0],[210,7,31.0],[210,8,57.0],[210,9,55.0],[210,10,97.0],[210,11,42.0],[210,12,29.0],[210,13,69.0],[210,14,132.0],[210,15,109.0],[210,16,174.0],[210,17,149.0],[210,18,86.0],[210,19,159.0],[210,20,39.0],[210,21,35.0],[210,22,47.0],[210,23,559.0],[210,24,355.0],[210,25,295.0],[210,26,132.0],[210,27,52.0],[210,28,150.0],[210,29,168.0],[210,30,274.0],[210,31,42.0],[210,32,83.0],[210,33,67.0],[210,34,78.0],[210,35,26.0],[210,36,39.0],[210,37,199.0],[210,38,61.0],[210,39,72.0],[210,40,319.0],[210,41,55.0],[210,42,340.0],[210,43,86.0],[210,44,133.0],[210,45,96.0],[210,46,854.0],[210,47,334.0],[210,48,119.0],[210,49,568.0],[210,50,181.0],[210,51,118.0],[210,52,706.0],[210,53,66.0],[210,54,153.0],[210,55,263.0],[210,56,96.0],[210,57,95.0],[210,58,107.0],[210,59,195.0],[210,60,279.0],[210,61,111.0],[210,62,114.0],[210,63,147.0],[210,64,112.0],[210,65,76.0],[210,66,372.0],[210,67,286.0],[210,68,63.0],[210,69,583.0],[210,70,215.0],[211,0,1.0],[211,3,7.0],[211,4,4.0],[211,5,4.0],[211,6,2.0],[211,7,2.0],[211,8,5.0],[211,9,2.0],[211,10,5.0],[211,11,1.0],[211,12,2.0],[211,14,1.0],[211,15,4.0],[211,16,5.0],[211,17,2.0],[211,18,5.0],[211,19,3.0],[211,21,9.0],[211,22,3.0],[211,24,3.0],[211,25,14.0],[211,26,1.0],[211,27,7.0],[211,28,11.0],[211,29,16.0],[211,30,11.0],[211,31,8.0],[211,33,8.0],[211,34,13.0],[211,35,8.0],[211,36,4.0],[211,37,1.0],[211,38,3.0],[211,40,1.0],[211,41,6.0],[211,42,2.0],[211,44,3.0],[211,45,12.0],[211,46,4.0],[211,47,3.0],[211,49,9.0],[211,50,3.0],[211,52,4.0],[211,54,6.0],[211,55,5.0],[211,57,1.0],[211,58,6.0],[211,59,14.0],[211,60,4.0],[211,61,13.0],[211,62,2.0],[211,64,2.0],[211,65,2.0],[211,66,1.0],[211,68,1.0],[211,69,2.0],[211,70,10.0],[212,0,6.0],[212,1,3.0],[212,2,2.0],[212,3,1.0],[212,5,5.0],[212,6,1.0],[212,7,2.0],[212,8,5.0],[212,9,3.0],[212,12,3.0],[212,13,3.0],[212,14,4.0],[212,16,4.0],[212,17,1.0],[212,18,16.0],[212,19,10.0],[212,20,3.0],[212,21,3.0],[212,22,9.0],[212,23,2.0],[212,24,8.0],[212,26,7.0],[212,27,4.0],[212,31,3.0],[212,32,5.0],[212,34,1.0],[212,35,4.0],[212,37,1.0],[212,39,2.0],[212,41,11.0],[212,42,3.0],[212,43,8.0],[212,44,1.0],[212,45,3.0],[212,46,1.0],[212,47,2.0],[212,50,1.0],[212,51,4.0],[212,52,5.0],[212,53,21.0],[212,54,16.0],[212,55,9.0],[212,56,6.0],[212,57,2.0],[212,58,3.0],[212,59,7.0],[212,60,34.0],[212,61,5.0],[212,62,22.0],[212,63,18.0],[212,64,23.0],[212,65,1.0],[212,66,3.0],[212,67,8.0],[212,68,13.0],[212,69,29.0],[212,70,1.0],[213,0,2.0],[213,12,1.0],[213,18,1.0],[213,26,1.0],[213,27,1.0],[213,29,1.0],[213,33,1.0],[213,34,1.0],[213,36,1.0],[213,38,2.0],[213,39,1.0],[213,41,1.0],[213,46,2.0],[213,55,1.0],[213,67,1.0],[214,3,1.0],[214,4,2.0],[214,6,2.0],[214,8,2.0],[214,9,9.0],[214,10,6.0],[214,11,2.0],[214,12,2.0],[214,15,1.0],[214,17,2.0],[214,18,5.0],[214,19,6.0],[214,20,7.0],[214,21,4.0],[214,22,5.0],[214,23,1.0],[214,24,2.0],[214,25,1.0],[214,28,11.0],[214,31,1.0],[214,32,3.0],[214,36,2.0],[214,37,1.0],[214,41,2.0],[214,42,3.0],[214,43,1.0],[214,45,1.0],[214,47,2.0],[214,50,2.0],[214,51,2.0],[214,52,1.0],[214,54,1.0],[214,58,2.0],[214,63,2.0],[214,65,1.0],[214,67,10.0],[214,68,2.0],[214,70,1.0],[215,0,2.0],[215,1,5.0],[215,2,9.0],[215,3,11.0],[215,4,6.0],[215,5,1.0],[215,6,10.0],[215,7,4.0],[215,8,2.0],[215,9,3.0],[215,10,10.0],[215,11,6.0],[215,12,9.0],[215,14,13.0],[215,15,1.0],[215,16,7.0],[215,18,10.0],[215,19,12.0],[215,24,8.0],[215,25,5.0],[215,26,3.0],[215,27,4.0],[215,28,20.0],[215,29,3.0],[215,30,27.0],[215,31,1.0],[215,33,3.0],[215,34,2.0],[215,35,5.0],[215,36,6.0],[215,37,10.0],[215,38,5.0],[215,40,8.0],[215,46,16.0],[215,48,3.0],[215,49,23.0],[215,51,1.0],[215,52,16.0],[215,55,2.0],[215,57,1.0],[215,59,1.0],[215,62,1.0],[215,63,7.0],[215,66,18.0],[215,67,8.0],[215,70,8.0],[216,0,5.0],[216,1,2.0],[216,2,4.0],[216,3,4.0],[216,4,4.0],[216,5,5.0],[216,6,6.0],[216,7,10.0],[216,8,5.0],[216,9,1.0],[216,10,5.0],[216,11,1.0],[216,12,1.0],[216,13,2.0],[216,14,6.0],[216,15,3.0],[216,16,7.0],[216,17,8.0],[216,18,7.0],[216,19,6.0],[216,20,1.0],[216,21,2.0],[216,22,7.0],[216,23,3.0],[216,24,3.0],[216,25,1.0],[216,26,2.0],[216,27,5.0],[216,28,2.0],[216,29,2.0],[216,30,1.0],[216,31,3.0],[216,32,5.0],[216,33,3.0],[216,34,4.0],[216,35,1.0],[216,36,3.0],[216,37,4.0],[216,38,6.0],[216,39,7.0],[216,40,1.0],[216,41,3.0],[216,44,2.0],[216,46,5.0],[216,47,4.0],[216,48,6.0],[216,49,4.0],[216,50,2.0],[216,51,1.0],[216,52,3.0],[216,53,6.0],[216,54,6.0],[216,55,6.0],[216,56,2.0],[216,57,3.0],[216,58,5.0],[216,59,5.0],[216,60,5.0],[216,62,4.0],[216,63,8.0],[216,64,2.0],[216,65,2.0],[216,66,5.0],[216,67,2.0],[216,68,1.0],[216,69,2.0],[216,70,6.0],[217,0,8.0],[217,1,15.0],[217,2,29.0],[217,3,10.0],[217,4,23.0],[217,5,8.0],[217,6,27.0],[217,7,27.0],[217,8,17.0],[217,9,17.0],[217,10,26.0],[217,11,14.0],[217,12,33.0],[217,13,17.0],[217,14,36.0],[217,15,28.0],[217,16,17.0],[217,17,27.0],[217,18,38.0],[217,19,29.0],[217,20,49.0],[217,21,16.0],[217,22,53.0],[217,23,46.0],[217,24,16.0],[217,25,13.0],[217,26,30.0],[217,27,15.0],[217,28,29.0],[217,29,17.0],[217,30,40.0],[217,31,23.0],[217,32,16.0],[217,33,26.0],[217,34,35.0],[217,35,12.0],[217,36,31.0],[217,37,15.0],[217,38,27.0],[217,39,31.0],[217,40,10.0],[217,41,20.0],[217,42,23.0],[217,43,13.0],[217,44,35.0],[217,45,10.0],[217,46,24.0],[217,47,29.0],[217,48,8.0],[217,49,12.0],[217,50,30.0],[217,51,14.0],[217,52,41.0],[217,53,16.0],[217,54,28.0],[217,55,27.0],[217,56,5.0],[217,57,16.0],[217,58,28.0],[217,59,7.0],[217,60,21.0],[217,61,12.0],[217,62,27.0],[217,63,25.0],[217,64,8.0],[217,65,12.0],[217,66,19.0],[217,67,9.0],[217,68,22.0],[217,69,6.0],[217,70,28.0],[218,1,2.0],[218,3,2.0],[218,4,1.0],[218,5,1.0],[218,6,15.0],[218,8,2.0],[218,9,1.0],[218,11,1.0],[218,12,1.0],[218,13,1.0],[218,15,3.0],[218,17,1.0],[218,18,9.0],[218,19,20.0],[218,20,9.0],[218,21,10.0],[218,23,13.0],[218,24,4.0],[218,25,9.0],[218,28,5.0],[218,29,5.0],[218,30,1.0],[218,31,2.0],[218,32,1.0],[218,33,2.0],[218,34,3.0],[218,35,2.0],[218,36,2.0],[218,37,2.0],[218,42,4.0],[218,43,1.0],[218,44,2.0],[218,45,9.0],[218,48,1.0],[218,50,3.0],[218,51,2.0],[218,53,1.0],[218,54,2.0],[218,57,4.0],[218,58,2.0],[218,59,2.0],[218,60,1.0],[218,61,1.0],[218,62,1.0],[218,63,2.0],[218,64,1.0],[218,67,8.0],[218,68,2.0],[218,69,4.0],[219,2,1.0],[219,5,1.0],[219,8,1.0],[219,9,1.0],[219,10,1.0],[219,12,1.0],[219,13,1.0],[219,15,4.0],[219,16,1.0],[219,18,1.0],[219,20,2.0],[219,23,1.0],[219,25,1.0],[219,27,1.0],[219,29,3.0],[219,30,1.0],[219,33,4.0],[219,34,1.0],[219,35,1.0],[219,36,1.0],[219,38,1.0],[219,39,1.0],[219,42,1.0],[219,46,2.0],[219,47,2.0],[219,48,2.0],[219,50,1.0],[219,51,2.0],[219,53,1.0],[219,54,1.0],[219,56,1.0],[219,57,1.0],[219,61,1.0],[219,62,1.0],[219,64,2.0],[219,66,1.0],[219,70,1.0],[220,7,1.0],[220,17,1.0],[220,18,8.0],[220,19,1.0],[220,20,8.0],[220,21,3.0],[220,22,31.0],[220,23,3.0],[220,27,1.0],[220,40,2.0],[220,41,3.0],[220,42,4.0],[220,43,9.0],[220,44,12.0],[220,45,1.0],[220,46,23.0],[220,47,38.0],[220,48,2.0],[220,49,45.0],[220,50,2.0],[220,51,30.0],[220,52,4.0],[220,53,5.0],[220,54,1.0],[220,56,5.0],[220,57,3.0],[220,58,7.0],[220,59,8.0],[220,61,1.0],[220,66,101.0],[220,67,9.0],[220,68,10.0],[220,69,16.0],[220,70,7.0],[221,1,1.0],[221,3,3.0],[221,5,6.0],[221,6,3.0],[221,7,1.0],[221,8,2.0],[221,9,2.0],[221,11,4.0],[221,13,1.0],[221,14,1.0],[221,17,1.0],[221,18,3.0],[221,20,3.0],[221,21,2.0],[221,22,2.0],[221,24,7.0],[221,25,8.0],[221,26,1.0],[221,27,3.0],[221,28,3.0],[221,29,2.0],[221,30,2.0],[221,32,2.0],[221,35,1.0],[221,36,1.0],[221,37,3.0],[221,38,1.0],[221,40,1.0],[221,41,3.0],[221,43,3.0],[221,44,2.0],[221,46,3.0],[221,47,1.0],[221,48,2.0],[221,50,1.0],[221,51,1.0],[221,60,6.0],[221,61,2.0],[221,62,1.0],[221,68,1.0],[221,69,5.0],[221,70,1.0],[222,1,1.0],[222,4,1.0],[222,6,1.0],[222,10,2.0],[222,12,1.0],[222,15,1.0],[222,18,3.0],[222,19,1.0],[222,20,1.0],[222,21,2.0],[222,22,3.0],[222,23,6.0],[222,33,4.0],[222,34,2.0],[222,35,1.0],[222,36,1.0],[222,40,3.0],[222,42,1.0],[222,43,1.0],[222,49,12.0],[222,50,5.0],[222,52,1.0],[222,53,1.0],[222,55,1.0],[222,57,2.0],[222,65,3.0],[222,66,1.0],[222,69,1.0],[223,0,17.0],[223,1,1.0],[223,3,1.0],[223,4,1.0],[223,5,1.0],[223,7,20.0],[223,8,4.0],[223,10,36.0],[223,11,2.0],[223,12,18.0],[223,15,6.0],[223,18,3.0],[223,19,5.0],[223,20,1.0],[223,21,6.0],[223,22,1.0],[223,23,1.0],[223,24,16.0],[223,26,3.0],[223,27,21.0],[223,28,30.0],[223,29,1.0],[223,30,2.0],[223,31,125.0],[223,32,2.0],[223,33,166.0],[223,34,1.0],[223,35,82.0],[223,36,1.0],[223,37,3.0],[223,38,5.0],[223,39,12.0],[223,40,117.0],[223,41,14.0],[223,42,2.0],[223,43,1.0],[223,45,2.0],[223,47,2.0],[223,48,4.0],[223,49,6.0],[223,51,3.0],[223,52,2.0],[223,53,2.0],[223,54,4.0],[223,55,1.0],[223,56,1.0],[223,58,1.0],[223,59,34.0],[223,60,1.0],[223,61,6.0],[223,62,17.0],[223,63,3.0],[223,64,481.0],[223,65,4.0],[223,67,2.0],[223,68,1.0],[223,69,11.0],[223,70,9.0],[224,0,8.0],[224,1,12.0],[224,2,35.0],[224,3,3.0],[224,4,7.0],[224,5,16.0],[224,6,1.0],[224,7,5.0],[224,9,2.0],[224,10,8.0],[224,11,4.0],[224,12,3.0],[224,14,1.0],[224,15,1.0],[224,17,2.0],[224,18,5.0],[224,19,5.0],[224,20,15.0],[224,21,1.0],[224,22,6.0],[224,23,9.0],[224,24,2.0],[224,26,2.0],[224,29,1.0],[224,30,1.0],[224,31,3.0],[224,32,2.0],[224,35,2.0],[224,36,1.0],[224,40,5.0],[224,41,1.0],[224,42,21.0],[224,43,4.0],[224,45,5.0],[224,46,2.0],[224,47,6.0],[224,50,1.0],[224,51,3.0],[224,52,7.0],[224,53,10.0],[224,54,14.0],[224,56,66.0],[224,57,1.0],[224,58,9.0],[224,59,4.0],[224,63,3.0],[224,64,2.0],[224,66,2.0],[224,67,24.0],[224,68,40.0],[224,69,2.0],[224,70,13.0],[225,0,7.0],[225,1,1.0],[225,2,10.0],[225,3,3.0],[225,4,4.0],[225,5,8.0],[225,6,1.0],[225,18,1.0],[225,20,7.0],[225,21,1.0],[225,22,5.0],[225,23,2.0],[225,24,1.0],[225,26,2.0],[225,27,3.0],[225,28,1.0],[225,30,2.0],[225,40,1.0],[225,42,2.0],[225,44,1.0],[225,46,1.0],[225,47,3.0],[225,51,2.0],[225,66,1.0],[225,67,1.0],[225,70,1.0],[226,0,7.0],[226,1,10.0],[226,2,28.0],[226,3,3.0],[226,4,5.0],[226,5,17.0],[226,6,3.0],[226,7,4.0],[226,8,9.0],[226,9,9.0],[226,11,9.0],[226,12,5.0],[226,13,12.0],[226,14,33.0],[226,15,1.0],[226,16,14.0],[226,17,4.0],[226,18,11.0],[226,19,11.0],[226,20,8.0],[226,21,3.0],[226,22,11.0],[226,23,9.0],[226,24,29.0],[226,25,7.0],[226,26,6.0],[226,27,17.0],[226,28,4.0],[226,29,1.0],[226,30,2.0],[226,31,15.0],[226,32,5.0],[226,33,23.0],[226,34,12.0],[226,35,7.0],[226,37,12.0],[226,38,6.0],[226,39,11.0],[226,40,18.0],[226,41,19.0],[226,42,8.0],[226,43,14.0],[226,44,3.0],[226,45,11.0],[226,46,21.0],[226,47,7.0],[226,48,23.0],[226,49,6.0],[226,50,6.0],[226,51,23.0],[226,52,5.0],[226,53,13.0],[226,54,10.0],[226,55,3.0],[226,56,15.0],[226,57,7.0],[226,58,24.0],[226,59,7.0],[226,60,58.0],[226,61,12.0],[226,62,12.0],[226,63,9.0],[226,64,11.0],[226,65,6.0],[226,66,22.0],[226,67,17.0],[226,68,23.0],[226,69,29.0],[226,70,31.0],[227,0,4.0],[227,1,5.0],[227,2,1.0],[227,3,6.0],[227,4,1.0],[227,5,5.0],[227,6,6.0],[227,7,1.0],[227,8,3.0],[227,9,1.0],[227,10,3.0],[227,11,2.0],[227,12,1.0],[227,13,1.0],[227,14,1.0],[227,15,5.0],[227,16,1.0],[227,17,3.0],[227,18,3.0],[227,19,4.0],[227,20,2.0],[227,21,4.0],[227,22,8.0],[227,24,5.0],[227,25,5.0],[227,26,3.0],[227,27,4.0],[227,28,3.0],[227,29,2.0],[227,30,4.0],[227,31,1.0],[227,32,1.0],[227,35,1.0],[227,36,4.0],[227,37,4.0],[227,38,3.0],[227,39,1.0],[227,40,1.0],[227,41,4.0],[227,42,6.0],[227,43,2.0],[227,44,6.0],[227,46,3.0],[227,47,10.0],[227,48,4.0],[227,49,1.0],[227,50,3.0],[227,51,2.0],[227,52,5.0],[227,54,1.0],[227,60,4.0],[227,61,10.0],[227,62,8.0],[227,63,5.0],[227,64,2.0],[227,65,1.0],[227,66,2.0],[227,67,5.0],[227,68,3.0],[227,69,5.0],[227,70,6.0],[228,0,17.0],[228,1,27.0],[228,2,27.0],[228,3,20.0],[228,4,25.0],[228,5,20.0],[228,6,9.0],[228,7,13.0],[228,8,24.0],[228,9,7.0],[228,10,19.0],[228,11,11.0],[228,12,9.0],[228,13,10.0],[228,14,17.0],[228,15,27.0],[228,16,4.0],[228,17,20.0],[228,18,22.0],[228,19,13.0],[228,20,13.0],[228,21,16.0],[228,22,11.0],[228,23,3.0],[228,24,13.0],[228,25,5.0],[228,26,10.0],[228,27,5.0],[228,28,19.0],[228,29,11.0],[228,30,33.0],[228,31,12.0],[228,32,12.0],[228,33,2.0],[228,34,2.0],[228,35,4.0],[228,36,18.0],[228,37,18.0],[228,38,5.0],[228,39,2.0],[228,40,3.0],[228,41,12.0],[228,42,21.0],[228,43,34.0],[228,44,7.0],[228,45,5.0],[228,46,4.0],[228,47,8.0],[228,48,4.0],[228,50,8.0],[228,51,9.0],[228,52,16.0],[228,53,10.0],[228,54,13.0],[228,56,17.0],[228,57,1.0],[228,58,2.0],[228,60,3.0],[228,61,1.0],[228,62,17.0],[228,63,11.0],[228,64,16.0],[228,65,14.0],[228,66,13.0],[228,67,8.0],[228,68,39.0],[228,70,18.0],[229,0,3.0],[229,1,12.0],[229,2,15.0],[229,3,1.0],[229,4,7.0],[229,5,2.0],[229,6,3.0],[229,8,7.0],[229,9,2.0],[229,10,20.0],[229,11,14.0],[229,12,12.0],[229,13,37.0],[229,14,7.0],[229,15,3.0],[229,16,31.0],[229,17,16.0],[229,18,8.0],[229,19,8.0],[229,20,5.0],[229,21,6.0],[229,22,16.0],[229,23,1.0],[229,24,4.0],[229,25,15.0],[229,26,3.0],[229,27,41.0],[229,28,4.0],[229,29,3.0],[229,30,12.0],[229,31,16.0],[229,32,7.0],[229,33,4.0],[229,34,12.0],[229,35,45.0],[229,36,9.0],[229,37,6.0],[229,38,7.0],[229,39,2.0],[229,40,19.0],[229,41,21.0],[229,42,5.0],[229,45,19.0],[229,47,13.0],[229,48,3.0],[229,49,10.0],[229,50,37.0],[229,51,7.0],[229,52,37.0],[229,53,16.0],[229,54,6.0],[229,55,9.0],[229,57,22.0],[229,58,14.0],[229,59,9.0],[229,60,1.0],[229,61,11.0],[229,62,19.0],[229,63,5.0],[229,64,3.0],[229,65,8.0],[229,66,16.0],[229,67,4.0],[229,68,7.0],[229,69,1.0],[230,0,15.0],[230,1,13.0],[230,2,30.0],[230,3,4.0],[230,4,12.0],[230,5,17.0],[230,6,4.0],[230,7,6.0],[230,8,4.0],[230,9,5.0],[230,10,3.0],[230,11,3.0],[230,12,1.0],[230,13,4.0],[230,14,4.0],[230,15,9.0],[230,16,3.0],[230,17,4.0],[230,18,14.0],[230,19,1.0],[230,20,6.0],[230,21,4.0],[230,22,4.0],[230,23,2.0],[230,24,4.0],[230,25,5.0],[230,26,10.0],[230,27,3.0],[230,28,5.0],[230,29,1.0],[230,31,2.0],[230,32,6.0],[230,36,3.0],[230,37,4.0],[230,38,3.0],[230,39,1.0],[230,40,5.0],[230,42,14.0],[230,43,2.0],[230,44,7.0],[230,45,1.0],[230,46,5.0],[230,47,1.0],[230,48,14.0],[230,50,3.0],[230,51,7.0],[230,52,4.0],[230,53,13.0],[230,54,7.0],[230,55,4.0],[230,56,15.0],[230,57,1.0],[230,58,1.0],[230,59,1.0],[230,60,5.0],[230,61,1.0],[230,62,2.0],[230,63,3.0],[230,64,1.0],[230,65,6.0],[230,66,2.0],[230,67,15.0],[230,68,26.0],[230,70,6.0],[231,0,2.0],[231,1,3.0],[231,2,4.0],[231,4,7.0],[231,5,4.0],[231,6,2.0],[231,7,1.0],[231,8,2.0],[231,9,1.0],[231,10,4.0],[231,11,1.0],[231,12,1.0],[231,14,5.0],[231,15,1.0],[231,16,1.0],[231,18,1.0],[231,19,2.0],[231,20,2.0],[231,23,2.0],[231,26,1.0],[231,27,1.0],[231,28,1.0],[231,32,1.0],[231,35,1.0],[231,37,1.0],[231,41,4.0],[231,42,4.0],[231,43,3.0],[231,50,2.0],[231,57,2.0],[231,58,7.0],[231,60,1.0],[231,61,2.0],[231,62,4.0],[231,63,2.0],[231,64,6.0],[231,65,5.0],[231,66,1.0],[231,67,3.0],[231,69,6.0],[231,70,3.0],[232,0,2.0],[232,1,1.0],[232,3,1.0],[232,5,2.0],[232,6,7.0],[232,11,2.0],[232,15,3.0],[232,18,1.0],[232,19,14.0],[232,21,1.0],[232,22,3.0],[232,23,21.0],[232,26,1.0],[232,30,1.0],[232,31,3.0],[232,35,1.0],[232,36,4.0],[232,39,1.0],[232,41,4.0],[232,42,2.0],[232,43,1.0],[232,44,3.0],[232,45,4.0],[232,46,1.0],[232,47,7.0],[232,48,3.0],[232,50,1.0],[232,51,4.0],[232,52,3.0],[232,53,4.0],[232,54,2.0],[232,56,16.0],[232,58,5.0],[232,59,4.0],[232,60,1.0],[232,61,8.0],[232,62,5.0],[232,63,3.0],[232,64,10.0],[232,65,10.0],[232,67,6.0],[232,68,4.0],[232,70,2.0],[233,2,1.0],[233,3,1.0],[233,4,1.0],[233,5,2.0],[233,11,2.0],[233,13,1.0],[233,16,2.0],[233,17,1.0],[233,18,1.0],[233,20,2.0],[233,27,2.0],[233,30,2.0],[233,32,1.0],[233,35,2.0],[233,37,1.0],[233,39,1.0],[233,40,1.0],[233,42,1.0],[233,46,2.0],[233,47,1.0],[233,49,1.0],[233,51,1.0],[233,52,1.0],[233,54,1.0],[233,55,1.0],[233,58,1.0],[233,59,1.0],[233,61,3.0],[233,64,3.0],[233,65,4.0],[233,66,3.0],[233,67,1.0],[233,68,1.0],[234,0,3.0],[234,2,1.0],[234,3,3.0],[234,5,3.0],[234,7,2.0],[234,8,1.0],[234,12,2.0],[234,13,1.0],[234,14,1.0],[234,16,3.0],[234,17,2.0],[234,18,5.0],[234,19,3.0],[234,21,5.0],[234,22,3.0],[234,23,5.0],[234,24,2.0],[234,25,1.0],[234,26,1.0],[234,27,5.0],[234,28,1.0],[234,29,2.0],[234,30,2.0],[234,31,2.0],[234,32,7.0],[234,33,5.0],[234,34,9.0],[234,35,5.0],[234,36,6.0],[234,37,6.0],[234,38,5.0],[234,39,6.0],[234,40,7.0],[234,41,3.0],[234,42,6.0],[234,43,3.0],[234,44,4.0],[234,45,2.0],[234,46,9.0],[234,47,8.0],[234,48,6.0],[234,49,5.0],[234,50,4.0],[234,51,5.0],[234,53,6.0],[234,54,3.0],[234,55,6.0],[234,56,13.0],[234,57,11.0],[234,58,6.0],[234,59,10.0],[234,60,23.0],[234,61,25.0],[234,62,17.0],[234,63,20.0],[234,64,1.0],[234,65,1.0],[234,67,15.0],[234,69,1.0],[234,70,2.0],[235,0,5.0],[235,1,14.0],[235,2,33.0],[235,3,5.0],[235,4,6.0],[235,5,16.0],[235,7,2.0],[235,13,1.0],[235,14,1.0],[235,15,4.0],[235,17,3.0],[235,18,18.0],[235,19,3.0],[235,20,7.0],[235,24,12.0],[235,25,9.0],[235,26,12.0],[235,27,5.0],[235,28,2.0],[235,29,4.0],[235,30,4.0],[235,32,1.0],[235,39,1.0],[235,40,2.0],[235,41,6.0],[235,42,11.0],[235,43,3.0],[235,45,5.0],[235,47,1.0],[235,48,1.0],[235,50,1.0],[235,53,4.0],[235,54,6.0],[235,55,9.0],[235,56,2.0],[235,57,2.0],[235,59,1.0],[235,60,2.0],[235,61,1.0],[235,62,6.0],[235,63,1.0],[235,64,5.0],[235,66,4.0],[235,67,8.0],[235,68,9.0],[235,70,5.0],[236,18,1.0],[236,25,1.0],[236,28,1.0],[236,32,1.0],[236,39,1.0],[236,49,1.0],[236,57,1.0],[237,0,1.0],[237,2,4.0],[237,3,1.0],[237,4,2.0],[237,5,2.0],[237,6,1.0],[237,7,1.0],[237,9,1.0],[237,11,1.0],[237,12,2.0],[237,13,1.0],[237,15,1.0],[237,16,4.0],[237,18,4.0],[237,19,7.0],[237,20,1.0],[237,22,1.0],[237,23,1.0],[237,24,1.0],[237,25,1.0],[237,27,3.0],[237,29,1.0],[237,30,1.0],[237,31,1.0],[237,33,7.0],[237,34,1.0],[237,35,3.0],[237,36,1.0],[237,37,1.0],[237,38,4.0],[237,41,4.0],[237,42,3.0],[237,43,1.0],[237,46,1.0],[237,47,2.0],[237,48,1.0],[237,50,3.0],[237,51,6.0],[237,53,9.0],[237,54,7.0],[237,55,16.0],[237,56,2.0],[237,57,4.0],[237,58,1.0],[237,59,10.0],[237,61,6.0],[237,62,1.0],[237,63,3.0],[237,64,3.0],[237,66,1.0],[237,67,2.0],[237,68,2.0],[237,69,4.0],[237,70,3.0],[238,12,2.0],[238,14,1.0],[238,17,1.0],[238,18,1.0],[238,22,1.0],[238,37,1.0],[238,39,1.0],[238,42,1.0],[238,57,1.0],[238,58,1.0],[238,63,1.0],[238,70,1.0],[239,0,2.0],[239,1,3.0],[239,2,3.0],[239,3,4.0],[239,4,4.0],[239,5,3.0],[239,7,25.0],[239,8,10.0],[239,9,7.0],[239,10,4.0],[239,11,8.0],[239,12,5.0],[239,13,40.0],[239,14,166.0],[239,15,4.0],[239,16,274.0],[239,17,5.0],[239,18,1.0],[239,19,9.0],[239,20,6.0],[239,21,5.0],[239,22,7.0],[239,23,4.0],[239,24,8.0],[239,25,2.0],[239,26,1.0],[239,27,9.0],[239,28,7.0],[239,29,4.0],[239,30,4.0],[239,31,9.0],[239,32,9.0],[239,33,3.0],[239,34,14.0],[239,35,3.0],[239,36,4.0],[239,37,3.0],[239,38,2.0],[239,39,95.0],[239,40,2.0],[239,41,12.0],[239,43,2.0],[239,44,1.0],[239,45,1.0],[239,46,3.0],[239,48,985.0],[239,49,10.0],[239,50,13.0],[239,51,4.0],[239,52,13.0],[239,53,11.0],[239,54,10.0],[239,55,34.0],[239,56,10.0],[239,57,13.0],[239,58,8.0],[239,59,4.0],[239,60,8.0],[239,61,11.0],[239,62,12.0],[239,63,3.0],[239,64,3.0],[239,65,11.0],[239,66,3.0],[239,67,5.0],[239,69,1.0],[239,70,4.0],[240,0,3.0],[240,1,2.0],[240,2,16.0],[240,3,5.0],[240,4,2.0],[240,5,4.0],[240,7,7.0],[240,8,1.0],[240,9,192.0],[240,10,1.0],[240,11,44.0],[240,12,4.0],[240,13,5.0],[240,14,8.0],[240,15,3.0],[240,16,7.0],[240,18,4.0],[240,19,2.0],[240,22,1.0],[240,24,1.0],[240,25,7.0],[240,26,2.0],[240,27,14.0],[240,30,1.0],[240,31,6.0],[240,32,3.0],[240,33,1.0],[240,34,18.0],[240,35,6.0],[240,36,2.0],[240,37,10.0],[240,38,5.0],[240,39,3.0],[240,40,3.0],[240,43,1.0],[240,45,18.0],[240,46,10.0],[240,47,3.0],[240,48,2.0],[240,49,1.0],[240,51,4.0],[240,52,4.0],[240,53,116.0],[240,54,5.0],[240,55,6.0],[240,58,2.0],[240,59,7.0],[240,60,1.0],[240,62,7.0],[240,63,2.0],[240,64,18.0],[240,65,1.0],[240,66,1.0],[240,69,3.0],[241,1,1.0],[241,2,2.0],[241,6,1.0],[241,7,16.0],[241,8,4.0],[241,9,5.0],[241,10,6.0],[241,11,7.0],[241,12,4.0],[241,13,1.0],[241,14,8.0],[241,15,5.0],[241,16,9.0],[241,17,10.0],[241,18,8.0],[241,20,9.0],[241,22,1.0],[241,23,1.0],[241,24,3.0],[241,25,1.0],[241,27,2.0],[241,31,4.0],[241,32,7.0],[241,34,1.0],[241,35,2.0],[241,36,3.0],[241,37,9.0],[241,38,4.0],[241,39,4.0],[241,40,11.0],[241,41,5.0],[241,42,2.0],[241,43,7.0],[241,45,2.0],[241,46,2.0],[241,47,1.0],[241,49,1.0],[241,50,2.0],[241,51,4.0],[241,53,9.0],[241,56,4.0],[241,60,3.0],[241,61,4.0],[241,62,6.0],[241,63,2.0],[241,65,3.0],[241,66,7.0],[241,67,1.0],[241,68,1.0],[241,70,3.0],[242,0,7.0],[242,2,5.0],[242,4,14.0],[242,5,6.0],[242,6,6.0],[242,7,14.0],[242,9,5.0],[242,10,4.0],[242,11,1.0],[242,12,15.0],[242,13,7.0],[242,14,6.0],[242,15,12.0],[242,16,4.0],[242,17,8.0],[242,18,8.0],[242,20,21.0],[242,21,16.0],[242,22,6.0],[242,23,14.0],[242,24,3.0],[242,25,5.0],[242,26,6.0],[242,27,2.0],[242,28,17.0],[242,29,5.0],[242,30,2.0],[242,31,9.0],[242,32,5.0],[242,33,4.0],[242,34,7.0],[242,36,17.0],[242,37,7.0],[242,38,7.0],[242,39,14.0],[242,40,7.0],[242,41,6.0],[242,42,8.0],[242,44,14.0],[242,45,7.0],[242,46,3.0],[242,47,12.0],[242,48,6.0],[242,49,5.0],[242,50,9.0],[242,51,1.0],[242,52,19.0],[242,53,7.0],[242,54,3.0],[242,55,3.0],[242,56,7.0],[242,57,8.0],[242,58,6.0],[242,60,16.0],[242,61,9.0],[242,62,3.0],[242,63,8.0],[242,64,3.0],[242,65,3.0],[242,66,4.0],[242,67,1.0],[242,68,14.0],[242,69,3.0],[242,70,1.0],[243,3,1.0],[243,16,2.0],[243,17,1.0],[243,18,4.0],[243,21,5.0],[243,22,1.0],[243,23,2.0],[243,40,1.0],[243,44,1.0],[243,69,2.0],[244,0,77.0],[244,1,68.0],[244,2,98.0],[244,3,54.0],[244,4,130.0],[244,5,92.0],[244,6,53.0],[244,7,197.0],[244,8,217.0],[244,9,140.0],[244,10,269.0],[244,11,70.0],[244,12,149.0],[244,13,57.0],[244,14,204.0],[244,15,123.0],[244,16,172.0],[244,17,78.0],[244,18,9.0],[244,19,8.0],[244,20,5.0],[244,21,50.0],[244,22,44.0],[244,23,57.0],[244,24,16.0],[244,25,27.0],[244,26,31.0],[244,27,10.0],[244,28,31.0],[244,29,37.0],[244,30,15.0],[244,31,18.0],[244,32,62.0],[244,33,66.0],[244,34,48.0],[244,35,23.0],[244,36,29.0],[244,37,72.0],[244,38,41.0],[244,39,115.0],[244,40,48.0],[244,41,8.0],[244,42,15.0],[244,43,21.0],[244,44,17.0],[244,45,17.0],[244,46,31.0],[244,47,24.0],[244,48,12.0],[244,49,58.0],[244,50,11.0],[244,51,14.0],[244,52,29.0],[244,53,21.0],[244,54,25.0],[244,55,82.0],[244,56,7.0],[244,57,51.0],[244,58,17.0],[244,59,29.0],[244,60,8.0],[244,61,43.0],[244,62,36.0],[244,63,22.0],[244,64,33.0],[244,65,61.0],[244,66,24.0],[244,67,3.0],[244,68,4.0],[244,69,6.0],[244,70,1.0],[245,0,11.0],[245,1,5.0],[245,2,10.0],[245,3,2.0],[245,4,3.0],[245,5,8.0],[245,6,9.0],[245,7,6.0],[245,8,7.0],[245,9,6.0],[245,10,3.0],[245,11,7.0],[245,12,1.0],[245,13,2.0],[245,14,5.0],[245,15,9.0],[245,16,7.0],[245,17,8.0],[245,18,14.0],[245,19,7.0],[245,20,4.0],[245,21,2.0],[245,22,6.0],[245,23,10.0],[245,24,9.0],[245,25,14.0],[245,26,6.0],[245,27,6.0],[245,28,12.0],[245,29,5.0],[245,30,4.0],[245,31,6.0],[245,32,5.0],[245,33,4.0],[245,34,6.0],[245,35,1.0],[245,36,1.0],[245,37,6.0],[245,38,6.0],[245,39,5.0],[245,40,3.0],[245,41,5.0],[245,42,3.0],[245,43,9.0],[245,44,10.0],[245,45,5.0],[245,46,33.0],[245,47,7.0],[245,48,11.0],[245,49,8.0],[245,50,5.0],[245,51,13.0],[245,52,8.0],[245,53,14.0],[245,54,19.0],[245,55,3.0],[245,56,11.0],[245,57,8.0],[245,58,11.0],[245,59,14.0],[245,60,25.0],[245,61,9.0],[245,62,8.0],[245,63,6.0],[245,64,1.0],[245,65,5.0],[245,66,3.0],[245,67,1.0],[245,68,19.0],[245,69,6.0],[245,70,3.0],[246,1,3.0],[246,4,3.0],[246,5,2.0],[246,7,10.0],[246,8,7.0],[246,9,5.0],[246,10,9.0],[246,11,4.0],[246,12,1.0],[246,13,1.0],[246,14,3.0],[246,15,5.0],[246,16,3.0],[246,17,4.0],[246,18,6.0],[246,19,1.0],[246,21,1.0],[246,22,1.0],[246,23,3.0],[246,24,1.0],[246,25,1.0],[246,26,3.0],[246,27,1.0],[246,28,1.0],[246,29,2.0],[246,30,1.0],[246,31,7.0],[246,32,5.0],[246,33,1.0],[246,34,3.0],[246,35,1.0],[246,36,5.0],[246,37,6.0],[246,38,2.0],[246,39,5.0],[246,40,1.0],[246,41,4.0],[246,42,7.0],[246,43,1.0],[246,44,2.0],[246,45,7.0],[246,46,6.0],[246,47,9.0],[246,48,4.0],[246,49,3.0],[246,50,3.0],[246,51,1.0],[246,52,8.0],[246,53,2.0],[246,54,2.0],[246,55,2.0],[246,56,2.0],[246,57,3.0],[246,58,1.0],[246,59,2.0],[246,60,3.0],[246,61,1.0],[246,62,2.0],[246,63,1.0],[246,64,2.0],[246,65,3.0],[246,66,1.0],[247,0,31.0],[247,1,32.0],[247,2,7.0],[247,3,45.0],[247,4,26.0],[247,5,35.0],[247,6,73.0],[247,7,8.0],[247,8,16.0],[247,9,11.0],[247,10,3.0],[247,11,7.0],[247,12,4.0],[247,13,35.0],[247,14,20.0],[247,15,42.0],[247,16,19.0],[247,17,36.0],[247,18,30.0],[247,19,20.0],[247,20,20.0],[247,21,47.0],[247,22,19.0],[247,23,3.0],[247,24,41.0],[247,25,83.0],[247,26,25.0],[247,27,15.0],[247,28,33.0],[247,29,50.0],[247,30,56.0],[247,31,13.0],[247,32,2.0],[247,33,2.0],[247,34,1.0],[247,35,8.0],[247,36,43.0],[247,37,36.0],[247,38,28.0],[247,40,2.0],[247,41,5.0],[247,42,7.0],[247,43,42.0],[247,44,27.0],[247,45,1.0],[247,47,11.0],[247,50,4.0],[247,51,2.0],[247,52,19.0],[247,53,1.0],[247,54,1.0],[247,55,1.0],[247,56,1.0],[247,57,1.0],[247,60,14.0],[247,61,24.0],[247,62,8.0],[247,63,12.0],[247,64,2.0],[247,66,4.0],[247,67,6.0],[247,68,4.0],[247,69,106.0],[247,70,7.0],[248,0,24.0],[248,1,10.0],[248,2,25.0],[248,3,69.0],[248,4,18.0],[248,5,21.0],[248,6,28.0],[248,7,52.0],[248,8,14.0],[248,9,77.0],[248,10,11.0],[248,11,47.0],[248,12,10.0],[248,13,47.0],[248,14,17.0],[248,15,25.0],[248,16,88.0],[248,17,6.0],[248,18,12.0],[248,19,18.0],[248,20,54.0],[248,21,9.0],[248,22,14.0],[248,23,15.0],[248,24,15.0],[248,25,21.0],[248,26,29.0],[248,27,35.0],[248,28,14.0],[248,29,13.0],[248,30,24.0],[248,31,33.0],[248,32,34.0],[248,33,27.0],[248,34,49.0],[248,35,39.0],[248,36,4.0],[248,37,31.0],[248,38,43.0],[248,39,30.0],[248,40,55.0],[248,41,103.0],[248,42,10.0],[248,43,9.0],[248,44,28.0],[248,45,50.0],[248,46,37.0],[248,47,18.0],[248,48,22.0],[248,49,18.0],[248,50,30.0],[248,51,23.0],[248,52,15.0],[248,53,54.0],[248,54,15.0],[248,55,19.0],[248,56,1.0],[248,57,7.0],[248,58,6.0],[248,59,29.0],[248,60,28.0],[248,61,14.0],[248,62,26.0],[248,63,19.0],[248,64,41.0],[248,65,23.0],[248,66,48.0],[248,67,11.0],[248,68,14.0],[248,69,8.0],[248,70,18.0],[249,1,1.0],[249,4,1.0],[249,8,1.0],[249,11,1.0],[249,12,1.0],[249,14,1.0],[249,16,1.0],[249,18,1.0],[249,24,1.0],[249,26,1.0],[249,31,1.0],[249,35,1.0],[249,43,1.0],[249,47,1.0],[249,55,1.0],[249,56,1.0],[249,57,1.0],[249,60,1.0],[250,2,1.0],[250,18,2.0],[250,19,1.0],[250,24,1.0],[250,34,1.0],[250,36,1.0],[250,37,1.0],[250,43,1.0],[250,47,2.0],[250,52,1.0],[250,53,1.0],[250,56,2.0],[250,57,1.0],[250,58,2.0],[250,62,1.0],[250,66,1.0],[250,68,1.0],[251,0,1.0],[251,2,2.0],[251,3,1.0],[251,4,5.0],[251,6,4.0],[251,7,4.0],[251,8,2.0],[251,9,1.0],[251,10,7.0],[251,11,1.0],[251,12,1.0],[251,13,5.0],[251,14,2.0],[251,15,3.0],[251,16,12.0],[251,17,4.0],[251,18,5.0],[251,19,1.0],[251,20,8.0],[251,22,4.0],[251,23,7.0],[251,24,2.0],[251,25,1.0],[251,26,5.0],[251,27,3.0],[251,28,11.0],[251,29,4.0],[251,30,1.0],[251,31,4.0],[251,32,3.0],[251,33,6.0],[251,34,13.0],[251,35,1.0],[251,38,3.0],[251,39,1.0],[251,40,11.0],[251,41,7.0],[251,42,13.0],[251,43,13.0],[251,44,12.0],[251,45,16.0],[251,46,15.0],[251,47,8.0],[251,48,5.0],[251,49,16.0],[251,50,3.0],[251,51,7.0],[251,52,2.0],[251,53,4.0],[251,54,2.0],[251,55,20.0],[251,56,3.0],[251,57,6.0],[251,58,6.0],[251,59,8.0],[251,60,1.0],[251,61,8.0],[251,62,2.0],[251,63,1.0],[251,64,9.0],[251,65,5.0],[251,66,29.0],[251,67,6.0],[251,68,7.0],[251,69,7.0],[251,70,2.0],[252,0,3.0],[252,1,3.0],[252,2,3.0],[252,3,1.0],[252,4,1.0],[252,5,1.0],[252,6,1.0],[252,7,2.0],[252,8,2.0],[252,12,2.0],[252,13,1.0],[252,14,4.0],[252,16,1.0],[252,17,1.0],[252,18,2.0],[252,19,5.0],[252,20,1.0],[252,22,3.0],[252,23,2.0],[252,24,3.0],[252,25,1.0],[252,27,3.0],[252,28,1.0],[252,35,1.0],[252,36,1.0],[252,39,4.0],[252,41,2.0],[252,42,2.0],[252,43,6.0],[252,47,1.0],[252,50,4.0],[252,51,2.0],[252,52,4.0],[252,54,2.0],[252,57,1.0],[252,58,8.0],[252,59,2.0],[252,60,1.0],[252,61,9.0],[252,62,3.0],[252,63,5.0],[252,64,7.0],[252,65,8.0],[252,66,1.0],[252,67,3.0],[252,68,13.0],[252,69,9.0],[252,70,9.0],[253,0,11.0],[253,1,18.0],[253,2,1.0],[253,3,19.0],[253,4,7.0],[253,5,13.0],[253,6,48.0],[253,7,1.0],[253,8,1.0],[253,9,1.0],[253,11,1.0],[253,12,1.0],[253,13,7.0],[253,14,5.0],[253,15,20.0],[253,16,2.0],[253,17,7.0],[253,18,14.0],[253,19,62.0],[253,20,10.0],[253,21,35.0],[253,22,9.0],[253,23,73.0],[253,24,12.0],[253,25,13.0],[253,26,8.0],[253,27,4.0],[253,28,2.0],[253,29,12.0],[253,30,3.0],[253,31,12.0],[253,32,2.0],[253,33,5.0],[253,34,3.0],[253,35,4.0],[253,36,8.0],[253,37,7.0],[253,38,1.0],[253,39,1.0],[253,41,1.0],[253,42,3.0],[253,43,6.0],[253,44,23.0],[253,45,6.0],[253,47,6.0],[253,50,14.0],[253,51,7.0],[253,52,3.0],[253,53,13.0],[253,54,1.0],[253,57,21.0],[253,58,1.0],[253,59,7.0],[253,61,11.0],[253,62,13.0],[253,63,9.0],[253,64,16.0],[253,65,2.0],[253,66,4.0],[253,67,6.0],[253,68,4.0],[253,69,21.0],[254,4,1.0],[254,18,1.0],[254,36,1.0],[254,61,1.0],[255,0,10.0],[255,1,5.0],[255,2,9.0],[255,3,10.0],[255,4,6.0],[255,5,1.0],[255,6,7.0],[255,7,4.0],[255,8,7.0],[255,9,13.0],[255,10,5.0],[255,11,7.0],[255,12,10.0],[255,13,23.0],[255,14,4.0],[255,15,21.0],[255,16,10.0],[255,17,35.0],[255,18,20.0],[255,19,8.0],[255,20,8.0],[255,21,21.0],[255,22,2.0],[255,23,14.0],[255,24,10.0],[255,25,23.0],[255,26,14.0],[255,27,14.0],[255,28,2.0],[255,29,9.0],[255,30,19.0],[255,31,18.0],[255,32,6.0],[255,33,37.0],[255,34,14.0],[255,35,20.0],[255,36,15.0],[255,37,30.0],[255,38,35.0],[255,39,28.0],[255,40,14.0],[255,41,20.0],[255,42,12.0],[255,43,15.0],[255,44,15.0],[255,45,131.0],[255,46,24.0],[255,47,91.0],[255,48,11.0],[255,49,23.0],[255,50,6.0],[255,51,9.0],[255,52,9.0],[255,53,15.0],[255,54,6.0],[255,55,51.0],[255,56,38.0],[255,57,45.0],[255,58,36.0],[255,59,5.0],[255,60,7.0],[255,61,40.0],[255,62,29.0],[255,63,35.0],[255,64,50.0],[255,65,30.0],[255,66,41.0],[255,67,31.0],[255,68,4.0],[255,69,7.0],[255,70,8.0],[256,0,15.0],[256,1,13.0],[256,2,15.0],[256,3,6.0],[256,4,15.0],[256,5,14.0],[256,6,17.0],[256,7,15.0],[256,8,51.0],[256,9,47.0],[256,10,39.0],[256,11,32.0],[256,12,42.0],[256,13,56.0],[256,14,58.0],[256,15,45.0],[256,16,37.0],[256,17,23.0],[256,18,21.0],[256,19,24.0],[256,20,23.0],[256,21,25.0],[256,22,19.0],[256,23,24.0],[256,24,12.0],[256,25,5.0],[256,26,4.0],[256,27,3.0],[256,28,4.0],[256,29,9.0],[256,30,10.0],[256,31,7.0],[256,32,25.0],[256,33,24.0],[256,34,20.0],[256,35,22.0],[256,36,11.0],[256,37,29.0],[256,38,12.0],[256,39,27.0],[256,40,18.0],[256,41,6.0],[256,42,4.0],[256,43,6.0],[256,44,8.0],[256,45,11.0],[256,46,7.0],[256,47,2.0],[256,48,8.0],[256,49,18.0],[256,50,16.0],[256,51,11.0],[256,52,22.0],[256,53,20.0],[256,54,20.0],[256,55,13.0],[256,56,33.0],[256,57,34.0],[256,58,25.0],[256,59,24.0],[256,60,28.0],[256,61,44.0],[256,62,23.0],[256,63,30.0],[256,64,8.0],[256,65,8.0],[256,66,7.0],[256,67,8.0],[256,68,12.0],[256,69,13.0],[256,70,6.0],[257,0,22.0],[257,1,48.0],[257,2,18.0],[257,3,17.0],[257,4,50.0],[257,5,43.0],[257,6,10.0],[257,7,5.0],[257,8,6.0],[257,9,13.0],[257,10,1.0],[257,11,23.0],[257,12,41.0],[257,13,25.0],[257,14,11.0],[257,15,49.0],[257,16,56.0],[257,17,23.0],[257,18,8.0],[257,19,1.0],[257,20,13.0],[257,21,6.0],[257,23,10.0],[257,24,12.0],[257,25,45.0],[257,26,7.0],[257,27,32.0],[257,28,55.0],[257,29,20.0],[257,30,10.0],[257,31,8.0],[257,32,123.0],[257,33,6.0],[257,34,5.0],[257,35,11.0],[257,36,37.0],[257,37,26.0],[257,38,21.0],[257,39,63.0],[257,40,29.0],[257,41,12.0],[257,42,21.0],[257,43,23.0],[257,44,16.0],[257,45,24.0],[257,46,8.0],[257,47,29.0],[257,48,4.0],[257,49,16.0],[257,50,7.0],[257,51,25.0],[257,52,3.0],[257,53,42.0],[257,54,7.0],[257,55,36.0],[257,56,9.0],[257,58,7.0],[257,59,39.0],[257,60,17.0],[257,61,5.0],[257,62,24.0],[257,63,7.0],[257,64,14.0],[257,65,58.0],[257,66,15.0],[257,67,5.0],[257,68,9.0],[257,69,5.0],[257,70,6.0],[258,0,9.0],[258,1,4.0],[258,2,10.0],[258,3,3.0],[258,4,6.0],[258,5,15.0],[258,6,7.0],[258,7,15.0],[258,8,5.0],[258,9,2.0],[258,10,2.0],[258,11,4.0],[258,12,9.0],[258,13,7.0],[258,14,10.0],[258,15,8.0],[258,16,11.0],[258,17,8.0],[258,18,10.0],[258,19,8.0],[258,20,15.0],[258,21,2.0],[258,22,4.0],[258,23,6.0],[258,24,2.0],[258,25,18.0],[258,26,5.0],[258,27,15.0],[258,28,6.0],[258,29,11.0],[258,30,4.0],[258,31,11.0],[258,32,6.0],[258,33,15.0],[258,34,7.0],[258,35,13.0],[258,36,7.0],[258,37,3.0],[258,38,6.0],[258,39,9.0],[258,40,7.0],[258,41,11.0],[258,42,9.0],[258,43,9.0],[258,44,3.0],[258,45,5.0],[258,46,8.0],[258,47,5.0],[258,48,5.0],[258,49,8.0],[258,50,4.0],[258,51,12.0],[258,52,1.0],[258,53,9.0],[258,54,10.0],[258,55,17.0],[258,56,6.0],[258,57,6.0],[258,58,3.0],[258,59,11.0],[258,61,15.0],[258,62,8.0],[258,63,4.0],[258,64,11.0],[258,65,6.0],[258,66,9.0],[258,67,1.0],[258,68,5.0],[258,69,3.0],[258,70,3.0],[259,0,5.0],[259,1,10.0],[259,2,2.0],[259,3,6.0],[259,4,3.0],[259,5,3.0],[259,6,2.0],[259,7,8.0],[259,8,10.0],[259,9,7.0],[259,10,4.0],[259,11,7.0],[259,12,5.0],[259,13,5.0],[259,14,3.0],[259,15,7.0],[259,16,9.0],[259,17,9.0],[259,18,4.0],[259,19,15.0],[259,20,3.0],[259,21,7.0],[259,22,7.0],[259,23,3.0],[259,24,10.0],[259,25,8.0],[259,26,8.0],[259,27,5.0],[259,28,4.0],[259,29,4.0],[259,31,3.0],[259,32,7.0],[259,33,9.0],[259,34,4.0],[259,35,6.0],[259,36,5.0],[259,37,4.0],[259,38,2.0],[259,39,4.0],[259,40,9.0],[259,41,8.0],[259,42,4.0],[259,43,5.0],[259,44,4.0],[259,45,6.0],[259,46,3.0],[259,47,5.0],[259,48,10.0],[259,49,6.0],[259,50,4.0],[259,51,6.0],[259,52,2.0],[259,53,5.0],[259,54,3.0],[259,56,7.0],[259,57,5.0],[259,58,4.0],[259,60,4.0],[259,61,6.0],[259,63,2.0],[259,64,4.0],[259,65,5.0],[259,66,2.0],[259,68,1.0],[259,69,3.0],[259,70,3.0],[260,0,1.0],[260,1,1.0],[260,3,1.0],[260,14,1.0],[260,16,1.0],[260,17,1.0],[260,18,1.0],[260,24,1.0],[260,25,3.0],[260,30,1.0],[260,32,1.0],[260,44,1.0],[260,56,2.0],[260,58,1.0],[261,0,12.0],[261,1,10.0],[261,2,10.0],[261,3,5.0],[261,4,4.0],[261,5,11.0],[261,6,3.0],[261,7,8.0],[261,8,6.0],[261,9,4.0],[261,10,6.0],[261,11,13.0],[261,12,4.0],[261,13,5.0],[261,14,12.0],[261,15,2.0],[261,16,5.0],[261,17,7.0],[261,18,18.0],[261,19,7.0],[261,20,6.0],[261,21,6.0],[261,22,1.0],[261,23,5.0],[261,24,7.0],[261,25,3.0],[261,26,8.0],[261,27,9.0],[261,28,1.0],[261,29,6.0],[261,30,9.0],[261,31,11.0],[261,33,10.0],[261,34,13.0],[261,35,3.0],[261,37,7.0],[261,38,3.0],[261,39,2.0],[261,40,10.0],[261,41,4.0],[261,42,21.0],[261,43,2.0],[261,44,1.0],[261,45,4.0],[261,46,5.0],[261,47,4.0],[261,48,4.0],[261,49,2.0],[261,50,7.0],[261,51,14.0],[261,52,4.0],[261,53,13.0],[261,54,21.0],[261,55,18.0],[261,56,6.0],[261,58,13.0],[261,59,7.0],[261,60,4.0],[261,61,3.0],[261,62,4.0],[261,63,3.0],[261,64,6.0],[261,65,9.0],[261,66,2.0],[261,67,8.0],[261,68,14.0],[261,69,14.0],[262,0,3.0],[262,2,3.0],[262,4,1.0],[262,5,3.0],[262,7,4.0],[262,8,1.0],[262,9,4.0],[262,10,1.0],[262,11,1.0],[262,13,3.0],[262,14,1.0],[262,15,2.0],[262,17,1.0],[262,18,1.0],[262,20,1.0],[262,21,1.0],[262,22,2.0],[262,24,1.0],[262,25,3.0],[262,28,1.0],[262,31,1.0],[262,32,2.0],[262,34,5.0],[262,35,6.0],[262,36,1.0],[262,38,1.0],[262,39,3.0],[262,40,5.0],[262,41,7.0],[262,42,4.0],[262,44,4.0],[262,47,1.0],[262,48,5.0],[262,50,7.0],[262,51,6.0],[262,52,3.0],[262,53,14.0],[262,54,1.0],[262,55,6.0],[262,56,4.0],[262,57,8.0],[262,58,7.0],[262,59,2.0],[262,61,1.0],[262,62,3.0],[262,63,1.0],[262,66,10.0],[262,67,3.0],[262,68,1.0],[262,69,1.0],[262,70,5.0],[263,0,5.0],[263,1,2.0],[263,3,4.0],[263,4,4.0],[263,5,3.0],[263,6,6.0],[263,7,3.0],[263,8,2.0],[263,9,1.0],[263,10,1.0],[263,11,1.0],[263,12,1.0],[263,13,4.0],[263,14,6.0],[263,15,2.0],[263,16,20.0],[263,17,15.0],[263,18,15.0],[263,19,22.0],[263,20,10.0],[263,21,9.0],[263,22,15.0],[263,23,13.0],[263,24,4.0],[263,25,5.0],[263,26,2.0],[263,27,7.0],[263,28,9.0],[263,29,4.0],[263,30,5.0],[263,31,4.0],[263,32,17.0],[263,33,18.0],[263,34,13.0],[263,35,10.0],[263,36,16.0],[263,37,17.0],[263,38,11.0],[263,39,22.0],[263,40,8.0],[263,41,8.0],[263,42,7.0],[263,43,7.0],[263,44,4.0],[263,45,4.0],[263,46,7.0],[263,47,7.0],[263,48,29.0],[263,49,22.0],[263,50,24.0],[263,51,19.0],[263,52,24.0],[263,53,22.0],[263,54,18.0],[263,55,18.0],[263,56,5.0],[263,57,9.0],[263,58,4.0],[263,59,2.0],[263,60,6.0],[263,61,8.0],[263,62,9.0],[263,63,3.0],[263,64,6.0],[263,65,14.0],[263,66,11.0],[263,67,12.0],[263,68,16.0],[263,69,13.0],[263,70,16.0],[264,0,39.0],[264,1,68.0],[264,2,68.0],[264,3,58.0],[264,4,72.0],[264,5,81.0],[264,6,25.0],[264,7,27.0],[264,8,27.0],[264,9,45.0],[264,10,76.0],[264,11,28.0],[264,12,30.0],[264,13,28.0],[264,14,33.0],[264,15,41.0],[264,16,19.0],[264,17,46.0],[264,18,69.0],[264,19,27.0],[264,20,43.0],[264,21,46.0],[264,22,42.0],[264,23,4.0],[264,24,38.0],[264,25,61.0],[264,26,74.0],[264,27,26.0],[264,28,73.0],[264,29,38.0],[264,30,36.0],[264,31,24.0],[264,32,29.0],[264,33,1.0],[264,34,6.0],[264,35,13.0],[264,36,29.0],[264,37,27.0],[264,38,14.0],[264,39,10.0],[264,40,41.0],[264,41,34.0],[264,42,63.0],[264,43,59.0],[264,44,24.0],[264,45,22.0],[264,46,9.0],[264,47,46.0],[264,48,25.0],[264,49,13.0],[264,50,17.0],[264,51,39.0],[264,52,34.0],[264,53,45.0],[264,54,27.0],[264,55,13.0],[264,56,27.0],[264,57,6.0],[264,58,4.0],[264,59,4.0],[264,60,24.0],[264,61,14.0],[264,62,42.0],[264,63,43.0],[264,64,36.0],[264,65,56.0],[264,66,59.0],[264,67,94.0],[264,68,89.0],[264,70,88.0],[265,0,1.0],[265,2,3.0],[265,3,2.0],[265,4,2.0],[265,5,7.0],[265,6,5.0],[265,8,2.0],[265,9,1.0],[265,14,1.0],[265,15,4.0],[265,16,3.0],[265,17,4.0],[265,18,1.0],[265,21,2.0],[265,22,2.0],[265,23,1.0],[265,24,4.0],[265,25,4.0],[265,26,3.0],[265,27,1.0],[265,28,1.0],[265,30,4.0],[265,31,2.0],[265,36,2.0],[265,37,3.0],[265,42,1.0],[265,43,1.0],[265,44,1.0],[265,50,1.0],[265,52,1.0],[265,53,1.0],[265,60,9.0],[265,61,1.0],[265,62,2.0],[265,63,1.0],[265,67,2.0],[265,68,4.0],[265,69,1.0],[265,70,3.0],[266,0,13.0],[266,1,30.0],[266,2,10.0],[266,3,19.0],[266,4,33.0],[266,5,5.0],[266,6,16.0],[266,7,6.0],[266,8,27.0],[266,9,3.0],[266,10,33.0],[266,11,6.0],[266,12,17.0],[266,13,22.0],[266,14,51.0],[266,15,38.0],[266,16,21.0],[266,17,8.0],[266,18,11.0],[266,19,45.0],[266,20,1.0],[266,21,16.0],[266,22,5.0],[266,24,2.0],[266,25,24.0],[266,26,8.0],[266,27,3.0],[266,28,4.0],[266,29,9.0],[266,30,5.0],[266,31,17.0],[266,32,3.0],[266,33,28.0],[266,34,5.0],[266,35,26.0],[266,36,14.0],[266,37,6.0],[266,38,5.0],[266,39,4.0],[266,40,6.0],[266,41,7.0],[266,42,3.0],[266,43,3.0],[266,44,3.0],[266,46,2.0],[266,48,3.0],[266,49,24.0],[266,52,11.0],[266,53,1.0],[266,55,3.0],[266,56,3.0],[266,57,2.0],[266,58,3.0],[266,60,6.0],[266,61,43.0],[266,62,11.0],[266,63,17.0],[266,64,17.0],[266,65,11.0],[266,66,6.0],[266,67,7.0],[266,68,12.0],[266,69,6.0],[266,70,18.0],[267,8,1.0],[267,9,1.0],[267,12,1.0],[267,13,2.0],[267,14,1.0],[267,18,2.0],[267,19,1.0],[267,21,1.0],[267,22,1.0],[267,25,2.0],[267,31,1.0],[267,40,1.0],[267,43,1.0],[267,46,1.0],[267,61,1.0],[268,0,297.0],[268,1,431.0],[268,2,189.0],[268,3,287.0],[268,4,455.0],[268,5,549.0],[268,6,519.0],[268,7,381.0],[268,8,300.0],[268,9,281.0],[268,10,369.0],[268,11,666.0],[268,12,437.0],[268,13,238.0],[268,14,290.0],[268,15,246.0],[268,16,108.0],[268,17,78.0],[268,18,152.0],[268,19,38.0],[268,20,33.0],[268,21,116.0],[268,22,31.0],[268,23,30.0],[268,24,58.0],[268,25,40.0],[268,26,252.0],[268,27,56.0],[268,28,141.0],[268,29,47.0],[268,30,513.0],[268,31,532.0],[268,32,846.0],[268,33,369.0],[268,34,623.0],[268,35,434.0],[268,36,135.0],[268,37,276.0],[268,38,176.0],[268,39,271.0],[268,40,95.0],[268,41,34.0],[268,42,104.0],[268,43,435.0],[268,44,67.0],[268,45,94.0],[268,46,2.0],[268,47,7.0],[268,49,1.0],[268,50,8.0],[268,51,3.0],[268,52,75.0],[268,53,4.0],[268,54,2.0],[268,55,4.0],[268,56,3.0],[268,57,6.0],[268,58,1.0],[268,59,2.0],[268,60,43.0],[268,61,317.0],[268,62,286.0],[268,63,262.0],[268,64,468.0],[268,65,232.0],[268,66,27.0],[268,67,50.0],[268,68,70.0],[268,69,315.0],[268,70,53.0],[269,2,1.0],[269,4,1.0],[269,7,1.0],[269,11,1.0],[269,13,1.0],[269,18,9.0],[269,19,3.0],[269,20,1.0],[269,21,3.0],[269,22,83.0],[269,24,1.0],[269,30,1.0],[269,31,88.0],[269,32,43.0],[269,33,124.0],[269,34,21.0],[269,35,112.0],[269,39,1.0],[269,40,2.0],[269,41,10.0],[269,42,1.0],[269,44,40.0],[269,46,14.0],[269,47,4.0],[269,49,15.0],[269,51,1.0],[269,53,60.0],[269,54,64.0],[269,55,76.0],[269,56,81.0],[269,57,25.0],[269,58,11.0],[269,59,11.0],[269,62,1.0],[269,66,1.0],[269,68,1.0],[269,70,13.0],[270,0,1.0],[270,6,1.0],[270,7,12.0],[270,8,5.0],[270,9,8.0],[270,10,31.0],[270,11,4.0],[270,12,3.0],[270,17,2.0],[270,18,8.0],[270,19,28.0],[270,20,28.0],[270,21,167.0],[270,22,88.0],[270,23,88.0],[270,24,26.0],[270,25,146.0],[270,27,15.0],[270,28,20.0],[270,29,46.0],[270,30,1.0],[270,31,7.0],[270,32,24.0],[270,33,156.0],[270,34,91.0],[270,35,26.0],[270,36,69.0],[270,37,32.0],[270,38,21.0],[270,39,32.0],[270,40,37.0],[270,41,2.0],[270,42,4.0],[270,43,17.0],[270,44,1.0],[270,45,57.0],[270,46,33.0],[270,47,3.0],[270,48,1.0],[270,49,130.0],[270,50,58.0],[270,52,3.0],[270,53,1.0],[270,54,1.0],[270,55,12.0],[270,56,8.0],[270,57,247.0],[270,58,33.0],[270,59,30.0],[270,60,1.0],[270,61,237.0],[270,62,65.0],[270,63,50.0],[270,64,37.0],[270,65,426.0],[270,66,31.0],[270,67,25.0],[270,68,1.0],[270,69,1.0],[271,0,2.0],[271,3,1.0],[271,6,3.0],[271,8,1.0],[271,11,1.0],[271,16,1.0],[271,17,1.0],[271,18,1.0],[271,21,2.0],[271,23,1.0],[271,24,2.0],[271,27,3.0],[271,28,2.0],[271,34,1.0],[271,40,1.0],[271,42,2.0],[271,43,1.0],[271,45,3.0],[271,48,2.0],[271,49,3.0],[271,50,1.0],[271,52,2.0],[271,54,1.0],[271,57,5.0],[271,58,5.0],[271,59,1.0],[271,63,2.0],[271,66,1.0],[271,67,2.0],[271,68,1.0],[271,69,2.0],[272,3,1.0],[272,4,4.0],[272,5,1.0],[272,8,1.0],[272,13,1.0],[272,15,1.0],[272,18,3.0],[272,19,2.0],[272,20,2.0],[272,25,2.0],[272,27,1.0],[272,28,1.0],[272,30,1.0],[272,36,2.0],[272,41,1.0],[272,42,2.0],[272,43,2.0],[272,44,1.0],[272,52,2.0],[272,53,4.0],[272,54,2.0],[272,55,1.0],[272,60,1.0],[272,62,2.0],[272,63,2.0],[272,67,2.0],[272,70,1.0],[273,1,2.0],[273,4,2.0],[273,5,2.0],[273,6,2.0],[273,8,1.0],[273,10,2.0],[273,17,1.0],[273,18,1.0],[273,19,1.0],[273,20,2.0],[273,22,2.0],[273,24,2.0],[273,25,1.0],[273,26,3.0],[273,27,6.0],[273,29,2.0],[273,30,1.0],[273,31,2.0],[273,32,1.0],[273,35,1.0],[273,36,2.0],[273,42,1.0],[273,44,3.0],[273,46,1.0],[273,47,3.0],[273,48,8.0],[273,49,1.0],[273,50,2.0],[273,51,2.0],[273,52,2.0],[273,61,1.0],[273,62,2.0],[273,63,1.0],[273,68,1.0],[273,69,3.0],[273,70,1.0],[274,0,1.0],[274,3,1.0],[274,5,1.0],[274,6,1.0],[274,9,2.0],[274,12,3.0],[274,13,1.0],[274,15,1.0],[274,16,1.0],[274,17,2.0],[274,18,2.0],[274,19,4.0],[274,21,2.0],[274,23,2.0],[274,25,2.0],[274,28,4.0],[274,29,3.0],[274,32,1.0],[274,33,4.0],[274,34,6.0],[274,35,4.0],[274,36,1.0],[274,38,2.0],[274,39,2.0],[274,40,2.0],[274,41,1.0],[274,43,1.0],[274,46,1.0],[274,49,2.0],[274,50,1.0],[274,51,4.0],[274,53,1.0],[274,55,1.0],[274,58,2.0],[274,59,1.0],[274,61,3.0],[274,65,1.0],[274,67,1.0],[274,68,1.0],[275,0,2.0],[275,1,2.0],[275,2,1.0],[275,3,1.0],[275,4,1.0],[275,5,2.0],[275,11,1.0],[275,14,3.0],[275,18,3.0],[275,21,4.0],[275,24,1.0],[275,26,2.0],[275,28,8.0],[275,29,1.0],[275,30,6.0],[275,31,1.0],[275,34,1.0],[275,35,1.0],[275,37,2.0],[275,38,1.0],[275,39,1.0],[275,41,1.0],[275,42,6.0],[275,43,4.0],[275,44,2.0],[275,45,1.0],[275,49,1.0],[275,50,1.0],[275,52,3.0],[275,61,8.0],[275,62,2.0],[275,63,1.0],[275,64,3.0],[275,65,1.0],[275,67,1.0],[275,68,1.0],[275,69,3.0],[275,70,1.0],[276,0,2.0],[276,1,2.0],[276,2,2.0],[276,3,4.0],[276,4,1.0],[276,5,9.0],[276,7,5.0],[276,8,1.0],[276,9,17.0],[276,10,1.0],[276,12,1.0],[276,13,1.0],[276,15,4.0],[276,17,1.0],[276,18,8.0],[276,19,2.0],[276,24,1.0],[276,26,1.0],[276,27,13.0],[276,28,1.0],[276,29,3.0],[276,31,4.0],[276,34,2.0],[276,35,1.0],[276,39,3.0],[276,40,49.0],[276,41,1.0],[276,42,6.0],[276,43,2.0],[276,45,2.0],[276,46,5.0],[276,48,3.0],[276,50,4.0],[276,52,4.0],[276,59,1.0],[276,61,1.0],[276,62,2.0],[276,66,5.0],[276,68,19.0],[277,0,5.0],[277,1,1.0],[277,2,14.0],[277,4,5.0],[277,5,6.0],[277,6,24.0],[277,7,6.0],[277,8,6.0],[277,9,5.0],[277,10,5.0],[277,11,6.0],[277,12,4.0],[277,13,6.0],[277,14,5.0],[277,15,5.0],[277,16,6.0],[277,17,9.0],[277,18,3.0],[277,19,7.0],[277,20,4.0],[277,21,4.0],[277,23,4.0],[277,24,3.0],[277,25,10.0],[277,26,6.0],[277,27,9.0],[277,28,2.0],[277,29,1.0],[277,30,7.0],[277,31,10.0],[277,32,6.0],[277,33,9.0],[277,34,12.0],[277,35,8.0],[277,36,3.0],[277,37,11.0],[277,38,9.0],[277,39,3.0],[277,40,34.0],[277,41,12.0],[277,42,2.0],[277,43,8.0],[277,44,56.0],[277,45,3.0],[277,46,11.0],[277,47,7.0],[277,48,5.0],[277,49,3.0],[277,50,56.0],[277,51,25.0],[277,52,7.0],[277,53,13.0],[277,54,7.0],[277,55,13.0],[277,56,1.0],[277,57,9.0],[277,58,10.0],[277,59,6.0],[277,60,1.0],[277,61,2.0],[277,62,4.0],[277,63,6.0],[277,64,11.0],[277,65,12.0],[277,66,11.0],[277,67,6.0],[277,68,1.0],[277,69,7.0],[277,70,3.0],[278,0,102.0],[278,1,108.0],[278,2,97.0],[278,3,97.0],[278,4,85.0],[278,5,65.0],[278,6,106.0],[278,7,29.0],[278,8,13.0],[278,9,28.0],[278,10,48.0],[278,11,73.0],[278,12,17.0],[278,13,37.0],[278,14,67.0],[278,15,87.0],[278,16,51.0],[278,17,139.0],[278,18,40.0],[278,19,19.0],[278,20,28.0],[278,21,28.0],[278,22,112.0],[278,23,52.0],[278,24,257.0],[278,25,62.0],[278,26,89.0],[278,27,27.0],[278,28,117.0],[278,29,144.0],[278,30,116.0],[278,31,17.0],[278,32,30.0],[278,33,17.0],[278,34,32.0],[278,35,10.0],[278,36,70.0],[278,37,67.0],[278,38,75.0],[278,39,127.0],[278,40,35.0],[278,41,17.0],[278,42,55.0],[278,43,64.0],[278,44,76.0],[278,45,95.0],[278,46,107.0],[278,47,81.0],[278,48,84.0],[278,49,41.0],[278,50,22.0],[278,51,68.0],[278,52,93.0],[278,53,47.0],[278,54,104.0],[278,55,83.0],[278,56,159.0],[278,57,82.0],[278,58,131.0],[278,59,38.0],[278,60,27.0],[278,61,158.0],[278,62,104.0],[278,63,77.0],[278,64,95.0],[278,65,99.0],[278,66,219.0],[278,67,17.0],[278,68,59.0],[278,69,82.0],[278,70,47.0],[279,6,1.0],[279,11,1.0],[279,12,2.0],[279,18,1.0],[279,19,1.0],[279,20,1.0],[279,21,2.0],[279,22,2.0],[279,24,7.0],[279,25,1.0],[279,26,4.0],[279,27,1.0],[279,28,1.0],[279,29,1.0],[279,30,2.0],[279,31,1.0],[279,32,1.0],[279,33,2.0],[279,34,1.0],[279,35,1.0],[279,36,2.0],[279,37,2.0],[279,38,3.0],[279,39,2.0],[279,40,1.0],[279,41,2.0],[279,42,1.0],[279,43,2.0],[279,45,1.0],[279,47,4.0],[279,50,1.0],[279,51,7.0],[279,52,5.0],[279,53,10.0],[279,54,8.0],[279,55,4.0],[279,56,7.0],[279,57,11.0],[279,58,1.0],[279,59,4.0],[279,60,11.0],[279,62,1.0],[279,63,2.0],[279,64,4.0],[279,65,1.0],[279,66,2.0],[279,67,1.0],[279,68,4.0],[279,69,17.0],[279,70,2.0],[280,0,3.0],[280,1,7.0],[280,2,4.0],[280,3,2.0],[280,4,1.0],[280,5,9.0],[280,6,1.0],[280,8,1.0],[280,12,1.0],[280,13,3.0],[280,14,2.0],[280,15,11.0],[280,16,4.0],[280,18,13.0],[280,19,6.0],[280,20,8.0],[280,21,3.0],[280,23,3.0],[280,24,3.0],[280,25,1.0],[280,26,8.0],[280,28,1.0],[280,29,1.0],[280,30,1.0],[280,31,2.0],[280,32,1.0],[280,34,2.0],[280,36,2.0],[280,37,3.0],[280,38,1.0],[280,40,2.0],[280,41,1.0],[280,42,7.0],[280,44,12.0],[280,45,3.0],[280,47,5.0],[280,50,2.0],[280,51,2.0],[280,52,8.0],[280,53,25.0],[280,54,10.0],[280,56,1.0],[280,57,7.0],[280,58,1.0],[280,59,8.0],[280,60,2.0],[280,61,1.0],[280,62,2.0],[280,63,1.0],[280,66,2.0],[280,67,5.0],[280,68,9.0],[280,69,7.0],[281,0,3.0],[281,1,1.0],[281,2,2.0],[281,4,1.0],[281,5,1.0],[281,7,1.0],[281,12,1.0],[281,14,2.0],[281,15,1.0],[281,16,2.0],[281,17,1.0],[281,18,5.0],[281,19,4.0],[281,22,1.0],[281,23,2.0],[281,27,1.0],[281,28,2.0],[281,29,1.0],[281,30,1.0],[281,31,2.0],[281,32,2.0],[281,34,1.0],[281,37,2.0],[281,39,2.0],[281,43,2.0],[281,44,1.0],[281,46,3.0],[281,49,2.0],[281,51,2.0],[281,52,2.0],[281,54,2.0],[281,55,1.0],[281,57,1.0],[281,59,1.0],[281,60,3.0],[281,61,1.0],[281,62,2.0],[281,63,1.0],[281,65,1.0],[281,66,1.0],[281,68,1.0],[281,69,1.0],[282,3,1.0],[282,5,1.0],[282,7,4.0],[282,9,1.0],[282,10,1.0],[282,13,2.0],[282,15,1.0],[282,16,1.0],[282,18,1.0],[282,26,1.0],[282,27,4.0],[282,29,3.0],[282,33,1.0],[282,35,2.0],[282,36,1.0],[282,38,2.0],[282,40,3.0],[282,42,2.0],[282,43,1.0],[282,44,1.0],[282,45,1.0],[282,48,3.0],[282,49,1.0],[282,52,2.0],[282,53,1.0],[282,54,1.0],[282,55,1.0],[282,56,1.0],[282,58,1.0],[282,59,1.0],[282,60,1.0],[282,61,1.0],[282,62,2.0],[282,64,1.0],[282,70,1.0],[283,0,18.0],[283,1,32.0],[283,2,45.0],[283,3,15.0],[283,4,17.0],[283,5,17.0],[283,6,57.0],[283,7,53.0],[283,8,169.0],[283,9,12.0],[283,10,49.0],[283,11,243.0],[283,12,69.0],[283,13,82.0],[283,14,51.0],[283,15,96.0],[283,16,50.0],[283,17,130.0],[283,18,66.0],[283,19,114.0],[283,20,51.0],[283,21,62.0],[283,22,78.0],[283,23,93.0],[283,24,21.0],[283,25,7.0],[283,26,7.0],[283,27,12.0],[283,28,6.0],[283,29,3.0],[283,30,34.0],[283,31,70.0],[283,32,19.0],[283,33,23.0],[283,34,25.0],[283,35,43.0],[283,36,54.0],[283,37,35.0],[283,38,43.0],[283,39,62.0],[283,40,23.0],[283,41,67.0],[283,42,111.0],[283,43,161.0],[283,44,33.0],[283,45,79.0],[283,46,2.0],[283,47,31.0],[283,48,55.0],[283,49,4.0],[283,50,39.0],[283,51,54.0],[283,52,127.0],[283,53,23.0],[283,54,197.0],[283,55,281.0],[283,56,252.0],[283,57,59.0],[283,58,55.0],[283,59,19.0],[283,60,65.0],[283,61,114.0],[283,62,142.0],[283,63,225.0],[283,64,231.0],[283,65,398.0],[283,66,98.0],[283,67,66.0],[283,68,81.0],[283,69,2.0],[283,70,28.0],[284,0,1.0],[284,1,1.0],[284,2,9.0],[284,3,2.0],[284,4,1.0],[284,5,1.0],[284,6,1.0],[284,7,2.0],[284,8,1.0],[284,9,4.0],[284,10,2.0],[284,12,2.0],[284,13,17.0],[284,14,23.0],[284,15,22.0],[284,16,40.0],[284,17,5.0],[284,18,1.0],[284,19,1.0],[284,21,3.0],[284,22,2.0],[284,23,1.0],[284,24,1.0],[284,26,18.0],[284,30,1.0],[284,31,6.0],[284,37,2.0],[284,39,34.0],[284,40,11.0],[284,42,35.0],[284,43,1.0],[284,44,3.0],[284,45,26.0],[284,47,2.0],[284,48,12.0],[284,49,1.0],[284,50,2.0],[284,52,14.0],[284,53,2.0],[284,55,59.0],[284,56,2.0],[284,58,1.0],[284,60,3.0],[284,61,10.0],[284,62,2.0],[284,63,6.0],[284,64,33.0],[284,65,28.0],[284,66,18.0],[284,67,1.0],[284,68,2.0],[284,69,11.0],[284,70,6.0],[285,0,1.0],[285,1,2.0],[285,2,2.0],[285,3,1.0],[285,4,3.0],[285,5,4.0],[285,6,2.0],[285,8,4.0],[285,9,5.0],[285,10,4.0],[285,12,3.0],[285,13,3.0],[285,14,6.0],[285,15,4.0],[285,16,4.0],[285,17,1.0],[285,18,2.0],[285,19,2.0],[285,20,2.0],[285,21,2.0],[285,22,3.0],[285,23,3.0],[285,24,1.0],[285,25,3.0],[285,27,2.0],[285,28,1.0],[285,30,1.0],[285,31,4.0],[285,32,1.0],[285,35,2.0],[285,37,1.0],[285,44,2.0],[285,46,1.0],[285,48,2.0],[285,50,2.0],[285,52,1.0],[285,53,1.0],[285,54,2.0],[285,58,2.0],[285,60,2.0],[285,61,2.0],[285,63,2.0],[285,64,1.0],[285,65,2.0],[285,68,1.0],[285,69,1.0],[285,70,1.0],[286,0,1.0],[286,1,4.0],[286,2,1.0],[286,3,1.0],[286,4,4.0],[286,5,1.0],[286,8,2.0],[286,12,1.0],[286,16,1.0],[286,17,1.0],[286,18,3.0],[286,19,1.0],[286,21,7.0],[286,23,1.0],[286,35,1.0],[286,36,1.0],[286,37,1.0],[286,40,2.0],[286,41,1.0],[286,42,2.0],[286,43,3.0],[286,44,1.0],[286,45,3.0],[286,47,2.0],[286,48,2.0],[286,49,4.0],[286,50,1.0],[286,51,1.0],[286,52,2.0],[286,53,2.0],[286,54,2.0],[286,55,5.0],[286,56,1.0],[286,57,22.0],[286,58,5.0],[286,59,5.0],[286,60,7.0],[286,62,3.0],[286,63,1.0],[286,65,1.0],[286,66,3.0],[286,67,4.0],[286,69,7.0],[287,3,1.0],[287,7,1.0],[287,8,1.0],[287,10,1.0],[287,11,1.0],[287,13,1.0],[287,18,2.0],[287,19,1.0],[287,22,1.0],[287,23,1.0],[287,24,1.0],[287,25,1.0],[287,27,1.0],[287,28,1.0],[287,34,1.0],[287,37,1.0],[287,47,1.0],[287,48,2.0],[287,50,1.0],[287,52,3.0],[287,61,1.0],[287,69,1.0],[287,70,2.0],[288,0,12.0],[288,1,9.0],[288,2,12.0],[288,3,10.0],[288,4,8.0],[288,5,14.0],[288,7,6.0],[288,8,3.0],[288,9,7.0],[288,10,13.0],[288,11,16.0],[288,12,3.0],[288,13,12.0],[288,14,16.0],[288,15,12.0],[288,16,4.0],[288,17,8.0],[288,18,27.0],[288,19,7.0],[288,20,7.0],[288,21,8.0],[288,22,25.0],[288,23,1.0],[288,24,44.0],[288,25,25.0],[288,26,25.0],[288,27,11.0],[288,28,45.0],[288,29,19.0],[288,30,30.0],[288,31,11.0],[288,32,10.0],[288,35,2.0],[288,36,29.0],[288,37,8.0],[288,38,9.0],[288,39,5.0],[288,40,4.0],[288,41,6.0],[288,42,23.0],[288,43,18.0],[288,44,7.0],[288,45,5.0],[288,47,16.0],[288,48,3.0],[288,49,2.0],[288,50,1.0],[288,51,4.0],[288,52,36.0],[288,60,13.0],[288,61,9.0],[288,62,15.0],[288,63,15.0],[288,64,14.0],[288,66,15.0],[288,67,17.0],[288,68,28.0],[288,70,57.0],[289,2,1.0],[289,9,2.0],[289,13,2.0],[289,14,1.0],[289,18,3.0],[289,19,2.0],[289,24,1.0],[289,28,2.0],[289,29,1.0],[289,30,1.0],[289,35,1.0],[289,37,3.0],[289,39,1.0],[289,46,1.0],[289,47,1.0],[289,63,1.0],[289,64,1.0],[289,67,1.0],[290,0,6.0],[290,1,1.0],[290,2,2.0],[290,3,1.0],[290,4,1.0],[290,5,4.0],[290,7,1.0],[290,8,1.0],[290,12,1.0],[290,13,11.0],[290,14,4.0],[290,15,8.0],[290,17,1.0],[290,18,6.0],[290,19,5.0],[290,20,5.0],[290,21,8.0],[290,22,6.0],[290,24,15.0],[290,25,16.0],[290,26,5.0],[290,27,2.0],[290,28,6.0],[290,29,12.0],[290,30,15.0],[290,31,3.0],[290,34,6.0],[290,36,7.0],[290,37,4.0],[290,38,2.0],[290,39,1.0],[290,42,6.0],[290,43,10.0],[290,44,13.0],[290,45,6.0],[290,47,3.0],[290,52,2.0],[290,60,2.0],[290,61,4.0],[290,62,2.0],[290,63,7.0],[290,64,3.0],[290,66,4.0],[290,67,2.0],[290,68,3.0],[290,69,21.0],[290,70,2.0],[291,0,1.0],[291,1,5.0],[291,4,3.0],[291,6,7.0],[291,7,1.0],[291,8,3.0],[291,11,2.0],[291,12,1.0],[291,14,1.0],[291,15,2.0],[291,16,2.0],[291,17,5.0],[291,18,7.0],[291,19,2.0],[291,20,1.0],[291,21,7.0],[291,22,3.0],[291,24,3.0],[291,25,3.0],[291,27,2.0],[291,28,1.0],[291,29,1.0],[291,30,6.0],[291,31,1.0],[291,32,1.0],[291,36,1.0],[291,37,6.0],[291,38,1.0],[291,41,1.0],[291,42,1.0],[291,43,3.0],[291,47,3.0],[291,52,3.0],[291,61,3.0],[291,62,2.0],[291,63,1.0],[291,64,2.0],[291,66,1.0],[291,67,1.0],[291,68,2.0],[291,69,8.0],[291,70,6.0],[292,0,40.0],[292,1,26.0],[292,2,40.0],[292,3,14.0],[292,4,17.0],[292,5,76.0],[292,6,35.0],[292,7,36.0],[292,8,25.0],[292,9,10.0],[292,10,13.0],[292,11,32.0],[292,12,38.0],[292,13,16.0],[292,14,19.0],[292,15,20.0],[292,16,18.0],[292,17,34.0],[292,18,22.0],[292,19,38.0],[292,20,73.0],[292,21,12.0],[292,22,37.0],[292,23,76.0],[292,24,6.0],[292,25,16.0],[292,26,68.0],[292,27,14.0],[292,28,21.0],[292,29,23.0],[292,30,9.0],[292,31,21.0],[292,32,33.0],[292,33,17.0],[292,34,23.0],[292,35,23.0],[292,36,14.0],[292,37,17.0],[292,38,9.0],[292,39,31.0],[292,40,26.0],[292,41,25.0],[292,42,18.0],[292,43,22.0],[292,44,54.0],[292,45,34.0],[292,46,35.0],[292,47,41.0],[292,48,50.0],[292,49,150.0],[292,50,47.0],[292,51,32.0],[292,52,39.0],[292,53,47.0],[292,54,29.0],[292,55,83.0],[292,56,36.0],[292,57,10.0],[292,58,4.0],[292,59,19.0],[292,60,4.0],[292,61,71.0],[292,62,83.0],[292,63,51.0],[292,64,41.0],[292,65,41.0],[292,66,212.0],[292,67,7.0],[292,68,13.0],[292,69,2.0],[292,70,141.0],[293,0,7.0],[293,1,4.0],[293,2,12.0],[293,3,4.0],[293,4,6.0],[293,5,5.0],[293,6,4.0],[293,9,1.0],[293,11,5.0],[293,13,1.0],[293,14,4.0],[293,15,4.0],[293,17,3.0],[293,18,5.0],[293,19,1.0],[293,20,2.0],[293,21,2.0],[293,22,5.0],[293,24,5.0],[293,26,1.0],[293,27,3.0],[293,28,4.0],[293,29,3.0],[293,30,3.0],[293,31,1.0],[293,34,1.0],[293,35,1.0],[293,36,1.0],[293,37,1.0],[293,38,1.0],[293,39,3.0],[293,40,1.0],[293,41,1.0],[293,45,1.0],[293,46,3.0],[293,47,6.0],[293,48,4.0],[293,50,2.0],[293,51,4.0],[293,52,9.0],[293,53,3.0],[293,54,2.0],[293,55,12.0],[293,56,5.0],[293,58,1.0],[293,59,2.0],[293,60,2.0],[293,61,1.0],[293,62,5.0],[293,63,7.0],[293,64,7.0],[293,65,6.0],[293,66,11.0],[293,67,8.0],[293,68,9.0],[293,70,14.0],[294,0,3.0],[294,1,6.0],[294,2,5.0],[294,3,7.0],[294,4,8.0],[294,5,7.0],[294,6,5.0],[294,7,7.0],[294,8,9.0],[294,9,5.0],[294,10,2.0],[294,11,5.0],[294,12,3.0],[294,13,3.0],[294,14,3.0],[294,15,9.0],[294,16,9.0],[294,17,5.0],[294,18,2.0],[294,19,4.0],[294,20,4.0],[294,21,5.0],[294,22,1.0],[294,23,4.0],[294,24,3.0],[294,25,2.0],[294,26,3.0],[294,27,2.0],[294,28,3.0],[294,30,1.0],[294,31,1.0],[294,32,6.0],[294,33,1.0],[294,34,5.0],[294,35,1.0],[294,37,3.0],[294,38,3.0],[294,39,1.0],[294,40,2.0],[294,41,2.0],[294,43,2.0],[294,44,3.0],[294,45,1.0],[294,46,1.0],[294,47,1.0],[294,48,3.0],[294,49,2.0],[294,50,4.0],[294,51,4.0],[294,52,7.0],[294,53,3.0],[294,54,1.0],[294,55,1.0],[294,56,1.0],[294,57,1.0],[294,58,4.0],[294,59,1.0],[294,60,1.0],[294,61,1.0],[294,62,2.0],[294,63,1.0],[294,64,1.0],[294,65,1.0],[294,66,2.0],[294,67,1.0],[294,68,2.0],[294,69,3.0],[295,0,14.0],[295,1,73.0],[295,2,45.0],[295,3,45.0],[295,4,74.0],[295,5,24.0],[295,6,23.0],[295,7,18.0],[295,8,17.0],[295,9,4.0],[295,10,76.0],[295,11,43.0],[295,12,29.0],[295,13,15.0],[295,14,29.0],[295,15,54.0],[295,16,37.0],[295,17,50.0],[295,18,43.0],[295,19,53.0],[295,20,25.0],[295,21,113.0],[295,22,33.0],[295,23,70.0],[295,24,25.0],[295,25,15.0],[295,26,21.0],[295,27,63.0],[295,28,49.0],[295,29,102.0],[295,30,22.0],[295,31,10.0],[295,32,14.0],[295,33,48.0],[295,34,28.0],[295,35,13.0],[295,36,28.0],[295,37,27.0],[295,38,35.0],[295,39,11.0],[295,40,46.0],[295,41,38.0],[295,42,121.0],[295,43,43.0],[295,44,43.0],[295,45,33.0],[295,46,77.0],[295,47,24.0],[295,48,59.0],[295,49,227.0],[295,50,86.0],[295,51,80.0],[295,52,21.0],[295,53,25.0],[295,54,17.0],[295,55,63.0],[295,56,22.0],[295,57,104.0],[295,58,158.0],[295,59,73.0],[295,60,22.0],[295,61,23.0],[295,62,17.0],[295,63,14.0],[295,64,24.0],[295,65,24.0],[295,66,90.0],[295,67,99.0],[295,68,33.0],[295,69,31.0],[295,70,41.0],[296,4,1.0],[296,15,1.0],[296,18,4.0],[296,19,5.0],[296,23,1.0],[296,24,1.0],[296,42,1.0],[296,47,1.0],[296,53,1.0],[296,57,1.0],[297,0,1.0],[297,18,3.0],[297,19,1.0],[297,20,1.0],[297,70,2.0],[298,2,1.0],[298,18,1.0],[298,24,2.0],[298,27,1.0],[298,42,1.0],[298,43,1.0],[298,54,1.0],[298,55,1.0],[298,56,1.0],[298,59,2.0],[298,68,1.0],[299,14,1.0],[299,17,1.0],[299,18,1.0],[299,19,1.0],[299,20,1.0],[299,22,1.0],[299,23,2.0],[299,25,1.0],[299,28,1.0],[299,42,2.0],[299,45,1.0],[299,49,1.0],[299,50,1.0],[299,52,1.0],[299,54,1.0],[299,59,1.0],[299,61,1.0],[299,70,1.0],[300,1,8.0],[300,2,6.0],[300,3,1.0],[300,4,3.0],[300,5,1.0],[300,6,1.0],[300,7,1.0],[300,8,3.0],[300,9,4.0],[300,10,5.0],[300,11,1.0],[300,12,2.0],[300,14,2.0],[300,15,1.0],[300,16,2.0],[300,18,2.0],[300,19,1.0],[300,20,3.0],[300,21,3.0],[300,22,1.0],[300,23,8.0],[300,27,2.0],[300,28,2.0],[300,30,1.0],[300,32,1.0],[300,33,7.0],[300,34,7.0],[300,35,2.0],[300,37,1.0],[300,45,1.0],[300,46,1.0],[300,49,1.0],[300,50,1.0],[300,51,2.0],[300,53,1.0],[300,54,1.0],[300,55,1.0],[300,56,3.0],[300,58,5.0],[300,59,2.0],[300,60,2.0],[300,61,1.0],[300,64,2.0],[300,65,11.0],[300,66,3.0],[300,67,2.0],[300,68,4.0],[301,0,35.0],[301,1,24.0],[301,2,13.0],[301,3,17.0],[301,4,3.0],[301,5,13.0],[301,6,11.0],[301,7,23.0],[301,8,15.0],[301,9,22.0],[301,10,1.0],[301,11,31.0],[301,12,1.0],[301,13,29.0],[301,14,11.0],[301,15,21.0],[301,16,28.0],[301,17,5.0],[301,18,4.0],[301,19,8.0],[301,20,30.0],[301,21,1.0],[301,22,5.0],[301,23,12.0],[301,24,8.0],[301,25,3.0],[301,26,25.0],[301,27,23.0],[301,28,4.0],[301,29,22.0],[301,30,5.0],[301,31,82.0],[301,32,35.0],[301,33,59.0],[301,34,17.0],[301,35,43.0],[301,36,21.0],[301,37,21.0],[301,38,124.0],[301,39,36.0],[301,40,22.0],[301,41,42.0],[301,42,7.0],[301,43,14.0],[301,44,12.0],[301,45,64.0],[301,46,58.0],[301,47,14.0],[301,48,28.0],[301,49,15.0],[301,50,31.0],[301,51,10.0],[301,52,1.0],[301,53,24.0],[301,54,14.0],[301,55,17.0],[301,56,6.0],[301,57,14.0],[301,58,13.0],[301,59,12.0],[301,60,16.0],[301,61,19.0],[301,62,22.0],[301,63,3.0],[301,64,4.0],[301,65,8.0],[301,66,7.0],[301,67,7.0],[301,68,9.0],[301,69,9.0],[302,0,3.0],[302,2,3.0],[302,3,1.0],[302,4,3.0],[302,5,1.0],[302,8,1.0],[302,9,1.0],[302,10,4.0],[302,13,2.0],[302,14,1.0],[302,15,3.0],[302,17,3.0],[302,18,2.0],[302,19,2.0],[302,20,2.0],[302,22,3.0],[302,24,1.0],[302,27,1.0],[302,28,3.0],[302,29,1.0],[302,32,1.0],[302,36,3.0],[302,37,2.0],[302,40,2.0],[302,42,1.0],[302,48,2.0],[302,53,1.0],[302,54,4.0],[302,62,2.0],[302,63,3.0],[302,64,1.0],[302,65,2.0],[302,66,1.0],[302,67,2.0],[302,70,1.0],[303,0,7.0],[303,1,5.0],[303,2,5.0],[303,3,3.0],[303,4,6.0],[303,5,13.0],[303,6,2.0],[303,8,6.0],[303,9,3.0],[303,10,7.0],[303,11,7.0],[303,12,1.0],[303,13,1.0],[303,14,3.0],[303,15,4.0],[303,17,3.0],[303,18,3.0],[303,19,1.0],[303,20,6.0],[303,21,2.0],[303,22,7.0],[303,24,3.0],[303,25,1.0],[303,27,1.0],[303,28,3.0],[303,29,1.0],[303,30,2.0],[303,31,8.0],[303,32,2.0],[303,35,1.0],[303,36,2.0],[303,38,2.0],[303,41,2.0],[303,42,4.0],[303,43,2.0],[303,44,1.0],[303,45,1.0],[303,46,2.0],[303,47,7.0],[303,48,6.0],[303,50,2.0],[303,51,8.0],[303,52,12.0],[303,53,4.0],[303,54,8.0],[303,55,6.0],[303,56,8.0],[303,57,2.0],[303,59,5.0],[303,60,2.0],[303,62,6.0],[303,63,6.0],[303,64,1.0],[303,65,1.0],[303,66,1.0],[303,67,9.0],[303,68,17.0],[303,69,2.0],[303,70,8.0],[304,12,1.0],[304,14,1.0],[304,16,2.0],[304,18,1.0],[304,19,1.0],[304,51,1.0],[304,54,2.0],[304,56,1.0],[305,0,7.0],[305,1,7.0],[305,2,3.0],[305,3,5.0],[305,4,10.0],[305,5,8.0],[305,6,10.0],[305,7,9.0],[305,8,36.0],[305,9,42.0],[305,10,32.0],[305,11,51.0],[305,12,46.0],[305,13,60.0],[305,14,49.0],[305,15,35.0],[305,16,24.0],[305,17,9.0],[305,18,15.0],[305,19,14.0],[305,20,9.0],[305,21,18.0],[305,22,13.0],[305,23,15.0],[305,24,54.0],[305,25,40.0],[305,26,20.0],[305,27,25.0],[305,28,41.0],[305,29,52.0],[305,30,33.0],[305,31,26.0],[305,32,5.0],[305,34,1.0],[305,35,3.0],[305,36,1.0],[305,37,5.0],[305,38,4.0],[305,39,1.0],[305,40,2.0],[305,41,9.0],[305,42,8.0],[305,43,10.0],[305,44,9.0],[305,45,10.0],[305,46,9.0],[305,47,9.0],[305,48,4.0],[305,49,5.0],[305,50,2.0],[305,51,6.0],[305,52,7.0],[305,53,4.0],[305,54,3.0],[305,55,9.0],[305,56,20.0],[305,57,23.0],[305,58,23.0],[305,59,18.0],[305,60,29.0],[305,61,23.0],[305,62,30.0],[305,63,14.0],[305,64,4.0],[305,65,3.0],[305,66,6.0],[305,67,4.0],[305,68,1.0],[305,69,4.0],[305,70,2.0],[306,3,1.0],[306,5,2.0],[306,7,1.0],[306,8,1.0],[306,9,1.0],[306,12,1.0],[306,14,2.0],[306,15,2.0],[306,18,1.0],[306,21,1.0],[306,31,5.0],[306,32,1.0],[306,33,1.0],[306,34,3.0],[306,35,1.0],[306,37,2.0],[306,39,1.0],[306,42,1.0],[306,63,1.0],[306,69,1.0],[307,2,5.0],[307,3,3.0],[307,5,3.0],[307,11,3.0],[307,13,1.0],[307,14,3.0],[307,15,1.0],[307,16,2.0],[307,18,2.0],[307,19,14.0],[307,20,4.0],[307,21,5.0],[307,22,9.0],[307,24,1.0],[307,25,1.0],[307,28,1.0],[307,29,5.0],[307,30,1.0],[307,32,2.0],[307,34,2.0],[307,37,4.0],[307,38,1.0],[307,40,33.0],[307,42,3.0],[307,43,9.0],[307,44,1.0],[307,45,2.0],[307,48,1.0],[307,50,1.0],[307,53,2.0],[307,56,1.0],[307,62,1.0],[307,63,2.0],[307,66,12.0],[308,0,3.0],[308,2,4.0],[308,5,2.0],[308,6,9.0],[308,7,18.0],[308,8,7.0],[308,9,1.0],[308,11,3.0],[308,12,1.0],[308,13,18.0],[308,14,2.0],[308,15,5.0],[308,16,5.0],[308,17,19.0],[308,18,10.0],[308,20,1.0],[308,21,1.0],[308,22,11.0],[308,23,1.0],[308,26,9.0],[308,29,2.0],[308,30,3.0],[308,31,2.0],[308,32,4.0],[308,33,4.0],[308,34,1.0],[308,35,1.0],[308,37,6.0],[308,38,2.0],[308,40,4.0],[308,41,1.0],[308,43,9.0],[308,44,38.0],[308,45,1.0],[308,46,8.0],[308,48,22.0],[308,50,1.0],[308,51,4.0],[308,52,12.0],[308,53,2.0],[308,54,8.0],[308,55,21.0],[308,56,9.0],[308,57,1.0],[308,58,1.0],[308,60,1.0],[308,61,36.0],[308,62,2.0],[308,63,6.0],[308,64,23.0],[308,66,33.0],[308,68,4.0],[308,69,36.0],[308,70,26.0],[309,0,2.0],[309,1,1.0],[309,2,13.0],[309,3,4.0],[309,4,1.0],[309,6,2.0],[309,8,2.0],[309,9,1.0],[309,11,1.0],[309,12,1.0],[309,13,2.0],[309,14,1.0],[309,15,2.0],[309,16,1.0],[309,17,2.0],[309,18,5.0],[309,19,4.0],[309,20,2.0],[309,21,14.0],[309,22,6.0],[309,23,4.0],[309,24,1.0],[309,25,2.0],[309,26,1.0],[309,28,1.0],[309,30,1.0],[309,31,2.0],[309,33,1.0],[309,34,3.0],[309,36,2.0],[309,37,1.0],[309,42,4.0],[309,43,2.0],[309,44,2.0],[309,45,7.0],[309,46,11.0],[309,47,2.0],[309,49,3.0],[309,50,3.0],[309,51,1.0],[309,52,3.0],[309,53,2.0],[309,54,4.0],[309,55,1.0],[309,56,5.0],[309,57,3.0],[309,58,4.0],[309,59,1.0],[309,60,2.0],[309,61,1.0],[309,63,1.0],[309,64,1.0],[309,65,1.0],[309,66,5.0],[309,67,9.0],[309,68,2.0],[309,69,2.0],[309,70,4.0],[310,0,5.0],[310,1,2.0],[310,2,7.0],[310,4,3.0],[310,5,5.0],[310,6,4.0],[310,7,3.0],[310,8,10.0],[310,9,11.0],[310,10,10.0],[310,11,13.0],[310,12,11.0],[310,13,14.0],[310,14,9.0],[310,15,5.0],[310,16,7.0],[310,17,4.0],[310,18,7.0],[310,19,9.0],[310,20,5.0],[310,21,9.0],[310,22,5.0],[310,23,6.0],[310,24,3.0],[310,25,1.0],[310,26,4.0],[310,27,4.0],[310,28,2.0],[310,29,5.0],[310,30,1.0],[310,31,4.0],[310,32,7.0],[310,33,9.0],[310,34,11.0],[310,35,11.0],[310,36,2.0],[310,37,12.0],[310,38,6.0],[310,39,14.0],[310,40,3.0],[310,41,10.0],[310,42,2.0],[310,43,7.0],[310,44,5.0],[310,45,5.0],[310,46,4.0],[310,47,15.0],[310,49,5.0],[310,50,4.0],[310,51,3.0],[310,52,3.0],[310,53,2.0],[310,54,2.0],[310,55,5.0],[310,56,7.0],[310,57,6.0],[310,58,9.0],[310,59,1.0],[310,60,8.0],[310,61,8.0],[310,62,8.0],[310,63,8.0],[310,64,4.0],[310,65,1.0],[310,66,1.0],[310,67,5.0],[310,68,5.0],[310,69,2.0],[310,70,3.0],[311,0,2.0],[311,3,2.0],[311,4,1.0],[311,7,1.0],[311,9,2.0],[311,10,1.0],[311,12,2.0],[311,13,1.0],[311,14,1.0],[311,18,2.0],[311,24,1.0],[311,26,3.0],[311,27,3.0],[311,28,1.0],[311,29,1.0],[311,31,3.0],[311,34,2.0],[311,36,1.0],[311,41,2.0],[311,51,1.0],[311,57,1.0],[311,69,1.0],[311,70,1.0],[312,0,9.0],[312,1,4.0],[312,2,13.0],[312,3,6.0],[312,4,8.0],[312,5,9.0],[312,6,8.0],[312,7,58.0],[312,8,41.0],[312,9,15.0],[312,10,29.0],[312,11,49.0],[312,12,32.0],[312,13,9.0],[312,14,36.0],[312,15,10.0],[312,16,36.0],[312,17,10.0],[312,18,9.0],[312,19,9.0],[312,20,6.0],[312,21,7.0],[312,22,25.0],[312,23,11.0],[312,24,12.0],[312,25,3.0],[312,26,6.0],[312,27,5.0],[312,28,8.0],[312,29,3.0],[312,30,13.0],[312,31,11.0],[312,32,44.0],[312,33,9.0],[312,34,8.0],[312,35,7.0],[312,36,14.0],[312,37,29.0],[312,38,12.0],[312,39,25.0],[312,40,7.0],[312,41,6.0],[312,42,9.0],[312,43,8.0],[312,44,5.0],[312,45,19.0],[312,46,12.0],[312,47,13.0],[312,48,8.0],[312,49,10.0],[312,50,1.0],[312,51,4.0],[312,52,11.0],[312,53,6.0],[312,54,4.0],[312,55,11.0],[312,56,13.0],[312,57,11.0],[312,58,8.0],[312,59,4.0],[312,60,21.0],[312,61,14.0],[312,62,8.0],[312,63,6.0],[312,64,10.0],[312,65,10.0],[312,66,4.0],[312,67,8.0],[312,68,6.0],[312,69,8.0],[312,70,9.0],[313,0,4.0],[313,1,6.0],[313,2,4.0],[313,3,3.0],[313,4,5.0],[313,5,2.0],[313,6,4.0],[313,7,3.0],[313,8,1.0],[313,9,5.0],[313,10,13.0],[313,11,5.0],[313,12,2.0],[313,14,6.0],[313,15,1.0],[313,17,1.0],[313,18,6.0],[313,21,5.0],[313,22,6.0],[313,23,3.0],[313,24,2.0],[313,25,11.0],[313,26,3.0],[313,27,1.0],[313,28,1.0],[313,29,3.0],[313,30,5.0],[313,33,2.0],[313,34,5.0],[313,36,3.0],[313,37,4.0],[313,39,3.0],[313,42,3.0],[313,43,3.0],[313,44,3.0],[313,45,6.0],[313,46,7.0],[313,47,3.0],[313,48,7.0],[313,49,9.0],[313,51,2.0],[313,52,8.0],[313,53,3.0],[313,55,2.0],[313,59,8.0],[313,60,2.0],[313,61,13.0],[313,62,3.0],[313,63,5.0],[313,64,3.0],[313,65,13.0],[313,66,16.0],[313,67,10.0],[313,68,10.0],[313,69,4.0],[313,70,8.0],[314,0,2.0],[314,1,6.0],[314,2,1.0],[314,3,4.0],[314,4,8.0],[314,5,6.0],[314,7,1.0],[314,8,1.0],[314,9,5.0],[314,10,1.0],[314,11,1.0],[314,12,4.0],[314,13,2.0],[314,14,4.0],[314,15,2.0],[314,17,1.0],[314,18,3.0],[314,19,2.0],[314,20,7.0],[314,21,3.0],[314,22,2.0],[314,23,4.0],[314,24,1.0],[314,25,6.0],[314,26,1.0],[314,27,2.0],[314,28,4.0],[314,29,6.0],[314,30,1.0],[314,31,1.0],[314,32,2.0],[314,33,2.0],[314,34,4.0],[314,35,2.0],[314,36,1.0],[314,40,3.0],[314,41,1.0],[314,42,4.0],[314,43,4.0],[314,44,1.0],[314,45,1.0],[314,46,1.0],[314,47,1.0],[314,49,2.0],[314,50,2.0],[314,51,1.0],[314,52,2.0],[314,53,3.0],[314,56,2.0],[314,57,4.0],[314,58,2.0],[314,59,1.0],[314,60,1.0],[314,65,3.0],[314,66,8.0],[314,68,1.0],[314,69,1.0],[315,9,2.0],[315,10,1.0],[315,11,1.0],[315,12,1.0],[315,18,2.0],[315,19,1.0],[315,20,5.0],[315,33,1.0],[315,40,1.0],[315,50,2.0],[315,56,2.0],[315,58,2.0],[315,59,1.0],[315,61,1.0],[315,62,1.0],[315,63,1.0],[315,67,1.0],[316,1,1.0],[316,9,1.0],[316,10,2.0],[316,13,1.0],[316,14,2.0],[316,17,1.0],[316,18,3.0],[316,19,1.0],[316,21,1.0],[316,25,1.0],[316,26,1.0],[316,29,1.0],[316,30,1.0],[316,32,1.0],[316,33,1.0],[316,34,1.0],[316,35,2.0],[316,37,1.0],[316,38,2.0],[316,39,2.0],[316,43,1.0],[316,46,1.0],[316,51,1.0],[316,58,1.0],[316,60,1.0],[316,66,1.0],[317,0,1.0],[317,2,2.0],[317,3,1.0],[317,4,1.0],[317,6,1.0],[317,8,1.0],[317,9,2.0],[317,10,2.0],[317,11,2.0],[317,12,2.0],[317,13,3.0],[317,14,1.0],[317,16,3.0],[317,17,3.0],[317,18,2.0],[317,19,5.0],[317,20,2.0],[317,22,5.0],[317,23,2.0],[317,26,1.0],[317,28,2.0],[317,30,1.0],[317,32,1.0],[317,33,1.0],[317,34,2.0],[317,35,3.0],[317,36,3.0],[317,37,1.0],[317,38,3.0],[317,39,2.0],[317,40,2.0],[317,41,1.0],[317,42,2.0],[317,44,1.0],[317,46,3.0],[317,47,3.0],[317,48,3.0],[317,49,1.0],[317,51,1.0],[317,52,2.0],[317,53,2.0],[317,55,2.0],[317,56,1.0],[317,57,2.0],[317,58,5.0],[317,60,3.0],[317,61,2.0],[317,62,2.0],[317,63,3.0],[317,65,2.0],[317,69,1.0],[317,70,1.0],[318,0,49.0],[318,1,35.0],[318,2,28.0],[318,3,52.0],[318,4,84.0],[318,5,31.0],[318,6,35.0],[318,7,11.0],[318,8,11.0],[318,9,6.0],[318,10,18.0],[318,11,26.0],[318,12,18.0],[318,13,16.0],[318,14,55.0],[318,15,86.0],[318,16,45.0],[318,17,65.0],[318,18,13.0],[318,19,82.0],[318,20,15.0],[318,21,43.0],[318,22,9.0],[318,23,48.0],[318,24,210.0],[318,25,116.0],[318,26,102.0],[318,27,74.0],[318,28,130.0],[318,29,139.0],[318,30,252.0],[318,31,23.0],[318,32,5.0],[318,33,9.0],[318,34,65.0],[318,35,13.0],[318,36,124.0],[318,37,76.0],[318,38,34.0],[318,39,268.0],[318,40,7.0],[318,41,52.0],[318,42,122.0],[318,43,95.0],[318,44,83.0],[318,45,132.0],[318,46,110.0],[318,47,118.0],[318,48,121.0],[318,49,40.0],[318,50,90.0],[318,51,93.0],[318,52,142.0],[318,53,32.0],[318,54,45.0],[318,55,135.0],[318,56,67.0],[318,57,173.0],[318,58,95.0],[318,59,66.0],[318,60,24.0],[318,61,136.0],[318,62,251.0],[318,63,270.0],[318,64,243.0],[318,65,458.0],[318,66,26.0],[318,67,52.0],[318,68,31.0],[318,69,25.0],[318,70,18.0],[319,0,3.0],[319,1,277.0],[319,2,4.0],[319,3,43.0],[319,4,184.0],[319,5,10.0],[319,6,108.0],[319,7,5.0],[319,8,5.0],[319,9,9.0],[319,10,20.0],[319,11,63.0],[319,12,71.0],[319,13,4.0],[319,14,4.0],[319,15,111.0],[319,16,1.0],[319,17,31.0],[319,18,4.0],[319,19,11.0],[319,20,19.0],[319,21,269.0],[319,22,67.0],[319,23,187.0],[319,25,63.0],[319,26,3.0],[319,27,13.0],[319,28,210.0],[319,29,115.0],[319,30,71.0],[319,31,3.0],[319,32,11.0],[319,33,1066.0],[319,34,1271.0],[319,35,180.0],[319,36,59.0],[319,37,10.0],[319,38,11.0],[319,39,349.0],[319,40,39.0],[319,41,5.0],[319,42,15.0],[319,43,167.0],[319,44,155.0],[319,45,94.0],[319,46,213.0],[319,47,12.0],[319,48,2.0],[319,49,193.0],[319,50,113.0],[319,51,308.0],[319,52,31.0],[319,53,4.0],[319,54,179.0],[319,55,1.0],[319,56,5.0],[319,57,197.0],[319,58,711.0],[319,59,277.0],[319,60,3.0],[319,61,20.0],[319,62,15.0],[319,63,2.0],[319,64,12.0],[319,65,1286.0],[319,66,208.0],[319,67,182.0],[319,68,5.0],[319,69,24.0],[319,70,80.0],[320,0,9.0],[320,1,3.0],[320,2,6.0],[320,3,3.0],[320,5,8.0],[320,6,2.0],[320,11,3.0],[320,13,3.0],[320,14,1.0],[320,15,8.0],[320,16,2.0],[320,18,6.0],[320,19,4.0],[320,20,9.0],[320,21,3.0],[320,22,1.0],[320,23,2.0],[320,24,3.0],[320,25,1.0],[320,26,7.0],[320,27,1.0],[320,28,1.0],[320,29,1.0],[320,31,1.0],[320,32,2.0],[320,33,1.0],[320,34,1.0],[320,35,2.0],[320,36,1.0],[320,37,3.0],[320,38,3.0],[320,39,1.0],[320,40,1.0],[320,41,1.0],[320,42,14.0],[320,43,2.0],[320,44,15.0],[320,45,1.0],[320,47,1.0],[320,50,1.0],[320,51,1.0],[320,52,2.0],[320,53,21.0],[320,54,2.0],[320,57,7.0],[320,58,4.0],[320,59,5.0],[320,60,5.0],[320,61,3.0],[320,62,3.0],[320,64,2.0],[320,65,1.0],[320,66,3.0],[320,67,4.0],[320,68,12.0],[320,69,5.0],[321,4,1.0],[321,5,1.0],[321,13,1.0],[321,15,1.0],[321,17,2.0],[321,18,1.0],[321,19,1.0],[321,21,2.0],[321,22,3.0],[321,23,1.0],[321,24,1.0],[321,27,2.0],[321,33,1.0],[321,34,1.0],[321,41,1.0],[321,44,3.0],[321,45,1.0],[321,50,2.0],[321,53,4.0],[321,54,1.0],[321,57,1.0],[321,61,3.0],[321,66,3.0],[321,69,1.0],[322,0,24.0],[322,1,34.0],[322,2,27.0],[322,3,20.0],[322,4,20.0],[322,5,35.0],[322,6,18.0],[322,7,9.0],[322,8,19.0],[322,9,15.0],[322,10,11.0],[322,11,13.0],[322,12,12.0],[322,13,19.0],[322,14,7.0],[322,15,11.0],[322,16,2.0],[322,17,12.0],[322,18,13.0],[322,19,2.0],[322,20,7.0],[322,21,5.0],[322,22,20.0],[322,24,52.0],[322,25,20.0],[322,26,46.0],[322,27,23.0],[322,28,16.0],[322,29,1.0],[322,30,35.0],[322,31,9.0],[322,32,18.0],[322,34,1.0],[322,35,4.0],[322,36,5.0],[322,37,10.0],[322,38,2.0],[322,39,5.0],[322,40,9.0],[322,41,9.0],[322,42,25.0],[322,43,36.0],[322,44,11.0],[322,45,9.0],[322,46,8.0],[322,47,13.0],[322,48,6.0],[322,50,3.0],[322,51,7.0],[322,52,35.0],[322,53,9.0],[322,54,9.0],[322,55,5.0],[322,56,2.0],[322,57,3.0],[322,58,1.0],[322,60,14.0],[322,61,14.0],[322,62,24.0],[322,63,19.0],[322,64,10.0],[322,65,12.0],[322,66,7.0],[322,67,17.0],[322,68,43.0],[322,70,30.0],[323,0,66.0],[323,1,15.0],[323,2,46.0],[323,3,43.0],[323,4,33.0],[323,5,32.0],[323,6,65.0],[323,7,96.0],[323,8,20.0],[323,9,45.0],[323,10,71.0],[323,11,27.0],[323,12,87.0],[323,13,66.0],[323,14,45.0],[323,15,68.0],[323,16,124.0],[323,17,24.0],[323,18,19.0],[323,19,19.0],[323,20,32.0],[323,21,127.0],[323,22,41.0],[323,23,57.0],[323,24,68.0],[323,25,60.0],[323,26,52.0],[323,27,33.0],[323,28,33.0],[323,29,60.0],[323,30,102.0],[323,31,77.0],[323,32,10.0],[323,33,98.0],[323,34,20.0],[323,35,44.0],[323,36,50.0],[323,37,99.0],[323,38,54.0],[323,39,52.0],[323,40,115.0],[323,41,44.0],[323,42,204.0],[323,43,23.0],[323,44,155.0],[323,45,196.0],[323,46,57.0],[323,47,119.0],[323,48,30.0],[323,49,64.0],[323,50,4.0],[323,51,41.0],[323,52,78.0],[323,53,93.0],[323,54,16.0],[323,55,120.0],[323,56,5.0],[323,57,5.0],[323,58,2.0],[323,59,13.0],[323,60,34.0],[323,61,53.0],[323,62,11.0],[323,63,120.0],[323,64,43.0],[323,65,10.0],[323,66,57.0],[323,67,32.0],[323,68,11.0],[323,69,69.0],[323,70,17.0],[324,0,13.0],[324,1,12.0],[324,2,21.0],[324,3,5.0],[324,4,11.0],[324,5,12.0],[324,6,2.0],[324,7,1.0],[324,8,2.0],[324,9,6.0],[324,10,5.0],[324,11,9.0],[324,12,1.0],[324,13,2.0],[324,14,1.0],[324,15,1.0],[324,16,1.0],[324,17,2.0],[324,18,9.0],[324,19,1.0],[324,20,5.0],[324,22,7.0],[324,24,7.0],[324,25,1.0],[324,26,9.0],[324,27,2.0],[324,28,1.0],[324,31,3.0],[324,32,7.0],[324,34,1.0],[324,35,1.0],[324,36,4.0],[324,37,3.0],[324,38,2.0],[324,40,4.0],[324,41,1.0],[324,42,6.0],[324,44,2.0],[324,47,6.0],[324,48,6.0],[324,50,2.0],[324,51,8.0],[324,52,9.0],[324,53,15.0],[324,54,7.0],[324,55,4.0],[324,56,13.0],[324,59,1.0],[324,60,2.0],[324,61,1.0],[324,62,1.0],[324,63,4.0],[324,64,1.0],[324,65,2.0],[324,66,7.0],[324,67,13.0],[324,68,29.0],[324,70,8.0],[325,0,2.0],[325,1,6.0],[325,2,4.0],[325,3,1.0],[325,4,2.0],[325,5,2.0],[325,6,1.0],[325,7,4.0],[325,8,5.0],[325,9,9.0],[325,10,2.0],[325,11,5.0],[325,12,4.0],[325,13,2.0],[325,14,2.0],[325,15,5.0],[325,16,5.0],[325,17,4.0],[325,18,4.0],[325,19,7.0],[325,20,3.0],[325,21,4.0],[325,22,1.0],[325,23,2.0],[325,24,1.0],[325,25,2.0],[325,27,14.0],[325,28,1.0],[325,30,2.0],[325,31,7.0],[325,32,11.0],[325,33,4.0],[325,34,8.0],[325,35,11.0],[325,36,3.0],[325,37,3.0],[325,38,5.0],[325,39,4.0],[325,40,14.0],[325,41,10.0],[325,42,2.0],[325,43,5.0],[325,44,4.0],[325,45,2.0],[325,46,3.0],[325,48,3.0],[325,49,2.0],[325,50,4.0],[325,51,6.0],[325,52,6.0],[325,54,2.0],[325,55,3.0],[325,56,3.0],[325,57,1.0],[325,58,3.0],[325,59,2.0],[325,60,2.0],[325,62,3.0],[325,63,9.0],[325,64,4.0],[325,65,2.0],[325,66,4.0],[325,70,2.0],[326,1,2.0],[326,2,1.0],[326,3,1.0],[326,4,1.0],[326,6,1.0],[326,7,1.0],[326,9,5.0],[326,10,1.0],[326,12,1.0],[326,13,2.0],[326,15,2.0],[326,16,4.0],[326,17,5.0],[326,18,5.0],[326,19,2.0],[326,20,1.0],[326,21,3.0],[326,22,2.0],[326,23,2.0],[326,24,6.0],[326,25,6.0],[326,27,5.0],[326,28,6.0],[326,29,4.0],[326,30,5.0],[326,31,2.0],[326,32,6.0],[326,33,1.0],[326,34,5.0],[326,35,2.0],[326,36,7.0],[326,37,2.0],[326,38,2.0],[326,39,2.0],[326,40,1.0],[326,41,3.0],[326,42,3.0],[326,43,2.0],[326,44,3.0],[326,45,1.0],[326,46,2.0],[326,47,3.0],[326,48,2.0],[326,49,2.0],[326,50,4.0],[326,52,1.0],[326,53,2.0],[326,54,2.0],[326,56,2.0],[326,57,9.0],[326,58,2.0],[326,59,4.0],[326,60,3.0],[326,61,5.0],[326,62,5.0],[326,63,2.0],[326,65,3.0],[326,66,1.0],[326,68,1.0],[327,0,1.0],[327,1,1.0],[327,2,1.0],[327,4,2.0],[327,5,1.0],[327,6,2.0],[327,9,2.0],[327,12,1.0],[327,14,1.0],[327,15,1.0],[327,17,2.0],[327,18,2.0],[327,19,5.0],[327,21,5.0],[327,22,1.0],[327,23,2.0],[327,25,3.0],[327,27,2.0],[327,28,3.0],[327,31,1.0],[327,34,1.0],[327,35,2.0],[327,36,1.0],[327,39,1.0],[327,41,1.0],[327,42,2.0],[327,45,1.0],[327,50,6.0],[327,51,3.0],[327,53,1.0],[327,55,1.0],[327,56,6.0],[327,57,1.0],[327,58,5.0],[327,64,1.0],[327,65,1.0],[327,67,14.0],[327,68,3.0],[327,69,1.0],[327,70,1.0],[328,18,1.0],[328,19,2.0],[328,20,2.0],[328,21,1.0],[328,23,1.0],[328,25,1.0],[328,26,1.0],[328,27,3.0],[328,28,2.0],[328,29,2.0],[328,30,1.0],[328,33,2.0],[328,34,2.0],[328,35,1.0],[328,36,1.0],[328,37,2.0],[328,38,1.0],[328,39,5.0],[328,40,1.0],[328,41,2.0],[328,42,2.0],[328,44,2.0],[328,45,2.0],[328,46,2.0],[328,48,1.0],[328,49,6.0],[328,50,2.0],[328,51,1.0],[328,54,1.0],[328,55,3.0],[328,57,2.0],[328,58,3.0],[328,59,1.0],[328,61,6.0],[328,62,2.0],[328,64,2.0],[328,66,2.0],[328,67,2.0],[328,69,3.0],[329,8,2.0],[329,9,3.0],[329,10,4.0],[329,11,3.0],[329,12,4.0],[329,13,1.0],[329,14,4.0],[329,15,4.0],[329,16,2.0],[329,17,6.0],[329,18,11.0],[329,20,4.0],[329,22,17.0],[329,31,1.0],[329,32,4.0],[329,33,1.0],[329,35,4.0],[329,36,8.0],[329,38,2.0],[329,40,1.0],[329,41,2.0],[329,42,1.0],[329,44,4.0],[329,46,1.0],[329,48,1.0],[329,50,1.0],[329,51,1.0],[329,57,1.0],[329,60,1.0],[329,61,2.0],[329,62,2.0],[329,63,5.0],[329,65,3.0],[329,66,1.0],[329,70,2.0],[330,0,1.0],[330,2,1.0],[330,4,2.0],[330,5,3.0],[330,6,1.0],[330,14,1.0],[330,17,1.0],[330,18,1.0],[330,19,1.0],[330,22,1.0],[330,27,2.0],[330,36,3.0],[330,42,2.0],[330,48,1.0],[330,49,1.0],[330,50,2.0],[330,51,1.0],[330,52,1.0],[330,55,1.0],[330,58,1.0],[330,60,1.0],[330,66,2.0],[330,68,2.0],[330,70,2.0],[331,0,1.0],[331,1,1.0],[331,2,1.0],[331,4,1.0],[331,5,2.0],[331,8,3.0],[331,9,3.0],[331,10,2.0],[331,11,1.0],[331,12,1.0],[331,15,3.0],[331,16,1.0],[331,17,1.0],[331,18,1.0],[331,19,1.0],[331,20,2.0],[331,21,1.0],[331,22,2.0],[331,23,3.0],[331,24,3.0],[331,25,2.0],[331,26,1.0],[331,27,1.0],[331,30,2.0],[331,32,2.0],[331,33,4.0],[331,34,1.0],[331,35,3.0],[331,36,2.0],[331,37,5.0],[331,38,2.0],[331,39,2.0],[331,40,3.0],[331,41,1.0],[331,42,1.0],[331,43,1.0],[331,45,1.0],[331,46,2.0],[331,48,2.0],[331,49,2.0],[331,50,1.0],[331,51,1.0],[331,52,3.0],[331,53,2.0],[331,55,1.0],[331,59,3.0],[331,60,1.0],[331,61,1.0],[331,64,1.0],[331,65,1.0],[331,66,1.0],[331,69,1.0],[332,2,1.0],[332,4,3.0],[332,5,6.0],[332,6,4.0],[332,7,3.0],[332,8,3.0],[332,9,3.0],[332,10,1.0],[332,16,1.0],[332,17,3.0],[332,18,3.0],[332,19,1.0],[332,22,1.0],[332,25,3.0],[332,26,1.0],[332,27,7.0],[332,28,1.0],[332,29,3.0],[332,31,1.0],[332,32,3.0],[332,34,1.0],[332,35,1.0],[332,37,2.0],[332,38,1.0],[332,39,1.0],[332,41,2.0],[332,42,1.0],[332,48,3.0],[332,50,3.0],[332,51,1.0],[332,52,2.0],[332,60,2.0],[332,62,1.0],[332,69,2.0],[333,0,9.0],[333,1,9.0],[333,2,16.0],[333,3,14.0],[333,4,19.0],[333,5,11.0],[333,6,22.0],[333,7,17.0],[333,8,33.0],[333,9,21.0],[333,10,28.0],[333,11,22.0],[333,12,20.0],[333,13,39.0],[333,14,34.0],[333,15,26.0],[333,16,35.0],[333,17,30.0],[333,18,26.0],[333,19,33.0],[333,20,37.0],[333,21,23.0],[333,22,25.0],[333,23,35.0],[333,24,7.0],[333,25,3.0],[333,26,6.0],[333,27,4.0],[333,28,5.0],[333,29,4.0],[333,30,5.0],[333,31,7.0],[333,32,18.0],[333,33,28.0],[333,34,17.0],[333,35,18.0],[333,36,15.0],[333,37,17.0],[333,38,23.0],[333,39,25.0],[333,40,22.0],[333,41,17.0],[333,42,17.0],[333,43,12.0],[333,44,19.0],[333,45,20.0],[333,46,8.0],[333,47,19.0],[333,48,12.0],[333,49,11.0],[333,50,13.0],[333,51,13.0],[333,52,11.0],[333,53,17.0],[333,54,14.0],[333,55,17.0],[333,56,9.0],[333,57,8.0],[333,58,2.0],[333,59,2.0],[333,60,5.0],[333,61,3.0],[333,62,8.0],[333,63,6.0],[333,64,4.0],[333,65,2.0],[333,66,5.0],[333,67,1.0],[333,68,6.0],[333,69,7.0],[333,70,2.0],[334,8,4.0],[334,9,3.0],[334,10,10.0],[334,11,3.0],[334,12,4.0],[334,14,2.0],[334,15,4.0],[334,17,1.0],[334,18,8.0],[334,20,1.0],[334,22,8.0],[334,25,1.0],[334,31,2.0],[334,32,2.0],[334,34,2.0],[334,35,2.0],[334,36,4.0],[334,38,2.0],[334,40,1.0],[334,41,1.0],[334,42,4.0],[334,50,1.0],[334,60,1.0],[334,61,2.0],[334,62,1.0],[334,63,3.0],[334,66,1.0],[334,68,1.0],[334,69,1.0],[334,70,2.0],[335,4,1.0],[335,10,2.0],[335,12,2.0],[335,14,1.0],[335,18,2.0],[335,23,1.0],[335,25,2.0],[335,26,1.0],[335,27,2.0],[335,28,1.0],[335,31,1.0],[335,40,1.0],[335,42,1.0],[335,46,2.0],[335,49,1.0],[335,50,3.0],[335,58,7.0],[335,59,1.0],[335,66,13.0],[335,69,1.0],[336,0,10.0],[336,1,46.0],[336,2,23.0],[336,3,107.0],[336,4,47.0],[336,5,10.0],[336,6,10.0],[336,7,37.0],[336,8,119.0],[336,9,39.0],[336,10,12.0],[336,11,69.0],[336,12,13.0],[336,13,51.0],[336,14,19.0],[336,15,9.0],[336,16,63.0],[336,17,93.0],[336,18,19.0],[336,19,287.0],[336,20,348.0],[336,21,18.0],[336,22,49.0],[336,23,25.0],[336,24,28.0],[336,25,56.0],[336,26,33.0],[336,27,245.0],[336,28,18.0],[336,29,9.0],[336,30,49.0],[336,31,215.0],[336,32,9.0],[336,33,51.0],[336,34,122.0],[336,35,46.0],[336,36,9.0],[336,37,11.0],[336,38,79.0],[336,39,124.0],[336,40,331.0],[336,41,401.0],[336,42,83.0],[336,43,62.0],[336,44,21.0],[336,45,73.0],[336,46,19.0],[336,47,70.0],[336,48,80.0],[336,49,1506.0],[336,50,21.0],[336,51,130.0],[336,52,70.0],[336,53,10.0],[336,54,278.0],[336,55,212.0],[336,56,17.0],[336,57,14.0],[336,58,6.0],[336,59,144.0],[336,60,6.0],[336,61,32.0],[336,62,9.0],[336,63,31.0],[336,64,114.0],[336,65,127.0],[336,66,305.0],[336,67,19.0],[336,68,11.0],[336,69,12.0],[336,70,66.0],[337,1,1.0],[337,3,1.0],[337,4,1.0],[337,5,1.0],[337,6,4.0],[337,7,1.0],[337,9,1.0],[337,11,2.0],[337,14,3.0],[337,18,3.0],[337,19,2.0],[337,20,2.0],[337,21,7.0],[337,23,4.0],[337,24,1.0],[337,28,1.0],[337,29,4.0],[337,31,1.0],[337,33,1.0],[337,34,9.0],[337,37,2.0],[337,40,1.0],[337,41,1.0],[337,43,1.0],[337,45,3.0],[337,47,1.0],[337,50,3.0],[337,51,1.0],[337,52,1.0],[337,54,2.0],[337,56,7.0],[337,58,11.0],[337,63,1.0],[337,65,1.0],[337,67,13.0],[337,69,3.0],[338,0,17.0],[338,1,1.0],[338,3,13.0],[338,4,7.0],[338,5,5.0],[338,6,17.0],[338,7,8.0],[338,8,2.0],[338,9,9.0],[338,10,3.0],[338,11,8.0],[338,12,7.0],[338,13,5.0],[338,14,1.0],[338,15,5.0],[338,16,16.0],[338,17,2.0],[338,18,9.0],[338,19,2.0],[338,20,1.0],[338,22,4.0],[338,23,2.0],[338,24,15.0],[338,25,13.0],[338,26,4.0],[338,27,5.0],[338,28,4.0],[338,29,11.0],[338,30,20.0],[338,31,11.0],[338,32,8.0],[338,33,11.0],[338,34,1.0],[338,35,5.0],[338,36,14.0],[338,37,15.0],[338,38,18.0],[338,39,22.0],[338,40,8.0],[338,41,3.0],[338,44,11.0],[338,45,15.0],[338,46,14.0],[338,47,12.0],[338,48,1.0],[338,50,1.0],[338,51,1.0],[338,52,6.0],[338,53,14.0],[338,57,6.0],[338,59,2.0],[338,60,9.0],[338,62,8.0],[338,63,7.0],[338,64,8.0],[338,66,3.0],[338,67,2.0],[338,69,2.0],[338,70,9.0],[339,0,4.0],[339,1,12.0],[339,2,5.0],[339,3,5.0],[339,4,15.0],[339,5,5.0],[339,6,6.0],[339,7,2.0],[339,8,5.0],[339,10,8.0],[339,11,1.0],[339,12,2.0],[339,13,1.0],[339,14,2.0],[339,15,4.0],[339,16,2.0],[339,17,19.0],[339,18,2.0],[339,19,5.0],[339,20,3.0],[339,21,28.0],[339,22,5.0],[339,23,3.0],[339,24,4.0],[339,25,7.0],[339,26,4.0],[339,27,8.0],[339,28,12.0],[339,29,21.0],[339,30,4.0],[339,31,1.0],[339,32,1.0],[339,33,2.0],[339,34,1.0],[339,35,2.0],[339,36,6.0],[339,37,3.0],[339,38,3.0],[339,41,5.0],[339,42,3.0],[339,43,8.0],[339,44,2.0],[339,47,2.0],[339,48,6.0],[339,49,8.0],[339,50,3.0],[339,51,2.0],[339,52,2.0],[339,56,1.0],[339,57,2.0],[339,58,2.0],[339,60,2.0],[339,61,2.0],[339,62,4.0],[339,63,3.0],[339,64,1.0],[339,66,4.0],[339,67,9.0],[339,68,2.0],[339,69,10.0],[339,70,2.0],[340,1,1.0],[340,2,1.0],[340,3,1.0],[340,5,2.0],[340,11,1.0],[340,12,2.0],[340,13,1.0],[340,15,1.0],[340,16,2.0],[340,18,3.0],[340,19,1.0],[340,20,1.0],[340,22,1.0],[340,28,1.0],[340,31,1.0],[340,33,1.0],[340,35,1.0],[340,41,1.0],[340,51,1.0],[340,52,2.0],[340,53,1.0],[340,54,1.0],[340,61,1.0],[340,63,1.0],[340,66,1.0],[341,0,34.0],[341,1,35.0],[341,2,19.0],[341,3,48.0],[341,4,46.0],[341,5,31.0],[341,6,85.0],[341,7,5.0],[341,8,14.0],[341,9,6.0],[341,10,11.0],[341,11,9.0],[341,12,7.0],[341,13,53.0],[341,14,21.0],[341,15,73.0],[341,16,22.0],[341,17,38.0],[341,18,46.0],[341,19,24.0],[341,20,19.0],[341,21,51.0],[341,22,30.0],[341,23,5.0],[341,24,57.0],[341,25,112.0],[341,26,39.0],[341,27,26.0],[341,28,44.0],[341,29,49.0],[341,30,65.0],[341,31,16.0],[341,32,4.0],[341,33,2.0],[341,34,2.0],[341,35,5.0],[341,36,39.0],[341,37,42.0],[341,38,28.0],[341,39,1.0],[341,40,4.0],[341,41,7.0],[341,42,29.0],[341,43,46.0],[341,44,38.0],[341,45,1.0],[341,47,15.0],[341,49,1.0],[341,50,9.0],[341,51,13.0],[341,52,18.0],[341,54,1.0],[341,55,1.0],[341,56,1.0],[341,57,2.0],[341,59,1.0],[341,60,14.0],[341,61,30.0],[341,62,13.0],[341,63,18.0],[341,64,5.0],[341,65,1.0],[341,66,7.0],[341,67,4.0],[341,68,6.0],[341,69,121.0],[341,70,6.0],[342,0,23.0],[342,1,23.0],[342,2,29.0],[342,3,35.0],[342,4,20.0],[342,5,42.0],[342,6,15.0],[342,7,18.0],[342,8,21.0],[342,9,11.0],[342,10,10.0],[342,11,14.0],[342,12,18.0],[342,13,3.0],[342,14,19.0],[342,15,16.0],[342,16,7.0],[342,17,11.0],[342,18,103.0],[342,19,13.0],[342,20,25.0],[342,21,17.0],[342,22,38.0],[342,23,4.0],[342,24,15.0],[342,25,6.0],[342,26,45.0],[342,27,13.0],[342,28,14.0],[342,29,2.0],[342,30,7.0],[342,31,15.0],[342,32,15.0],[342,35,7.0],[342,36,1.0],[342,37,15.0],[342,38,14.0],[342,39,2.0],[342,40,15.0],[342,41,15.0],[342,42,26.0],[342,43,32.0],[342,44,15.0],[342,45,2.0],[342,46,3.0],[342,47,19.0],[342,48,10.0],[342,49,1.0],[342,50,5.0],[342,51,16.0],[342,52,41.0],[342,53,59.0],[342,54,64.0],[342,55,35.0],[342,56,31.0],[342,57,3.0],[342,59,6.0],[342,60,69.0],[342,61,14.0],[342,62,52.0],[342,63,58.0],[342,64,40.0],[342,66,24.0],[342,67,46.0],[342,68,54.0],[342,70,14.0],[343,0,6.0],[343,1,8.0],[343,2,18.0],[343,3,1.0],[343,4,7.0],[343,5,30.0],[343,6,1.0],[343,8,1.0],[343,13,1.0],[343,14,1.0],[343,15,1.0],[343,16,1.0],[343,17,2.0],[343,18,20.0],[343,19,2.0],[343,20,4.0],[343,24,10.0],[343,25,14.0],[343,26,7.0],[343,27,3.0],[343,29,6.0],[343,30,2.0],[343,41,8.0],[343,42,11.0],[343,43,2.0],[343,45,10.0],[343,47,2.0],[343,48,2.0],[343,50,3.0],[343,51,3.0],[343,52,1.0],[343,53,3.0],[343,54,6.0],[343,55,4.0],[343,56,5.0],[343,57,6.0],[343,58,1.0],[343,59,2.0],[343,64,1.0],[343,66,4.0],[343,67,8.0],[343,68,19.0],[343,69,1.0],[343,70,6.0],[344,0,32.0],[344,1,11.0],[344,2,11.0],[344,3,7.0],[344,4,8.0],[344,5,12.0],[344,6,6.0],[344,7,3.0],[344,8,15.0],[344,9,6.0],[344,10,8.0],[344,11,8.0],[344,12,23.0],[344,13,24.0],[344,14,13.0],[344,15,15.0],[344,16,18.0],[344,17,12.0],[344,18,5.0],[344,19,14.0],[344,20,9.0],[344,21,3.0],[344,22,3.0],[344,23,9.0],[344,24,12.0],[344,25,9.0],[344,26,3.0],[344,27,31.0],[344,28,21.0],[344,29,12.0],[344,30,10.0],[344,31,29.0],[344,32,42.0],[344,33,38.0],[344,34,6.0],[344,35,44.0],[344,36,6.0],[344,37,19.0],[344,38,14.0],[344,39,41.0],[344,40,42.0],[344,41,12.0],[344,42,5.0],[344,43,10.0],[344,44,7.0],[344,45,13.0],[344,46,59.0],[344,47,20.0],[344,48,69.0],[344,49,47.0],[344,50,33.0],[344,51,58.0],[344,52,6.0],[344,53,44.0],[344,54,24.0],[344,55,132.0],[344,56,14.0],[344,57,24.0],[344,58,46.0],[344,59,39.0],[344,60,11.0],[344,61,71.0],[344,62,25.0],[344,63,20.0],[344,64,35.0],[344,65,15.0],[344,66,11.0],[344,67,17.0],[344,68,30.0],[344,69,9.0],[344,70,14.0],[345,0,8.0],[345,1,17.0],[345,2,6.0],[345,3,7.0],[345,4,11.0],[345,5,12.0],[345,6,14.0],[345,7,4.0],[345,8,15.0],[345,9,13.0],[345,10,8.0],[345,11,9.0],[345,12,5.0],[345,13,8.0],[345,14,7.0],[345,15,15.0],[345,16,3.0],[345,17,22.0],[345,18,7.0],[345,19,17.0],[345,20,2.0],[345,21,6.0],[345,22,7.0],[345,23,11.0],[345,24,11.0],[345,25,8.0],[345,26,6.0],[345,27,4.0],[345,28,17.0],[345,29,9.0],[345,30,8.0],[345,31,8.0],[345,32,10.0],[345,33,1.0],[345,34,2.0],[345,35,1.0],[345,36,13.0],[345,37,13.0],[345,38,9.0],[345,39,1.0],[345,41,2.0],[345,42,3.0],[345,43,10.0],[345,44,2.0],[345,45,2.0],[345,46,5.0],[345,47,4.0],[345,48,2.0],[345,49,1.0],[345,50,1.0],[345,51,1.0],[345,52,3.0],[345,53,4.0],[345,54,5.0],[345,55,1.0],[345,56,1.0],[345,57,2.0],[345,58,5.0],[345,59,6.0],[345,60,2.0],[345,61,12.0],[345,62,9.0],[345,63,11.0],[345,64,6.0],[345,65,10.0],[345,66,1.0],[345,67,1.0],[345,68,3.0],[345,69,2.0],[345,70,4.0],[346,0,456.0],[346,1,48.0],[346,2,3.0],[346,3,54.0],[346,4,246.0],[346,5,488.0],[346,6,15.0],[346,7,450.0],[346,8,30.0],[346,9,196.0],[346,10,11.0],[346,11,430.0],[346,12,539.0],[346,13,450.0],[346,14,1095.0],[346,15,599.0],[346,16,896.0],[346,17,179.0],[346,18,16.0],[346,19,25.0],[346,20,11.0],[346,21,571.0],[346,22,38.0],[346,23,19.0],[346,24,805.0],[346,25,988.0],[346,26,231.0],[346,27,202.0],[346,28,401.0],[346,29,950.0],[346,30,782.0],[346,31,294.0],[346,32,19.0],[346,33,58.0],[346,34,81.0],[346,35,54.0],[346,36,583.0],[346,37,1073.0],[346,38,643.0],[346,39,152.0],[346,40,285.0],[346,41,46.0],[346,42,3.0],[346,43,476.0],[346,44,321.0],[346,45,237.0],[346,46,142.0],[346,47,342.0],[346,48,5.0],[346,49,223.0],[346,50,3.0],[346,51,13.0],[346,52,318.0],[346,53,392.0],[346,54,6.0],[346,55,207.0],[346,56,93.0],[346,57,4.0],[346,58,2.0],[346,59,266.0],[346,60,566.0],[346,61,41.0],[346,62,125.0],[346,63,162.0],[346,64,277.0],[346,65,2.0],[346,66,260.0],[346,67,302.0],[346,68,10.0],[346,69,286.0],[346,70,3.0],[347,1,1.0],[347,16,1.0],[347,18,1.0],[347,43,1.0],[347,62,1.0],[348,0,1.0],[348,7,2.0],[348,8,1.0],[348,9,1.0],[348,10,1.0],[348,14,1.0],[348,18,1.0],[348,19,1.0],[348,20,1.0],[348,23,1.0],[348,25,1.0],[348,29,2.0],[348,35,1.0],[348,44,2.0],[348,46,1.0],[348,49,1.0],[348,58,2.0],[348,59,1.0],[348,62,1.0],[349,0,2.0],[349,1,30.0],[349,2,67.0],[349,3,16.0],[349,4,38.0],[349,5,6.0],[349,6,41.0],[349,7,6.0],[349,8,6.0],[349,9,10.0],[349,10,9.0],[349,11,19.0],[349,12,18.0],[349,13,12.0],[349,14,25.0],[349,15,17.0],[349,16,5.0],[349,17,97.0],[349,18,17.0],[349,19,23.0],[349,20,8.0],[349,21,66.0],[349,22,54.0],[349,23,8.0],[349,24,20.0],[349,25,39.0],[349,26,10.0],[349,27,10.0],[349,28,31.0],[349,29,16.0],[349,30,15.0],[349,31,5.0],[349,33,3.0],[349,34,10.0],[349,35,8.0],[349,36,16.0],[349,37,10.0],[349,38,7.0],[349,39,7.0],[349,40,8.0],[349,41,3.0],[349,42,60.0],[349,43,21.0],[349,44,21.0],[349,45,39.0],[349,46,42.0],[349,47,99.0],[349,48,11.0],[349,49,121.0],[349,50,18.0],[349,51,21.0],[349,52,18.0],[349,53,7.0],[349,54,4.0],[349,55,38.0],[349,56,7.0],[349,57,13.0],[349,58,27.0],[349,59,14.0],[349,60,14.0],[349,61,28.0],[349,62,4.0],[349,63,28.0],[349,64,24.0],[349,65,24.0],[349,66,41.0],[349,67,22.0],[349,68,11.0],[349,69,9.0],[349,70,59.0],[350,0,1.0],[350,2,1.0],[350,4,2.0],[350,5,2.0],[350,6,7.0],[350,8,1.0],[350,10,1.0],[350,11,3.0],[350,12,4.0],[350,13,1.0],[350,14,2.0],[350,15,1.0],[350,17,1.0],[350,18,10.0],[350,19,8.0],[350,20,3.0],[350,21,7.0],[350,22,1.0],[350,23,7.0],[350,24,6.0],[350,26,3.0],[350,28,2.0],[350,30,1.0],[350,31,3.0],[350,32,1.0],[350,33,3.0],[350,34,3.0],[350,35,3.0],[350,36,2.0],[350,37,3.0],[350,39,1.0],[350,41,2.0],[350,42,2.0],[350,43,2.0],[350,47,3.0],[350,48,3.0],[350,50,2.0],[350,51,2.0],[350,52,1.0],[350,53,3.0],[350,54,20.0],[350,55,1.0],[350,56,19.0],[350,57,14.0],[350,58,12.0],[350,59,5.0],[350,60,4.0],[350,61,2.0],[350,62,4.0],[350,63,5.0],[350,64,6.0],[350,65,1.0],[350,66,3.0],[350,67,18.0],[350,68,6.0],[350,69,12.0],[350,70,1.0],[351,0,108.0],[351,1,71.0],[351,2,3.0],[351,3,143.0],[351,4,72.0],[351,5,22.0],[351,6,87.0],[351,7,88.0],[351,8,4.0],[351,9,41.0],[351,10,10.0],[351,11,61.0],[351,12,64.0],[351,13,4.0],[351,14,98.0],[351,15,221.0],[351,16,452.0],[351,17,97.0],[351,18,4.0],[351,19,7.0],[351,20,152.0],[351,21,17.0],[351,22,3.0],[351,23,39.0],[351,24,78.0],[351,25,22.0],[351,26,1.0],[351,27,18.0],[351,28,14.0],[351,29,46.0],[351,30,356.0],[351,31,251.0],[351,32,9.0],[351,33,730.0],[351,34,402.0],[351,35,671.0],[351,36,110.0],[351,37,224.0],[351,38,465.0],[351,39,83.0],[351,40,2.0],[351,41,3.0],[351,42,1.0],[351,43,43.0],[351,44,1.0],[351,45,4.0],[351,46,1.0],[351,47,141.0],[351,48,4.0],[351,49,58.0],[351,50,1.0],[351,51,100.0],[351,52,43.0],[351,53,20.0],[351,54,16.0],[351,55,4.0],[351,56,7.0],[351,57,2.0],[351,58,2.0],[351,59,18.0],[351,60,2.0],[351,61,1.0],[351,62,3.0],[351,63,4.0],[351,64,3.0],[351,67,1.0],[351,68,1.0],[351,69,67.0],[352,1,1.0],[352,3,1.0],[352,4,1.0],[352,5,1.0],[352,6,4.0],[352,8,1.0],[352,9,1.0],[352,11,2.0],[352,14,1.0],[352,15,1.0],[352,16,1.0],[352,18,2.0],[352,19,1.0],[352,21,3.0],[352,36,1.0],[352,42,1.0],[352,43,4.0],[352,47,1.0],[352,52,7.0],[352,54,1.0],[352,61,1.0],[352,62,3.0],[352,63,2.0],[352,69,9.0],[352,70,1.0],[353,0,6.0],[353,1,2.0],[353,2,2.0],[353,3,5.0],[353,4,14.0],[353,5,6.0],[353,6,2.0],[353,7,3.0],[353,8,2.0],[353,9,2.0],[353,11,2.0],[353,13,3.0],[353,14,2.0],[353,15,5.0],[353,16,1.0],[353,17,14.0],[353,18,5.0],[353,21,1.0],[353,22,1.0],[353,23,1.0],[353,24,12.0],[353,25,1.0],[353,26,8.0],[353,27,13.0],[353,28,2.0],[353,29,1.0],[353,30,6.0],[353,33,1.0],[353,34,1.0],[353,35,2.0],[353,36,13.0],[353,38,2.0],[353,42,1.0],[353,43,4.0],[353,47,1.0],[353,49,1.0],[353,50,1.0],[353,51,1.0],[353,52,2.0],[353,54,1.0],[353,55,2.0],[353,60,2.0],[353,61,4.0],[353,62,3.0],[353,63,9.0],[353,64,1.0],[353,68,1.0],[353,69,4.0],[354,0,23.0],[354,1,6.0],[354,2,11.0],[354,3,15.0],[354,4,3.0],[354,5,4.0],[354,6,2.0],[354,7,16.0],[354,8,13.0],[354,9,38.0],[354,10,3.0],[354,11,20.0],[354,12,9.0],[354,13,5.0],[354,14,3.0],[354,15,8.0],[354,16,14.0],[354,17,4.0],[354,18,2.0],[354,19,7.0],[354,20,11.0],[354,21,3.0],[354,22,14.0],[354,23,2.0],[354,24,8.0],[354,25,13.0],[354,26,17.0],[354,27,8.0],[354,28,2.0],[354,29,11.0],[354,30,9.0],[354,31,29.0],[354,32,39.0],[354,33,25.0],[354,34,16.0],[354,35,21.0],[354,36,7.0],[354,37,6.0],[354,38,36.0],[354,39,9.0],[354,40,30.0],[354,41,18.0],[354,42,7.0],[354,43,14.0],[354,44,23.0],[354,45,77.0],[354,46,22.0],[354,47,10.0],[354,48,13.0],[354,49,17.0],[354,50,10.0],[354,51,11.0],[354,52,16.0],[354,53,44.0],[354,54,17.0],[354,55,5.0],[354,56,4.0],[354,57,12.0],[354,58,16.0],[354,59,5.0],[354,60,42.0],[354,61,7.0],[354,62,22.0],[354,63,7.0],[354,64,26.0],[354,65,11.0],[354,66,16.0],[354,67,5.0],[354,68,5.0],[354,69,1.0],[354,70,13.0],[355,4,3.0],[355,5,1.0],[355,12,1.0],[355,18,2.0],[355,19,1.0],[355,20,1.0],[355,29,1.0],[355,34,1.0],[355,44,2.0],[355,46,2.0],[355,49,3.0],[355,51,2.0],[355,57,2.0],[355,58,3.0],[355,59,1.0],[355,66,2.0],[355,67,2.0],[356,0,1.0],[356,2,5.0],[356,5,5.0],[356,7,1.0],[356,14,1.0],[356,18,8.0],[356,24,3.0],[356,26,2.0],[356,27,1.0],[356,28,1.0],[356,30,1.0],[356,41,2.0],[356,42,4.0],[356,45,1.0],[356,47,1.0],[356,48,1.0],[356,51,2.0],[356,53,4.0],[356,54,16.0],[356,55,8.0],[356,56,7.0],[356,57,16.0],[356,58,7.0],[356,59,6.0],[356,60,2.0],[356,61,1.0],[356,62,1.0],[356,63,2.0],[356,66,2.0],[356,67,1.0],[356,68,3.0],[356,69,11.0],[357,0,3.0],[357,1,18.0],[357,2,16.0],[357,3,4.0],[357,4,20.0],[357,5,8.0],[357,6,2.0],[357,7,4.0],[357,8,4.0],[357,9,7.0],[357,10,13.0],[357,11,6.0],[357,12,15.0],[357,13,2.0],[357,14,6.0],[357,15,4.0],[357,16,4.0],[357,17,7.0],[357,18,7.0],[357,19,2.0],[357,20,5.0],[357,21,1.0],[357,22,7.0],[357,24,1.0],[357,25,8.0],[357,26,4.0],[357,27,10.0],[357,28,14.0],[357,29,6.0],[357,30,9.0],[357,31,3.0],[357,32,10.0],[357,34,2.0],[357,36,5.0],[357,37,2.0],[357,38,2.0],[357,39,4.0],[357,40,6.0],[357,41,4.0],[357,42,3.0],[357,43,7.0],[357,44,4.0],[357,46,4.0],[357,47,6.0],[357,48,1.0],[357,49,4.0],[357,50,4.0],[357,51,14.0],[357,52,4.0],[357,53,3.0],[357,54,4.0],[357,55,3.0],[357,56,1.0],[357,57,1.0],[357,58,2.0],[357,60,3.0],[357,61,3.0],[357,62,4.0],[357,63,2.0],[357,64,6.0],[357,65,14.0],[357,66,8.0],[357,67,12.0],[357,68,7.0],[357,70,8.0],[358,0,1.0],[358,2,1.0],[358,7,3.0],[358,8,1.0],[358,9,6.0],[358,10,1.0],[358,11,4.0],[358,13,4.0],[358,15,1.0],[358,16,5.0],[358,18,1.0],[358,19,1.0],[358,27,3.0],[358,28,2.0],[358,29,3.0],[358,31,2.0],[358,32,1.0],[358,33,3.0],[358,34,3.0],[358,36,6.0],[358,37,5.0],[358,38,4.0],[358,39,15.0],[358,40,6.0],[358,41,5.0],[358,42,8.0],[358,47,2.0],[358,50,3.0],[358,51,1.0],[358,57,1.0],[358,58,2.0],[358,60,2.0],[358,61,3.0],[358,62,3.0],[358,63,1.0],[358,67,1.0],[358,68,3.0],[359,0,2.0],[359,2,3.0],[359,3,1.0],[359,4,3.0],[359,5,1.0],[359,6,2.0],[359,9,2.0],[359,10,1.0],[359,11,2.0],[359,12,2.0],[359,14,3.0],[359,15,2.0],[359,16,2.0],[359,18,2.0],[359,20,1.0],[359,22,2.0],[359,23,1.0],[359,25,1.0],[359,26,1.0],[359,27,1.0],[359,28,1.0],[359,30,2.0],[359,31,3.0],[359,33,2.0],[359,35,1.0],[359,36,2.0],[359,38,1.0],[359,40,1.0],[359,41,3.0],[359,43,1.0],[359,44,1.0],[359,47,2.0],[359,50,1.0],[359,52,3.0],[359,58,1.0],[359,60,5.0],[359,62,2.0],[359,64,1.0],[359,65,1.0],[359,67,4.0],[359,68,4.0],[359,69,1.0],[359,70,2.0],[360,3,1.0],[360,14,1.0],[360,18,1.0],[360,29,1.0],[360,41,2.0],[360,43,3.0],[360,52,1.0],[360,54,1.0],[360,55,1.0],[360,58,1.0],[360,64,1.0],[360,66,1.0],[360,70,1.0],[361,0,6.0],[361,1,6.0],[361,2,14.0],[361,3,21.0],[361,4,3.0],[361,5,4.0],[361,6,5.0],[361,7,1.0],[361,8,3.0],[361,9,10.0],[361,10,7.0],[361,11,5.0],[361,12,6.0],[361,13,3.0],[361,14,5.0],[361,15,3.0],[361,16,9.0],[361,17,2.0],[361,18,5.0],[361,19,11.0],[361,20,5.0],[361,21,4.0],[361,22,10.0],[361,23,3.0],[361,24,11.0],[361,25,10.0],[361,26,6.0],[361,27,9.0],[361,28,3.0],[361,29,7.0],[361,30,5.0],[361,31,13.0],[361,32,11.0],[361,33,8.0],[361,34,5.0],[361,35,15.0],[361,36,4.0],[361,37,2.0],[361,38,13.0],[361,39,1.0],[361,40,3.0],[361,41,11.0],[361,42,11.0],[361,44,8.0],[361,45,18.0],[361,46,10.0],[361,47,3.0],[361,48,26.0],[361,49,8.0],[361,50,23.0],[361,51,8.0],[361,52,6.0],[361,53,18.0],[361,54,6.0],[361,55,12.0],[361,56,1.0],[361,57,6.0],[361,58,11.0],[361,59,4.0],[361,60,8.0],[361,61,5.0],[361,62,8.0],[361,63,6.0],[361,64,8.0],[361,66,13.0],[361,67,7.0],[361,68,1.0],[361,69,2.0],[361,70,9.0],[362,0,1.0],[362,1,4.0],[362,3,2.0],[362,4,1.0],[362,5,2.0],[362,6,5.0],[362,7,1.0],[362,8,1.0],[362,10,1.0],[362,13,1.0],[362,14,1.0],[362,15,1.0],[362,17,4.0],[362,18,1.0],[362,19,9.0],[362,20,3.0],[362,21,2.0],[362,22,1.0],[362,23,7.0],[362,24,1.0],[362,25,1.0],[362,26,1.0],[362,29,1.0],[362,33,1.0],[362,34,2.0],[362,35,1.0],[362,36,1.0],[362,37,1.0],[362,38,1.0],[362,39,2.0],[362,41,2.0],[362,42,1.0],[362,44,2.0],[362,45,2.0],[362,47,2.0],[362,49,1.0],[362,50,1.0],[362,51,3.0],[362,56,5.0],[362,57,2.0],[362,60,3.0],[362,62,3.0],[362,63,6.0],[362,64,9.0],[362,65,13.0],[362,67,7.0],[362,68,3.0],[362,69,5.0],[363,0,1.0],[363,1,3.0],[363,2,2.0],[363,3,187.0],[363,4,26.0],[363,5,10.0],[363,6,2.0],[363,7,26.0],[363,8,4.0],[363,9,36.0],[363,10,9.0],[363,11,79.0],[363,12,2.0],[363,13,35.0],[363,14,19.0],[363,16,42.0],[363,17,5.0],[363,18,2.0],[363,19,3.0],[363,20,265.0],[363,21,1.0],[363,23,1.0],[363,24,3.0],[363,25,7.0],[363,26,15.0],[363,27,5.0],[363,28,28.0],[363,29,3.0],[363,31,8.0],[363,33,2.0],[363,34,21.0],[363,35,40.0],[363,36,16.0],[363,38,2.0],[363,39,26.0],[363,40,32.0],[363,41,431.0],[363,42,1.0],[363,43,4.0],[363,44,3.0],[363,45,83.0],[363,46,12.0],[363,47,4.0],[363,48,55.0],[363,49,63.0],[363,52,19.0],[363,53,3.0],[363,54,74.0],[363,55,166.0],[363,57,3.0],[363,59,106.0],[363,62,3.0],[363,63,2.0],[363,65,94.0],[363,66,317.0],[364,0,6.0],[364,1,5.0],[364,2,8.0],[364,3,1.0],[364,4,1.0],[364,5,1.0],[364,6,1.0],[364,7,20.0],[364,8,23.0],[364,9,19.0],[364,10,68.0],[364,11,7.0],[364,12,17.0],[364,13,13.0],[364,14,22.0],[364,15,16.0],[364,16,42.0],[364,17,15.0],[364,18,9.0],[364,19,17.0],[364,20,13.0],[364,21,6.0],[364,23,29.0],[364,24,9.0],[364,25,17.0],[364,26,11.0],[364,27,30.0],[364,28,23.0],[364,29,39.0],[364,30,8.0],[364,31,10.0],[364,32,56.0],[364,33,77.0],[364,34,45.0],[364,35,65.0],[364,36,46.0],[364,37,19.0],[364,38,52.0],[364,39,99.0],[364,40,25.0],[364,41,21.0],[364,42,5.0],[364,43,21.0],[364,44,9.0],[364,45,21.0],[364,46,20.0],[364,47,2.0],[364,48,9.0],[364,49,46.0],[364,50,6.0],[364,51,12.0],[364,52,8.0],[364,53,3.0],[364,54,2.0],[364,55,4.0],[364,56,9.0],[364,57,11.0],[364,58,13.0],[364,59,10.0],[364,60,1.0],[364,61,21.0],[364,62,8.0],[364,63,11.0],[364,64,12.0],[364,65,55.0],[364,66,23.0],[364,67,15.0],[364,69,10.0],[364,70,2.0],[365,0,9.0],[365,1,9.0],[365,2,12.0],[365,3,7.0],[365,4,6.0],[365,5,5.0],[365,6,1.0],[365,7,1.0],[365,8,1.0],[365,9,3.0],[365,10,1.0],[365,11,3.0],[365,12,2.0],[365,15,3.0],[365,16,1.0],[365,17,3.0],[365,18,3.0],[365,19,4.0],[365,20,4.0],[365,22,4.0],[365,23,1.0],[365,24,1.0],[365,28,2.0],[365,29,2.0],[365,31,2.0],[365,32,6.0],[365,36,4.0],[365,37,1.0],[365,38,1.0],[365,40,1.0],[365,41,1.0],[365,42,5.0],[365,43,2.0],[365,44,1.0],[365,47,3.0],[365,51,2.0],[365,52,3.0],[365,53,1.0],[365,56,2.0],[365,58,1.0],[365,60,1.0],[365,63,1.0],[365,66,1.0],[365,67,2.0],[365,68,5.0],[365,69,4.0],[365,70,3.0],[366,0,1.0],[366,1,2.0],[366,2,6.0],[366,3,1.0],[366,4,2.0],[366,5,2.0],[366,6,1.0],[366,7,1.0],[366,9,1.0],[366,12,3.0],[366,14,1.0],[366,15,1.0],[366,17,2.0],[366,18,1.0],[366,19,3.0],[366,20,2.0],[366,22,1.0],[366,23,1.0],[366,27,1.0],[366,28,3.0],[366,29,6.0],[366,32,1.0],[366,34,1.0],[366,35,3.0],[366,36,1.0],[366,37,2.0],[366,39,2.0],[366,41,6.0],[366,42,1.0],[366,43,1.0],[366,44,3.0],[366,45,2.0],[366,46,1.0],[366,48,2.0],[366,49,8.0],[366,53,1.0],[366,55,3.0],[366,57,1.0],[366,58,1.0],[366,59,2.0],[366,61,7.0],[366,62,1.0],[366,63,1.0],[366,64,1.0],[366,65,2.0],[366,66,4.0],[367,0,12.0],[367,1,18.0],[367,2,8.0],[367,3,5.0],[367,4,5.0],[367,5,7.0],[367,6,2.0],[367,7,11.0],[367,8,13.0],[367,9,5.0],[367,10,13.0],[367,11,27.0],[367,12,12.0],[367,13,7.0],[367,14,22.0],[367,15,7.0],[367,16,25.0],[367,17,5.0],[367,18,19.0],[367,19,3.0],[367,20,33.0],[367,21,8.0],[367,22,8.0],[367,23,5.0],[367,24,15.0],[367,25,8.0],[367,26,9.0],[367,27,4.0],[367,28,7.0],[367,29,7.0],[367,30,8.0],[367,31,4.0],[367,32,38.0],[367,33,9.0],[367,34,4.0],[367,35,3.0],[367,36,6.0],[367,37,35.0],[367,38,14.0],[367,39,14.0],[367,40,9.0],[367,41,5.0],[367,42,6.0],[367,43,3.0],[367,44,6.0],[367,45,14.0],[367,46,21.0],[367,47,6.0],[367,48,7.0],[367,49,8.0],[367,50,2.0],[367,51,4.0],[367,52,2.0],[367,53,8.0],[367,54,2.0],[367,55,10.0],[367,56,2.0],[367,57,6.0],[367,58,5.0],[367,59,1.0],[367,60,9.0],[367,61,4.0],[367,62,4.0],[367,63,8.0],[367,64,12.0],[367,65,1.0],[367,66,10.0],[367,67,4.0],[367,68,9.0],[367,69,2.0],[367,70,2.0],[368,0,58.0],[368,1,51.0],[368,2,53.0],[368,3,97.0],[368,4,33.0],[368,5,35.0],[368,6,22.0],[368,7,144.0],[368,8,39.0],[368,9,100.0],[368,10,22.0],[368,11,130.0],[368,12,63.0],[368,13,45.0],[368,14,43.0],[368,15,40.0],[368,16,86.0],[368,17,21.0],[368,18,18.0],[368,19,16.0],[368,20,33.0],[368,21,20.0],[368,22,12.0],[368,23,47.0],[368,24,22.0],[368,25,84.0],[368,26,134.0],[368,27,68.0],[368,28,40.0],[368,29,58.0],[368,30,52.0],[368,31,90.0],[368,32,87.0],[368,33,281.0],[368,34,130.0],[368,35,212.0],[368,36,48.0],[368,37,96.0],[368,38,89.0],[368,39,90.0],[368,40,129.0],[368,41,37.0],[368,42,22.0],[368,43,21.0],[368,44,127.0],[368,45,245.0],[368,46,106.0],[368,47,56.0],[368,48,328.0],[368,49,89.0],[368,50,38.0],[368,51,30.0],[368,52,33.0],[368,53,66.0],[368,54,27.0],[368,55,75.0],[368,56,15.0],[368,57,107.0],[368,58,56.0],[368,59,24.0],[368,60,17.0],[368,61,38.0],[368,62,65.0],[368,63,57.0],[368,64,148.0],[368,65,24.0],[368,66,79.0],[368,67,9.0],[368,68,29.0],[368,69,41.0],[368,70,61.0],[369,0,3.0],[369,1,4.0],[369,2,3.0],[369,3,9.0],[369,4,19.0],[369,5,18.0],[369,6,1.0],[369,7,2.0],[369,9,2.0],[369,10,8.0],[369,11,7.0],[369,12,2.0],[369,13,1.0],[369,14,2.0],[369,15,3.0],[369,16,2.0],[369,17,15.0],[369,18,8.0],[369,19,2.0],[369,20,3.0],[369,21,5.0],[369,22,3.0],[369,23,3.0],[369,24,18.0],[369,25,3.0],[369,26,14.0],[369,27,3.0],[369,28,3.0],[369,29,1.0],[369,30,5.0],[369,31,2.0],[369,36,9.0],[369,37,1.0],[369,38,3.0],[369,40,3.0],[369,41,4.0],[369,42,14.0],[369,43,11.0],[369,44,2.0],[369,45,1.0],[369,46,2.0],[369,47,8.0],[369,50,2.0],[369,51,3.0],[369,52,1.0],[369,53,6.0],[369,54,6.0],[369,55,6.0],[369,56,8.0],[369,57,2.0],[369,58,3.0],[369,61,3.0],[369,62,9.0],[369,63,12.0],[369,64,4.0],[369,65,15.0],[369,66,3.0],[369,68,5.0],[369,70,1.0],[370,2,1.0],[370,12,1.0],[370,14,1.0],[370,18,1.0],[370,19,1.0],[370,20,1.0],[370,22,3.0],[370,31,1.0],[370,32,2.0],[370,41,1.0],[370,43,1.0],[370,49,1.0],[370,50,3.0],[370,51,1.0],[370,53,1.0],[370,55,2.0],[370,56,2.0],[370,59,1.0],[370,60,1.0],[370,61,1.0],[370,63,1.0],[370,65,3.0],[370,66,3.0],[370,69,1.0],[370,70,3.0],[371,2,2.0],[371,4,1.0],[371,9,1.0],[371,15,1.0],[371,18,1.0],[371,19,1.0],[371,28,1.0],[371,29,1.0],[371,32,1.0],[371,61,1.0],[371,65,2.0],[371,67,1.0],[372,2,3.0],[372,8,1.0],[372,11,3.0],[372,14,1.0],[372,18,2.0],[372,19,3.0],[372,20,1.0],[372,21,1.0],[372,22,4.0],[372,23,1.0],[372,28,1.0],[372,32,1.0],[372,35,2.0],[372,36,1.0],[372,42,3.0],[372,43,1.0],[372,44,2.0],[372,45,1.0],[372,48,1.0],[372,50,1.0],[372,51,4.0],[372,52,4.0],[372,53,1.0],[372,54,19.0],[372,55,17.0],[372,56,11.0],[372,57,1.0],[372,58,1.0],[372,59,2.0],[372,60,7.0],[372,61,1.0],[372,62,7.0],[372,63,7.0],[372,64,10.0],[372,65,6.0],[372,66,1.0],[372,67,3.0],[372,68,3.0],[373,0,1.0],[373,1,1.0],[373,2,2.0],[373,4,2.0],[373,5,2.0],[373,7,1.0],[373,8,2.0],[373,9,1.0],[373,10,2.0],[373,11,1.0],[373,12,1.0],[373,13,1.0],[373,18,5.0],[373,19,2.0],[373,20,8.0],[373,24,1.0],[373,25,2.0],[373,26,1.0],[373,27,3.0],[373,28,1.0],[373,29,2.0],[373,34,1.0],[373,40,1.0],[373,44,2.0],[373,47,3.0],[373,48,3.0],[373,50,1.0],[373,51,1.0],[373,53,2.0],[373,54,1.0],[373,55,2.0],[373,56,4.0],[373,57,4.0],[373,60,3.0],[373,63,1.0],[373,64,1.0],[373,65,2.0],[373,66,2.0],[373,67,1.0],[373,70,3.0],[374,10,1.0],[374,13,1.0],[374,16,1.0],[374,18,1.0],[374,21,1.0],[374,23,2.0],[374,24,1.0],[374,33,1.0],[374,38,2.0],[374,44,2.0],[374,45,3.0],[374,46,1.0],[374,48,1.0],[374,49,1.0],[374,50,2.0],[374,51,1.0],[374,53,2.0],[374,68,1.0],[375,0,9.0],[375,1,7.0],[375,2,8.0],[375,3,4.0],[375,4,6.0],[375,5,11.0],[375,6,3.0],[375,7,1.0],[375,8,1.0],[375,11,2.0],[375,12,1.0],[375,13,1.0],[375,16,2.0],[375,18,10.0],[375,19,16.0],[375,20,13.0],[375,21,1.0],[375,22,4.0],[375,23,21.0],[375,24,2.0],[375,25,4.0],[375,27,1.0],[375,28,2.0],[375,29,3.0],[375,31,3.0],[375,32,1.0],[375,36,1.0],[375,37,1.0],[375,38,1.0],[375,40,5.0],[375,41,1.0],[375,42,24.0],[375,43,8.0],[375,45,10.0],[375,47,4.0],[375,50,2.0],[375,51,4.0],[375,52,7.0],[375,53,44.0],[375,54,7.0],[375,56,2.0],[375,57,7.0],[375,58,4.0],[375,59,6.0],[375,62,1.0],[375,63,4.0],[375,67,15.0],[375,68,18.0],[375,69,7.0],[375,70,5.0],[376,1,1.0],[376,3,2.0],[376,4,2.0],[376,6,2.0],[376,12,1.0],[376,14,1.0],[376,15,1.0],[376,18,2.0],[376,20,1.0],[376,21,4.0],[376,22,1.0],[376,23,2.0],[376,28,3.0],[376,29,2.0],[376,35,1.0],[376,43,1.0],[376,54,1.0],[376,57,1.0],[376,58,3.0],[376,59,1.0],[376,63,1.0],[376,66,1.0],[376,67,2.0],[377,0,11.0],[377,1,17.0],[377,2,17.0],[377,3,4.0],[377,4,10.0],[377,5,9.0],[377,6,4.0],[377,7,10.0],[377,8,14.0],[377,9,15.0],[377,10,24.0],[377,11,15.0],[377,12,11.0],[377,13,3.0],[377,14,6.0],[377,15,3.0],[377,16,2.0],[377,17,2.0],[377,18,27.0],[377,19,11.0],[377,20,13.0],[377,21,5.0],[377,22,25.0],[377,23,1.0],[377,24,8.0],[377,25,6.0],[377,26,15.0],[377,27,5.0],[377,28,2.0],[377,30,2.0],[377,31,1.0],[377,32,7.0],[377,34,1.0],[377,36,6.0],[377,37,3.0],[377,38,4.0],[377,39,2.0],[377,40,6.0],[377,41,9.0],[377,42,6.0],[377,43,29.0],[377,44,1.0],[377,46,3.0],[377,47,1.0],[377,48,1.0],[377,50,4.0],[377,51,1.0],[377,52,11.0],[377,53,3.0],[377,54,5.0],[377,55,1.0],[377,57,1.0],[377,58,1.0],[377,60,5.0],[377,61,4.0],[377,62,12.0],[377,63,7.0],[377,64,11.0],[377,65,24.0],[377,66,6.0],[377,67,18.0],[377,68,28.0],[377,70,17.0],[378,0,4.0],[378,1,4.0],[378,2,3.0],[378,3,5.0],[378,4,4.0],[378,5,2.0],[378,6,1.0],[378,7,1.0],[378,8,3.0],[378,9,3.0],[378,11,4.0],[378,12,2.0],[378,13,14.0],[378,14,5.0],[378,15,4.0],[378,16,4.0],[378,17,8.0],[378,18,13.0],[378,19,5.0],[378,20,3.0],[378,21,3.0],[378,22,3.0],[378,23,3.0],[378,24,14.0],[378,25,15.0],[378,26,6.0],[378,27,2.0],[378,28,15.0],[378,29,21.0],[378,30,20.0],[378,31,1.0],[378,33,1.0],[378,34,2.0],[378,36,11.0],[378,37,10.0],[378,38,6.0],[378,39,1.0],[378,40,1.0],[378,41,2.0],[378,42,12.0],[378,43,16.0],[378,44,9.0],[378,45,8.0],[378,47,8.0],[378,51,2.0],[378,52,17.0],[378,53,1.0],[378,54,2.0],[378,57,1.0],[378,60,3.0],[378,61,8.0],[378,62,5.0],[378,63,2.0],[378,64,9.0],[378,66,5.0],[378,67,5.0],[378,68,7.0],[378,69,34.0],[378,70,1.0],[379,1,1.0],[379,9,1.0],[379,10,1.0],[379,11,2.0],[379,12,1.0],[379,14,2.0],[379,15,4.0],[379,16,2.0],[379,17,3.0],[379,18,5.0],[379,20,3.0],[379,22,5.0],[379,23,1.0],[379,31,2.0],[379,32,1.0],[379,33,5.0],[379,34,1.0],[379,35,4.0],[379,36,1.0],[379,39,4.0],[379,40,1.0],[379,42,2.0],[379,44,1.0],[379,46,2.0],[379,47,1.0],[379,49,8.0],[379,50,2.0],[379,51,1.0],[379,53,1.0],[379,54,1.0],[379,57,6.0],[379,58,4.0],[379,59,1.0],[379,61,2.0],[379,62,1.0],[379,63,3.0],[379,64,1.0],[379,65,15.0],[379,66,1.0],[379,68,1.0],[379,69,1.0],[379,70,2.0],[380,0,13.0],[380,1,25.0],[380,2,54.0],[380,3,42.0],[380,4,19.0],[380,5,31.0],[380,6,21.0],[380,7,58.0],[380,8,57.0],[380,9,128.0],[380,10,21.0],[380,11,46.0],[380,12,7.0],[380,13,19.0],[380,14,39.0],[380,15,40.0],[380,16,48.0],[380,17,22.0],[380,18,8.0],[380,19,43.0],[380,20,40.0],[380,21,9.0],[380,22,44.0],[380,23,5.0],[380,24,21.0],[380,25,62.0],[380,26,6.0],[380,27,40.0],[380,28,14.0],[380,29,9.0],[380,30,22.0],[380,31,90.0],[380,32,109.0],[380,33,195.0],[380,34,30.0],[380,35,72.0],[380,36,9.0],[380,37,90.0],[380,38,51.0],[380,39,30.0],[380,40,41.0],[380,41,28.0],[380,42,10.0],[380,43,15.0],[380,44,18.0],[380,45,38.0],[380,46,82.0],[380,47,94.0],[380,48,10.0],[380,49,80.0],[380,50,67.0],[380,51,16.0],[380,52,26.0],[380,53,43.0],[380,54,25.0],[380,55,19.0],[380,56,14.0],[380,57,84.0],[380,58,80.0],[380,59,13.0],[380,60,104.0],[380,61,22.0],[380,62,61.0],[380,63,19.0],[380,64,52.0],[380,65,11.0],[380,66,31.0],[380,67,26.0],[380,68,9.0],[380,69,28.0],[380,70,9.0],[381,0,4.0],[381,1,1.0],[381,2,29.0],[381,3,14.0],[381,4,3.0],[381,5,2.0],[381,6,2.0],[381,7,2.0],[381,9,5.0],[381,10,5.0],[381,11,160.0],[381,12,6.0],[381,13,4.0],[381,14,66.0],[381,16,14.0],[381,17,3.0],[381,18,1.0],[381,19,27.0],[381,20,108.0],[381,21,51.0],[381,23,51.0],[381,24,3.0],[381,25,6.0],[381,26,43.0],[381,27,5.0],[381,28,4.0],[381,29,3.0],[381,31,8.0],[381,32,2.0],[381,33,8.0],[381,34,6.0],[381,35,6.0],[381,36,2.0],[381,37,24.0],[381,38,4.0],[381,39,9.0],[381,40,115.0],[381,41,19.0],[381,42,59.0],[381,43,22.0],[381,44,38.0],[381,45,349.0],[381,46,127.0],[381,47,47.0],[381,48,66.0],[381,49,89.0],[381,50,1.0],[381,51,21.0],[381,52,7.0],[381,53,62.0],[381,54,7.0],[381,55,4.0],[381,56,8.0],[381,59,1.0],[381,60,2.0],[381,61,7.0],[381,62,6.0],[381,64,2.0],[381,65,1.0],[381,66,40.0],[381,67,3.0],[381,68,75.0],[381,69,15.0],[381,70,4.0],[382,1,1.0],[382,16,1.0],[382,18,1.0],[382,21,1.0],[382,27,1.0],[382,35,1.0],[382,49,1.0],[382,55,1.0],[382,56,1.0],[382,68,1.0],[382,69,1.0],[383,0,82.0],[383,1,586.0],[383,2,18.0],[383,3,233.0],[383,4,296.0],[383,5,121.0],[383,6,340.0],[383,7,5.0],[383,10,1.0],[383,12,3.0],[383,13,5.0],[383,15,1.0],[383,16,4.0],[383,18,1.0],[383,19,2.0],[383,20,2.0],[383,21,999.0],[383,22,2.0],[383,23,360.0],[383,24,3.0],[383,25,43.0],[383,26,15.0],[383,27,12.0],[383,28,228.0],[383,29,224.0],[383,30,57.0],[383,32,2.0],[383,36,1.0],[383,37,1.0],[383,39,1.0],[383,40,1.0],[383,41,1.0],[383,43,68.0],[383,44,4.0],[383,45,133.0],[383,46,3.0],[383,48,3.0],[383,49,2.0],[383,50,62.0],[383,51,3.0],[383,52,9.0],[383,53,4.0],[383,57,2.0],[383,60,2.0],[383,61,1.0],[383,63,2.0],[383,65,1.0],[383,67,42.0],[383,69,1.0],[384,0,1.0],[384,1,1.0],[384,2,7.0],[384,4,1.0],[384,18,2.0],[384,19,1.0],[384,23,1.0],[384,24,2.0],[384,26,2.0],[384,27,2.0],[384,32,1.0],[384,42,1.0],[384,44,1.0],[384,45,1.0],[384,46,2.0],[384,48,1.0],[384,49,1.0],[384,50,1.0],[384,53,1.0],[384,54,1.0],[384,56,3.0],[384,57,3.0],[384,58,2.0],[384,59,1.0],[384,60,2.0],[384,62,1.0],[384,63,1.0],[384,64,1.0],[384,65,1.0],[384,66,4.0],[384,67,6.0],[384,68,4.0],[384,70,1.0],[385,0,1.0],[385,1,5.0],[385,4,4.0],[385,5,3.0],[385,6,1.0],[385,8,2.0],[385,9,2.0],[385,10,1.0],[385,15,1.0],[385,16,1.0],[385,17,4.0],[385,18,2.0],[385,19,2.0],[385,20,2.0],[385,21,5.0],[385,22,4.0],[385,24,1.0],[385,25,3.0],[385,27,2.0],[385,28,5.0],[385,29,10.0],[385,30,2.0],[385,31,2.0],[385,32,1.0],[385,40,1.0],[385,43,2.0],[385,47,1.0],[385,52,2.0],[385,69,4.0],[386,0,6.0],[386,2,1.0],[386,3,2.0],[386,4,4.0],[386,5,8.0],[386,7,5.0],[386,9,1.0],[386,10,1.0],[386,11,3.0],[386,12,1.0],[386,18,5.0],[386,19,3.0],[386,20,1.0],[386,21,1.0],[386,22,1.0],[386,23,2.0],[386,31,2.0],[386,32,4.0],[386,40,3.0],[386,41,3.0],[386,42,4.0],[386,43,4.0],[386,47,2.0],[386,50,2.0],[386,51,3.0],[386,52,2.0],[386,53,7.0],[386,54,7.0],[386,56,3.0],[386,57,1.0],[386,58,5.0],[386,59,2.0],[386,66,1.0],[386,67,10.0],[386,68,16.0],[386,69,1.0],[386,70,1.0],[387,14,1.0],[387,18,2.0],[387,19,1.0],[387,24,2.0],[387,29,1.0],[387,34,1.0],[387,35,1.0],[387,36,1.0],[387,41,1.0],[387,51,1.0],[387,52,1.0],[387,60,1.0],[388,1,1.0],[388,5,2.0],[388,7,3.0],[388,10,20.0],[388,12,12.0],[388,13,3.0],[388,15,1.0],[388,18,6.0],[388,19,1.0],[388,29,3.0],[388,30,33.0],[388,31,6.0],[388,33,1.0],[388,36,17.0],[388,37,1.0],[388,39,1.0],[388,40,1.0],[388,41,2.0],[388,42,2.0],[388,43,1.0],[388,44,4.0],[388,45,1.0],[388,47,7.0],[388,59,1.0],[388,61,2.0],[388,62,5.0],[388,63,7.0],[388,64,6.0],[388,70,18.0],[389,0,7.0],[389,1,1.0],[389,2,8.0],[389,3,3.0],[389,4,8.0],[389,5,6.0],[389,6,3.0],[389,7,7.0],[389,8,5.0],[389,9,4.0],[389,10,10.0],[389,11,3.0],[389,12,5.0],[389,13,2.0],[389,14,4.0],[389,15,5.0],[389,16,5.0],[389,17,1.0],[389,18,3.0],[389,19,6.0],[389,20,12.0],[389,21,1.0],[389,22,1.0],[389,25,8.0],[389,26,6.0],[389,27,2.0],[389,28,2.0],[389,29,1.0],[389,31,3.0],[389,32,4.0],[389,35,2.0],[389,36,3.0],[389,37,1.0],[389,38,2.0],[389,39,2.0],[389,40,9.0],[389,41,5.0],[389,42,7.0],[389,43,10.0],[389,44,5.0],[389,45,1.0],[389,46,2.0],[389,47,1.0],[389,48,4.0],[389,49,1.0],[389,51,4.0],[389,53,7.0],[389,54,2.0],[389,55,4.0],[389,61,1.0],[389,63,1.0],[389,65,3.0],[389,66,3.0],[389,67,2.0],[389,68,6.0],[390,1,3.0],[390,2,3.0],[390,4,1.0],[390,6,1.0],[390,7,1.0],[390,8,4.0],[390,9,1.0],[390,10,9.0],[390,12,2.0],[390,13,3.0],[390,14,4.0],[390,15,2.0],[390,16,2.0],[390,17,3.0],[390,18,1.0],[390,19,4.0],[390,20,2.0],[390,21,1.0],[390,23,1.0],[390,24,2.0],[390,25,3.0],[390,26,1.0],[390,27,3.0],[390,28,4.0],[390,29,5.0],[390,30,1.0],[390,31,2.0],[390,32,3.0],[390,33,7.0],[390,35,4.0],[390,37,1.0],[390,38,1.0],[390,39,3.0],[390,40,1.0],[390,41,3.0],[390,42,5.0],[390,43,2.0],[390,47,2.0],[390,48,1.0],[390,50,1.0],[390,51,3.0],[390,52,1.0],[390,53,4.0],[390,55,1.0],[390,56,5.0],[390,57,2.0],[390,58,6.0],[390,59,1.0],[390,60,7.0],[390,62,1.0],[390,63,2.0],[390,64,2.0],[390,65,2.0],[390,66,2.0],[390,67,3.0],[390,68,3.0],[390,69,1.0],[390,70,5.0],[391,0,12.0],[391,1,12.0],[391,2,4.0],[391,3,2.0],[391,4,3.0],[391,5,8.0],[391,6,2.0],[391,7,8.0],[391,9,6.0],[391,10,12.0],[391,11,8.0],[391,12,6.0],[391,13,2.0],[391,14,5.0],[391,15,6.0],[391,17,4.0],[391,18,17.0],[391,19,2.0],[391,20,7.0],[391,21,2.0],[391,22,6.0],[391,23,2.0],[391,24,10.0],[391,25,10.0],[391,26,8.0],[391,27,2.0],[391,28,8.0],[391,29,6.0],[391,30,12.0],[391,31,2.0],[391,32,8.0],[391,35,3.0],[391,36,7.0],[391,37,5.0],[391,38,4.0],[391,39,2.0],[391,40,4.0],[391,41,4.0],[391,42,10.0],[391,43,11.0],[391,44,5.0],[391,45,3.0],[391,46,3.0],[391,47,14.0],[391,48,4.0],[391,50,2.0],[391,51,3.0],[391,52,8.0],[391,53,6.0],[391,54,8.0],[391,55,6.0],[391,56,10.0],[391,58,1.0],[391,59,1.0],[391,60,1.0],[391,61,3.0],[391,62,6.0],[391,63,14.0],[391,64,4.0],[391,65,1.0],[391,66,8.0],[391,67,4.0],[391,68,12.0],[391,69,1.0],[391,70,19.0],[392,1,1.0],[392,5,1.0],[392,18,5.0],[392,20,2.0],[392,42,1.0],[392,45,1.0],[392,51,1.0],[392,54,1.0],[392,57,3.0],[392,58,4.0],[392,59,1.0],[392,67,2.0],[392,69,3.0],[393,1,1.0],[393,4,1.0],[393,5,2.0],[393,18,2.0],[393,24,4.0],[393,25,3.0],[393,26,1.0],[393,27,1.0],[393,29,2.0],[393,41,1.0],[393,42,1.0],[393,43,1.0],[393,45,1.0],[393,47,3.0],[393,48,1.0],[393,52,1.0],[393,64,1.0],[393,67,2.0],[393,69,5.0],[394,0,1.0],[394,7,2.0],[394,8,1.0],[394,9,1.0],[394,12,2.0],[394,14,2.0],[394,15,1.0],[394,16,1.0],[394,18,1.0],[394,19,1.0],[394,21,1.0],[394,22,1.0],[394,23,1.0],[394,24,2.0],[394,26,1.0],[394,27,2.0],[394,28,1.0],[394,30,1.0],[394,31,2.0],[394,32,1.0],[394,36,1.0],[394,38,1.0],[394,42,1.0],[394,43,3.0],[394,45,1.0],[394,46,1.0],[394,48,2.0],[394,49,1.0],[394,53,1.0],[394,54,1.0],[394,58,1.0],[394,60,1.0],[394,62,1.0],[394,63,1.0],[394,65,2.0],[394,68,2.0],[395,0,1.0],[395,2,1.0],[395,3,4.0],[395,4,2.0],[395,5,7.0],[395,6,1.0],[395,7,1.0],[395,11,1.0],[395,12,1.0],[395,13,2.0],[395,14,1.0],[395,15,3.0],[395,16,2.0],[395,17,3.0],[395,18,1.0],[395,19,9.0],[395,20,2.0],[395,21,1.0],[395,22,1.0],[395,23,6.0],[395,24,1.0],[395,25,4.0],[395,26,3.0],[395,27,2.0],[395,29,3.0],[395,30,1.0],[395,31,4.0],[395,32,4.0],[395,33,15.0],[395,34,4.0],[395,35,9.0],[395,38,2.0],[395,39,4.0],[395,40,2.0],[395,41,2.0],[395,42,1.0],[395,44,4.0],[395,45,2.0],[395,46,2.0],[395,47,2.0],[395,48,2.0],[395,49,2.0],[395,51,4.0],[395,53,1.0],[395,55,4.0],[395,56,1.0],[395,57,1.0],[395,58,2.0],[395,59,3.0],[395,61,8.0],[395,62,1.0],[395,63,2.0],[395,65,6.0],[395,66,1.0],[395,67,2.0],[395,68,2.0],[395,69,1.0],[395,70,1.0],[396,0,2.0],[396,7,1.0],[396,8,2.0],[396,9,2.0],[396,10,8.0],[396,11,2.0],[396,12,4.0],[396,13,3.0],[396,14,1.0],[396,15,2.0],[396,16,4.0],[396,17,2.0],[396,18,4.0],[396,19,4.0],[396,20,5.0],[396,21,3.0],[396,22,5.0],[396,23,2.0],[396,32,7.0],[396,33,3.0],[396,34,8.0],[396,35,3.0],[396,36,7.0],[396,37,1.0],[396,38,4.0],[396,39,3.0],[396,46,1.0],[396,49,1.0],[397,0,3.0],[397,1,3.0],[397,2,2.0],[397,3,2.0],[397,5,4.0],[397,6,2.0],[397,10,2.0],[397,15,2.0],[397,16,3.0],[397,17,1.0],[397,18,1.0],[397,19,3.0],[397,20,1.0],[397,22,3.0],[397,23,1.0],[397,24,3.0],[397,26,1.0],[397,31,1.0],[397,32,1.0],[397,33,1.0],[397,34,1.0],[397,37,3.0],[397,39,2.0],[397,40,1.0],[397,42,2.0],[397,47,2.0],[397,49,3.0],[397,54,2.0],[397,55,7.0],[397,56,28.0],[397,57,2.0],[397,58,3.0],[397,59,1.0],[397,60,2.0],[397,61,2.0],[397,63,1.0],[397,64,1.0],[397,65,4.0],[397,66,2.0],[397,67,2.0],[397,68,1.0],[397,70,1.0],[398,5,1.0],[398,6,1.0],[398,12,1.0],[398,17,2.0],[398,18,2.0],[398,20,1.0],[398,21,1.0],[398,23,1.0],[398,27,1.0],[398,29,1.0],[398,34,3.0],[398,38,1.0],[398,39,1.0],[398,42,1.0],[398,44,1.0],[398,49,1.0],[398,59,1.0],[398,61,1.0],[398,63,1.0],[398,66,1.0],[398,70,1.0],[399,2,16.0],[399,6,1.0],[399,10,13.0],[399,18,25.0],[399,26,12.0],[399,31,1.0],[399,34,23.0],[399,35,1.0],[399,42,15.0],[399,43,1.0],[399,50,12.0],[399,51,1.0],[399,54,1.0],[399,58,16.0],[399,61,1.0],[399,66,15.0],[400,0,4.0],[400,1,1.0],[400,2,16.0],[400,3,2.0],[400,5,1.0],[400,6,1.0],[400,8,2.0],[400,9,6.0],[400,12,2.0],[400,13,3.0],[400,16,2.0],[400,17,2.0],[400,18,5.0],[400,19,10.0],[400,20,3.0],[400,22,1.0],[400,24,1.0],[400,25,1.0],[400,27,5.0],[400,30,1.0],[400,32,10.0],[400,33,4.0],[400,34,3.0],[400,35,3.0],[400,39,4.0],[400,40,1.0],[400,41,1.0],[400,42,3.0],[400,43,1.0],[400,44,1.0],[400,45,4.0],[400,46,5.0],[400,47,4.0],[400,49,10.0],[400,50,11.0],[400,51,2.0],[400,52,4.0],[400,53,6.0],[400,54,6.0],[400,55,12.0],[400,56,11.0],[400,57,2.0],[400,58,19.0],[400,59,1.0],[400,60,6.0],[400,61,6.0],[400,62,2.0],[400,63,4.0],[400,64,3.0],[400,65,1.0],[400,67,3.0],[400,69,1.0],[400,70,2.0],[401,0,3.0],[401,1,3.0],[401,2,8.0],[401,3,1.0],[401,4,1.0],[401,5,2.0],[401,7,1.0],[401,8,2.0],[401,9,1.0],[401,11,1.0],[401,14,1.0],[401,15,1.0],[401,18,4.0],[401,20,2.0],[401,22,3.0],[401,24,1.0],[401,26,3.0],[401,27,2.0],[401,30,1.0],[401,33,1.0],[401,35,1.0],[401,36,1.0],[401,37,1.0],[401,39,1.0],[401,40,1.0],[401,43,1.0],[401,45,1.0],[401,48,1.0],[401,50,3.0],[401,51,2.0],[401,53,6.0],[401,54,9.0],[401,56,2.0],[401,57,1.0],[401,58,4.0],[401,59,1.0],[401,60,4.0],[401,61,1.0],[401,62,2.0],[401,63,4.0],[401,65,3.0],[401,66,4.0],[401,67,2.0],[401,68,9.0],[401,69,3.0],[401,70,3.0],[402,15,1.0],[402,17,2.0],[402,18,1.0],[402,20,1.0],[402,33,1.0],[402,43,1.0],[402,59,1.0],[402,65,3.0],[403,1,1.0],[403,4,1.0],[403,6,1.0],[403,8,3.0],[403,9,1.0],[403,11,1.0],[403,13,1.0],[403,14,1.0],[403,18,3.0],[403,19,1.0],[403,21,1.0],[403,23,1.0],[403,24,3.0],[403,27,2.0],[403,31,1.0],[403,32,1.0],[403,36,1.0],[403,37,1.0],[403,39,1.0],[403,40,1.0],[403,42,1.0],[403,46,1.0],[403,47,1.0],[403,52,2.0],[403,54,6.0],[403,56,1.0],[403,57,4.0],[403,58,1.0],[403,59,1.0],[403,60,1.0],[403,61,1.0],[403,65,2.0],[403,66,1.0],[403,67,1.0],[403,70,1.0],[404,1,1.0],[404,2,1.0],[404,4,3.0],[404,5,1.0],[404,6,1.0],[404,12,1.0],[404,18,1.0],[404,19,1.0],[404,21,1.0],[404,27,1.0],[404,31,1.0],[404,41,2.0],[404,42,3.0],[404,44,1.0],[404,51,2.0],[404,54,2.0],[404,57,1.0],[404,59,1.0],[404,61,1.0],[404,63,2.0],[404,64,1.0],[404,65,1.0],[404,66,2.0],[404,68,2.0],[405,0,22.0],[405,1,8.0],[405,2,6.0],[405,3,15.0],[405,4,8.0],[405,5,9.0],[405,6,6.0],[405,7,25.0],[405,8,28.0],[405,9,12.0],[405,10,16.0],[405,11,24.0],[405,12,16.0],[405,13,8.0],[405,14,2.0],[405,15,4.0],[405,16,25.0],[405,17,7.0],[405,18,29.0],[405,19,45.0],[405,20,36.0],[405,21,8.0],[405,22,2.0],[405,23,12.0],[405,24,12.0],[405,25,26.0],[405,26,7.0],[405,27,22.0],[405,28,12.0],[405,29,15.0],[405,30,5.0],[405,31,39.0],[405,32,105.0],[405,33,50.0],[405,34,25.0],[405,35,70.0],[405,36,9.0],[405,37,10.0],[405,38,2.0],[405,39,15.0],[405,40,6.0],[405,41,23.0],[405,42,10.0],[405,43,10.0],[405,44,9.0],[405,45,7.0],[405,46,15.0],[405,47,6.0],[405,48,6.0],[405,49,15.0],[405,50,13.0],[405,51,10.0],[405,52,105.0],[405,53,9.0],[405,54,8.0],[405,55,5.0],[405,56,15.0],[405,57,3.0],[405,58,4.0],[405,59,5.0],[405,60,10.0],[405,61,16.0],[405,62,15.0],[405,63,63.0],[405,64,43.0],[405,65,6.0],[405,66,10.0],[405,67,13.0],[405,68,5.0],[405,69,3.0],[405,70,20.0],[406,2,1.0],[406,8,4.0],[406,9,7.0],[406,10,12.0],[406,11,4.0],[406,12,11.0],[406,14,4.0],[406,15,6.0],[406,16,1.0],[406,17,7.0],[406,18,9.0],[406,19,1.0],[406,20,12.0],[406,21,3.0],[406,22,6.0],[406,23,1.0],[406,31,2.0],[406,32,3.0],[406,33,2.0],[406,34,2.0],[406,35,3.0],[406,36,3.0],[406,38,2.0],[406,39,4.0],[406,40,2.0],[406,42,18.0],[406,44,3.0],[406,46,2.0],[406,49,12.0],[406,50,2.0],[406,53,4.0],[406,54,1.0],[406,55,4.0],[406,57,8.0],[406,58,4.0],[406,59,6.0],[406,61,5.0],[406,62,5.0],[406,63,4.0],[406,64,2.0],[406,65,26.0],[406,66,1.0],[406,68,1.0],[406,69,1.0],[407,0,9.0],[407,1,13.0],[407,2,2.0],[407,3,4.0],[407,4,5.0],[407,5,10.0],[407,6,24.0],[407,7,1.0],[407,8,2.0],[407,11,5.0],[407,14,2.0],[407,15,4.0],[407,16,1.0],[407,17,4.0],[407,18,12.0],[407,19,43.0],[407,20,2.0],[407,21,27.0],[407,22,10.0],[407,23,11.0],[407,24,6.0],[407,25,1.0],[407,26,15.0],[407,27,5.0],[407,29,3.0],[407,30,1.0],[407,31,14.0],[407,32,7.0],[407,33,7.0],[407,34,5.0],[407,35,3.0],[407,36,2.0],[407,37,5.0],[407,38,1.0],[407,39,3.0],[407,41,1.0],[407,42,5.0],[407,43,4.0],[407,44,10.0],[407,45,4.0],[407,47,8.0],[407,48,10.0],[407,50,6.0],[407,51,4.0],[407,52,2.0],[407,53,18.0],[407,54,16.0],[407,55,5.0],[407,56,42.0],[407,57,32.0],[407,58,4.0],[407,59,18.0],[407,60,13.0],[407,61,14.0],[407,62,15.0],[407,63,32.0],[407,64,21.0],[407,65,2.0],[407,67,11.0],[407,68,4.0],[407,69,18.0],[407,70,1.0],[408,9,1.0],[408,12,1.0],[408,18,2.0],[408,20,1.0],[408,21,1.0],[408,35,1.0],[408,41,1.0],[408,42,1.0],[408,44,1.0],[408,46,1.0],[408,49,2.0],[408,54,2.0],[408,57,3.0],[408,58,3.0],[408,61,1.0],[408,65,4.0],[408,66,2.0],[409,18,1.0],[409,37,1.0],[409,61,2.0],[409,64,1.0],[410,1,2.0],[410,3,1.0],[410,4,5.0],[410,8,1.0],[410,12,2.0],[410,17,1.0],[410,18,1.0],[410,19,2.0],[410,20,4.0],[410,21,5.0],[410,22,5.0],[410,23,3.0],[410,27,1.0],[410,29,5.0],[410,30,1.0],[410,33,4.0],[410,34,6.0],[410,36,1.0],[410,40,2.0],[410,41,1.0],[410,42,1.0],[410,43,1.0],[410,46,1.0],[410,49,15.0],[410,50,2.0],[410,57,2.0],[410,58,1.0],[410,59,1.0],[410,65,3.0],[410,66,2.0],[410,69,2.0],[411,0,1.0],[411,2,2.0],[411,3,1.0],[411,4,3.0],[411,5,3.0],[411,6,3.0],[411,7,1.0],[411,8,1.0],[411,9,1.0],[411,10,3.0],[411,11,3.0],[411,12,1.0],[411,15,4.0],[411,17,3.0],[411,18,1.0],[411,19,3.0],[411,20,2.0],[411,21,2.0],[411,22,3.0],[411,23,1.0],[411,24,1.0],[411,28,2.0],[411,29,4.0],[411,30,1.0],[411,31,1.0],[411,32,1.0],[411,36,2.0],[411,37,1.0],[411,38,1.0],[411,42,2.0],[411,51,1.0],[411,52,3.0],[411,53,1.0],[411,54,1.0],[411,55,1.0],[411,56,2.0],[411,57,1.0],[411,60,2.0],[411,61,1.0],[411,66,2.0],[411,67,4.0],[411,68,2.0],[411,70,7.0],[412,0,4.0],[412,1,8.0],[412,2,20.0],[412,3,120.0],[412,4,40.0],[412,5,38.0],[412,6,118.0],[412,7,176.0],[412,8,2.0],[412,9,158.0],[412,10,56.0],[412,11,84.0],[412,12,297.0],[412,13,11.0],[412,14,62.0],[412,15,213.0],[412,16,28.0],[412,17,64.0],[412,18,17.0],[412,19,29.0],[412,20,32.0],[412,21,191.0],[412,22,117.0],[412,23,255.0],[412,24,94.0],[412,25,294.0],[412,26,13.0],[412,27,13.0],[412,28,231.0],[412,29,188.0],[412,30,121.0],[412,31,87.0],[412,32,5.0],[412,33,51.0],[412,34,35.0],[412,35,36.0],[412,36,53.0],[412,37,376.0],[412,38,37.0],[412,39,100.0],[412,40,150.0],[412,41,53.0],[412,42,157.0],[412,43,146.0],[412,44,37.0],[412,45,8.0],[412,46,377.0],[412,47,226.0],[412,48,56.0],[412,49,310.0],[412,50,1.0],[412,51,127.0],[412,52,2.0],[412,53,182.0],[412,54,41.0],[412,55,1.0],[412,56,42.0],[412,57,4.0],[412,58,1.0],[412,59,15.0],[412,60,314.0],[412,61,1.0],[412,62,37.0],[412,63,13.0],[412,64,330.0],[412,65,68.0],[412,66,20.0],[412,67,96.0],[412,68,62.0],[412,69,7.0],[412,70,57.0],[413,6,3.0],[413,7,1.0],[413,9,1.0],[413,10,1.0],[413,14,3.0],[413,18,1.0],[413,19,3.0],[413,20,1.0],[413,21,3.0],[413,22,2.0],[413,23,6.0],[413,24,3.0],[413,25,1.0],[413,28,4.0],[413,29,2.0],[413,30,2.0],[413,32,1.0],[413,34,1.0],[413,36,2.0],[413,38,2.0],[413,42,1.0],[413,43,1.0],[413,62,1.0],[413,67,1.0],[413,69,1.0],[414,0,5.0],[414,1,1.0],[414,3,4.0],[414,5,1.0],[414,7,1.0],[414,9,9.0],[414,13,17.0],[414,15,2.0],[414,16,4.0],[414,17,1.0],[414,18,3.0],[414,19,3.0],[414,21,2.0],[414,22,2.0],[414,23,1.0],[414,24,5.0],[414,25,8.0],[414,27,31.0],[414,28,6.0],[414,29,1.0],[414,31,42.0],[414,32,10.0],[414,33,2.0],[414,34,4.0],[414,35,14.0],[414,36,5.0],[414,38,1.0],[414,39,2.0],[414,40,37.0],[414,41,3.0],[414,42,5.0],[414,43,1.0],[414,45,1.0],[414,46,1.0],[414,47,1.0],[414,48,2.0],[414,49,51.0],[414,50,15.0],[414,52,1.0],[414,54,1.0],[414,55,5.0],[414,56,2.0],[414,57,1.0],[414,62,1.0],[414,63,1.0],[414,64,9.0],[414,65,8.0],[415,0,22.0],[415,1,5.0],[415,2,2.0],[415,3,16.0],[415,4,4.0],[415,5,6.0],[415,6,7.0],[415,7,10.0],[415,8,2.0],[415,9,16.0],[415,10,2.0],[415,11,23.0],[415,12,4.0],[415,13,21.0],[415,14,9.0],[415,15,22.0],[415,16,30.0],[415,17,1.0],[415,18,3.0],[415,19,11.0],[415,20,7.0],[415,21,2.0],[415,22,1.0],[415,24,21.0],[415,25,10.0],[415,26,14.0],[415,27,28.0],[415,28,7.0],[415,29,17.0],[415,30,23.0],[415,31,44.0],[415,32,2.0],[415,33,6.0],[415,34,18.0],[415,35,18.0],[415,36,10.0],[415,37,23.0],[415,38,52.0],[415,39,20.0],[415,40,6.0],[415,41,52.0],[415,42,1.0],[415,43,3.0],[415,45,2.0],[415,46,15.0],[415,48,14.0],[415,51,8.0],[415,52,16.0],[415,53,14.0],[415,54,1.0],[415,55,4.0],[415,59,12.0],[415,60,8.0],[415,61,1.0],[415,62,18.0],[415,63,12.0],[415,64,12.0],[415,65,12.0],[415,66,6.0],[415,67,8.0],[415,69,11.0],[415,70,2.0],[416,0,11.0],[416,1,27.0],[416,2,22.0],[416,3,13.0],[416,4,77.0],[416,5,15.0],[416,6,16.0],[416,7,44.0],[416,8,21.0],[416,9,29.0],[416,10,41.0],[416,11,28.0],[416,12,22.0],[416,13,7.0],[416,14,6.0],[416,15,19.0],[416,16,18.0],[416,17,48.0],[416,18,11.0],[416,19,38.0],[416,20,48.0],[416,21,67.0],[416,22,23.0],[416,23,100.0],[416,24,4.0],[416,25,8.0],[416,26,50.0],[416,27,50.0],[416,28,3.0],[416,29,18.0],[416,30,6.0],[416,31,4.0],[416,32,47.0],[416,33,39.0],[416,34,120.0],[416,35,13.0],[416,36,25.0],[416,37,11.0],[416,38,7.0],[416,39,74.0],[416,40,13.0],[416,41,34.0],[416,42,59.0],[416,43,54.0],[416,44,21.0],[416,45,30.0],[416,46,65.0],[416,47,12.0],[416,48,31.0],[416,49,806.0],[416,50,266.0],[416,51,117.0],[416,52,20.0],[416,53,27.0],[416,54,61.0],[416,55,347.0],[416,56,36.0],[416,57,162.0],[416,58,158.0],[416,59,62.0],[416,60,9.0],[416,61,83.0],[416,62,25.0],[416,63,37.0],[416,64,48.0],[416,65,164.0],[416,66,403.0],[416,67,77.0],[416,68,22.0],[416,69,8.0],[416,70,79.0],[417,0,24.0],[417,1,24.0],[417,2,60.0],[417,3,21.0],[417,4,15.0],[417,5,11.0],[417,6,15.0],[417,7,66.0],[417,8,62.0],[417,9,115.0],[417,10,33.0],[417,11,69.0],[417,12,39.0],[417,13,58.0],[417,14,40.0],[417,15,21.0],[417,16,72.0],[417,17,17.0],[417,18,10.0],[417,19,43.0],[417,20,19.0],[417,21,52.0],[417,22,34.0],[417,23,31.0],[417,24,40.0],[417,25,52.0],[417,26,29.0],[417,27,23.0],[417,28,17.0],[417,29,28.0],[417,30,75.0],[417,31,108.0],[417,32,113.0],[417,33,173.0],[417,34,45.0],[417,35,19.0],[417,36,56.0],[417,37,52.0],[417,38,49.0],[417,39,17.0],[417,40,29.0],[417,41,38.0],[417,42,12.0],[417,43,20.0],[417,44,27.0],[417,45,84.0],[417,46,48.0],[417,47,13.0],[417,48,22.0],[417,49,25.0],[417,50,15.0],[417,51,22.0],[417,52,44.0],[417,53,57.0],[417,54,15.0],[417,55,16.0],[417,56,13.0],[417,57,28.0],[417,58,14.0],[417,59,20.0],[417,60,146.0],[417,61,60.0],[417,62,33.0],[417,63,42.0],[417,64,62.0],[417,65,41.0],[417,66,54.0],[417,67,45.0],[417,68,8.0],[417,69,17.0],[417,70,40.0],[418,8,2.0],[418,9,1.0],[418,10,3.0],[418,11,2.0],[418,12,3.0],[418,13,1.0],[418,14,1.0],[418,15,1.0],[418,16,2.0],[418,18,4.0],[418,19,7.0],[418,20,7.0],[418,21,1.0],[418,22,5.0],[418,23,2.0],[418,25,1.0],[418,29,1.0],[418,31,1.0],[418,33,3.0],[418,34,3.0],[418,35,2.0],[418,36,1.0],[418,37,1.0],[418,39,1.0],[418,41,2.0],[418,42,6.0],[418,43,1.0],[418,44,10.0],[418,45,2.0],[418,46,2.0],[418,47,1.0],[418,48,4.0],[418,49,1.0],[418,50,3.0],[418,51,2.0],[418,53,10.0],[418,54,9.0],[418,55,23.0],[418,56,14.0],[418,57,5.0],[418,58,30.0],[418,59,12.0],[418,62,1.0],[418,63,5.0],[418,64,2.0],[418,66,8.0],[418,67,13.0],[418,68,1.0],[418,69,3.0],[418,70,3.0],[419,0,43.0],[419,1,16.0],[419,2,129.0],[419,3,24.0],[419,4,46.0],[419,5,16.0],[419,6,7.0],[419,7,45.0],[419,8,13.0],[419,9,10.0],[419,10,63.0],[419,11,12.0],[419,12,22.0],[419,13,68.0],[419,14,4.0],[419,15,94.0],[419,16,78.0],[419,17,51.0],[419,18,9.0],[419,19,11.0],[419,20,6.0],[419,21,30.0],[419,22,17.0],[419,23,174.0],[419,25,12.0],[419,26,13.0],[419,28,5.0],[419,29,14.0],[419,30,12.0],[419,31,7.0],[419,32,2.0],[419,33,16.0],[419,34,2.0],[419,35,3.0],[419,36,19.0],[419,37,18.0],[419,38,8.0],[419,39,7.0],[419,40,14.0],[419,41,2.0],[419,42,2.0],[419,43,2.0],[419,44,46.0],[419,45,12.0],[419,46,3.0],[419,47,35.0],[419,48,1.0],[419,49,2.0],[419,50,1.0],[419,51,1.0],[419,52,10.0],[419,53,2.0],[419,54,3.0],[419,55,4.0],[419,56,1.0],[419,58,1.0],[419,61,1.0],[419,62,13.0],[419,63,31.0],[419,64,10.0],[419,65,1.0],[419,66,22.0],[419,67,5.0],[419,68,3.0],[419,69,1.0],[419,70,3.0],[420,0,1.0],[420,2,3.0],[420,4,1.0],[420,7,3.0],[420,11,1.0],[420,12,1.0],[420,13,1.0],[420,17,1.0],[420,18,2.0],[420,19,1.0],[420,20,2.0],[420,29,2.0],[420,31,3.0],[420,34,1.0],[420,37,1.0],[420,39,4.0],[420,41,1.0],[420,46,1.0],[420,48,1.0],[420,55,5.0],[420,61,4.0],[420,64,1.0],[420,66,4.0],[421,0,3.0],[421,1,6.0],[421,2,6.0],[421,3,2.0],[421,4,3.0],[421,5,5.0],[421,6,4.0],[421,7,2.0],[421,9,4.0],[421,10,6.0],[421,11,6.0],[421,12,4.0],[421,13,2.0],[421,14,2.0],[421,15,4.0],[421,17,2.0],[421,18,12.0],[421,19,8.0],[421,20,4.0],[421,21,8.0],[421,22,10.0],[421,24,7.0],[421,25,3.0],[421,26,10.0],[421,28,3.0],[421,29,3.0],[421,30,10.0],[421,32,2.0],[421,35,2.0],[421,36,2.0],[421,37,3.0],[421,38,3.0],[421,39,4.0],[421,40,3.0],[421,41,6.0],[421,42,29.0],[421,43,6.0],[421,44,7.0],[421,45,10.0],[421,46,8.0],[421,47,24.0],[421,48,4.0],[421,49,1.0],[421,50,1.0],[421,51,4.0],[421,52,7.0],[421,53,6.0],[421,54,3.0],[421,56,16.0],[421,57,1.0],[421,59,2.0],[421,60,2.0],[421,61,4.0],[421,62,15.0],[421,63,12.0],[421,64,13.0],[421,65,9.0],[421,66,7.0],[421,67,17.0],[421,68,16.0],[421,70,18.0],[422,8,1.0],[422,10,1.0],[422,11,1.0],[422,12,1.0],[422,14,1.0],[422,18,1.0],[422,19,1.0],[422,22,3.0],[422,23,1.0],[422,31,4.0],[422,32,2.0],[422,33,6.0],[422,34,4.0],[422,35,5.0],[422,36,3.0],[422,41,1.0],[422,43,1.0],[422,46,1.0],[422,51,1.0],[422,53,2.0],[422,56,1.0],[422,57,4.0],[422,58,1.0],[422,61,1.0],[422,62,1.0],[422,63,3.0],[422,64,1.0],[422,65,4.0],[422,68,1.0],[422,70,1.0],[423,0,7.0],[423,1,1.0],[423,2,14.0],[423,3,6.0],[423,4,8.0],[423,5,19.0],[423,6,6.0],[423,7,17.0],[423,8,6.0],[423,9,11.0],[423,10,5.0],[423,11,3.0],[423,12,9.0],[423,13,6.0],[423,14,5.0],[423,15,9.0],[423,16,10.0],[423,17,5.0],[423,18,7.0],[423,19,7.0],[423,20,13.0],[423,21,2.0],[423,22,6.0],[423,24,3.0],[423,25,16.0],[423,26,3.0],[423,27,4.0],[423,28,9.0],[423,29,8.0],[423,31,10.0],[423,32,12.0],[423,33,1.0],[423,34,1.0],[423,35,7.0],[423,36,1.0],[423,37,6.0],[423,38,2.0],[423,39,3.0],[423,40,16.0],[423,41,14.0],[423,42,7.0],[423,43,8.0],[423,44,5.0],[423,45,3.0],[423,46,3.0],[423,47,6.0],[423,48,2.0],[423,49,1.0],[423,50,2.0],[423,51,13.0],[423,53,3.0],[423,54,3.0],[423,55,9.0],[423,56,1.0],[423,59,1.0],[423,61,1.0],[423,62,11.0],[423,63,4.0],[423,64,4.0],[423,65,5.0],[423,66,6.0],[423,67,2.0],[423,68,6.0],[423,70,4.0],[424,0,36.0],[424,1,100.0],[424,2,6.0],[424,3,15.0],[424,4,20.0],[424,5,6.0],[424,6,4.0],[424,7,1.0],[424,8,11.0],[424,9,5.0],[424,10,1.0],[424,11,228.0],[424,13,4.0],[424,14,28.0],[424,15,1.0],[424,16,4.0],[424,17,28.0],[424,18,13.0],[424,19,36.0],[424,20,3.0],[424,21,42.0],[424,23,21.0],[424,24,6.0],[424,25,8.0],[424,26,3.0],[424,27,3.0],[424,28,1.0],[424,30,3.0],[424,32,1.0],[424,34,2.0],[424,35,1.0],[424,41,14.0],[424,42,31.0],[424,43,51.0],[424,45,111.0],[424,46,115.0],[424,47,2.0],[424,48,148.0],[424,49,65.0],[424,50,30.0],[424,51,169.0],[424,52,48.0],[424,53,38.0],[424,55,1.0],[424,56,95.0],[424,57,209.0],[424,58,3.0],[424,59,3.0],[424,60,53.0],[424,61,7.0],[424,62,4.0],[424,63,57.0],[424,64,2.0],[424,65,7.0],[424,66,2.0],[424,67,3.0],[424,68,6.0],[424,69,84.0],[424,70,8.0],[425,0,6.0],[425,1,2.0],[425,2,4.0],[425,4,2.0],[425,5,3.0],[425,6,2.0],[425,8,10.0],[425,10,1.0],[425,11,3.0],[425,12,1.0],[425,13,2.0],[425,14,9.0],[425,15,4.0],[425,16,3.0],[425,17,4.0],[425,18,7.0],[425,19,8.0],[425,20,4.0],[425,21,1.0],[425,22,1.0],[425,23,3.0],[425,24,6.0],[425,26,1.0],[425,27,2.0],[425,30,2.0],[425,31,3.0],[425,32,4.0],[425,36,1.0],[425,37,3.0],[425,38,3.0],[425,39,2.0],[425,40,2.0],[425,43,4.0],[425,44,5.0],[425,46,2.0],[425,48,1.0],[425,50,1.0],[425,52,4.0],[425,53,1.0],[425,54,5.0],[425,57,2.0],[425,58,1.0],[425,60,2.0],[425,61,2.0],[425,62,1.0],[425,63,2.0],[425,65,6.0],[425,66,3.0],[425,67,3.0],[425,68,3.0],[425,70,2.0],[426,2,2.0],[426,7,1.0],[426,10,1.0],[426,13,1.0],[426,16,1.0],[426,17,2.0],[426,18,4.0],[426,19,10.0],[426,20,10.0],[426,22,1.0],[426,23,2.0],[426,37,1.0],[426,39,1.0],[426,40,3.0],[426,41,6.0],[426,42,7.0],[426,43,2.0],[426,44,5.0],[426,45,3.0],[426,52,1.0],[426,66,6.0],[426,67,16.0],[426,68,14.0],[426,70,6.0],[427,0,6.0],[427,2,1.0],[427,3,1.0],[427,4,3.0],[427,5,1.0],[427,6,2.0],[427,7,1.0],[427,8,1.0],[427,9,2.0],[427,10,2.0],[427,11,4.0],[427,12,4.0],[427,13,4.0],[427,15,3.0],[427,16,3.0],[427,17,4.0],[427,18,3.0],[427,19,3.0],[427,20,4.0],[427,21,2.0],[427,22,5.0],[427,23,2.0],[427,24,3.0],[427,27,2.0],[427,28,4.0],[427,29,4.0],[427,30,1.0],[427,31,2.0],[427,32,1.0],[427,33,2.0],[427,34,3.0],[427,35,1.0],[427,37,3.0],[427,38,3.0],[427,39,2.0],[427,40,2.0],[427,41,2.0],[427,42,4.0],[427,44,2.0],[427,45,2.0],[427,46,3.0],[427,47,6.0],[427,48,1.0],[427,50,1.0],[427,51,1.0],[427,52,5.0],[427,53,2.0],[427,54,2.0],[427,55,1.0],[427,56,2.0],[427,57,3.0],[427,58,2.0],[427,59,3.0],[427,60,3.0],[427,61,2.0],[427,62,4.0],[427,63,7.0],[427,64,1.0],[427,66,1.0],[427,67,1.0],[427,68,2.0],[427,70,2.0],[428,0,1.0],[428,8,1.0],[428,13,4.0],[428,14,2.0],[428,15,6.0],[428,16,2.0],[428,18,1.0],[428,21,3.0],[428,22,1.0],[428,24,1.0],[428,25,3.0],[428,26,1.0],[428,27,1.0],[428,29,7.0],[428,30,4.0],[428,37,4.0],[428,38,1.0],[428,43,3.0],[428,44,1.0],[428,47,1.0],[428,52,1.0],[428,53,3.0],[428,61,1.0],[428,64,1.0],[428,69,1.0],[429,0,4.0],[429,1,3.0],[429,4,1.0],[429,5,4.0],[429,6,2.0],[429,7,2.0],[429,8,1.0],[429,10,2.0],[429,12,1.0],[429,13,1.0],[429,14,2.0],[429,15,1.0],[429,17,4.0],[429,18,3.0],[429,19,2.0],[429,20,3.0],[429,21,3.0],[429,23,3.0],[429,25,3.0],[429,26,1.0],[429,27,2.0],[429,29,2.0],[429,30,2.0],[429,31,1.0],[429,33,1.0],[429,37,2.0],[429,38,1.0],[429,39,1.0],[429,40,3.0],[429,42,2.0],[429,43,6.0],[429,44,1.0],[429,45,2.0],[429,50,3.0],[429,51,2.0],[429,52,1.0],[429,53,5.0],[429,56,1.0],[429,57,9.0],[429,58,2.0],[429,59,2.0],[429,61,2.0],[429,63,1.0],[429,64,1.0],[429,66,7.0],[429,67,1.0],[429,69,3.0],[430,1,2.0],[430,2,1.0],[430,4,2.0],[430,5,1.0],[430,6,3.0],[430,14,2.0],[430,15,2.0],[430,17,2.0],[430,18,4.0],[430,19,3.0],[430,20,4.0],[430,21,3.0],[430,22,1.0],[430,23,3.0],[430,24,2.0],[430,26,3.0],[430,27,1.0],[430,31,1.0],[430,37,1.0],[430,38,2.0],[430,40,2.0],[430,41,2.0],[430,42,2.0],[430,43,3.0],[430,44,9.0],[430,45,1.0],[430,47,5.0],[430,49,1.0],[430,51,7.0],[430,52,3.0],[430,53,8.0],[430,54,23.0],[430,56,16.0],[430,57,20.0],[430,58,5.0],[430,59,15.0],[430,60,13.0],[430,61,3.0],[430,62,4.0],[430,63,4.0],[430,64,9.0],[430,66,4.0],[430,67,14.0],[430,68,2.0],[430,69,6.0],[430,70,1.0],[431,0,1.0],[431,1,2.0],[431,2,4.0],[431,3,3.0],[431,4,2.0],[431,6,2.0],[431,7,4.0],[431,8,2.0],[431,9,2.0],[431,11,4.0],[431,12,2.0],[431,13,2.0],[431,14,19.0],[431,15,3.0],[431,16,3.0],[431,17,1.0],[431,18,4.0],[431,19,2.0],[431,20,2.0],[431,21,1.0],[431,22,11.0],[431,23,1.0],[431,24,19.0],[431,25,12.0],[431,26,3.0],[431,27,4.0],[431,28,13.0],[431,29,8.0],[431,30,1.0],[431,31,1.0],[431,32,2.0],[431,34,1.0],[431,35,3.0],[431,36,1.0],[431,37,2.0],[431,38,1.0],[431,39,1.0],[431,41,1.0],[431,44,1.0],[431,45,1.0],[431,46,4.0],[431,47,2.0],[431,48,1.0],[431,49,2.0],[431,51,5.0],[431,52,20.0],[431,53,12.0],[431,54,2.0],[431,55,1.0],[431,57,2.0],[431,59,2.0],[431,60,4.0],[431,61,2.0],[431,62,13.0],[431,63,9.0],[431,64,1.0],[431,66,9.0],[431,67,9.0],[431,68,1.0],[431,69,15.0],[431,70,6.0],[432,0,1.0],[432,4,4.0],[432,8,1.0],[432,9,1.0],[432,10,1.0],[432,11,1.0],[432,12,1.0],[432,15,1.0],[432,17,4.0],[432,18,3.0],[432,19,8.0],[432,21,6.0],[432,23,1.0],[432,25,2.0],[432,28,1.0],[432,30,1.0],[432,31,2.0],[432,32,3.0],[432,34,1.0],[432,35,3.0],[432,36,5.0],[432,38,1.0],[432,40,1.0],[432,45,1.0],[432,50,1.0],[432,52,1.0],[432,56,3.0],[432,57,1.0],[432,58,4.0],[432,59,1.0],[432,60,2.0],[432,61,1.0],[432,62,1.0],[432,65,1.0],[432,66,2.0],[432,67,3.0],[432,68,2.0],[432,69,3.0],[433,1,1.0],[433,5,1.0],[433,6,3.0],[433,7,3.0],[433,16,2.0],[433,17,3.0],[433,18,23.0],[433,19,37.0],[433,20,26.0],[433,21,8.0],[433,22,29.0],[433,23,986.0],[433,26,1.0],[433,30,1.0],[433,31,1.0],[433,35,2.0],[433,36,1.0],[433,37,1.0],[433,38,1.0],[433,39,4.0],[433,40,35.0],[433,41,148.0],[433,42,92.0],[433,43,44.0],[433,44,99.0],[433,45,302.0],[433,46,691.0],[433,47,43.0],[433,48,8.0],[433,49,491.0],[433,50,21.0],[433,51,10.0],[433,52,48.0],[433,55,5.0],[433,57,1.0],[433,59,1.0],[433,62,2.0],[433,65,2.0],[433,66,74.0],[433,67,52.0],[433,68,60.0],[433,69,20.0],[433,70,7.0],[434,18,1.0],[434,19,1.0],[434,33,1.0],[434,42,1.0],[434,52,1.0],[434,55,1.0],[434,57,1.0],[434,58,1.0],[434,67,1.0],[434,70,1.0],[435,1,2.0],[435,2,24.0],[435,3,1.0],[435,5,2.0],[435,6,2.0],[435,7,3.0],[435,9,8.0],[435,10,4.0],[435,11,3.0],[435,12,5.0],[435,13,1.0],[435,14,2.0],[435,15,3.0],[435,16,3.0],[435,18,3.0],[435,19,7.0],[435,20,1.0],[435,21,5.0],[435,22,2.0],[435,23,2.0],[435,24,4.0],[435,25,2.0],[435,26,3.0],[435,27,9.0],[435,29,2.0],[435,30,3.0],[435,31,2.0],[435,32,36.0],[435,33,1.0],[435,34,4.0],[435,35,12.0],[435,36,2.0],[435,37,2.0],[435,38,2.0],[435,39,3.0],[435,40,18.0],[435,41,11.0],[435,42,2.0],[435,43,1.0],[435,44,5.0],[435,45,4.0],[435,46,14.0],[435,47,2.0],[435,48,3.0],[435,50,2.0],[435,51,1.0],[435,52,2.0],[435,53,4.0],[435,54,3.0],[435,55,4.0],[435,56,3.0],[435,59,2.0],[435,60,5.0],[435,61,4.0],[435,62,5.0],[435,63,1.0],[435,64,2.0],[435,66,2.0],[435,69,1.0],[436,17,1.0],[436,18,5.0],[436,22,3.0],[436,23,2.0],[436,37,1.0],[436,47,1.0],[436,63,3.0],[436,65,1.0],[436,67,2.0],[436,68,3.0],[436,70,3.0],[437,2,1.0],[437,18,1.0],[437,20,2.0],[437,47,1.0],[437,48,1.0],[437,54,2.0],[437,56,1.0],[437,58,2.0],[437,68,4.0],[438,0,6.0],[438,1,13.0],[438,2,4.0],[438,4,2.0],[438,5,7.0],[438,7,5.0],[438,9,6.0],[438,10,10.0],[438,11,20.0],[438,12,3.0],[438,14,2.0],[438,15,4.0],[438,16,19.0],[438,18,2.0],[438,22,5.0],[438,23,2.0],[438,24,12.0],[438,25,6.0],[438,26,2.0],[438,27,5.0],[438,28,1.0],[438,29,2.0],[438,30,17.0],[438,31,21.0],[438,32,2.0],[438,33,1.0],[438,34,11.0],[438,35,114.0],[438,37,10.0],[438,38,3.0],[438,39,4.0],[438,40,8.0],[438,41,1.0],[438,44,4.0],[438,45,17.0],[438,46,9.0],[438,48,13.0],[438,49,15.0],[438,51,3.0],[438,52,1.0],[438,55,6.0],[438,56,3.0],[438,57,1.0],[438,59,1.0],[438,60,17.0],[438,62,3.0],[438,63,4.0],[438,64,6.0],[438,65,4.0],[438,66,62.0],[438,68,1.0],[438,69,7.0],[438,70,26.0],[439,0,1.0],[439,1,2.0],[439,2,7.0],[439,4,3.0],[439,7,25.0],[439,8,7.0],[439,9,16.0],[439,10,1.0],[439,12,21.0],[439,14,24.0],[439,15,27.0],[439,16,96.0],[439,17,22.0],[439,18,1.0],[439,19,1.0],[439,20,4.0],[439,21,21.0],[439,22,1.0],[439,23,1.0],[439,25,5.0],[439,26,26.0],[439,27,1.0],[439,28,2.0],[439,30,1.0],[439,31,9.0],[439,32,69.0],[439,33,2.0],[439,35,4.0],[439,36,29.0],[439,37,1.0],[439,38,26.0],[439,39,52.0],[439,40,175.0],[439,41,1.0],[439,43,56.0],[439,44,38.0],[439,45,1.0],[439,47,2.0],[439,48,3.0],[439,49,1.0],[439,50,1.0],[439,52,6.0],[439,54,5.0],[439,55,23.0],[439,56,1.0],[439,60,4.0],[439,62,1.0],[439,63,3.0],[439,66,126.0],[439,69,11.0],[439,70,1.0],[440,18,1.0],[440,19,1.0],[440,20,4.0],[440,22,1.0],[440,23,4.0],[440,24,3.0],[440,25,1.0],[440,27,2.0],[440,29,1.0],[440,30,2.0],[440,32,1.0],[440,33,2.0],[440,34,1.0],[440,36,1.0],[440,37,3.0],[440,38,5.0],[440,39,1.0],[440,40,3.0],[440,41,1.0],[440,42,1.0],[440,43,4.0],[440,44,11.0],[440,45,7.0],[440,47,3.0],[440,50,1.0],[440,51,7.0],[440,53,12.0],[440,57,6.0],[440,58,2.0],[440,59,2.0],[440,61,12.0],[440,62,4.0],[440,64,4.0],[440,66,2.0],[440,68,1.0],[440,69,4.0],[441,0,1.0],[441,5,1.0],[441,10,1.0],[441,11,1.0],[441,18,2.0],[441,20,1.0],[441,31,1.0],[441,36,1.0],[441,39,2.0],[441,43,1.0],[441,51,1.0],[441,54,1.0],[441,56,1.0],[441,58,2.0],[441,60,1.0],[441,62,1.0],[441,65,1.0],[441,68,1.0],[441,69,1.0],[442,0,6.0],[442,1,9.0],[442,2,6.0],[442,3,6.0],[442,4,13.0],[442,5,8.0],[442,6,5.0],[442,7,3.0],[442,8,4.0],[442,9,3.0],[442,10,4.0],[442,11,3.0],[442,12,1.0],[442,13,4.0],[442,14,3.0],[442,15,3.0],[442,16,3.0],[442,17,14.0],[442,18,8.0],[442,19,2.0],[442,20,3.0],[442,21,5.0],[442,22,5.0],[442,23,2.0],[442,24,11.0],[442,25,7.0],[442,26,1.0],[442,27,2.0],[442,28,11.0],[442,29,6.0],[442,31,1.0],[442,32,4.0],[442,33,1.0],[442,34,1.0],[442,36,25.0],[442,37,3.0],[442,38,13.0],[442,39,3.0],[442,41,3.0],[442,43,6.0],[442,44,3.0],[442,47,2.0],[442,52,1.0],[442,53,1.0],[442,55,1.0],[442,56,1.0],[442,61,2.0],[442,62,5.0],[442,63,2.0],[442,66,2.0],[442,67,1.0],[442,69,18.0],[442,70,4.0],[443,0,1.0],[443,1,1.0],[443,4,4.0],[443,5,1.0],[443,6,1.0],[443,10,2.0],[443,11,1.0],[443,12,2.0],[443,14,2.0],[443,16,1.0],[443,18,2.0],[443,20,1.0],[443,21,1.0],[443,22,1.0],[443,23,1.0],[443,34,1.0],[443,35,1.0],[443,36,1.0],[443,39,1.0],[443,44,2.0],[443,45,2.0],[443,46,1.0],[443,47,1.0],[443,49,1.0],[443,50,3.0],[443,52,2.0],[443,54,2.0],[443,55,2.0],[443,56,3.0],[443,57,1.0],[443,58,2.0],[443,59,2.0],[443,60,2.0],[443,61,4.0],[443,62,1.0],[443,63,4.0],[443,66,2.0],[443,68,2.0],[443,70,1.0],[444,1,2.0],[444,2,1.0],[444,4,1.0],[444,6,2.0],[444,11,1.0],[444,13,1.0],[444,15,1.0],[444,18,2.0],[444,20,3.0],[444,22,1.0],[444,23,1.0],[444,27,1.0],[444,28,1.0],[444,30,1.0],[444,31,1.0],[444,35,2.0],[444,52,3.0],[444,60,1.0],[444,62,2.0],[444,63,4.0],[444,65,4.0],[444,66,3.0],[444,68,1.0],[444,70,3.0],[445,0,1.0],[445,1,4.0],[445,2,4.0],[445,3,2.0],[445,4,1.0],[445,5,1.0],[445,6,3.0],[445,9,4.0],[445,10,3.0],[445,11,3.0],[445,12,6.0],[445,13,5.0],[445,14,2.0],[445,15,4.0],[445,16,6.0],[445,17,4.0],[445,18,7.0],[445,19,4.0],[445,20,5.0],[445,21,10.0],[445,22,1.0],[445,23,3.0],[445,24,2.0],[445,25,1.0],[445,26,1.0],[445,27,1.0],[445,28,1.0],[445,29,1.0],[445,30,4.0],[445,31,1.0],[445,32,6.0],[445,33,3.0],[445,34,3.0],[445,35,1.0],[445,36,1.0],[445,37,3.0],[445,38,5.0],[445,39,6.0],[445,40,2.0],[445,41,6.0],[445,42,2.0],[445,43,1.0],[445,44,7.0],[445,45,1.0],[445,46,4.0],[445,47,4.0],[445,48,1.0],[445,51,2.0],[445,52,1.0],[445,53,2.0],[445,54,3.0],[445,55,1.0],[445,56,4.0],[445,57,8.0],[445,58,5.0],[445,60,4.0],[445,61,3.0],[445,62,3.0],[445,63,2.0],[445,64,1.0],[445,66,2.0],[445,67,2.0],[445,68,2.0],[445,70,1.0],[446,0,4.0],[446,1,3.0],[446,2,1.0],[446,3,6.0],[446,4,5.0],[446,5,3.0],[446,6,6.0],[446,7,2.0],[446,8,3.0],[446,9,1.0],[446,11,3.0],[446,13,1.0],[446,14,1.0],[446,15,5.0],[446,16,1.0],[446,17,2.0],[446,18,23.0],[446,19,7.0],[446,20,4.0],[446,21,11.0],[446,22,1.0],[446,23,3.0],[446,24,3.0],[446,25,8.0],[446,26,5.0],[446,27,3.0],[446,28,2.0],[446,29,3.0],[446,30,1.0],[446,31,1.0],[446,32,1.0],[446,33,1.0],[446,34,1.0],[446,36,2.0],[446,37,2.0],[446,38,5.0],[446,40,3.0],[446,41,1.0],[446,42,7.0],[446,43,16.0],[446,44,8.0],[446,45,5.0],[446,47,6.0],[446,50,4.0],[446,51,2.0],[446,52,12.0],[446,53,26.0],[446,54,16.0],[446,56,5.0],[446,57,34.0],[446,59,7.0],[446,60,9.0],[446,61,4.0],[446,62,10.0],[446,63,11.0],[446,64,10.0],[446,65,1.0],[446,66,1.0],[446,67,5.0],[446,68,7.0],[446,69,31.0],[446,70,2.0],[447,1,1.0],[447,6,1.0],[447,11,2.0],[447,18,8.0],[447,19,12.0],[447,21,1.0],[447,22,1.0],[447,23,4.0],[447,24,3.0],[447,25,3.0],[447,26,4.0],[447,28,1.0],[447,32,1.0],[447,34,1.0],[447,35,1.0],[447,36,1.0],[447,41,3.0],[447,42,5.0],[447,43,1.0],[447,45,2.0],[447,47,4.0],[447,48,2.0],[447,49,2.0],[447,51,2.0],[447,52,1.0],[447,53,6.0],[447,54,6.0],[447,56,3.0],[447,57,5.0],[447,58,1.0],[447,59,3.0],[447,60,2.0],[447,62,2.0],[447,63,8.0],[447,64,1.0],[447,65,2.0],[447,66,3.0],[447,67,9.0],[447,68,1.0],[447,69,4.0],[447,70,2.0],[448,2,1.0],[448,3,2.0],[448,4,2.0],[448,7,1.0],[448,9,2.0],[448,10,1.0],[448,11,1.0],[448,12,3.0],[448,13,1.0],[448,14,1.0],[448,15,4.0],[448,17,1.0],[448,18,2.0],[448,20,3.0],[448,23,3.0],[448,25,4.0],[448,26,1.0],[448,27,1.0],[448,28,6.0],[448,29,2.0],[448,33,2.0],[448,34,4.0],[448,36,1.0],[448,37,1.0],[448,41,1.0],[448,43,3.0],[448,44,1.0],[448,45,2.0],[448,46,1.0],[448,49,1.0],[448,50,1.0],[448,51,1.0],[448,56,2.0],[448,58,1.0],[448,59,2.0],[448,61,3.0],[448,62,2.0],[448,63,3.0],[448,64,1.0],[448,65,4.0],[448,66,1.0],[448,68,1.0],[448,69,1.0],[449,7,1.0],[449,13,1.0],[449,14,1.0],[449,18,1.0],[449,20,1.0],[449,24,1.0],[449,27,3.0],[449,28,1.0],[449,31,2.0],[449,33,1.0],[449,35,1.0],[449,37,1.0],[449,39,2.0],[449,44,1.0],[449,47,1.0],[449,48,1.0],[449,64,2.0],[449,69,2.0],[450,0,1.0],[450,1,1.0],[450,2,1.0],[450,4,2.0],[450,9,1.0],[450,10,2.0],[450,12,1.0],[450,15,1.0],[450,18,3.0],[450,19,1.0],[450,20,3.0],[450,21,1.0],[450,22,3.0],[450,24,2.0],[450,26,4.0],[450,28,2.0],[450,29,1.0],[450,35,1.0],[450,36,1.0],[450,42,1.0],[450,48,6.0],[450,50,1.0],[450,51,7.0],[450,52,2.0],[450,61,2.0],[450,62,1.0],[450,63,2.0],[450,67,1.0],[450,68,2.0],[450,69,2.0],[451,10,1.0],[451,18,1.0],[451,26,1.0],[451,45,1.0],[451,67,1.0],[452,0,2.0],[452,1,8.0],[452,2,1.0],[452,3,6.0],[452,4,6.0],[452,5,7.0],[452,6,7.0],[452,9,1.0],[452,10,2.0],[452,11,1.0],[452,13,2.0],[452,14,3.0],[452,15,5.0],[452,16,2.0],[452,17,2.0],[452,18,8.0],[452,19,7.0],[452,20,3.0],[452,21,20.0],[452,22,2.0],[452,23,11.0],[452,24,3.0],[452,25,3.0],[452,26,2.0],[452,27,3.0],[452,28,4.0],[452,29,20.0],[452,30,5.0],[452,31,1.0],[452,33,1.0],[452,36,3.0],[452,37,1.0],[452,39,1.0],[452,42,3.0],[452,43,6.0],[452,44,12.0],[452,45,5.0],[452,47,1.0],[452,49,3.0],[452,50,11.0],[452,52,3.0],[452,53,3.0],[452,54,3.0],[452,57,22.0],[452,58,3.0],[452,59,2.0],[452,64,1.0],[452,66,5.0],[452,67,9.0],[452,68,2.0],[452,69,3.0],[452,70,3.0],[453,0,1.0],[453,1,1.0],[453,3,1.0],[453,4,3.0],[453,5,1.0],[453,7,3.0],[453,9,1.0],[453,10,1.0],[453,15,1.0],[453,16,5.0],[453,17,4.0],[453,18,5.0],[453,19,1.0],[453,20,2.0],[453,21,1.0],[453,22,1.0],[453,23,3.0],[453,25,1.0],[453,27,1.0],[453,28,2.0],[453,30,1.0],[453,31,1.0],[453,32,3.0],[453,33,2.0],[453,34,3.0],[453,35,1.0],[453,36,5.0],[453,37,5.0],[453,38,1.0],[453,39,1.0],[453,40,1.0],[453,41,2.0],[453,44,1.0],[453,46,1.0],[453,49,1.0],[453,51,1.0],[453,53,1.0],[453,61,2.0],[453,62,1.0],[453,67,1.0],[453,68,1.0],[454,0,26.0],[454,1,17.0],[454,2,18.0],[454,3,18.0],[454,4,13.0],[454,5,12.0],[454,6,14.0],[454,7,17.0],[454,9,2.0],[454,10,1.0],[454,11,2.0],[454,12,1.0],[454,13,1.0],[454,14,1.0],[454,15,1.0],[454,16,6.0],[454,17,5.0],[454,18,9.0],[454,19,10.0],[454,20,8.0],[454,21,8.0],[454,22,8.0],[454,23,4.0],[454,24,3.0],[454,25,6.0],[454,27,3.0],[454,28,4.0],[454,29,4.0],[454,30,1.0],[454,31,5.0],[454,32,5.0],[454,33,5.0],[454,34,4.0],[454,35,7.0],[454,36,2.0],[454,37,4.0],[454,38,4.0],[454,39,8.0],[454,40,4.0],[454,41,5.0],[454,42,4.0],[454,43,6.0],[454,44,2.0],[454,45,6.0],[454,46,1.0],[454,47,4.0],[454,48,5.0],[454,49,4.0],[454,50,12.0],[454,51,9.0],[454,52,6.0],[454,53,7.0],[454,54,11.0],[454,55,2.0],[454,57,2.0],[454,58,1.0],[454,59,2.0],[454,60,1.0],[454,62,2.0],[454,63,3.0],[454,64,5.0],[454,65,5.0],[454,66,9.0],[454,67,13.0],[454,68,16.0],[454,69,7.0],[454,70,8.0],[455,0,1.0],[455,2,4.0],[455,3,1.0],[455,4,2.0],[455,5,3.0],[455,8,2.0],[455,14,1.0],[455,16,1.0],[455,18,2.0],[455,19,1.0],[455,22,2.0],[455,26,1.0],[455,27,1.0],[455,28,2.0],[455,29,4.0],[455,30,2.0],[455,34,1.0],[455,36,2.0],[455,38,1.0],[455,39,2.0],[455,45,1.0],[455,46,1.0],[455,54,2.0],[455,55,4.0],[455,56,2.0],[455,57,1.0],[455,61,2.0],[455,63,3.0],[455,64,3.0],[455,65,1.0],[455,66,3.0],[455,67,5.0],[455,69,1.0],[455,70,1.0],[456,0,26.0],[456,1,27.0],[456,2,42.0],[456,3,25.0],[456,4,24.0],[456,5,24.0],[456,6,21.0],[456,7,6.0],[456,8,28.0],[456,9,16.0],[456,10,5.0],[456,11,24.0],[456,12,15.0],[456,13,20.0],[456,14,13.0],[456,15,12.0],[456,16,4.0],[456,17,22.0],[456,18,10.0],[456,19,7.0],[456,20,11.0],[456,21,1.0],[456,22,30.0],[456,24,58.0],[456,25,17.0],[456,26,44.0],[456,27,25.0],[456,28,22.0],[456,29,5.0],[456,30,40.0],[456,31,13.0],[456,32,19.0],[456,33,1.0],[456,35,7.0],[456,36,4.0],[456,37,15.0],[456,38,3.0],[456,40,6.0],[456,41,15.0],[456,42,27.0],[456,43,37.0],[456,44,25.0],[456,45,9.0],[456,46,7.0],[456,47,8.0],[456,48,8.0],[456,50,5.0],[456,51,8.0],[456,52,30.0],[456,53,19.0],[456,54,14.0],[456,55,8.0],[456,56,13.0],[456,57,4.0],[456,58,1.0],[456,59,2.0],[456,60,23.0],[456,61,13.0],[456,62,17.0],[456,63,25.0],[456,64,12.0],[456,65,17.0],[456,66,6.0],[456,67,18.0],[456,68,53.0],[456,69,6.0],[456,70,38.0],[457,0,4.0],[457,1,3.0],[457,2,1.0],[457,4,1.0],[457,5,1.0],[457,7,3.0],[457,8,5.0],[457,10,3.0],[457,12,2.0],[457,13,1.0],[457,14,1.0],[457,15,1.0],[457,16,3.0],[457,17,11.0],[457,18,2.0],[457,19,4.0],[457,20,4.0],[457,21,12.0],[457,22,2.0],[457,23,4.0],[457,24,1.0],[457,25,3.0],[457,27,2.0],[457,28,4.0],[457,30,3.0],[457,31,2.0],[457,32,2.0],[457,33,1.0],[457,34,3.0],[457,35,1.0],[457,37,1.0],[457,39,2.0],[457,40,4.0],[457,42,7.0],[457,44,5.0],[457,45,2.0],[457,46,2.0],[457,47,3.0],[457,48,2.0],[457,49,3.0],[457,50,4.0],[457,52,2.0],[457,54,2.0],[457,55,2.0],[457,56,1.0],[457,57,1.0],[457,58,2.0],[457,60,2.0],[457,61,2.0],[457,62,3.0],[457,64,2.0],[457,65,1.0],[457,67,1.0],[457,68,4.0],[457,69,1.0],[458,0,4.0],[458,1,2.0],[458,3,4.0],[458,4,1.0],[458,5,1.0],[458,6,2.0],[458,7,4.0],[458,8,6.0],[458,9,3.0],[458,10,1.0],[458,12,5.0],[458,13,7.0],[458,15,1.0],[458,16,1.0],[458,17,1.0],[458,18,1.0],[458,20,7.0],[458,26,4.0],[458,27,10.0],[458,28,2.0],[458,29,2.0],[458,30,2.0],[458,31,7.0],[458,32,4.0],[458,33,3.0],[458,34,2.0],[458,35,10.0],[458,36,5.0],[458,37,2.0],[458,38,6.0],[458,39,4.0],[458,40,2.0],[458,41,4.0],[458,42,1.0],[458,43,2.0],[458,44,2.0],[458,45,1.0],[458,46,1.0],[458,47,2.0],[458,48,10.0],[458,50,2.0],[458,51,2.0],[458,52,1.0],[458,60,2.0],[458,63,1.0],[458,67,1.0],[458,68,1.0],[458,69,5.0],[459,1,2.0],[459,2,1.0],[459,10,1.0],[459,15,1.0],[459,16,1.0],[459,18,2.0],[459,23,1.0],[459,26,1.0],[459,27,1.0],[459,35,1.0],[459,41,1.0],[459,42,1.0],[459,44,1.0],[459,49,1.0],[459,56,1.0],[459,60,1.0],[459,63,1.0],[459,67,1.0],[460,1,1.0],[460,2,3.0],[460,3,3.0],[460,5,5.0],[460,7,16.0],[460,8,7.0],[460,9,71.0],[460,10,3.0],[460,11,2.0],[460,12,13.0],[460,13,4.0],[460,14,9.0],[460,15,1.0],[460,16,1.0],[460,17,2.0],[460,18,2.0],[460,19,8.0],[460,20,26.0],[460,21,15.0],[460,23,2.0],[460,24,1.0],[460,25,26.0],[460,26,2.0],[460,27,128.0],[460,28,1.0],[460,30,1.0],[460,31,20.0],[460,32,2.0],[460,33,5.0],[460,34,21.0],[460,35,185.0],[460,36,2.0],[460,37,1.0],[460,38,1.0],[460,39,1.0],[460,40,17.0],[460,41,5.0],[460,42,16.0],[460,43,1.0],[460,44,8.0],[460,45,31.0],[460,46,15.0],[460,47,1.0],[460,48,22.0],[460,49,7.0],[460,51,3.0],[460,52,2.0],[460,54,2.0],[460,55,4.0],[460,56,2.0],[460,57,1.0],[460,58,3.0],[460,59,74.0],[460,60,2.0],[460,61,4.0],[460,62,3.0],[460,63,7.0],[460,65,31.0],[460,66,7.0],[460,68,5.0],[460,69,1.0],[460,70,17.0],[461,0,2.0],[461,2,1.0],[461,3,2.0],[461,4,2.0],[461,5,1.0],[461,6,2.0],[461,7,3.0],[461,8,2.0],[461,9,1.0],[461,10,4.0],[461,11,4.0],[461,12,2.0],[461,13,3.0],[461,14,1.0],[461,15,2.0],[461,16,5.0],[461,17,1.0],[461,18,1.0],[461,19,2.0],[461,20,1.0],[461,21,2.0],[461,23,2.0],[461,25,5.0],[461,26,1.0],[461,27,1.0],[461,28,1.0],[461,31,4.0],[461,32,2.0],[461,33,3.0],[461,34,11.0],[461,35,2.0],[461,36,4.0],[461,37,2.0],[461,38,4.0],[461,39,3.0],[461,40,14.0],[461,41,9.0],[461,43,3.0],[461,44,2.0],[461,45,3.0],[461,46,2.0],[461,47,3.0],[461,48,4.0],[461,49,5.0],[461,50,7.0],[461,51,4.0],[461,52,3.0],[461,53,42.0],[461,54,4.0],[461,55,4.0],[461,56,1.0],[461,57,3.0],[461,59,4.0],[461,60,1.0],[461,61,4.0],[461,62,3.0],[461,63,8.0],[461,64,5.0],[461,65,1.0],[461,66,1.0],[461,67,2.0],[461,68,1.0],[461,69,1.0],[462,0,2.0],[462,1,3.0],[462,2,2.0],[462,3,1.0],[462,4,2.0],[462,5,3.0],[462,6,1.0],[462,9,1.0],[462,11,1.0],[462,12,1.0],[462,15,1.0],[462,17,1.0],[462,18,7.0],[462,19,13.0],[462,20,5.0],[462,23,30.0],[462,29,2.0],[462,31,1.0],[462,35,2.0],[462,36,1.0],[462,40,2.0],[462,42,10.0],[462,43,1.0],[462,45,2.0],[462,46,1.0],[462,47,1.0],[462,49,1.0],[462,52,1.0],[462,53,5.0],[462,54,9.0],[462,56,23.0],[462,58,18.0],[462,59,3.0],[462,63,2.0],[462,66,1.0],[462,67,13.0],[462,68,8.0],[462,70,4.0],[463,0,10.0],[463,1,7.0],[463,2,6.0],[463,3,7.0],[463,4,1.0],[463,5,3.0],[463,7,3.0],[463,8,3.0],[463,9,2.0],[463,11,6.0],[463,12,6.0],[463,13,3.0],[463,14,4.0],[463,15,6.0],[463,16,5.0],[463,18,13.0],[463,19,8.0],[463,20,12.0],[463,21,11.0],[463,22,14.0],[463,23,3.0],[463,24,8.0],[463,25,9.0],[463,26,9.0],[463,27,8.0],[463,28,6.0],[463,29,6.0],[463,30,12.0],[463,31,15.0],[463,32,10.0],[463,33,6.0],[463,34,15.0],[463,35,27.0],[463,36,5.0],[463,37,2.0],[463,38,14.0],[463,39,4.0],[463,40,12.0],[463,41,28.0],[463,42,5.0],[463,43,26.0],[463,44,44.0],[463,45,17.0],[463,46,10.0],[463,47,11.0],[463,48,22.0],[463,49,6.0],[463,50,15.0],[463,51,10.0],[463,52,4.0],[463,53,15.0],[463,54,8.0],[463,55,5.0],[463,56,2.0],[463,57,14.0],[463,58,6.0],[463,59,7.0],[463,60,38.0],[463,61,1.0],[463,62,5.0],[463,63,4.0],[463,64,36.0],[463,65,3.0],[463,66,7.0],[463,67,3.0],[463,68,17.0],[463,69,4.0],[463,70,5.0],[464,6,1.0],[464,15,1.0],[464,17,1.0],[464,18,3.0],[464,37,1.0],[464,61,1.0],[465,0,3.0],[465,1,10.0],[465,2,3.0],[465,3,2.0],[465,4,11.0],[465,5,5.0],[465,6,2.0],[465,7,1.0],[465,8,3.0],[465,9,6.0],[465,10,10.0],[465,11,2.0],[465,14,5.0],[465,15,12.0],[465,17,5.0],[465,18,7.0],[465,19,19.0],[465,20,5.0],[465,21,10.0],[465,22,8.0],[465,23,26.0],[465,24,1.0],[465,25,4.0],[465,26,3.0],[465,27,4.0],[465,28,6.0],[465,29,20.0],[465,30,1.0],[465,31,1.0],[465,32,3.0],[465,33,4.0],[465,34,7.0],[465,35,2.0],[465,36,4.0],[465,37,2.0],[465,38,1.0],[465,40,5.0],[465,41,1.0],[465,42,2.0],[465,43,9.0],[465,44,2.0],[465,45,2.0],[465,46,6.0],[465,47,6.0],[465,49,13.0],[465,50,11.0],[465,52,6.0],[465,53,6.0],[465,56,2.0],[465,57,14.0],[465,58,4.0],[465,61,2.0],[465,63,1.0],[465,65,15.0],[465,66,9.0],[465,69,2.0],[466,2,1.0],[466,3,1.0],[466,4,1.0],[466,5,1.0],[466,6,1.0],[466,7,1.0],[466,14,1.0],[466,16,2.0],[466,18,3.0],[466,19,3.0],[466,23,1.0],[466,24,3.0],[466,26,1.0],[466,27,1.0],[466,28,1.0],[466,30,1.0],[466,31,1.0],[466,32,1.0],[466,36,1.0],[466,41,1.0],[466,42,2.0],[466,43,4.0],[466,45,1.0],[466,50,1.0],[466,51,1.0],[466,52,2.0],[466,53,1.0],[466,54,4.0],[466,58,10.0],[466,60,2.0],[466,61,3.0],[466,62,6.0],[466,63,7.0],[466,64,4.0],[466,65,11.0],[466,67,3.0],[466,68,4.0],[466,69,2.0],[466,70,2.0],[467,0,8.0],[467,1,4.0],[467,2,13.0],[467,3,1.0],[467,4,11.0],[467,5,1.0],[467,6,4.0],[467,7,4.0],[467,8,5.0],[467,9,34.0],[467,10,25.0],[467,11,12.0],[467,12,2.0],[467,13,35.0],[467,14,37.0],[467,15,7.0],[467,16,9.0],[467,17,1.0],[467,18,10.0],[467,19,10.0],[467,20,20.0],[467,21,15.0],[467,22,18.0],[467,23,4.0],[467,24,6.0],[467,25,24.0],[467,26,34.0],[467,27,25.0],[467,28,11.0],[467,29,5.0],[467,30,9.0],[467,31,9.0],[467,32,19.0],[467,33,18.0],[467,34,11.0],[467,35,7.0],[467,36,1.0],[467,37,8.0],[467,38,1.0],[467,39,45.0],[467,40,32.0],[467,41,26.0],[467,42,27.0],[467,43,16.0],[467,44,35.0],[467,45,17.0],[467,46,9.0],[467,47,1.0],[467,48,35.0],[467,49,17.0],[467,50,25.0],[467,51,9.0],[467,52,17.0],[467,53,8.0],[467,54,2.0],[467,55,6.0],[467,56,1.0],[467,57,2.0],[467,58,14.0],[467,59,12.0],[467,60,23.0],[467,61,1.0],[467,62,6.0],[467,63,7.0],[467,64,9.0],[467,65,22.0],[467,66,19.0],[467,67,61.0],[467,68,4.0],[467,69,5.0],[467,70,11.0],[468,0,35.0],[468,1,42.0],[468,2,28.0],[468,3,6.0],[468,4,42.0],[468,5,29.0],[468,6,151.0],[468,7,16.0],[468,8,12.0],[468,9,7.0],[468,10,19.0],[468,11,15.0],[468,12,9.0],[468,13,20.0],[468,14,36.0],[468,15,18.0],[468,16,26.0],[468,17,39.0],[468,18,21.0],[468,19,43.0],[468,20,34.0],[468,21,14.0],[468,22,14.0],[468,23,77.0],[468,24,17.0],[468,25,50.0],[468,26,18.0],[468,27,42.0],[468,28,35.0],[468,29,7.0],[468,30,66.0],[468,31,12.0],[468,32,17.0],[468,33,42.0],[468,34,29.0],[468,35,14.0],[468,36,30.0],[468,37,9.0],[468,38,3.0],[468,39,19.0],[468,40,8.0],[468,41,38.0],[468,42,46.0],[468,43,14.0],[468,44,6.0],[468,45,9.0],[468,46,46.0],[468,47,29.0],[468,48,61.0],[468,49,137.0],[468,50,105.0],[468,51,42.0],[468,52,66.0],[468,53,42.0],[468,54,65.0],[468,55,138.0],[468,56,44.0],[468,57,68.0],[468,58,138.0],[468,59,26.0],[468,60,17.0],[468,61,94.0],[468,62,9.0],[468,63,27.0],[468,64,12.0],[468,65,32.0],[468,66,87.0],[468,67,34.0],[468,68,48.0],[468,69,33.0],[468,70,31.0],[469,0,2.0],[469,2,1.0],[469,3,1.0],[469,4,3.0],[469,5,2.0],[469,6,1.0],[469,7,2.0],[469,8,1.0],[469,11,3.0],[469,12,2.0],[469,13,1.0],[469,16,5.0],[469,18,5.0],[469,19,2.0],[469,20,1.0],[469,21,1.0],[469,23,1.0],[469,25,4.0],[469,26,1.0],[469,28,2.0],[469,31,3.0],[469,32,1.0],[469,33,5.0],[469,34,2.0],[469,35,2.0],[469,36,2.0],[469,37,2.0],[469,38,2.0],[469,39,1.0],[469,41,5.0],[469,42,2.0],[469,43,2.0],[469,44,2.0],[469,45,1.0],[469,46,1.0],[469,47,2.0],[469,48,1.0],[469,49,1.0],[469,50,1.0],[469,51,5.0],[469,53,6.0],[469,54,4.0],[469,55,25.0],[469,56,3.0],[469,57,8.0],[469,58,1.0],[469,59,11.0],[469,61,3.0],[469,62,4.0],[469,64,1.0],[469,66,2.0],[469,68,1.0],[469,69,1.0],[470,0,9.0],[470,1,2.0],[470,2,1.0],[470,3,6.0],[470,4,1.0],[470,5,6.0],[470,7,16.0],[470,8,9.0],[470,9,1.0],[470,11,4.0],[470,12,8.0],[470,13,5.0],[470,15,2.0],[470,16,4.0],[470,18,2.0],[470,20,8.0],[470,21,1.0],[470,22,3.0],[470,23,1.0],[470,25,2.0],[470,26,6.0],[470,27,9.0],[470,28,5.0],[470,30,1.0],[470,31,6.0],[470,32,13.0],[470,35,2.0],[470,36,3.0],[470,37,1.0],[470,38,7.0],[470,39,1.0],[470,40,8.0],[470,41,6.0],[470,42,3.0],[470,43,5.0],[470,44,1.0],[470,45,2.0],[470,46,4.0],[470,47,1.0],[470,48,3.0],[470,49,1.0],[470,50,1.0],[470,51,4.0],[470,52,2.0],[470,53,6.0],[470,54,3.0],[470,55,1.0],[470,57,1.0],[470,59,1.0],[470,60,1.0],[470,61,2.0],[470,62,2.0],[470,63,1.0],[470,64,6.0],[470,65,3.0],[470,66,1.0],[470,67,3.0],[470,68,3.0],[470,70,2.0],[471,1,4.0],[471,2,1.0],[471,3,6.0],[471,4,3.0],[471,5,5.0],[471,7,1.0],[471,8,5.0],[471,10,2.0],[471,13,1.0],[471,14,3.0],[471,15,4.0],[471,16,2.0],[471,17,12.0],[471,18,3.0],[471,19,2.0],[471,20,1.0],[471,21,5.0],[471,22,1.0],[471,24,13.0],[471,25,2.0],[471,26,8.0],[471,27,10.0],[471,28,2.0],[471,30,3.0],[471,31,1.0],[471,32,2.0],[471,36,8.0],[471,38,1.0],[471,41,2.0],[471,42,3.0],[471,43,3.0],[471,44,1.0],[471,46,1.0],[471,47,3.0],[471,49,1.0],[471,52,2.0],[471,53,1.0],[471,54,1.0],[471,55,1.0],[471,56,1.0],[471,60,2.0],[471,61,7.0],[471,64,1.0],[471,65,1.0],[471,69,2.0],[472,1,2.0],[472,3,1.0],[472,4,1.0],[472,5,2.0],[472,6,1.0],[472,7,1.0],[472,8,1.0],[472,9,4.0],[472,11,3.0],[472,12,2.0],[472,14,1.0],[472,15,2.0],[472,16,4.0],[472,18,1.0],[472,23,1.0],[472,26,2.0],[472,27,1.0],[472,30,3.0],[472,31,3.0],[472,32,5.0],[472,33,3.0],[472,34,3.0],[472,35,2.0],[472,36,4.0],[472,37,1.0],[472,38,2.0],[472,39,1.0],[472,40,4.0],[472,42,2.0],[472,44,6.0],[472,45,3.0],[472,46,2.0],[472,47,4.0],[472,48,4.0],[472,49,1.0],[472,50,1.0],[472,52,1.0],[472,53,2.0],[472,54,4.0],[472,57,2.0],[472,58,1.0],[472,59,1.0],[472,60,2.0],[472,61,1.0],[472,62,1.0],[472,64,3.0],[472,65,1.0],[472,69,1.0],[473,0,4.0],[473,1,6.0],[473,2,2.0],[473,3,3.0],[473,4,1.0],[473,5,6.0],[473,6,1.0],[473,7,2.0],[473,8,6.0],[473,9,3.0],[473,11,11.0],[473,12,5.0],[473,13,28.0],[473,14,31.0],[473,15,5.0],[473,16,23.0],[473,17,30.0],[473,18,7.0],[473,19,6.0],[473,20,1.0],[473,21,4.0],[473,22,10.0],[473,23,4.0],[473,24,40.0],[473,25,5.0],[473,26,2.0],[473,27,1.0],[473,28,1.0],[473,29,88.0],[473,30,3.0],[473,31,62.0],[473,32,13.0],[473,33,12.0],[473,34,3.0],[473,35,2.0],[473,36,1.0],[473,37,32.0],[473,38,60.0],[473,39,387.0],[473,40,66.0],[473,41,83.0],[473,42,29.0],[473,43,6.0],[473,44,19.0],[473,45,245.0],[473,46,3.0],[473,47,1.0],[473,48,3.0],[473,49,4.0],[473,50,1.0],[473,51,3.0],[473,52,29.0],[473,53,192.0],[473,54,3.0],[473,55,2.0],[473,56,1.0],[473,57,27.0],[473,58,10.0],[473,59,51.0],[473,60,30.0],[473,61,29.0],[473,62,3.0],[473,63,3.0],[473,64,32.0],[473,65,3.0],[473,66,5.0],[473,67,1.0],[473,69,44.0],[473,70,30.0],[474,2,2.0],[474,3,2.0],[474,18,1.0],[474,29,1.0],[474,39,1.0],[474,55,1.0],[474,58,2.0],[474,59,2.0],[474,69,1.0],[475,0,6.0],[475,1,8.0],[475,3,8.0],[475,4,11.0],[475,5,4.0],[475,6,22.0],[475,7,1.0],[475,8,1.0],[475,9,2.0],[475,11,2.0],[475,13,7.0],[475,14,1.0],[475,15,2.0],[475,17,5.0],[475,18,2.0],[475,19,9.0],[475,20,1.0],[475,21,3.0],[475,22,11.0],[475,23,1.0],[475,24,3.0],[475,25,1.0],[475,26,7.0],[475,27,6.0],[475,28,2.0],[475,29,5.0],[475,30,2.0],[475,31,9.0],[475,32,3.0],[475,34,1.0],[475,35,4.0],[475,36,3.0],[475,37,3.0],[475,38,3.0],[475,39,1.0],[475,41,1.0],[475,42,1.0],[475,46,1.0],[475,47,3.0],[475,48,8.0],[475,50,1.0],[475,52,4.0],[475,58,1.0],[475,60,3.0],[475,61,5.0],[475,62,5.0],[475,63,9.0],[475,69,7.0],[475,70,3.0],[476,0,5.0],[476,1,6.0],[476,2,2.0],[476,3,7.0],[476,4,4.0],[476,5,4.0],[476,6,3.0],[476,8,3.0],[476,9,1.0],[476,10,1.0],[476,11,4.0],[476,12,1.0],[476,13,4.0],[476,14,2.0],[476,15,8.0],[476,16,4.0],[476,17,5.0],[476,18,5.0],[476,19,8.0],[476,20,6.0],[476,21,17.0],[476,22,2.0],[476,23,5.0],[476,24,2.0],[476,25,5.0],[476,28,2.0],[476,29,2.0],[476,30,3.0],[476,31,6.0],[476,32,1.0],[476,33,1.0],[476,34,4.0],[476,36,10.0],[476,37,10.0],[476,38,10.0],[476,39,1.0],[476,40,1.0],[476,41,2.0],[476,42,4.0],[476,43,12.0],[476,44,1.0],[476,45,4.0],[476,47,1.0],[476,52,3.0],[476,53,4.0],[476,54,1.0],[476,56,2.0],[476,57,9.0],[476,59,1.0],[476,61,12.0],[476,62,6.0],[476,63,2.0],[476,64,3.0],[476,66,1.0],[476,67,4.0],[476,68,4.0],[476,69,10.0],[476,70,1.0],[477,0,2.0],[477,1,10.0],[477,2,2.0],[477,3,6.0],[477,4,14.0],[477,5,6.0],[477,6,1.0],[477,7,11.0],[477,8,12.0],[477,9,3.0],[477,10,21.0],[477,12,14.0],[477,14,8.0],[477,15,7.0],[477,16,14.0],[477,17,2.0],[477,18,2.0],[477,19,5.0],[477,20,2.0],[477,21,12.0],[477,22,5.0],[477,23,2.0],[477,24,3.0],[477,25,2.0],[477,26,3.0],[477,27,9.0],[477,28,4.0],[477,29,19.0],[477,30,3.0],[477,31,10.0],[477,32,13.0],[477,33,12.0],[477,34,17.0],[477,35,13.0],[477,36,4.0],[477,37,3.0],[477,38,5.0],[477,39,4.0],[477,40,9.0],[477,41,14.0],[477,43,6.0],[477,44,6.0],[477,45,2.0],[477,46,3.0],[477,47,1.0],[477,48,3.0],[477,49,10.0],[477,50,19.0],[477,51,12.0],[477,52,1.0],[477,53,4.0],[477,54,3.0],[477,55,8.0],[477,56,6.0],[477,57,14.0],[477,58,19.0],[477,59,5.0],[477,60,1.0],[477,61,2.0],[477,62,4.0],[477,63,9.0],[477,64,1.0],[477,65,4.0],[477,66,6.0],[477,67,5.0],[477,68,3.0],[477,69,4.0],[477,70,2.0],[478,0,18.0],[478,1,11.0],[478,2,8.0],[478,3,5.0],[478,4,12.0],[478,5,15.0],[478,6,14.0],[478,7,7.0],[478,8,2.0],[478,9,7.0],[478,10,4.0],[478,11,3.0],[478,12,3.0],[478,13,3.0],[478,14,10.0],[478,15,4.0],[478,16,3.0],[478,17,4.0],[478,18,10.0],[478,19,9.0],[478,20,17.0],[478,21,1.0],[478,22,13.0],[478,23,9.0],[478,24,8.0],[478,25,5.0],[478,26,6.0],[478,27,10.0],[478,28,7.0],[478,29,4.0],[478,30,8.0],[478,31,4.0],[478,33,2.0],[478,34,1.0],[478,36,7.0],[478,37,4.0],[478,38,5.0],[478,39,6.0],[478,41,3.0],[478,42,17.0],[478,43,8.0],[478,44,7.0],[478,45,4.0],[478,47,4.0],[478,50,1.0],[478,51,3.0],[478,52,30.0],[478,54,1.0],[478,57,1.0],[478,59,1.0],[478,60,30.0],[478,61,3.0],[478,62,8.0],[478,63,19.0],[478,64,10.0],[478,65,7.0],[478,66,3.0],[478,67,14.0],[478,68,43.0],[478,69,1.0],[478,70,12.0],[479,5,2.0],[479,8,1.0],[479,15,2.0],[479,16,6.0],[479,17,1.0],[479,18,4.0],[479,19,2.0],[479,20,1.0],[479,21,1.0],[479,22,1.0],[479,23,2.0],[479,24,5.0],[479,29,2.0],[479,30,2.0],[479,31,3.0],[479,34,2.0],[479,37,1.0],[479,40,2.0],[479,42,1.0],[479,63,1.0],[479,64,7.0],[479,65,8.0],[479,66,7.0],[479,67,3.0],[479,68,4.0],[479,69,2.0],[479,70,3.0],[480,7,1.0],[480,8,1.0],[480,9,3.0],[480,12,1.0],[480,13,2.0],[480,14,2.0],[480,15,2.0],[480,16,1.0],[480,18,13.0],[480,20,8.0],[480,21,1.0],[480,22,2.0],[480,23,2.0],[480,31,1.0],[480,33,5.0],[480,34,2.0],[480,35,3.0],[480,36,4.0],[480,38,1.0],[480,39,1.0],[480,40,1.0],[480,44,7.0],[480,45,2.0],[480,50,2.0],[480,53,2.0],[480,54,1.0],[480,57,7.0],[480,61,2.0],[480,62,3.0],[480,63,3.0],[480,64,1.0],[480,65,1.0],[480,66,1.0],[480,68,1.0],[480,70,1.0],[481,0,1.0],[481,1,9.0],[481,3,1.0],[481,4,7.0],[481,5,4.0],[481,6,15.0],[481,11,2.0],[481,12,1.0],[481,14,1.0],[481,18,1.0],[481,19,2.0],[481,20,1.0],[481,21,2.0],[481,23,2.0],[481,26,2.0],[481,28,1.0],[481,29,2.0],[481,31,8.0],[481,32,9.0],[481,33,11.0],[481,34,9.0],[481,35,5.0],[481,36,1.0],[481,37,2.0],[481,39,3.0],[481,42,2.0],[481,44,3.0],[481,46,1.0],[481,51,1.0],[481,61,1.0],[481,62,2.0],[481,63,1.0],[481,64,6.0],[481,65,7.0],[481,69,3.0],[482,0,2.0],[482,2,2.0],[482,3,6.0],[482,4,1.0],[482,5,1.0],[482,6,1.0],[482,7,1.0],[482,9,3.0],[482,10,1.0],[482,11,1.0],[482,12,3.0],[482,16,2.0],[482,17,1.0],[482,18,1.0],[482,20,2.0],[482,21,2.0],[482,22,3.0],[482,23,2.0],[482,25,1.0],[482,27,3.0],[482,28,2.0],[482,29,2.0],[482,30,2.0],[482,31,1.0],[482,32,2.0],[482,33,3.0],[482,34,1.0],[482,35,1.0],[482,36,1.0],[482,38,2.0],[482,39,2.0],[482,40,1.0],[482,42,3.0],[482,43,2.0],[482,45,3.0],[482,48,2.0],[482,49,1.0],[482,51,2.0],[482,52,2.0],[482,53,2.0],[482,54,3.0],[482,57,1.0],[482,58,3.0],[482,59,2.0],[482,62,1.0],[482,63,1.0],[482,64,1.0],[482,65,2.0],[482,68,1.0],[483,1,1.0],[483,2,3.0],[483,5,1.0],[483,6,1.0],[483,8,3.0],[483,11,1.0],[483,13,2.0],[483,14,2.0],[483,15,3.0],[483,16,3.0],[483,17,3.0],[483,18,2.0],[483,19,1.0],[483,21,1.0],[483,23,2.0],[483,24,1.0],[483,26,1.0],[483,30,2.0],[483,32,2.0],[483,36,1.0],[483,37,1.0],[483,40,1.0],[483,42,1.0],[483,43,3.0],[483,44,1.0],[483,50,3.0],[483,53,1.0],[483,54,1.0],[483,57,1.0],[483,61,1.0],[483,63,1.0],[483,64,1.0],[483,66,2.0],[483,70,1.0],[484,0,1.0],[484,3,3.0],[484,5,1.0],[484,6,1.0],[484,7,2.0],[484,8,4.0],[484,9,3.0],[484,10,1.0],[484,11,3.0],[484,12,2.0],[484,13,2.0],[484,15,3.0],[484,17,1.0],[484,18,2.0],[484,19,1.0],[484,20,1.0],[484,21,3.0],[484,22,4.0],[484,23,2.0],[484,24,2.0],[484,27,1.0],[484,28,1.0],[484,29,3.0],[484,32,1.0],[484,34,6.0],[484,35,1.0],[484,36,1.0],[484,37,1.0],[484,39,2.0],[484,41,2.0],[484,42,2.0],[484,45,1.0],[484,46,1.0],[484,47,2.0],[484,48,1.0],[484,50,1.0],[484,52,1.0],[484,53,1.0],[484,54,1.0],[484,56,2.0],[484,57,3.0],[484,59,1.0],[484,60,2.0],[484,61,1.0],[484,62,3.0],[484,63,1.0],[484,65,2.0],[484,67,1.0],[484,69,1.0],[485,0,97.0],[485,1,711.0],[485,2,486.0],[485,3,359.0],[485,4,656.0],[485,5,253.0],[485,6,183.0],[485,7,172.0],[485,8,220.0],[485,9,32.0],[485,10,776.0],[485,11,137.0],[485,12,254.0],[485,13,79.0],[485,14,186.0],[485,15,249.0],[485,16,239.0],[485,17,351.0],[485,18,301.0],[485,19,370.0],[485,20,192.0],[485,21,1104.0],[485,22,192.0],[485,23,442.0],[485,24,316.0],[485,25,139.0],[485,26,151.0],[485,27,390.0],[485,28,394.0],[485,29,927.0],[485,30,144.0],[485,31,56.0],[485,32,120.0],[485,33,374.0],[485,34,169.0],[485,35,164.0],[485,36,207.0],[485,37,210.0],[485,38,73.0],[485,39,143.0],[485,40,231.0],[485,41,297.0],[485,42,295.0],[485,43,375.0],[485,44,282.0],[485,45,305.0],[485,46,595.0],[485,47,126.0],[485,48,354.0],[485,49,2508.0],[485,50,682.0],[485,51,221.0],[485,52,122.0],[485,53,236.0],[485,54,157.0],[485,55,198.0],[485,56,165.0],[485,57,1319.0],[485,58,1660.0],[485,59,273.0],[485,60,176.0],[485,61,151.0],[485,62,147.0],[485,63,124.0],[485,64,148.0],[485,65,200.0],[485,66,689.0],[485,67,936.0],[485,68,267.0],[485,69,239.0],[485,70,270.0],[486,0,1.0],[486,1,2.0],[486,2,1.0],[486,3,1.0],[486,4,3.0],[486,5,5.0],[486,6,24.0],[486,7,1.0],[486,8,2.0],[486,9,7.0],[486,10,3.0],[486,11,1.0],[486,12,2.0],[486,14,1.0],[486,15,2.0],[486,17,9.0],[486,18,6.0],[486,19,6.0],[486,20,8.0],[486,21,17.0],[486,22,6.0],[486,23,3.0],[486,24,8.0],[486,25,19.0],[486,26,1.0],[486,27,2.0],[486,28,27.0],[486,29,12.0],[486,30,5.0],[486,31,5.0],[486,32,3.0],[486,33,1.0],[486,34,3.0],[486,35,8.0],[486,36,9.0],[486,37,7.0],[486,38,5.0],[486,39,1.0],[486,40,2.0],[486,41,2.0],[486,42,1.0],[486,43,1.0],[486,47,4.0],[486,48,2.0],[486,50,6.0],[486,51,5.0],[486,52,2.0],[486,58,3.0],[486,59,2.0],[486,60,6.0],[486,62,3.0],[486,63,1.0],[486,64,2.0],[486,66,1.0],[486,67,11.0],[486,68,2.0],[486,69,6.0],[486,70,1.0],[487,0,2.0],[487,2,7.0],[487,3,1.0],[487,4,1.0],[487,5,2.0],[487,13,3.0],[487,14,1.0],[487,15,2.0],[487,18,2.0],[487,19,2.0],[487,20,1.0],[487,24,2.0],[487,26,1.0],[487,28,1.0],[487,29,2.0],[487,31,1.0],[487,32,3.0],[487,33,2.0],[487,36,4.0],[487,37,1.0],[487,39,1.0],[487,40,1.0],[487,41,1.0],[487,42,1.0],[487,44,1.0],[487,47,1.0],[487,48,4.0],[487,49,1.0],[487,50,1.0],[487,51,3.0],[487,52,1.0],[487,53,2.0],[487,54,5.0],[487,56,7.0],[487,57,2.0],[487,58,3.0],[487,59,2.0],[487,60,1.0],[487,61,1.0],[487,62,1.0],[487,63,1.0],[487,64,1.0],[487,66,1.0],[487,67,2.0],[487,68,11.0],[488,9,1.0],[488,18,1.0],[488,42,1.0],[488,44,1.0],[488,54,1.0],[489,0,13.0],[489,1,5.0],[489,2,8.0],[489,3,11.0],[489,4,13.0],[489,5,24.0],[489,6,20.0],[489,7,14.0],[489,8,8.0],[489,9,4.0],[489,10,10.0],[489,11,6.0],[489,12,6.0],[489,13,18.0],[489,14,18.0],[489,15,8.0],[489,16,8.0],[489,17,7.0],[489,18,17.0],[489,19,10.0],[489,21,4.0],[489,22,2.0],[489,23,2.0],[489,24,32.0],[489,25,19.0],[489,26,43.0],[489,27,10.0],[489,28,17.0],[489,29,3.0],[489,30,6.0],[489,31,11.0],[489,32,40.0],[489,33,2.0],[489,34,15.0],[489,35,8.0],[489,36,9.0],[489,37,15.0],[489,38,7.0],[489,39,8.0],[489,40,6.0],[489,41,16.0],[489,42,21.0],[489,43,2.0],[489,44,29.0],[489,45,5.0],[489,46,5.0],[489,47,9.0],[489,48,16.0],[489,49,7.0],[489,50,7.0],[489,51,5.0],[489,52,37.0],[489,53,24.0],[489,54,18.0],[489,55,6.0],[489,56,5.0],[489,57,24.0],[489,58,1.0],[489,59,6.0],[489,60,329.0],[489,61,275.0],[489,62,101.0],[489,63,88.0],[489,64,44.0],[489,65,8.0],[489,66,3.0],[489,67,26.0],[489,68,34.0],[489,69,118.0],[489,70,195.0],[490,0,3.0],[490,1,1.0],[490,2,4.0],[490,3,1.0],[490,4,2.0],[490,5,2.0],[490,7,1.0],[490,8,8.0],[490,9,2.0],[490,11,4.0],[490,13,5.0],[490,14,2.0],[490,15,8.0],[490,16,19.0],[490,17,1.0],[490,18,2.0],[490,19,3.0],[490,21,93.0],[490,24,18.0],[490,25,1.0],[490,26,12.0],[490,27,59.0],[490,28,10.0],[490,29,1.0],[490,30,43.0],[490,31,114.0],[490,32,1.0],[490,33,33.0],[490,34,55.0],[490,35,756.0],[490,36,49.0],[490,37,4.0],[490,38,3.0],[490,39,28.0],[490,40,13.0],[490,42,1.0],[490,43,50.0],[490,44,3.0],[490,45,2.0],[490,46,9.0],[490,48,2.0],[490,49,4.0],[490,52,10.0],[490,53,2.0],[490,60,12.0],[490,61,6.0],[490,62,3.0],[490,63,1.0],[490,64,128.0],[490,65,2.0],[490,66,29.0],[490,68,5.0],[490,69,2.0],[490,70,2.0],[491,0,4.0],[491,1,1.0],[491,3,2.0],[491,4,1.0],[491,5,5.0],[491,6,1.0],[491,7,31.0],[491,8,25.0],[491,9,43.0],[491,10,3.0],[491,11,16.0],[491,12,9.0],[491,13,1.0],[491,14,2.0],[491,15,1.0],[491,16,2.0],[491,18,7.0],[491,19,2.0],[491,20,4.0],[491,21,1.0],[491,22,2.0],[491,24,4.0],[491,25,4.0],[491,26,2.0],[491,27,9.0],[491,28,2.0],[491,29,3.0],[491,30,5.0],[491,31,9.0],[491,32,25.0],[491,33,6.0],[491,34,1.0],[491,35,14.0],[491,38,13.0],[491,39,1.0],[491,40,1.0],[491,41,4.0],[491,42,9.0],[491,44,1.0],[491,45,14.0],[491,46,14.0],[491,47,3.0],[491,49,1.0],[491,50,8.0],[491,51,3.0],[491,53,19.0],[491,54,1.0],[491,56,3.0],[491,57,4.0],[491,58,5.0],[491,59,4.0],[491,60,70.0],[491,61,1.0],[491,62,11.0],[491,63,8.0],[491,64,2.0],[491,65,1.0],[491,67,5.0],[491,68,8.0],[491,70,14.0],[492,0,34.0],[492,1,19.0],[492,2,51.0],[492,3,10.0],[492,4,14.0],[492,5,25.0],[492,6,5.0],[492,7,6.0],[492,8,5.0],[492,9,4.0],[492,10,12.0],[492,11,7.0],[492,12,6.0],[492,13,3.0],[492,14,12.0],[492,15,6.0],[492,16,1.0],[492,17,7.0],[492,18,12.0],[492,19,14.0],[492,20,5.0],[492,21,11.0],[492,22,7.0],[492,23,5.0],[492,24,11.0],[492,25,8.0],[492,26,35.0],[492,27,10.0],[492,28,16.0],[492,29,6.0],[492,30,5.0],[492,31,7.0],[492,32,21.0],[492,34,1.0],[492,35,4.0],[492,36,5.0],[492,37,3.0],[492,38,6.0],[492,39,8.0],[492,40,6.0],[492,41,12.0],[492,42,22.0],[492,43,8.0],[492,44,3.0],[492,45,5.0],[492,46,5.0],[492,47,20.0],[492,48,3.0],[492,49,1.0],[492,50,6.0],[492,51,11.0],[492,52,9.0],[492,53,7.0],[492,54,6.0],[492,55,13.0],[492,56,12.0],[492,58,1.0],[492,59,3.0],[492,60,2.0],[492,61,8.0],[492,62,32.0],[492,63,18.0],[492,64,17.0],[492,65,26.0],[492,66,21.0],[492,67,37.0],[492,68,31.0],[492,69,3.0],[492,70,38.0],[493,3,2.0],[493,4,1.0],[493,6,1.0],[493,7,2.0],[493,8,4.0],[493,11,1.0],[493,12,1.0],[493,13,5.0],[493,15,2.0],[493,17,1.0],[493,18,3.0],[493,19,1.0],[493,20,6.0],[493,22,1.0],[493,23,1.0],[493,26,3.0],[493,27,3.0],[493,28,3.0],[493,29,2.0],[493,30,2.0],[493,33,2.0],[493,34,1.0],[493,35,2.0],[493,36,2.0],[493,37,1.0],[493,38,6.0],[493,39,2.0],[493,40,1.0],[493,41,1.0],[493,43,6.0],[493,44,4.0],[493,45,5.0],[493,47,2.0],[493,50,5.0],[493,51,2.0],[493,52,1.0],[493,53,5.0],[493,57,6.0],[493,60,1.0],[493,61,1.0],[493,62,1.0],[493,64,5.0],[493,66,1.0],[493,68,2.0],[493,69,1.0],[493,70,1.0],[494,0,11.0],[494,1,11.0],[494,2,16.0],[494,3,7.0],[494,4,11.0],[494,5,4.0],[494,6,5.0],[494,7,7.0],[494,8,15.0],[494,9,11.0],[494,10,10.0],[494,11,7.0],[494,12,13.0],[494,13,6.0],[494,14,13.0],[494,15,13.0],[494,16,25.0],[494,17,15.0],[494,18,22.0],[494,19,18.0],[494,20,10.0],[494,21,15.0],[494,22,16.0],[494,23,11.0],[494,24,11.0],[494,25,8.0],[494,26,12.0],[494,27,4.0],[494,28,14.0],[494,29,14.0],[494,30,13.0],[494,31,9.0],[494,32,8.0],[494,33,9.0],[494,34,11.0],[494,35,10.0],[494,36,15.0],[494,37,13.0],[494,38,15.0],[494,39,13.0],[494,40,6.0],[494,41,14.0],[494,42,12.0],[494,43,6.0],[494,44,17.0],[494,45,14.0],[494,46,6.0],[494,47,17.0],[494,48,9.0],[494,49,15.0],[494,50,16.0],[494,51,2.0],[494,52,14.0],[494,53,9.0],[494,54,12.0],[494,55,11.0],[494,56,10.0],[494,57,8.0],[494,58,9.0],[494,60,18.0],[494,61,8.0],[494,62,8.0],[494,63,6.0],[494,64,1.0],[494,65,3.0],[494,66,4.0],[494,67,5.0],[494,68,2.0],[494,69,8.0],[494,70,13.0],[495,0,8.0],[495,1,3.0],[495,2,9.0],[495,3,30.0],[495,4,2.0],[495,5,7.0],[495,6,3.0],[495,7,11.0],[495,8,5.0],[495,9,31.0],[495,10,1.0],[495,11,15.0],[495,12,2.0],[495,13,14.0],[495,14,2.0],[495,15,3.0],[495,16,18.0],[495,17,4.0],[495,18,4.0],[495,19,5.0],[495,20,8.0],[495,21,3.0],[495,22,12.0],[495,23,6.0],[495,24,6.0],[495,25,14.0],[495,26,9.0],[495,27,16.0],[495,28,4.0],[495,29,1.0],[495,30,8.0],[495,31,31.0],[495,32,11.0],[495,33,33.0],[495,34,11.0],[495,35,15.0],[495,36,8.0],[495,37,11.0],[495,38,30.0],[495,39,11.0],[495,40,19.0],[495,41,8.0],[495,42,3.0],[495,43,5.0],[495,44,30.0],[495,45,21.0],[495,46,45.0],[495,47,8.0],[495,48,10.0],[495,49,24.0],[495,50,13.0],[495,51,2.0],[495,52,6.0],[495,53,9.0],[495,54,4.0],[495,55,18.0],[495,56,1.0],[495,57,10.0],[495,58,26.0],[495,59,4.0],[495,60,2.0],[495,61,5.0],[495,62,6.0],[495,63,8.0],[495,64,11.0],[495,65,7.0],[495,66,11.0],[495,67,5.0],[495,68,6.0],[495,69,7.0],[495,70,8.0],[496,1,1.0],[496,3,1.0],[496,8,1.0],[496,10,1.0],[496,11,1.0],[496,12,1.0],[496,13,1.0],[496,15,1.0],[496,17,1.0],[496,18,1.0],[496,20,3.0],[496,21,2.0],[496,22,1.0],[496,30,1.0],[496,32,1.0],[496,35,1.0],[496,38,1.0],[496,39,3.0],[496,42,2.0],[496,47,1.0],[496,48,3.0],[496,49,1.0],[496,51,1.0],[496,52,2.0],[496,54,1.0],[496,58,1.0],[496,62,1.0],[496,64,1.0],[496,65,1.0],[496,69,1.0],[497,0,2.0],[497,1,3.0],[497,2,3.0],[497,4,5.0],[497,5,3.0],[497,8,1.0],[497,10,1.0],[497,13,1.0],[497,14,3.0],[497,15,2.0],[497,18,1.0],[497,19,5.0],[497,20,2.0],[497,21,1.0],[497,22,1.0],[497,23,1.0],[497,26,1.0],[497,27,1.0],[497,30,4.0],[497,34,2.0],[497,36,2.0],[497,39,1.0],[497,41,1.0],[497,42,4.0],[497,43,4.0],[497,49,1.0],[497,50,2.0],[497,51,1.0],[497,52,1.0],[497,54,1.0],[497,57,1.0],[497,58,4.0],[497,59,2.0],[497,61,5.0],[497,62,2.0],[497,63,1.0],[497,64,1.0],[497,65,4.0],[497,66,7.0],[497,67,1.0],[497,70,1.0],[498,0,3.0],[498,1,2.0],[498,3,1.0],[498,4,2.0],[498,5,1.0],[498,6,2.0],[498,8,1.0],[498,11,1.0],[498,14,3.0],[498,15,1.0],[498,16,3.0],[498,17,1.0],[498,18,2.0],[498,19,3.0],[498,20,1.0],[498,21,1.0],[498,22,1.0],[498,23,4.0],[498,25,4.0],[498,29,4.0],[498,31,1.0],[498,34,1.0],[498,35,1.0],[498,36,1.0],[498,37,1.0],[498,38,1.0],[498,42,6.0],[498,43,1.0],[498,44,2.0],[498,45,3.0],[498,47,3.0],[498,50,2.0],[498,51,1.0],[498,52,6.0],[498,53,11.0],[498,54,5.0],[498,55,1.0],[498,57,12.0],[498,58,2.0],[498,59,2.0],[498,61,1.0],[498,62,2.0],[498,63,3.0],[498,64,1.0],[498,66,1.0],[498,67,4.0],[498,68,2.0],[498,69,2.0],[498,70,3.0],[499,0,2.0],[499,1,1.0],[499,2,10.0],[499,3,1.0],[499,4,2.0],[499,5,4.0],[499,7,6.0],[499,8,6.0],[499,9,8.0],[499,10,9.0],[499,11,5.0],[499,12,5.0],[499,14,3.0],[499,15,2.0],[499,17,2.0],[499,18,9.0],[499,19,3.0],[499,20,8.0],[499,22,3.0],[499,23,4.0],[499,24,5.0],[499,25,2.0],[499,26,3.0],[499,28,4.0],[499,29,4.0],[499,31,4.0],[499,35,1.0],[499,37,2.0],[499,38,3.0],[499,40,2.0],[499,41,3.0],[499,42,11.0],[499,43,4.0],[499,44,4.0],[499,45,2.0],[499,46,1.0],[499,47,6.0],[499,48,4.0],[499,50,1.0],[499,51,2.0],[499,52,14.0],[499,53,6.0],[499,54,6.0],[499,55,5.0],[499,56,8.0],[499,59,1.0],[499,61,1.0],[499,62,1.0],[499,63,6.0],[499,64,1.0],[499,66,4.0],[499,67,13.0],[499,68,10.0],[499,70,32.0],[500,0,2.0],[500,1,3.0],[500,2,5.0],[500,3,2.0],[500,4,2.0],[500,5,6.0],[500,6,2.0],[500,8,3.0],[500,9,1.0],[500,11,1.0],[500,13,1.0],[500,14,2.0],[500,15,2.0],[500,16,2.0],[500,17,1.0],[500,18,2.0],[500,20,1.0],[500,22,2.0],[500,24,2.0],[500,26,2.0],[500,27,3.0],[500,30,5.0],[500,32,2.0],[500,36,1.0],[500,37,1.0],[500,39,2.0],[500,40,1.0],[500,42,5.0],[500,43,4.0],[500,44,1.0],[500,48,2.0],[500,49,2.0],[500,50,1.0],[500,51,1.0],[500,53,1.0],[500,54,2.0],[500,57,3.0],[500,58,5.0],[500,59,5.0],[500,61,4.0],[500,62,1.0],[500,63,2.0],[500,65,1.0],[500,67,2.0],[500,68,3.0],[500,69,1.0],[500,70,3.0],[501,0,1.0],[501,1,5.0],[501,2,1.0],[501,3,6.0],[501,4,7.0],[501,6,13.0],[501,7,2.0],[501,8,7.0],[501,9,3.0],[501,10,10.0],[501,11,1.0],[501,12,5.0],[501,13,2.0],[501,14,4.0],[501,15,6.0],[501,16,2.0],[501,17,4.0],[501,18,9.0],[501,19,4.0],[501,20,5.0],[501,21,6.0],[501,22,14.0],[501,24,10.0],[501,25,6.0],[501,26,4.0],[501,27,1.0],[501,28,7.0],[501,30,5.0],[501,31,1.0],[501,32,2.0],[501,35,1.0],[501,36,9.0],[501,37,3.0],[501,38,1.0],[501,39,1.0],[501,41,5.0],[501,42,5.0],[501,43,4.0],[501,44,1.0],[501,47,6.0],[501,49,1.0],[501,50,4.0],[501,51,3.0],[501,52,16.0],[501,54,1.0],[501,57,1.0],[501,60,2.0],[501,61,5.0],[501,62,5.0],[501,63,7.0],[501,64,1.0],[501,66,1.0],[501,67,2.0],[501,68,4.0],[501,69,13.0],[501,70,9.0],[502,1,7.0],[502,2,1.0],[502,3,2.0],[502,4,7.0],[502,5,1.0],[502,7,3.0],[502,8,1.0],[502,9,3.0],[502,10,7.0],[502,12,6.0],[502,13,1.0],[502,14,3.0],[502,15,1.0],[502,16,1.0],[502,17,6.0],[502,18,10.0],[502,19,3.0],[502,20,2.0],[502,21,2.0],[502,22,6.0],[502,23,4.0],[502,25,3.0],[502,27,2.0],[502,28,1.0],[502,29,3.0],[502,30,1.0],[502,31,1.0],[502,34,1.0],[502,36,2.0],[502,37,1.0],[502,40,7.0],[502,42,1.0],[502,43,3.0],[502,46,1.0],[502,47,1.0],[502,49,1.0],[502,50,1.0],[502,52,2.0],[502,53,5.0],[502,57,1.0],[502,61,1.0],[502,65,6.0],[502,66,4.0],[502,67,1.0],[502,70,2.0],[503,0,4.0],[503,1,1.0],[503,2,3.0],[503,4,2.0],[503,5,1.0],[503,6,1.0],[503,7,1.0],[503,8,2.0],[503,13,1.0],[503,14,1.0],[503,16,1.0],[503,18,2.0],[503,19,1.0],[503,20,2.0],[503,22,6.0],[503,26,1.0],[503,27,2.0],[503,28,1.0],[503,29,1.0],[503,33,1.0],[503,35,5.0],[503,36,2.0],[503,38,1.0],[503,39,2.0],[503,41,1.0],[503,43,1.0],[503,46,2.0],[503,47,1.0],[503,48,1.0],[503,50,1.0],[503,51,7.0],[503,52,5.0],[503,53,4.0],[503,54,5.0],[503,55,7.0],[503,56,1.0],[503,58,3.0],[503,60,2.0],[503,61,5.0],[503,62,5.0],[503,63,16.0],[503,64,17.0],[503,65,8.0],[503,66,2.0],[503,67,9.0],[503,68,6.0],[503,69,5.0],[503,70,11.0],[504,1,1.0],[504,4,1.0],[504,5,1.0],[504,6,1.0],[504,7,6.0],[504,8,7.0],[504,9,4.0],[504,10,21.0],[504,11,3.0],[504,12,1.0],[504,14,2.0],[504,15,1.0],[504,17,10.0],[504,18,4.0],[504,19,4.0],[504,21,28.0],[504,22,1.0],[504,23,10.0],[504,24,2.0],[504,25,35.0],[504,28,5.0],[504,29,8.0],[504,30,2.0],[504,31,1.0],[504,32,10.0],[504,33,2.0],[504,34,8.0],[504,36,2.0],[504,37,3.0],[504,38,10.0],[504,39,18.0],[504,40,4.0],[504,42,1.0],[504,43,4.0],[504,45,3.0],[504,46,15.0],[504,47,4.0],[504,48,16.0],[504,49,55.0],[504,50,52.0],[504,51,23.0],[504,52,1.0],[504,59,11.0],[504,64,1.0],[505,1,1.0],[505,2,1.0],[505,3,1.0],[505,4,1.0],[505,8,1.0],[505,11,1.0],[505,12,1.0],[505,13,1.0],[505,15,1.0],[505,17,1.0],[505,18,1.0],[505,19,1.0],[505,20,1.0],[505,21,1.0],[505,23,1.0],[505,26,1.0],[505,29,1.0],[505,32,1.0],[505,36,3.0],[505,41,1.0],[505,43,1.0],[505,46,1.0],[505,47,1.0],[505,48,1.0],[505,50,1.0],[505,52,1.0],[505,53,1.0],[505,56,1.0],[505,63,1.0],[505,67,1.0],[505,69,1.0],[506,0,27.0],[506,1,49.0],[506,2,16.0],[506,3,25.0],[506,4,24.0],[506,5,44.0],[506,6,43.0],[506,7,9.0],[506,8,19.0],[506,9,10.0],[506,10,8.0],[506,11,14.0],[506,12,9.0],[506,13,24.0],[506,14,21.0],[506,15,33.0],[506,16,14.0],[506,17,21.0],[506,18,70.0],[506,19,45.0],[506,20,38.0],[506,21,44.0],[506,22,18.0],[506,23,40.0],[506,24,21.0],[506,25,59.0],[506,26,41.0],[506,27,13.0],[506,28,21.0],[506,29,22.0],[506,30,36.0],[506,31,18.0],[506,32,4.0],[506,33,4.0],[506,34,5.0],[506,35,10.0],[506,36,21.0],[506,37,20.0],[506,38,13.0],[506,39,5.0],[506,40,7.0],[506,41,11.0],[506,42,23.0],[506,43,50.0],[506,44,37.0],[506,45,16.0],[506,47,10.0],[506,48,1.0],[506,49,3.0],[506,50,11.0],[506,51,9.0],[506,52,30.0],[506,53,60.0],[506,54,20.0],[506,55,1.0],[506,56,1.0],[506,57,39.0],[506,58,6.0],[506,59,9.0],[506,60,12.0],[506,61,24.0],[506,62,19.0],[506,63,22.0],[506,64,19.0],[506,65,5.0],[506,66,11.0],[506,67,15.0],[506,68,22.0],[506,69,43.0],[506,70,10.0],[507,9,1.0],[507,10,1.0],[507,16,1.0],[507,17,1.0],[507,18,1.0],[507,22,1.0],[507,27,1.0],[507,30,1.0],[507,36,1.0],[507,39,2.0],[507,46,2.0],[507,47,1.0],[507,62,1.0],[507,63,1.0],[507,66,1.0],[508,3,1.0],[508,6,1.0],[508,11,1.0],[508,13,2.0],[508,18,1.0],[508,24,2.0],[508,25,1.0],[508,30,1.0],[508,36,1.0],[508,52,1.0],[508,54,2.0],[508,56,1.0],[508,60,2.0],[508,61,2.0],[508,67,1.0],[508,68,1.0],[509,0,3.0],[509,1,9.0],[509,2,2.0],[509,3,6.0],[509,4,3.0],[509,5,7.0],[509,6,6.0],[509,7,4.0],[509,9,2.0],[509,10,6.0],[509,11,11.0],[509,12,3.0],[509,13,2.0],[509,14,4.0],[509,15,7.0],[509,16,1.0],[509,17,4.0],[509,18,11.0],[509,19,5.0],[509,20,11.0],[509,21,2.0],[509,22,9.0],[509,23,1.0],[509,24,3.0],[509,25,1.0],[509,26,13.0],[509,27,6.0],[509,28,1.0],[509,29,1.0],[509,30,7.0],[509,31,2.0],[509,33,1.0],[509,36,3.0],[509,37,3.0],[509,38,2.0],[509,39,5.0],[509,40,5.0],[509,41,6.0],[509,42,26.0],[509,43,8.0],[509,44,5.0],[509,45,5.0],[509,46,6.0],[509,47,19.0],[509,51,3.0],[509,52,9.0],[509,53,8.0],[509,54,9.0],[509,56,9.0],[509,57,1.0],[509,58,1.0],[509,59,2.0],[509,60,4.0],[509,61,4.0],[509,62,12.0],[509,63,9.0],[509,64,6.0],[509,65,1.0],[509,66,12.0],[509,67,14.0],[509,68,21.0],[509,69,1.0],[509,70,20.0],[510,0,1.0],[510,1,2.0],[510,3,4.0],[510,4,1.0],[510,5,1.0],[510,6,1.0],[510,7,2.0],[510,8,6.0],[510,11,1.0],[510,12,2.0],[510,15,1.0],[510,18,2.0],[510,20,1.0],[510,21,3.0],[510,25,1.0],[510,26,1.0],[510,27,1.0],[510,28,3.0],[510,31,1.0],[510,32,1.0],[510,34,1.0],[510,35,2.0],[510,39,2.0],[510,41,2.0],[510,44,1.0],[510,47,1.0],[510,50,2.0],[510,51,1.0],[510,69,2.0],[511,0,1.0],[511,1,1.0],[511,6,2.0],[511,13,1.0],[511,15,1.0],[511,17,2.0],[511,18,1.0],[511,25,1.0],[511,28,4.0],[511,29,1.0],[511,32,1.0],[511,39,1.0],[511,43,2.0],[512,0,7.0],[512,1,5.0],[512,2,5.0],[512,3,1.0],[512,4,6.0],[512,5,6.0],[512,6,8.0],[512,7,4.0],[512,8,2.0],[512,9,2.0],[512,10,4.0],[512,11,1.0],[512,12,2.0],[512,13,4.0],[512,14,2.0],[512,15,10.0],[512,16,3.0],[512,17,6.0],[512,18,5.0],[512,19,2.0],[512,20,2.0],[512,21,3.0],[512,22,5.0],[512,24,12.0],[512,25,6.0],[512,26,9.0],[512,27,6.0],[512,28,8.0],[512,29,5.0],[512,30,10.0],[512,31,7.0],[512,32,2.0],[512,34,4.0],[512,35,1.0],[512,36,11.0],[512,37,6.0],[512,38,3.0],[512,39,1.0],[512,40,1.0],[512,41,1.0],[512,42,3.0],[512,43,8.0],[512,44,5.0],[512,46,1.0],[512,47,7.0],[512,48,3.0],[512,51,1.0],[512,52,2.0],[512,60,6.0],[512,61,5.0],[512,62,7.0],[512,63,6.0],[512,66,2.0],[512,69,20.0],[512,70,4.0],[513,0,2.0],[513,1,6.0],[513,2,7.0],[513,3,3.0],[513,4,6.0],[513,5,11.0],[513,6,5.0],[513,7,4.0],[513,8,6.0],[513,9,2.0],[513,10,5.0],[513,11,5.0],[513,12,1.0],[513,13,4.0],[513,15,2.0],[513,16,2.0],[513,17,1.0],[513,18,4.0],[513,19,1.0],[513,20,3.0],[513,21,7.0],[513,22,5.0],[513,24,4.0],[513,25,3.0],[513,26,3.0],[513,28,5.0],[513,29,1.0],[513,30,3.0],[513,31,4.0],[513,32,6.0],[513,34,1.0],[513,35,1.0],[513,36,1.0],[513,37,5.0],[513,38,3.0],[513,41,3.0],[513,42,3.0],[513,43,7.0],[513,44,1.0],[513,46,8.0],[513,47,7.0],[513,48,1.0],[513,49,1.0],[513,50,4.0],[513,51,9.0],[513,52,19.0],[513,53,10.0],[513,54,8.0],[513,55,4.0],[513,56,9.0],[513,59,2.0],[513,60,1.0],[513,62,4.0],[513,63,3.0],[513,64,2.0],[513,65,6.0],[513,66,2.0],[513,67,5.0],[513,68,12.0],[513,69,1.0],[513,70,4.0],[514,0,3.0],[514,1,4.0],[514,2,8.0],[514,3,6.0],[514,4,3.0],[514,5,7.0],[514,6,10.0],[514,7,1.0],[514,8,1.0],[514,9,3.0],[514,10,2.0],[514,11,2.0],[514,12,4.0],[514,13,1.0],[514,14,4.0],[514,15,7.0],[514,16,1.0],[514,17,6.0],[514,18,3.0],[514,19,6.0],[514,20,2.0],[514,21,6.0],[514,22,1.0],[514,23,10.0],[514,24,7.0],[514,25,3.0],[514,26,3.0],[514,27,2.0],[514,28,2.0],[514,29,5.0],[514,30,9.0],[514,31,2.0],[514,32,1.0],[514,34,2.0],[514,35,3.0],[514,37,4.0],[514,38,2.0],[514,39,1.0],[514,40,1.0],[514,41,4.0],[514,42,2.0],[514,43,1.0],[514,44,3.0],[514,45,3.0],[514,46,7.0],[514,47,2.0],[514,48,2.0],[514,50,5.0],[514,51,8.0],[514,52,2.0],[514,54,4.0],[514,55,3.0],[514,57,8.0],[514,58,17.0],[514,59,7.0],[514,60,2.0],[514,61,7.0],[514,62,3.0],[514,63,11.0],[514,64,3.0],[514,65,4.0],[514,66,2.0],[514,67,5.0],[514,68,4.0],[514,69,5.0],[514,70,8.0],[515,0,7.0],[515,1,13.0],[515,2,12.0],[515,3,12.0],[515,4,31.0],[515,5,10.0],[515,6,14.0],[515,7,2.0],[515,8,4.0],[515,9,9.0],[515,10,9.0],[515,11,2.0],[515,13,3.0],[515,14,14.0],[515,15,21.0],[515,16,1.0],[515,17,12.0],[515,18,2.0],[515,19,5.0],[515,20,4.0],[515,21,15.0],[515,22,7.0],[515,24,3.0],[515,25,2.0],[515,27,13.0],[515,28,6.0],[515,29,4.0],[515,30,9.0],[515,31,3.0],[515,32,2.0],[515,34,2.0],[515,35,5.0],[515,36,11.0],[515,37,5.0],[515,38,5.0],[515,39,3.0],[515,40,2.0],[515,41,6.0],[515,42,8.0],[515,43,6.0],[515,44,3.0],[515,46,2.0],[515,47,1.0],[515,48,1.0],[515,49,2.0],[515,50,1.0],[515,52,4.0],[515,58,1.0],[515,61,9.0],[515,62,1.0],[515,63,5.0],[515,64,3.0],[515,65,3.0],[515,66,1.0],[515,67,5.0],[515,69,13.0],[515,70,3.0],[516,4,1.0],[516,16,1.0],[516,17,1.0],[516,18,1.0],[516,28,1.0],[516,31,1.0],[516,37,1.0],[516,40,1.0],[516,45,1.0],[516,46,1.0],[516,48,3.0],[516,49,2.0],[516,50,2.0],[516,51,3.0],[516,52,3.0],[516,53,2.0],[516,54,3.0],[516,55,1.0],[516,58,1.0],[517,0,2.0],[517,5,4.0],[517,6,3.0],[517,8,3.0],[517,9,1.0],[517,12,2.0],[517,14,1.0],[517,18,2.0],[517,19,11.0],[517,20,4.0],[517,21,1.0],[517,22,1.0],[517,23,8.0],[517,24,1.0],[517,25,2.0],[517,28,2.0],[517,29,1.0],[517,31,2.0],[517,32,1.0],[517,33,1.0],[517,34,5.0],[517,35,1.0],[517,37,2.0],[517,38,2.0],[517,40,1.0],[517,41,1.0],[517,42,1.0],[517,43,2.0],[517,47,2.0],[517,48,1.0],[517,50,8.0],[517,51,6.0],[517,53,1.0],[517,54,2.0],[517,56,3.0],[517,57,2.0],[517,58,14.0],[517,60,2.0],[517,62,4.0],[517,63,3.0],[517,64,1.0],[517,65,3.0],[517,67,6.0],[517,68,3.0],[518,0,19.0],[518,1,15.0],[518,2,44.0],[518,3,5.0],[518,4,10.0],[518,5,16.0],[518,7,3.0],[518,10,1.0],[518,11,6.0],[518,12,1.0],[518,18,6.0],[518,20,8.0],[518,21,1.0],[518,22,2.0],[518,24,7.0],[518,25,1.0],[518,26,6.0],[518,27,2.0],[518,28,4.0],[518,30,1.0],[518,31,1.0],[518,32,8.0],[518,34,2.0],[518,40,8.0],[518,41,1.0],[518,42,13.0],[518,44,20.0],[518,46,4.0],[518,47,14.0],[518,48,19.0],[518,49,3.0],[518,50,8.0],[518,51,12.0],[518,53,9.0],[518,54,16.0],[518,56,10.0],[518,57,10.0],[518,58,7.0],[518,59,6.0],[518,61,1.0],[518,66,11.0],[518,67,11.0],[518,68,33.0],[518,70,12.0],[519,0,7.0],[519,1,24.0],[519,2,42.0],[519,3,21.0],[519,4,1.0],[519,5,22.0],[519,6,58.0],[519,7,72.0],[519,8,79.0],[519,9,76.0],[519,10,7.0],[519,11,109.0],[519,12,19.0],[519,13,82.0],[519,14,10.0],[519,15,89.0],[519,16,97.0],[519,17,90.0],[519,18,6.0],[519,19,43.0],[519,20,5.0],[519,21,16.0],[519,22,62.0],[519,23,41.0],[519,24,115.0],[519,25,49.0],[519,26,153.0],[519,27,32.0],[519,28,47.0],[519,29,11.0],[519,30,39.0],[519,31,26.0],[519,32,30.0],[519,33,68.0],[519,34,55.0],[519,35,135.0],[519,36,45.0],[519,37,68.0],[519,38,100.0],[519,39,93.0],[519,40,59.0],[519,41,68.0],[519,42,23.0],[519,43,34.0],[519,44,205.0],[519,45,47.0],[519,46,137.0],[519,47,58.0],[519,48,66.0],[519,49,94.0],[519,50,70.0],[519,51,52.0],[519,52,2.0],[519,53,26.0],[519,54,11.0],[519,55,11.0],[519,56,7.0],[519,57,24.0],[519,58,20.0],[519,59,19.0],[519,60,8.0],[519,61,40.0],[519,62,12.0],[519,63,25.0],[519,64,24.0],[519,65,109.0],[519,66,42.0],[519,67,19.0],[519,68,11.0],[519,69,144.0],[519,70,50.0],[520,0,1.0],[520,3,3.0],[520,6,5.0],[520,8,2.0],[520,10,2.0],[520,11,2.0],[520,15,2.0],[520,16,1.0],[520,17,1.0],[520,18,3.0],[520,19,3.0],[520,21,1.0],[520,22,1.0],[520,23,3.0],[520,27,2.0],[520,29,1.0],[520,32,1.0],[520,33,3.0],[520,34,1.0],[520,35,3.0],[520,36,1.0],[520,37,1.0],[520,38,1.0],[520,41,1.0],[520,44,1.0],[520,45,1.0],[520,46,2.0],[520,47,2.0],[520,50,1.0],[520,51,1.0],[520,55,2.0],[520,57,1.0],[520,58,1.0],[520,60,1.0],[520,61,1.0],[520,62,2.0],[520,63,2.0],[520,70,1.0],[521,0,11.0],[521,1,3.0],[521,2,34.0],[521,3,10.0],[521,4,13.0],[521,5,9.0],[521,6,57.0],[521,7,8.0],[521,8,7.0],[521,9,10.0],[521,10,13.0],[521,11,28.0],[521,12,20.0],[521,13,9.0],[521,14,14.0],[521,15,14.0],[521,16,14.0],[521,17,21.0],[521,18,12.0],[521,19,12.0],[521,20,4.0],[521,21,19.0],[521,22,8.0],[521,23,14.0],[521,24,25.0],[521,25,25.0],[521,26,5.0],[521,27,11.0],[521,28,24.0],[521,29,28.0],[521,30,37.0],[521,31,23.0],[521,32,19.0],[521,33,10.0],[521,34,9.0],[521,35,8.0],[521,36,17.0],[521,37,36.0],[521,38,13.0],[521,39,12.0],[521,40,10.0],[521,41,5.0],[521,42,12.0],[521,43,10.0],[521,44,21.0],[521,45,13.0],[521,46,38.0],[521,47,2.0],[521,48,18.0],[521,49,26.0],[521,50,4.0],[521,51,7.0],[521,52,25.0],[521,53,4.0],[521,54,15.0],[521,55,7.0],[521,56,12.0],[521,59,2.0],[521,60,34.0],[521,61,9.0],[521,62,10.0],[521,63,9.0],[521,64,32.0],[521,65,7.0],[521,66,7.0],[521,67,2.0],[521,68,9.0],[521,69,12.0],[521,70,12.0],[522,7,1.0],[522,9,1.0],[522,10,2.0],[522,11,1.0],[522,12,3.0],[522,16,2.0],[522,18,1.0],[522,20,1.0],[522,21,3.0],[522,22,1.0],[522,24,1.0],[522,33,1.0],[522,34,1.0],[522,36,3.0],[522,40,13.0],[522,41,2.0],[522,42,7.0],[522,44,1.0],[522,46,1.0],[522,55,1.0],[522,63,1.0],[522,67,1.0],[522,68,1.0],[522,69,2.0],[523,0,3.0],[523,1,1.0],[523,2,1.0],[523,4,1.0],[523,5,1.0],[523,6,2.0],[523,7,6.0],[523,8,1.0],[523,10,1.0],[523,12,1.0],[523,13,3.0],[523,14,3.0],[523,15,5.0],[523,16,5.0],[523,18,3.0],[523,20,2.0],[523,22,1.0],[523,25,1.0],[523,27,1.0],[523,28,1.0],[523,29,1.0],[523,30,7.0],[523,31,4.0],[523,32,4.0],[523,33,1.0],[523,34,1.0],[523,36,2.0],[523,38,4.0],[523,39,1.0],[523,40,2.0],[523,41,1.0],[523,43,3.0],[523,44,11.0],[523,45,1.0],[523,46,2.0],[523,50,5.0],[523,51,1.0],[523,52,1.0],[523,54,1.0],[523,58,1.0],[523,60,1.0],[523,62,1.0],[523,63,1.0],[523,64,1.0],[523,65,1.0],[523,66,1.0],[523,67,4.0],[523,69,1.0],[524,7,3.0],[524,8,1.0],[524,9,2.0],[524,10,2.0],[524,14,1.0],[524,15,1.0],[524,16,1.0],[524,18,3.0],[524,19,1.0],[524,20,1.0],[524,22,5.0],[524,32,2.0],[524,33,1.0],[524,35,1.0],[524,36,1.0],[524,38,1.0],[524,40,3.0],[524,41,1.0],[524,42,1.0],[524,54,2.0],[524,58,4.0],[524,59,1.0],[524,63,3.0],[524,64,1.0],[524,65,5.0],[524,70,1.0],[525,0,6.0],[525,1,2.0],[525,2,7.0],[525,3,4.0],[525,4,4.0],[525,5,4.0],[525,6,5.0],[525,8,1.0],[525,9,7.0],[525,11,4.0],[525,12,3.0],[525,13,1.0],[525,14,2.0],[525,15,2.0],[525,18,2.0],[525,19,1.0],[525,22,5.0],[525,24,11.0],[525,25,1.0],[525,26,13.0],[525,27,5.0],[525,28,2.0],[525,29,1.0],[525,30,2.0],[525,32,2.0],[525,35,1.0],[525,36,1.0],[525,37,2.0],[525,38,1.0],[525,41,4.0],[525,42,1.0],[525,43,8.0],[525,44,2.0],[525,45,2.0],[525,50,1.0],[525,51,4.0],[525,52,6.0],[525,53,3.0],[525,54,3.0],[525,55,3.0],[525,56,1.0],[525,58,7.0],[525,59,2.0],[525,60,4.0],[525,61,5.0],[525,62,9.0],[525,63,9.0],[525,64,7.0],[525,65,5.0],[525,66,2.0],[525,67,6.0],[525,68,17.0],[525,69,9.0],[525,70,8.0],[526,0,1.0],[526,1,2.0],[526,2,1.0],[526,5,3.0],[526,6,2.0],[526,7,8.0],[526,8,8.0],[526,9,2.0],[526,10,5.0],[526,11,8.0],[526,12,5.0],[526,13,1.0],[526,14,3.0],[526,15,1.0],[526,16,3.0],[526,17,2.0],[526,18,1.0],[526,19,1.0],[526,20,1.0],[526,21,1.0],[526,22,1.0],[526,24,3.0],[526,27,2.0],[526,28,1.0],[526,29,1.0],[526,30,2.0],[526,31,1.0],[526,32,4.0],[526,33,1.0],[526,34,2.0],[526,36,2.0],[526,37,3.0],[526,38,4.0],[526,39,1.0],[526,40,2.0],[526,41,2.0],[526,43,1.0],[526,44,3.0],[526,45,2.0],[526,49,1.0],[526,50,1.0],[526,51,2.0],[526,52,2.0],[526,54,2.0],[526,55,2.0],[526,57,1.0],[526,58,3.0],[526,59,1.0],[526,60,3.0],[526,61,4.0],[526,62,1.0],[526,64,1.0],[526,65,1.0],[526,66,2.0],[526,67,1.0],[526,68,3.0],[526,69,1.0],[526,70,2.0],[527,5,1.0],[527,6,2.0],[527,7,1.0],[527,18,1.0],[527,20,2.0],[527,21,1.0],[527,23,1.0],[527,24,1.0],[527,27,1.0],[527,42,2.0],[527,44,4.0],[527,50,1.0],[527,51,1.0],[527,53,1.0],[527,54,2.0],[527,56,10.0],[527,57,2.0],[527,58,3.0],[527,59,3.0],[527,61,1.0],[527,62,2.0],[527,63,1.0],[527,64,2.0],[527,66,3.0],[527,67,1.0],[527,68,2.0],[527,70,2.0],[528,0,1.0],[528,2,1.0],[528,3,1.0],[528,5,4.0],[528,10,1.0],[528,11,1.0],[528,13,1.0],[528,14,3.0],[528,15,2.0],[528,16,4.0],[528,17,1.0],[528,18,8.0],[528,19,4.0],[528,20,1.0],[528,21,10.0],[528,22,3.0],[528,24,8.0],[528,25,2.0],[528,26,6.0],[528,27,4.0],[528,28,3.0],[528,29,3.0],[528,30,7.0],[528,31,7.0],[528,33,1.0],[528,34,1.0],[528,35,1.0],[528,36,2.0],[528,37,7.0],[528,38,4.0],[528,39,3.0],[528,40,1.0],[528,41,3.0],[528,42,6.0],[528,43,14.0],[528,44,7.0],[528,45,6.0],[528,46,1.0],[528,47,11.0],[528,51,2.0],[528,52,16.0],[528,54,1.0],[528,60,25.0],[528,61,6.0],[528,62,6.0],[528,63,15.0],[528,64,11.0],[528,66,4.0],[528,67,7.0],[528,68,6.0],[528,69,33.0],[528,70,3.0],[529,0,1.0],[529,4,1.0],[529,5,2.0],[529,18,1.0],[529,19,1.0],[529,23,2.0],[529,36,1.0],[529,42,2.0],[529,53,2.0],[529,54,5.0],[529,56,2.0],[529,57,2.0],[529,58,1.0],[529,59,3.0],[529,60,1.0],[529,61,1.0],[529,63,1.0],[530,1,2.0],[530,2,4.0],[530,3,5.0],[530,4,2.0],[530,5,6.0],[530,6,2.0],[530,8,3.0],[530,9,8.0],[530,10,9.0],[530,12,6.0],[530,13,3.0],[530,14,5.0],[530,15,2.0],[530,16,4.0],[530,17,3.0],[530,18,1.0],[530,19,7.0],[530,20,7.0],[530,21,5.0],[530,22,3.0],[530,23,4.0],[530,24,1.0],[530,26,1.0],[530,27,3.0],[530,28,2.0],[530,29,1.0],[530,30,3.0],[530,31,2.0],[530,32,2.0],[530,33,5.0],[530,34,2.0],[530,35,2.0],[530,36,4.0],[530,37,3.0],[530,38,3.0],[530,39,6.0],[530,40,4.0],[530,41,7.0],[530,42,1.0],[530,43,3.0],[530,44,4.0],[530,45,10.0],[530,46,1.0],[530,47,1.0],[530,50,1.0],[530,51,3.0],[530,52,2.0],[530,53,7.0],[530,54,3.0],[530,55,5.0],[530,58,1.0],[530,59,2.0],[530,61,6.0],[530,62,3.0],[530,63,1.0],[530,64,1.0],[530,66,4.0],[530,67,3.0],[530,69,3.0],[530,70,4.0],[531,0,1.0],[531,2,1.0],[531,3,2.0],[531,5,1.0],[531,8,1.0],[531,11,1.0],[531,12,2.0],[531,13,1.0],[531,14,1.0],[531,15,2.0],[531,18,3.0],[531,20,2.0],[531,22,1.0],[531,27,2.0],[531,28,1.0],[531,29,2.0],[531,37,1.0],[531,38,1.0],[531,39,2.0],[531,41,1.0],[531,44,1.0],[531,45,1.0],[531,46,3.0],[531,47,3.0],[531,49,1.0],[531,52,1.0],[531,54,1.0],[531,55,2.0],[531,56,2.0],[531,57,1.0],[531,60,1.0],[531,61,2.0],[531,62,1.0],[531,66,1.0],[532,8,1.0],[532,11,1.0],[532,14,1.0],[532,15,1.0],[532,18,1.0],[532,19,1.0],[532,21,2.0],[532,23,1.0],[532,30,1.0],[532,33,1.0],[532,34,1.0],[532,35,3.0],[532,39,1.0],[532,44,1.0],[532,45,1.0],[532,46,2.0],[532,47,2.0],[532,48,1.0],[532,50,1.0],[532,56,1.0],[532,62,1.0],[532,68,1.0],[533,0,14.0],[533,1,25.0],[533,2,31.0],[533,3,8.0],[533,4,36.0],[533,5,24.0],[533,6,12.0],[533,7,2.0],[533,8,3.0],[533,9,10.0],[533,10,12.0],[533,11,1.0],[533,12,6.0],[533,13,8.0],[533,14,17.0],[533,15,20.0],[533,16,3.0],[533,17,25.0],[533,18,8.0],[533,19,18.0],[533,20,10.0],[533,21,33.0],[533,22,18.0],[533,23,13.0],[533,24,7.0],[533,25,3.0],[533,26,14.0],[533,27,9.0],[533,28,11.0],[533,29,7.0],[533,30,17.0],[533,31,4.0],[533,32,5.0],[533,33,4.0],[533,34,4.0],[533,35,13.0],[533,36,11.0],[533,37,3.0],[533,38,4.0],[533,39,10.0],[533,40,6.0],[533,41,7.0],[533,42,21.0],[533,43,16.0],[533,44,10.0],[533,45,8.0],[533,46,2.0],[533,47,5.0],[533,48,2.0],[533,49,7.0],[533,50,12.0],[533,51,3.0],[533,52,6.0],[533,53,5.0],[533,54,14.0],[533,55,11.0],[533,56,1.0],[533,57,19.0],[533,58,22.0],[533,59,13.0],[533,60,1.0],[533,61,20.0],[533,62,15.0],[533,63,13.0],[533,64,16.0],[533,65,26.0],[533,66,30.0],[533,67,29.0],[533,68,6.0],[533,69,13.0],[533,70,9.0],[534,0,33.0],[534,1,19.0],[534,2,20.0],[534,3,8.0],[534,4,33.0],[534,5,14.0],[534,6,17.0],[534,7,3.0],[534,8,7.0],[534,9,6.0],[534,10,9.0],[534,11,19.0],[534,12,9.0],[534,13,6.0],[534,14,17.0],[534,15,25.0],[534,16,14.0],[534,17,13.0],[534,18,1.0],[534,19,6.0],[534,20,25.0],[534,21,2.0],[534,22,25.0],[534,23,16.0],[534,24,39.0],[534,25,41.0],[534,26,25.0],[534,27,23.0],[534,28,20.0],[534,29,23.0],[534,30,19.0],[534,31,6.0],[534,33,4.0],[534,34,1.0],[534,35,1.0],[534,36,4.0],[534,37,13.0],[534,39,21.0],[534,40,21.0],[534,41,8.0],[534,42,31.0],[534,43,6.0],[534,44,5.0],[534,45,42.0],[534,46,86.0],[534,47,50.0],[534,48,14.0],[534,49,6.0],[534,50,2.0],[534,51,29.0],[534,52,58.0],[534,53,25.0],[534,54,22.0],[534,55,19.0],[534,56,50.0],[534,57,3.0],[534,58,1.0],[534,59,44.0],[534,60,49.0],[534,61,23.0],[534,62,6.0],[534,63,2.0],[534,64,5.0],[534,65,15.0],[534,66,19.0],[534,67,2.0],[534,68,45.0],[534,69,34.0],[534,70,34.0],[535,0,28.0],[535,1,75.0],[535,2,78.0],[535,3,20.0],[535,4,63.0],[535,5,42.0],[535,6,9.0],[535,7,29.0],[535,8,80.0],[535,9,23.0],[535,10,51.0],[535,11,20.0],[535,12,46.0],[535,13,20.0],[535,14,51.0],[535,15,16.0],[535,16,45.0],[535,17,31.0],[535,18,20.0],[535,19,34.0],[535,20,34.0],[535,21,40.0],[535,22,16.0],[535,23,31.0],[535,24,20.0],[535,25,12.0],[535,26,29.0],[535,27,19.0],[535,28,16.0],[535,29,33.0],[535,30,28.0],[535,31,18.0],[535,32,18.0],[535,33,37.0],[535,34,16.0],[535,35,11.0],[535,37,20.0],[535,38,6.0],[535,39,13.0],[535,40,36.0],[535,41,29.0],[535,42,48.0],[535,43,29.0],[535,44,7.0],[535,45,11.0],[535,46,76.0],[535,47,29.0],[535,48,5.0],[535,49,39.0],[535,50,22.0],[535,51,97.0],[535,52,55.0],[535,53,27.0],[535,54,16.0],[535,55,30.0],[535,56,22.0],[535,57,51.0],[535,58,92.0],[535,59,18.0],[535,60,12.0],[535,61,16.0],[535,62,10.0],[535,63,29.0],[535,64,16.0],[535,65,36.0],[535,66,30.0],[535,67,51.0],[535,68,37.0],[535,69,29.0],[535,70,28.0],[536,0,8.0],[536,1,3.0],[536,2,9.0],[536,3,8.0],[536,4,10.0],[536,5,4.0],[536,6,1.0],[536,7,8.0],[536,8,7.0],[536,9,7.0],[536,10,5.0],[536,11,4.0],[536,13,3.0],[536,15,10.0],[536,17,2.0],[536,18,4.0],[536,19,24.0],[536,20,5.0],[536,21,3.0],[536,22,4.0],[536,23,1.0],[536,24,2.0],[536,25,2.0],[536,26,6.0],[536,27,9.0],[536,28,2.0],[536,29,2.0],[536,30,2.0],[536,31,1.0],[536,32,1.0],[536,33,6.0],[536,34,3.0],[536,35,2.0],[536,36,5.0],[536,37,3.0],[536,38,2.0],[536,39,5.0],[536,40,3.0],[536,41,30.0],[536,42,8.0],[536,43,13.0],[536,44,2.0],[536,45,1.0],[536,46,4.0],[536,48,1.0],[536,49,4.0],[536,50,4.0],[536,51,2.0],[536,52,1.0],[536,53,2.0],[536,54,2.0],[536,55,2.0],[536,56,1.0],[536,57,2.0],[536,59,10.0],[536,60,1.0],[536,61,5.0],[536,62,6.0],[536,63,1.0],[536,64,4.0],[536,65,2.0],[536,66,2.0],[536,68,1.0],[536,69,2.0],[536,70,1.0],[537,2,1.0],[537,3,1.0],[537,4,1.0],[537,6,2.0],[537,7,1.0],[537,9,3.0],[537,10,1.0],[537,11,3.0],[537,12,1.0],[537,13,1.0],[537,14,6.0],[537,17,2.0],[537,18,3.0],[537,19,2.0],[537,22,2.0],[537,25,2.0],[537,26,2.0],[537,27,5.0],[537,28,1.0],[537,30,1.0],[537,33,2.0],[537,38,2.0],[537,40,1.0],[537,41,4.0],[537,42,1.0],[537,43,1.0],[537,46,3.0],[537,49,1.0],[537,51,1.0],[537,53,1.0],[537,54,3.0],[537,55,1.0],[537,58,2.0],[537,61,1.0],[537,62,4.0],[537,63,3.0],[537,65,1.0],[537,66,2.0],[537,68,1.0],[537,70,2.0],[538,5,1.0],[538,16,1.0],[538,18,1.0],[538,19,1.0],[538,23,1.0],[538,24,1.0],[538,26,1.0],[538,37,1.0],[538,51,1.0],[538,59,1.0],[538,65,1.0],[538,66,1.0],[539,3,1.0],[539,12,1.0],[539,13,1.0],[539,14,1.0],[539,18,1.0],[539,24,2.0],[539,25,2.0],[539,26,1.0],[539,27,1.0],[539,28,1.0],[539,29,1.0],[539,31,1.0],[539,36,1.0],[539,37,1.0],[539,41,2.0],[539,60,1.0],[539,63,3.0],[539,69,1.0],[539,70,2.0],[540,4,1.0],[540,5,1.0],[540,18,2.0],[540,26,1.0],[540,30,1.0],[540,54,1.0],[540,60,1.0],[540,62,1.0],[540,65,1.0],[540,68,1.0],[540,70,1.0],[541,11,1.0],[541,13,1.0],[541,17,1.0],[541,18,2.0],[541,22,1.0],[541,37,3.0],[541,38,1.0],[541,52,1.0],[541,60,1.0],[542,0,2.0],[542,1,2.0],[542,2,2.0],[542,3,1.0],[542,4,3.0],[542,5,7.0],[542,6,2.0],[542,8,2.0],[542,13,2.0],[542,14,1.0],[542,15,3.0],[542,16,1.0],[542,17,7.0],[542,18,4.0],[542,19,2.0],[542,20,1.0],[542,21,4.0],[542,22,3.0],[542,23,2.0],[542,24,6.0],[542,25,6.0],[542,26,4.0],[542,27,3.0],[542,30,3.0],[542,31,1.0],[542,33,1.0],[542,36,4.0],[542,37,3.0],[542,38,2.0],[542,40,1.0],[542,41,1.0],[542,42,6.0],[542,43,7.0],[542,44,1.0],[542,45,1.0],[542,46,2.0],[542,47,2.0],[542,49,1.0],[542,50,4.0],[542,51,1.0],[542,52,1.0],[542,53,2.0],[542,54,6.0],[542,57,10.0],[542,58,2.0],[542,59,2.0],[542,60,1.0],[542,61,8.0],[542,62,2.0],[542,64,3.0],[542,67,1.0],[542,69,1.0],[543,0,6.0],[543,1,9.0],[543,2,1.0],[543,3,5.0],[543,4,10.0],[543,5,3.0],[543,6,9.0],[543,8,6.0],[543,9,1.0],[543,10,3.0],[543,11,5.0],[543,12,1.0],[543,13,6.0],[543,14,7.0],[543,15,10.0],[543,16,3.0],[543,17,6.0],[543,18,4.0],[543,19,12.0],[543,20,12.0],[543,21,8.0],[543,23,2.0],[543,24,5.0],[543,25,10.0],[543,26,3.0],[543,27,1.0],[543,28,10.0],[543,29,6.0],[543,30,11.0],[543,31,8.0],[543,32,1.0],[543,33,1.0],[543,34,5.0],[543,35,1.0],[543,36,11.0],[543,37,5.0],[543,38,4.0],[543,39,2.0],[543,40,1.0],[543,41,2.0],[543,42,2.0],[543,43,14.0],[543,44,1.0],[543,45,9.0],[543,47,5.0],[543,50,5.0],[543,51,1.0],[543,52,12.0],[543,53,13.0],[543,54,5.0],[543,57,5.0],[543,58,2.0],[543,59,1.0],[543,60,1.0],[543,61,11.0],[543,62,6.0],[543,63,4.0],[543,64,4.0],[543,66,1.0],[543,67,6.0],[543,68,7.0],[543,69,14.0],[543,70,3.0],[544,18,1.0],[544,28,1.0],[544,31,1.0],[544,40,1.0],[544,45,1.0],[544,50,3.0],[544,57,1.0],[544,58,1.0],[544,61,1.0],[544,62,1.0],[544,66,1.0],[545,0,20.0],[545,1,30.0],[545,2,13.0],[545,3,26.0],[545,4,27.0],[545,5,17.0],[545,6,21.0],[545,7,25.0],[545,8,29.0],[545,9,24.0],[545,10,31.0],[545,11,29.0],[545,12,23.0],[545,13,27.0],[545,14,31.0],[545,15,34.0],[545,16,39.0],[545,17,44.0],[545,18,30.0],[545,19,59.0],[545,20,29.0],[545,21,32.0],[545,22,37.0],[545,23,47.0],[545,24,25.0],[545,25,21.0],[545,26,13.0],[545,27,16.0],[545,28,20.0],[545,29,28.0],[545,30,21.0],[545,31,27.0],[545,32,26.0],[545,33,24.0],[545,34,23.0],[545,35,21.0],[545,36,27.0],[545,37,28.0],[545,38,31.0],[545,39,27.0],[545,40,24.0],[545,41,28.0],[545,42,17.0],[545,43,30.0],[545,44,30.0],[545,45,32.0],[545,46,20.0],[545,47,33.0],[545,48,21.0],[545,49,26.0],[545,50,23.0],[545,51,29.0],[545,52,31.0],[545,53,24.0],[545,54,31.0],[545,55,29.0],[545,56,30.0],[545,57,28.0],[545,58,20.0],[545,59,12.0],[545,60,27.0],[545,61,21.0],[545,62,32.0],[545,63,13.0],[545,64,10.0],[545,65,17.0],[545,66,15.0],[545,67,14.0],[545,68,27.0],[545,69,11.0],[545,70,12.0],[546,14,1.0],[546,15,1.0],[546,16,1.0],[546,18,1.0],[546,20,1.0],[546,25,1.0],[546,33,1.0],[546,35,1.0],[546,40,1.0],[546,41,1.0],[546,45,1.0],[546,67,1.0],[547,2,2.0],[547,3,2.0],[547,4,2.0],[547,5,1.0],[547,10,1.0],[547,11,1.0],[547,13,1.0],[547,14,1.0],[547,16,1.0],[547,17,3.0],[547,18,1.0],[547,21,1.0],[547,22,1.0],[547,24,12.0],[547,25,3.0],[547,26,2.0],[547,27,4.0],[547,28,3.0],[547,30,6.0],[547,31,2.0],[547,32,2.0],[547,36,3.0],[547,37,1.0],[547,38,1.0],[547,39,1.0],[547,42,1.0],[547,43,4.0],[547,44,4.0],[547,45,3.0],[547,46,2.0],[547,47,1.0],[547,51,1.0],[547,52,5.0],[547,60,1.0],[547,61,6.0],[547,62,4.0],[547,63,2.0],[547,64,1.0],[547,66,3.0],[547,67,2.0],[547,68,6.0],[547,69,8.0],[547,70,2.0],[548,0,14.0],[548,1,11.0],[548,2,24.0],[548,3,13.0],[548,4,22.0],[548,5,17.0],[548,6,4.0],[548,7,8.0],[548,8,3.0],[548,9,5.0],[548,10,9.0],[548,11,9.0],[548,12,3.0],[548,13,5.0],[548,14,9.0],[548,15,9.0],[548,16,3.0],[548,17,12.0],[548,18,2.0],[548,19,4.0],[548,20,7.0],[548,21,4.0],[548,22,7.0],[548,24,7.0],[548,25,9.0],[548,26,22.0],[548,27,4.0],[548,28,10.0],[548,29,4.0],[548,30,5.0],[548,31,7.0],[548,32,12.0],[548,35,2.0],[548,36,7.0],[548,37,4.0],[548,38,4.0],[548,39,1.0],[548,40,5.0],[548,41,10.0],[548,42,14.0],[548,43,6.0],[548,44,4.0],[548,45,6.0],[548,46,2.0],[548,47,11.0],[548,48,6.0],[548,50,1.0],[548,51,2.0],[548,52,10.0],[548,53,3.0],[548,54,3.0],[548,55,4.0],[548,56,6.0],[548,58,1.0],[548,60,2.0],[548,61,6.0],[548,62,15.0],[548,63,10.0],[548,64,15.0],[548,65,25.0],[548,66,10.0],[548,67,36.0],[548,68,21.0],[548,70,32.0],[549,0,1.0],[549,1,1.0],[549,3,1.0],[549,4,3.0],[549,6,1.0],[549,7,2.0],[549,8,3.0],[549,9,2.0],[549,10,2.0],[549,11,1.0],[549,12,1.0],[549,14,1.0],[549,16,2.0],[549,18,1.0],[549,19,1.0],[549,20,1.0],[549,21,2.0],[549,22,1.0],[549,23,1.0],[549,27,1.0],[549,29,1.0],[549,30,1.0],[549,32,3.0],[549,33,2.0],[549,34,2.0],[549,35,1.0],[549,36,4.0],[549,37,2.0],[549,38,4.0],[549,39,2.0],[549,40,4.0],[549,41,1.0],[549,42,2.0],[549,43,1.0],[549,44,2.0],[549,46,3.0],[549,48,1.0],[549,49,3.0],[549,50,1.0],[549,51,3.0],[549,52,2.0],[549,53,2.0],[549,54,2.0],[549,55,4.0],[549,62,1.0],[550,0,7.0],[550,1,5.0],[550,2,2.0],[550,3,1.0],[550,4,6.0],[550,5,3.0],[550,6,6.0],[550,7,1.0],[550,8,4.0],[550,9,3.0],[550,10,2.0],[550,11,2.0],[550,12,1.0],[550,13,2.0],[550,14,3.0],[550,15,1.0],[550,16,1.0],[550,18,4.0],[550,19,3.0],[550,20,1.0],[550,21,1.0],[550,22,2.0],[550,23,2.0],[550,24,4.0],[550,25,7.0],[550,26,3.0],[550,27,1.0],[550,28,6.0],[550,29,7.0],[550,30,4.0],[550,31,3.0],[550,32,6.0],[550,33,5.0],[550,34,3.0],[550,35,4.0],[550,36,1.0],[550,37,5.0],[550,38,4.0],[550,39,4.0],[550,41,1.0],[550,43,1.0],[550,44,1.0],[550,45,1.0],[550,46,4.0],[550,47,5.0],[550,48,1.0],[550,49,2.0],[550,50,1.0],[550,51,2.0],[550,52,2.0],[550,53,3.0],[550,54,1.0],[550,55,3.0],[550,57,2.0],[550,61,1.0],[550,66,2.0],[550,70,1.0],[551,0,15.0],[551,1,10.0],[551,2,7.0],[551,3,2.0],[551,4,20.0],[551,5,8.0],[551,7,14.0],[551,8,15.0],[551,9,12.0],[551,10,17.0],[551,11,6.0],[551,12,3.0],[551,13,4.0],[551,14,14.0],[551,15,4.0],[551,16,3.0],[551,17,12.0],[551,18,9.0],[551,19,5.0],[551,20,10.0],[551,21,17.0],[551,22,22.0],[551,24,6.0],[551,25,3.0],[551,26,10.0],[551,27,1.0],[551,28,17.0],[551,29,6.0],[551,30,4.0],[551,31,3.0],[551,32,5.0],[551,34,1.0],[551,35,1.0],[551,36,13.0],[551,37,7.0],[551,38,4.0],[551,39,3.0],[551,40,1.0],[551,41,5.0],[551,42,6.0],[551,43,11.0],[551,44,1.0],[551,45,3.0],[551,47,2.0],[551,48,1.0],[551,50,1.0],[551,52,1.0],[551,54,1.0],[551,55,2.0],[551,56,8.0],[551,57,1.0],[551,58,1.0],[551,61,4.0],[551,62,7.0],[551,63,11.0],[551,64,2.0],[551,65,6.0],[551,66,9.0],[551,67,7.0],[551,68,6.0],[551,70,11.0],[552,18,1.0],[552,24,3.0],[552,25,1.0],[552,26,1.0],[552,29,1.0],[552,43,1.0],[552,44,1.0],[552,48,1.0],[552,52,1.0],[552,70,4.0],[553,0,3.0],[553,1,5.0],[553,2,7.0],[553,3,2.0],[553,4,5.0],[553,5,1.0],[553,6,1.0],[553,7,4.0],[553,8,4.0],[553,9,4.0],[553,10,12.0],[553,11,7.0],[553,12,5.0],[553,13,2.0],[553,14,4.0],[553,15,5.0],[553,16,4.0],[553,17,6.0],[553,18,3.0],[553,20,5.0],[553,21,1.0],[553,22,8.0],[553,25,5.0],[553,26,2.0],[553,27,3.0],[553,28,2.0],[553,29,2.0],[553,30,1.0],[553,32,5.0],[553,35,2.0],[553,36,1.0],[553,37,2.0],[553,38,3.0],[553,40,7.0],[553,41,4.0],[553,42,4.0],[553,43,3.0],[553,44,3.0],[553,46,2.0],[553,47,2.0],[553,48,1.0],[553,49,1.0],[553,50,2.0],[553,51,2.0],[553,52,4.0],[553,53,3.0],[553,54,2.0],[553,55,1.0],[553,56,2.0],[553,60,1.0],[553,61,1.0],[553,63,1.0],[553,64,4.0],[553,65,5.0],[553,66,15.0],[553,67,12.0],[553,68,8.0],[553,70,7.0],[554,0,12.0],[554,1,15.0],[554,2,9.0],[554,3,23.0],[554,4,24.0],[554,5,18.0],[554,6,21.0],[554,8,3.0],[554,10,1.0],[554,11,6.0],[554,12,4.0],[554,13,1.0],[554,14,9.0],[554,15,3.0],[554,16,1.0],[554,17,4.0],[554,18,9.0],[554,19,18.0],[554,20,6.0],[554,21,11.0],[554,22,8.0],[554,23,15.0],[554,24,9.0],[554,25,2.0],[554,26,19.0],[554,27,15.0],[554,28,6.0],[554,29,3.0],[554,30,25.0],[554,34,1.0],[554,37,1.0],[554,38,1.0],[554,39,10.0],[554,40,6.0],[554,41,2.0],[554,42,27.0],[554,43,4.0],[554,44,8.0],[554,45,20.0],[554,46,32.0],[554,47,40.0],[554,48,10.0],[554,49,17.0],[554,50,51.0],[554,51,23.0],[554,52,1.0],[554,53,1.0],[554,54,1.0],[554,55,1.0],[554,57,1.0],[554,58,1.0],[554,60,2.0],[554,61,15.0],[554,62,2.0],[554,63,2.0],[554,64,2.0],[554,65,12.0],[554,66,8.0],[554,67,18.0],[554,68,2.0],[554,69,7.0],[554,70,20.0],[555,6,1.0],[555,7,1.0],[555,8,1.0],[555,14,2.0],[555,17,2.0],[555,18,1.0],[555,22,1.0],[555,36,2.0],[555,37,1.0],[555,56,1.0],[555,60,2.0],[555,61,1.0],[556,1,4.0],[556,2,3.0],[556,3,2.0],[556,4,2.0],[556,5,1.0],[556,6,4.0],[556,7,2.0],[556,8,1.0],[556,9,1.0],[556,10,2.0],[556,11,4.0],[556,12,3.0],[556,13,2.0],[556,14,2.0],[556,15,3.0],[556,16,4.0],[556,17,2.0],[556,18,2.0],[556,19,2.0],[556,20,1.0],[556,22,3.0],[556,24,1.0],[556,25,4.0],[556,26,1.0],[556,27,2.0],[556,28,1.0],[556,29,1.0],[556,30,2.0],[556,31,1.0],[556,32,5.0],[556,33,3.0],[556,34,5.0],[556,35,6.0],[556,36,5.0],[556,37,6.0],[556,38,4.0],[556,39,5.0],[556,40,6.0],[556,41,5.0],[556,42,5.0],[556,43,6.0],[556,44,8.0],[556,45,7.0],[556,46,11.0],[556,47,7.0],[556,48,2.0],[556,49,2.0],[556,50,7.0],[556,51,3.0],[556,52,2.0],[556,53,1.0],[556,55,1.0],[556,56,1.0],[556,57,2.0],[556,58,1.0],[556,59,2.0],[556,61,1.0],[556,62,1.0],[556,63,1.0],[556,64,1.0],[556,66,2.0],[556,68,2.0],[556,69,1.0],[557,0,3.0],[557,1,2.0],[557,2,2.0],[557,3,2.0],[557,4,2.0],[557,5,3.0],[557,6,1.0],[557,8,12.0],[557,9,2.0],[557,10,8.0],[557,11,3.0],[557,12,5.0],[557,13,2.0],[557,14,9.0],[557,15,6.0],[557,16,8.0],[557,17,12.0],[557,18,7.0],[557,19,8.0],[557,20,9.0],[557,21,8.0],[557,22,5.0],[557,23,5.0],[557,24,2.0],[557,25,4.0],[557,26,9.0],[557,27,6.0],[557,28,3.0],[557,29,5.0],[557,30,9.0],[557,31,2.0],[557,32,5.0],[557,33,5.0],[557,34,3.0],[557,35,5.0],[557,36,1.0],[557,37,5.0],[557,38,6.0],[557,39,4.0],[557,41,1.0],[557,42,1.0],[557,44,1.0],[557,45,2.0],[557,46,2.0],[557,48,4.0],[557,49,5.0],[557,50,5.0],[557,51,5.0],[557,52,1.0],[557,53,3.0],[557,54,6.0],[557,55,3.0],[557,56,12.0],[557,57,1.0],[557,58,6.0],[557,59,6.0],[557,60,6.0],[557,61,6.0],[557,62,1.0],[557,63,10.0],[557,66,2.0],[557,67,2.0],[557,68,1.0],[557,70,2.0],[558,0,1.0],[558,1,17.0],[558,2,17.0],[558,3,6.0],[558,4,2.0],[558,5,2.0],[558,7,10.0],[558,8,3.0],[558,9,10.0],[558,10,3.0],[558,11,3.0],[558,12,3.0],[558,13,2.0],[558,14,6.0],[558,16,1.0],[558,17,2.0],[558,18,2.0],[558,19,3.0],[558,20,5.0],[558,21,1.0],[558,22,9.0],[558,23,1.0],[558,24,1.0],[558,25,10.0],[558,26,5.0],[558,27,1.0],[558,28,2.0],[558,31,8.0],[558,32,15.0],[558,33,5.0],[558,34,4.0],[558,35,9.0],[558,36,1.0],[558,37,3.0],[558,38,2.0],[558,39,2.0],[558,40,4.0],[558,41,1.0],[558,42,8.0],[558,43,2.0],[558,44,1.0],[558,45,3.0],[558,46,6.0],[558,47,2.0],[558,48,7.0],[558,49,10.0],[558,50,15.0],[558,51,3.0],[558,52,4.0],[558,53,31.0],[558,54,7.0],[558,55,12.0],[558,56,1.0],[558,57,21.0],[558,58,2.0],[558,59,7.0],[558,60,8.0],[558,61,4.0],[558,62,7.0],[558,63,12.0],[558,64,4.0],[558,65,14.0],[558,66,15.0],[558,67,2.0],[558,68,5.0],[558,69,1.0],[558,70,3.0],[559,0,3.0],[559,1,3.0],[559,3,1.0],[559,4,3.0],[559,5,5.0],[559,6,8.0],[559,8,3.0],[559,11,2.0],[559,13,6.0],[559,14,1.0],[559,15,8.0],[559,16,2.0],[559,17,3.0],[559,18,5.0],[559,19,4.0],[559,20,2.0],[559,21,5.0],[559,22,3.0],[559,23,2.0],[559,24,5.0],[559,25,1.0],[559,26,2.0],[559,27,1.0],[559,28,4.0],[559,29,2.0],[559,30,5.0],[559,31,1.0],[559,35,1.0],[559,36,1.0],[559,37,4.0],[559,38,2.0],[559,40,1.0],[559,42,3.0],[559,44,2.0],[559,45,1.0],[559,46,1.0],[559,47,2.0],[559,50,1.0],[559,52,2.0],[559,53,2.0],[559,57,5.0],[559,58,2.0],[559,59,2.0],[559,60,1.0],[559,61,4.0],[559,62,2.0],[559,63,4.0],[559,64,8.0],[559,65,1.0],[559,66,1.0],[559,67,1.0],[559,68,4.0],[559,69,2.0],[560,14,1.0],[560,18,1.0],[560,37,1.0],[560,41,1.0],[560,44,1.0],[560,52,1.0],[560,56,1.0],[560,57,2.0],[560,58,2.0],[560,59,1.0],[560,60,1.0],[560,62,3.0],[561,0,5.0],[561,1,5.0],[561,3,2.0],[561,4,2.0],[561,5,4.0],[561,6,12.0],[561,7,1.0],[561,11,3.0],[561,12,3.0],[561,15,5.0],[561,16,1.0],[561,18,6.0],[561,19,9.0],[561,20,6.0],[561,21,6.0],[561,22,4.0],[561,23,10.0],[561,24,2.0],[561,25,5.0],[561,26,3.0],[561,27,1.0],[561,29,4.0],[561,30,8.0],[561,34,1.0],[561,37,5.0],[561,38,1.0],[561,39,1.0],[561,40,1.0],[561,42,14.0],[561,43,7.0],[561,44,7.0],[561,45,18.0],[561,47,3.0],[561,49,1.0],[561,52,12.0],[561,53,12.0],[561,54,5.0],[561,57,20.0],[561,58,2.0],[561,59,4.0],[561,60,2.0],[561,61,8.0],[561,62,8.0],[561,63,7.0],[561,64,2.0],[561,66,2.0],[561,67,4.0],[561,68,3.0],[561,69,5.0],[562,4,1.0],[562,5,1.0],[562,6,1.0],[562,8,1.0],[562,9,3.0],[562,10,3.0],[562,11,4.0],[562,14,1.0],[562,16,1.0],[562,17,1.0],[562,18,2.0],[562,20,1.0],[562,22,2.0],[562,25,1.0],[562,27,1.0],[562,32,7.0],[562,33,10.0],[562,34,2.0],[562,35,2.0],[562,37,3.0],[562,38,3.0],[562,39,2.0],[562,41,2.0],[562,42,1.0],[562,43,1.0],[562,46,1.0],[562,48,1.0],[562,50,1.0],[562,52,1.0],[562,53,1.0],[562,55,4.0],[562,56,1.0],[562,57,2.0],[562,62,2.0],[562,67,3.0],[562,69,1.0],[563,0,2.0],[563,1,2.0],[563,3,1.0],[563,6,2.0],[563,8,1.0],[563,11,1.0],[563,15,1.0],[563,18,1.0],[563,19,2.0],[563,21,4.0],[563,23,2.0],[563,24,1.0],[563,25,1.0],[563,30,1.0],[563,36,1.0],[563,37,2.0],[563,41,1.0],[563,42,3.0],[563,43,4.0],[563,44,1.0],[563,45,6.0],[563,51,1.0],[563,52,5.0],[563,53,2.0],[563,54,4.0],[563,57,5.0],[563,61,3.0],[563,62,1.0],[563,64,6.0],[563,66,1.0],[563,69,4.0],[564,0,1.0],[564,2,1.0],[564,3,5.0],[564,7,2.0],[564,8,1.0],[564,15,3.0],[564,17,2.0],[564,18,2.0],[564,19,1.0],[564,21,1.0],[564,22,3.0],[564,23,4.0],[564,27,2.0],[564,34,1.0],[564,35,2.0],[564,37,1.0],[564,38,1.0],[564,39,3.0],[564,42,3.0],[564,46,371.0],[564,47,287.0],[564,48,205.0],[564,49,144.0],[564,50,458.0],[564,51,570.0],[564,52,4.0],[564,53,221.0],[564,54,405.0],[564,55,1074.0],[564,56,621.0],[564,57,350.0],[564,58,667.0],[564,59,585.0],[564,60,1.0],[564,61,1.0],[564,62,1.0],[564,63,2.0],[564,64,1.0],[564,65,1.0],[564,67,296.0],[564,68,4.0],[565,1,1.0],[565,2,3.0],[565,3,1.0],[565,4,6.0],[565,5,3.0],[565,6,6.0],[565,7,1.0],[565,8,1.0],[565,10,1.0],[565,11,1.0],[565,12,2.0],[565,13,1.0],[565,14,6.0],[565,15,3.0],[565,16,1.0],[565,17,1.0],[565,18,3.0],[565,19,4.0],[565,20,2.0],[565,21,8.0],[565,22,3.0],[565,23,1.0],[565,26,1.0],[565,27,3.0],[565,28,2.0],[565,29,1.0],[565,30,1.0],[565,31,2.0],[565,32,1.0],[565,34,2.0],[565,35,4.0],[565,36,1.0],[565,37,1.0],[565,39,2.0],[565,41,2.0],[565,42,6.0],[565,43,7.0],[565,44,2.0],[565,45,2.0],[565,46,1.0],[565,49,1.0],[565,50,3.0],[565,52,4.0],[565,53,2.0],[565,54,13.0],[565,55,7.0],[565,56,1.0],[565,57,15.0],[565,58,6.0],[565,59,6.0],[565,60,1.0],[565,61,10.0],[565,62,4.0],[565,63,6.0],[565,64,8.0],[565,66,6.0],[565,67,8.0],[565,69,10.0],[566,0,18.0],[566,1,3.0],[566,2,7.0],[566,3,42.0],[566,4,8.0],[566,5,6.0],[566,6,6.0],[566,7,10.0],[566,8,4.0],[566,9,11.0],[566,10,1.0],[566,11,2.0],[566,12,5.0],[566,13,2.0],[566,14,12.0],[566,16,14.0],[566,17,22.0],[566,18,2.0],[566,19,11.0],[566,20,11.0],[566,21,1.0],[566,22,17.0],[566,23,8.0],[566,24,4.0],[566,25,8.0],[566,26,6.0],[566,27,14.0],[566,28,10.0],[566,29,9.0],[566,30,17.0],[566,31,19.0],[566,32,2.0],[566,33,3.0],[566,34,9.0],[566,35,12.0],[566,36,2.0],[566,37,1.0],[566,38,4.0],[566,39,4.0],[566,40,10.0],[566,41,8.0],[566,42,25.0],[566,44,10.0],[566,45,9.0],[566,46,28.0],[566,47,2.0],[566,48,11.0],[566,49,27.0],[566,50,1.0],[566,51,6.0],[566,52,13.0],[566,53,24.0],[566,54,5.0],[566,55,3.0],[566,56,8.0],[566,57,2.0],[566,58,4.0],[566,59,17.0],[566,60,15.0],[566,61,1.0],[566,62,18.0],[566,63,19.0],[566,64,17.0],[566,65,27.0],[566,66,9.0],[566,67,3.0],[566,68,11.0],[566,69,1.0],[566,70,17.0],[567,0,1.0],[567,1,1.0],[567,2,1.0],[567,3,1.0],[567,4,1.0],[567,5,2.0],[567,8,1.0],[567,11,1.0],[567,18,3.0],[567,19,1.0],[567,21,2.0],[567,23,2.0],[567,24,2.0],[567,26,2.0],[567,30,2.0],[567,35,1.0],[567,38,1.0],[567,40,1.0],[567,43,2.0],[567,44,1.0],[567,47,3.0],[567,48,1.0],[567,51,4.0],[567,52,1.0],[567,53,5.0],[567,54,7.0],[567,55,7.0],[567,56,2.0],[567,57,2.0],[567,59,1.0],[567,60,9.0],[567,61,1.0],[567,62,2.0],[567,63,2.0],[567,64,2.0],[567,66,1.0],[567,67,1.0],[567,68,6.0],[567,69,10.0],[567,70,2.0],[568,0,14.0],[568,1,5.0],[568,2,8.0],[568,3,8.0],[568,5,9.0],[568,6,11.0],[568,7,27.0],[568,8,6.0],[568,9,113.0],[568,10,6.0],[568,11,186.0],[568,12,6.0],[568,13,42.0],[568,14,17.0],[568,15,7.0],[568,16,28.0],[568,17,1.0],[568,18,3.0],[568,19,4.0],[568,20,1.0],[568,22,2.0],[568,23,1.0],[568,24,1.0],[568,25,18.0],[568,26,2.0],[568,27,42.0],[568,28,12.0],[568,29,20.0],[568,30,10.0],[568,31,19.0],[568,32,39.0],[568,33,24.0],[568,34,116.0],[568,35,2.0],[568,36,6.0],[568,37,4.0],[568,38,20.0],[568,39,3.0],[568,40,35.0],[568,41,157.0],[568,42,2.0],[568,45,16.0],[568,46,1.0],[568,47,1.0],[568,48,27.0],[568,49,1.0],[568,50,25.0],[568,51,2.0],[568,52,9.0],[568,54,7.0],[568,55,5.0],[568,56,6.0],[568,57,2.0],[568,58,2.0],[568,59,7.0],[568,60,3.0],[568,61,3.0],[568,62,16.0],[568,63,16.0],[568,64,6.0],[568,65,2.0],[568,66,3.0],[568,67,13.0],[568,68,5.0],[568,69,2.0],[568,70,8.0],[569,0,11.0],[569,1,7.0],[569,2,7.0],[569,3,9.0],[569,4,9.0],[569,5,12.0],[569,6,5.0],[569,7,2.0],[569,8,3.0],[569,12,2.0],[569,13,6.0],[569,14,6.0],[569,15,2.0],[569,16,3.0],[569,17,16.0],[569,18,5.0],[569,19,4.0],[569,20,1.0],[569,21,3.0],[569,22,5.0],[569,24,21.0],[569,25,12.0],[569,26,24.0],[569,27,6.0],[569,28,8.0],[569,29,8.0],[569,30,9.0],[569,31,4.0],[569,32,1.0],[569,33,1.0],[569,35,3.0],[569,36,6.0],[569,37,5.0],[569,38,2.0],[569,39,3.0],[569,41,3.0],[569,42,7.0],[569,43,3.0],[569,44,1.0],[569,45,1.0],[569,47,10.0],[569,48,9.0],[569,51,3.0],[569,52,11.0],[569,53,1.0],[569,56,1.0],[569,60,5.0],[569,61,14.0],[569,62,8.0],[569,63,8.0],[569,64,2.0],[569,65,3.0],[569,66,3.0],[569,67,8.0],[569,68,1.0],[569,69,17.0],[569,70,14.0],[570,0,1.0],[570,3,2.0],[570,5,1.0],[570,6,2.0],[570,7,1.0],[570,8,1.0],[570,13,4.0],[570,15,2.0],[570,17,2.0],[570,18,2.0],[570,19,1.0],[570,20,1.0],[570,23,2.0],[570,26,1.0],[570,27,4.0],[570,28,1.0],[570,29,1.0],[570,30,1.0],[570,31,1.0],[570,33,3.0],[570,35,2.0],[570,37,1.0],[570,38,1.0],[570,39,1.0],[570,40,3.0],[570,41,1.0],[570,42,1.0],[570,43,1.0],[570,44,3.0],[570,45,1.0],[570,47,1.0],[570,50,1.0],[570,53,4.0],[570,57,1.0],[570,61,5.0],[570,64,2.0],[570,66,2.0],[570,69,1.0],[571,7,1.0],[571,8,1.0],[571,9,1.0],[571,17,1.0],[571,18,1.0],[571,20,1.0],[571,32,1.0],[571,33,1.0],[571,35,1.0],[571,37,1.0],[571,40,2.0],[571,41,1.0],[571,42,1.0],[571,48,1.0],[571,49,1.0],[571,55,1.0],[571,58,1.0],[571,65,6.0],[572,0,2.0],[572,1,10.0],[572,2,3.0],[572,3,3.0],[572,4,2.0],[572,5,3.0],[572,6,3.0],[572,8,3.0],[572,9,1.0],[572,10,2.0],[572,12,1.0],[572,13,2.0],[572,15,4.0],[572,16,1.0],[572,17,3.0],[572,18,4.0],[572,19,8.0],[572,20,1.0],[572,21,24.0],[572,22,1.0],[572,23,7.0],[572,24,3.0],[572,25,4.0],[572,26,2.0],[572,27,1.0],[572,28,4.0],[572,29,18.0],[572,30,2.0],[572,32,1.0],[572,33,2.0],[572,34,1.0],[572,37,4.0],[572,38,2.0],[572,40,2.0],[572,41,1.0],[572,42,5.0],[572,43,6.0],[572,44,1.0],[572,45,4.0],[572,49,3.0],[572,50,11.0],[572,52,2.0],[572,53,5.0],[572,54,1.0],[572,57,29.0],[572,59,1.0],[572,61,1.0],[572,62,2.0],[572,64,3.0],[572,66,7.0],[572,67,5.0],[572,69,3.0],[572,70,1.0],[573,5,2.0],[573,6,1.0],[573,11,3.0],[573,12,1.0],[573,13,1.0],[573,15,6.0],[573,17,2.0],[573,18,3.0],[573,19,2.0],[573,20,1.0],[573,21,8.0],[573,22,3.0],[573,23,2.0],[573,30,1.0],[573,31,1.0],[573,37,1.0],[573,42,3.0],[573,43,6.0],[573,44,1.0],[573,45,1.0],[573,52,5.0],[573,54,3.0],[573,57,1.0],[573,60,1.0],[573,62,2.0],[573,64,1.0],[573,65,1.0],[573,67,1.0],[574,0,1.0],[574,1,9.0],[574,2,12.0],[574,3,6.0],[574,4,8.0],[574,5,11.0],[574,6,4.0],[574,7,2.0],[574,8,7.0],[574,9,2.0],[574,10,1.0],[574,11,7.0],[574,12,5.0],[574,13,3.0],[574,14,1.0],[574,15,1.0],[574,17,3.0],[574,18,13.0],[574,19,9.0],[574,20,2.0],[574,21,9.0],[574,22,6.0],[574,24,2.0],[574,25,5.0],[574,26,13.0],[574,27,1.0],[574,28,4.0],[574,29,1.0],[574,31,4.0],[574,32,3.0],[574,35,1.0],[574,36,3.0],[574,37,2.0],[574,38,1.0],[574,40,3.0],[574,41,2.0],[574,42,5.0],[574,43,6.0],[574,44,2.0],[574,45,1.0],[574,46,1.0],[574,47,8.0],[574,48,1.0],[574,50,1.0],[574,51,5.0],[574,52,3.0],[574,53,3.0],[574,54,3.0],[574,55,1.0],[574,56,6.0],[574,57,1.0],[574,60,5.0],[574,61,3.0],[574,62,5.0],[574,63,9.0],[574,64,8.0],[574,65,1.0],[574,66,6.0],[574,67,7.0],[574,68,10.0],[574,70,8.0],[575,0,1.0],[575,1,4.0],[575,2,3.0],[575,3,4.0],[575,5,1.0],[575,6,6.0],[575,7,7.0],[575,8,3.0],[575,9,1.0],[575,10,6.0],[575,11,2.0],[575,13,4.0],[575,14,3.0],[575,15,4.0],[575,16,6.0],[575,17,8.0],[575,18,7.0],[575,19,6.0],[575,20,5.0],[575,21,1.0],[575,22,2.0],[575,23,4.0],[575,24,7.0],[575,25,1.0],[575,26,2.0],[575,27,1.0],[575,28,4.0],[575,29,1.0],[575,30,3.0],[575,31,4.0],[575,32,2.0],[575,33,1.0],[575,34,1.0],[575,35,10.0],[575,36,4.0],[575,37,2.0],[575,38,2.0],[575,39,3.0],[575,40,18.0],[575,41,3.0],[575,42,2.0],[575,43,1.0],[575,44,1.0],[575,45,4.0],[575,46,4.0],[575,47,4.0],[575,48,7.0],[575,49,13.0],[575,50,16.0],[575,51,6.0],[575,52,2.0],[575,53,2.0],[575,54,8.0],[575,55,7.0],[575,56,5.0],[575,57,6.0],[575,58,4.0],[575,59,7.0],[575,60,1.0],[575,61,2.0],[575,62,2.0],[575,63,5.0],[575,64,8.0],[575,65,1.0],[575,66,6.0],[575,67,1.0],[575,68,1.0],[575,69,4.0],[575,70,4.0],[576,0,4.0],[576,2,10.0],[576,3,3.0],[576,4,8.0],[576,5,11.0],[576,6,2.0],[576,7,3.0],[576,8,1.0],[576,9,9.0],[576,10,4.0],[576,11,3.0],[576,12,3.0],[576,13,10.0],[576,14,7.0],[576,15,8.0],[576,16,8.0],[576,17,9.0],[576,18,7.0],[576,19,3.0],[576,20,5.0],[576,22,1.0],[576,24,5.0],[576,25,18.0],[576,26,5.0],[576,27,15.0],[576,28,8.0],[576,29,23.0],[576,30,1.0],[576,31,6.0],[576,32,2.0],[576,33,4.0],[576,34,1.0],[576,35,10.0],[576,36,13.0],[576,37,6.0],[576,39,2.0],[576,40,7.0],[576,41,17.0],[576,42,3.0],[576,43,2.0],[576,45,1.0],[576,46,4.0],[576,47,8.0],[576,48,14.0],[576,50,1.0],[576,51,6.0],[576,61,8.0],[576,62,2.0],[576,63,2.0],[576,65,1.0],[576,66,1.0],[576,67,1.0],[576,68,2.0],[576,69,6.0],[576,70,1.0],[577,0,2.0],[577,1,2.0],[577,2,1.0],[577,3,2.0],[577,4,2.0],[577,8,1.0],[577,9,7.0],[577,10,3.0],[577,11,1.0],[577,12,1.0],[577,13,1.0],[577,14,1.0],[577,15,1.0],[577,16,1.0],[577,17,5.0],[577,18,6.0],[577,19,2.0],[577,20,2.0],[577,21,2.0],[577,22,1.0],[577,25,2.0],[577,26,3.0],[577,27,1.0],[577,29,1.0],[577,32,1.0],[577,33,4.0],[577,34,7.0],[577,35,3.0],[577,37,1.0],[577,38,1.0],[577,39,1.0],[577,40,1.0],[577,41,6.0],[577,42,2.0],[577,43,2.0],[577,44,4.0],[577,45,3.0],[577,46,1.0],[577,47,1.0],[577,49,3.0],[577,50,2.0],[577,56,1.0],[577,57,1.0],[577,58,1.0],[577,61,1.0],[577,62,1.0],[577,65,1.0],[577,66,2.0],[577,67,3.0],[577,68,1.0],[578,0,3.0],[578,2,16.0],[578,3,2.0],[578,4,7.0],[578,5,5.0],[578,6,9.0],[578,7,12.0],[578,8,3.0],[578,9,6.0],[578,10,3.0],[578,11,2.0],[578,12,31.0],[578,13,4.0],[578,14,2.0],[578,15,2.0],[578,16,5.0],[578,18,9.0],[578,19,7.0],[578,20,20.0],[578,22,4.0],[578,24,1.0],[578,25,6.0],[578,26,7.0],[578,27,2.0],[578,28,9.0],[578,29,8.0],[578,31,3.0],[578,32,1.0],[578,33,5.0],[578,34,14.0],[578,35,3.0],[578,37,13.0],[578,39,17.0],[578,40,1.0],[578,41,54.0],[578,42,19.0],[578,43,1.0],[578,45,10.0],[578,50,1.0],[578,52,2.0],[578,53,3.0],[578,54,1.0],[578,55,32.0],[578,59,3.0],[578,60,10.0],[578,61,1.0],[578,62,11.0],[578,63,1.0],[578,64,9.0],[578,65,11.0],[578,66,25.0],[578,67,1.0],[578,68,4.0],[578,69,3.0],[579,18,1.0],[579,31,1.0],[579,41,1.0],[579,46,1.0],[580,13,1.0],[580,14,1.0],[580,18,1.0],[580,21,1.0],[580,28,1.0],[580,47,1.0],[580,53,1.0],[580,66,1.0],[581,0,5.0],[581,1,5.0],[581,2,3.0],[581,3,2.0],[581,4,2.0],[581,5,1.0],[581,7,1.0],[581,8,3.0],[581,10,4.0],[581,11,3.0],[581,13,4.0],[581,14,3.0],[581,15,2.0],[581,18,1.0],[581,22,3.0],[581,24,6.0],[581,26,2.0],[581,27,2.0],[581,28,2.0],[581,30,1.0],[581,32,1.0],[581,34,1.0],[581,35,4.0],[581,36,2.0],[581,37,3.0],[581,38,3.0],[581,39,5.0],[581,41,2.0],[581,43,2.0],[581,45,1.0],[581,46,1.0],[581,53,1.0],[581,55,3.0],[581,56,3.0],[581,57,1.0],[581,58,3.0],[581,59,3.0],[581,60,1.0],[581,61,7.0],[581,62,1.0],[581,63,4.0],[581,64,2.0],[581,65,1.0],[581,66,1.0],[581,67,5.0],[581,68,1.0],[581,69,3.0],[581,70,4.0],[582,0,1.0],[582,2,2.0],[582,5,2.0],[582,6,1.0],[582,10,1.0],[582,11,1.0],[582,13,1.0],[582,18,1.0],[582,22,1.0],[582,23,1.0],[582,24,6.0],[582,30,1.0],[582,31,1.0],[582,32,1.0],[582,43,2.0],[582,51,1.0],[582,53,1.0],[582,56,1.0],[582,58,3.0],[582,59,1.0],[582,61,4.0],[582,62,3.0],[582,63,2.0],[582,64,1.0],[582,66,1.0],[582,67,1.0],[582,68,1.0],[582,69,1.0],[582,70,2.0],[583,1,1.0],[583,2,1.0],[583,5,1.0],[583,7,1.0],[583,8,1.0],[583,10,1.0],[583,13,2.0],[583,15,2.0],[583,18,4.0],[583,19,3.0],[583,20,4.0],[583,21,2.0],[583,23,8.0],[583,24,3.0],[583,25,4.0],[583,26,1.0],[583,27,1.0],[583,28,1.0],[583,31,1.0],[583,33,1.0],[583,34,1.0],[583,35,1.0],[583,38,1.0],[583,39,1.0],[583,40,1.0],[583,42,5.0],[583,43,1.0],[583,44,2.0],[583,45,3.0],[583,47,1.0],[583,51,1.0],[583,52,5.0],[583,53,13.0],[583,54,7.0],[583,57,10.0],[583,59,1.0],[583,61,2.0],[583,62,2.0],[583,63,2.0],[583,64,3.0],[583,67,2.0],[583,68,4.0],[583,69,2.0],[584,0,1.0],[584,3,2.0],[584,18,2.0],[584,20,1.0],[584,21,2.0],[584,28,1.0],[584,30,1.0],[584,33,1.0],[584,44,2.0],[584,49,1.0],[584,51,1.0],[584,56,1.0],[584,60,1.0],[585,0,2.0],[585,2,2.0],[585,4,1.0],[585,5,2.0],[585,7,1.0],[585,8,1.0],[585,11,2.0],[585,12,2.0],[585,13,1.0],[585,16,1.0],[585,18,5.0],[585,19,5.0],[585,20,1.0],[585,21,1.0],[585,22,2.0],[585,24,3.0],[585,25,1.0],[585,26,3.0],[585,27,1.0],[585,31,1.0],[585,35,1.0],[585,36,1.0],[585,37,2.0],[585,38,1.0],[585,39,2.0],[585,41,2.0],[585,42,3.0],[585,43,6.0],[585,44,1.0],[585,45,1.0],[585,47,2.0],[585,50,1.0],[585,52,8.0],[585,60,3.0],[585,61,8.0],[585,62,4.0],[585,63,4.0],[585,64,8.0],[585,65,1.0],[585,66,3.0],[585,67,5.0],[585,68,8.0],[585,69,12.0],[585,70,8.0],[586,0,3.0],[586,1,3.0],[586,2,1.0],[586,3,1.0],[586,5,3.0],[586,6,2.0],[586,8,1.0],[586,11,1.0],[586,12,1.0],[586,13,2.0],[586,14,1.0],[586,16,1.0],[586,18,8.0],[586,19,2.0],[586,20,1.0],[586,21,1.0],[586,22,1.0],[586,24,1.0],[586,25,1.0],[586,26,2.0],[586,27,1.0],[586,28,1.0],[586,29,1.0],[586,31,2.0],[586,36,1.0],[586,37,1.0],[586,43,3.0],[586,46,1.0],[586,47,3.0],[586,48,1.0],[586,50,3.0],[586,51,2.0],[586,52,3.0],[586,53,4.0],[586,54,9.0],[586,55,3.0],[586,56,3.0],[586,60,2.0],[586,61,2.0],[586,62,3.0],[586,63,1.0],[586,64,2.0],[586,66,3.0],[586,67,3.0],[586,68,5.0],[587,0,4.0],[587,1,6.0],[587,2,4.0],[587,3,10.0],[587,4,9.0],[587,5,9.0],[587,6,15.0],[587,8,7.0],[587,9,20.0],[587,10,7.0],[587,11,4.0],[587,12,18.0],[587,14,2.0],[587,15,5.0],[587,16,2.0],[587,17,7.0],[587,18,13.0],[587,19,10.0],[587,20,12.0],[587,21,11.0],[587,22,8.0],[587,23,4.0],[587,24,7.0],[587,25,10.0],[587,27,3.0],[587,28,22.0],[587,29,16.0],[587,31,3.0],[587,32,8.0],[587,35,3.0],[587,36,10.0],[587,37,1.0],[587,38,5.0],[587,39,1.0],[587,40,2.0],[587,41,3.0],[587,42,13.0],[587,43,5.0],[587,45,5.0],[587,47,6.0],[587,50,3.0],[587,51,2.0],[587,52,3.0],[587,53,1.0],[587,54,6.0],[587,56,3.0],[587,58,3.0],[587,61,1.0],[587,62,5.0],[587,63,3.0],[587,64,1.0],[587,65,4.0],[587,66,1.0],[587,67,27.0],[587,68,18.0],[587,70,5.0],[588,3,1.0],[588,13,1.0],[588,18,5.0],[588,19,12.0],[588,20,9.0],[588,21,7.0],[588,22,3.0],[588,23,1.0],[588,40,4.0],[588,41,23.0],[588,42,21.0],[588,43,20.0],[588,44,47.0],[588,45,38.0],[588,47,1.0],[588,66,5.0],[588,67,7.0],[588,68,6.0],[588,69,13.0],[588,70,10.0],[589,18,1.0],[589,44,1.0],[589,58,1.0],[590,0,11.0],[590,1,837.0],[590,2,10.0],[590,3,26.0],[590,4,40.0],[590,5,155.0],[590,6,4.0],[590,7,25.0],[590,8,1.0],[590,9,9.0],[590,10,8.0],[590,12,1.0],[590,13,5.0],[590,14,84.0],[590,15,14.0],[590,16,252.0],[590,17,66.0],[590,18,2.0],[590,19,3.0],[590,20,3.0],[590,21,36.0],[590,22,89.0],[590,23,1.0],[590,24,167.0],[590,25,457.0],[590,26,573.0],[590,27,2.0],[590,28,3.0],[590,29,674.0],[590,30,1043.0],[590,31,157.0],[590,32,4.0],[590,33,32.0],[590,34,4.0],[590,35,60.0],[590,36,3.0],[590,37,10.0],[590,38,2085.0],[590,39,107.0],[590,40,80.0],[590,41,3.0],[590,42,3.0],[590,43,3.0],[590,44,420.0],[590,45,352.0],[590,46,3.0],[590,49,1.0],[590,50,3.0],[590,51,13.0],[590,52,86.0],[590,53,1.0],[590,54,3.0],[590,56,3.0],[590,57,4.0],[590,58,2.0],[590,59,1.0],[590,61,1.0],[590,62,4.0],[590,64,1.0],[590,67,1.0],[590,68,1.0],[590,70,2.0],[591,1,1.0],[591,6,1.0],[591,12,1.0],[591,18,1.0],[591,19,4.0],[591,21,3.0],[591,23,5.0],[591,25,3.0],[591,27,1.0],[591,28,1.0],[591,29,2.0],[591,30,2.0],[591,31,2.0],[591,34,1.0],[591,43,2.0],[591,45,1.0],[591,49,1.0],[591,50,1.0],[591,57,4.0],[591,64,2.0],[591,69,3.0],[592,0,1.0],[592,2,1.0],[592,7,3.0],[592,8,2.0],[592,18,3.0],[592,20,1.0],[592,23,1.0],[592,25,1.0],[592,26,1.0],[592,34,1.0],[592,35,2.0],[592,40,2.0],[593,0,2.0],[593,1,2.0],[593,2,2.0],[593,3,5.0],[593,4,1.0],[593,5,5.0],[593,6,4.0],[593,13,3.0],[593,15,3.0],[593,17,1.0],[593,18,3.0],[593,19,1.0],[593,20,2.0],[593,21,1.0],[593,22,2.0],[593,23,1.0],[593,24,6.0],[593,25,2.0],[593,26,1.0],[593,27,4.0],[593,28,1.0],[593,29,1.0],[593,31,1.0],[593,33,1.0],[593,34,1.0],[593,35,1.0],[593,37,1.0],[593,40,1.0],[593,42,1.0],[593,43,2.0],[593,44,2.0],[593,47,6.0],[593,50,2.0],[593,51,3.0],[593,52,5.0],[593,53,16.0],[593,54,7.0],[593,57,8.0],[593,58,1.0],[593,59,4.0],[593,63,1.0],[593,64,1.0],[593,66,2.0],[593,67,2.0],[593,68,2.0],[593,69,18.0],[593,70,1.0],[594,0,1.0],[594,1,2.0],[594,2,4.0],[594,4,5.0],[594,5,2.0],[594,6,5.0],[594,7,4.0],[594,8,2.0],[594,9,4.0],[594,10,4.0],[594,11,5.0],[594,12,4.0],[594,13,4.0],[594,14,4.0],[594,15,6.0],[594,16,15.0],[594,17,3.0],[594,18,7.0],[594,19,13.0],[594,20,5.0],[594,21,8.0],[594,22,9.0],[594,23,4.0],[594,24,10.0],[594,25,17.0],[594,26,5.0],[594,27,7.0],[594,28,5.0],[594,29,8.0],[594,30,7.0],[594,31,13.0],[594,32,8.0],[594,33,6.0],[594,34,13.0],[594,35,4.0],[594,36,3.0],[594,37,15.0],[594,38,9.0],[594,39,10.0],[594,40,5.0],[594,41,3.0],[594,42,10.0],[594,43,6.0],[594,44,7.0],[594,45,3.0],[594,46,5.0],[594,47,5.0],[594,48,5.0],[594,49,7.0],[594,50,4.0],[594,51,5.0],[594,52,4.0],[594,53,6.0],[594,54,13.0],[594,55,6.0],[594,56,3.0],[594,57,33.0],[594,58,42.0],[594,59,6.0],[594,60,5.0],[594,61,2.0],[594,62,1.0],[594,63,7.0],[594,64,3.0],[594,65,5.0],[594,67,3.0],[594,70,2.0],[595,0,1.0],[595,1,5.0],[595,2,2.0],[595,3,4.0],[595,4,9.0],[595,5,6.0],[595,6,1.0],[595,7,2.0],[595,10,6.0],[595,11,2.0],[595,12,2.0],[595,13,5.0],[595,14,3.0],[595,15,3.0],[595,16,3.0],[595,17,5.0],[595,18,4.0],[595,19,1.0],[595,21,5.0],[595,22,6.0],[595,23,1.0],[595,24,1.0],[595,25,6.0],[595,26,3.0],[595,27,1.0],[595,28,9.0],[595,29,5.0],[595,30,7.0],[595,31,4.0],[595,32,1.0],[595,35,1.0],[595,36,2.0],[595,39,1.0],[595,40,2.0],[595,41,1.0],[595,42,3.0],[595,43,8.0],[595,44,3.0],[595,45,1.0],[595,46,1.0],[595,47,1.0],[595,50,2.0],[595,51,1.0],[595,52,1.0],[595,62,1.0],[595,63,3.0],[595,65,4.0],[595,66,1.0],[595,67,2.0],[595,70,2.0],[596,0,4.0],[596,1,3.0],[596,2,2.0],[596,3,2.0],[596,4,2.0],[596,5,10.0],[596,6,2.0],[596,7,3.0],[596,8,7.0],[596,9,5.0],[596,10,3.0],[596,11,4.0],[596,12,3.0],[596,13,4.0],[596,14,6.0],[596,15,8.0],[596,16,5.0],[596,17,1.0],[596,18,2.0],[596,19,5.0],[596,20,2.0],[596,21,1.0],[596,23,1.0],[596,24,6.0],[596,25,2.0],[596,26,3.0],[596,27,3.0],[596,28,2.0],[596,29,3.0],[596,30,1.0],[596,31,5.0],[596,32,1.0],[596,33,3.0],[596,34,1.0],[596,35,1.0],[596,36,2.0],[596,38,1.0],[596,39,1.0],[596,40,3.0],[596,41,1.0],[596,42,3.0],[596,43,3.0],[596,44,1.0],[596,45,3.0],[596,46,3.0],[596,47,1.0],[596,48,1.0],[596,49,2.0],[596,50,5.0],[596,52,3.0],[596,53,2.0],[596,54,2.0],[596,55,2.0],[596,56,2.0],[596,57,2.0],[596,58,3.0],[596,59,1.0],[596,60,1.0],[596,61,3.0],[596,62,1.0],[596,63,1.0],[597,7,1.0],[597,8,1.0],[597,18,1.0],[597,19,2.0],[597,21,2.0],[597,24,2.0],[597,26,1.0],[597,28,1.0],[597,29,1.0],[597,30,1.0],[597,36,2.0],[597,42,2.0],[597,44,1.0],[597,47,1.0],[597,53,1.0],[597,57,2.0],[597,65,1.0],[597,68,1.0],[597,70,1.0],[598,0,6.0],[598,1,5.0],[598,2,3.0],[598,3,3.0],[598,4,5.0],[598,5,4.0],[598,6,3.0],[598,7,5.0],[598,8,24.0],[598,9,10.0],[598,10,15.0],[598,11,12.0],[598,12,14.0],[598,13,12.0],[598,14,14.0],[598,15,7.0],[598,16,18.0],[598,17,6.0],[598,18,9.0],[598,19,10.0],[598,20,9.0],[598,21,9.0],[598,22,14.0],[598,23,9.0],[598,24,10.0],[598,25,6.0],[598,26,1.0],[598,27,7.0],[598,28,5.0],[598,29,9.0],[598,30,5.0],[598,31,6.0],[598,32,12.0],[598,33,5.0],[598,34,20.0],[598,35,17.0],[598,36,6.0],[598,37,10.0],[598,38,10.0],[598,39,18.0],[598,40,4.0],[598,41,3.0],[598,42,3.0],[598,43,4.0],[598,44,9.0],[598,45,7.0],[598,46,6.0],[598,47,4.0],[598,48,2.0],[598,49,3.0],[598,50,5.0],[598,51,3.0],[598,52,7.0],[598,53,1.0],[598,54,2.0],[598,55,1.0],[598,56,15.0],[598,57,10.0],[598,58,4.0],[598,59,5.0],[598,60,15.0],[598,61,7.0],[598,62,2.0],[598,63,6.0],[598,64,2.0],[598,65,4.0],[598,66,9.0],[598,67,7.0],[598,68,2.0],[598,69,8.0],[598,70,4.0],[599,0,1.0],[599,1,7.0],[599,2,1.0],[599,4,5.0],[599,8,1.0],[599,9,1.0],[599,10,1.0],[599,12,2.0],[599,13,1.0],[599,14,2.0],[599,15,1.0],[599,17,6.0],[599,18,2.0],[599,20,2.0],[599,21,3.0],[599,22,1.0],[599,23,1.0],[599,25,1.0],[599,28,7.0],[599,29,7.0],[599,30,2.0],[599,32,1.0],[599,33,1.0],[599,34,2.0],[599,36,7.0],[599,37,1.0],[599,40,1.0],[599,41,1.0],[599,43,1.0],[599,44,2.0],[599,48,1.0],[599,50,2.0],[599,52,1.0],[599,69,1.0],[599,70,1.0],[600,0,2.0],[600,1,3.0],[600,2,6.0],[600,3,2.0],[600,4,1.0],[600,5,7.0],[600,6,1.0],[600,14,1.0],[600,15,1.0],[600,16,1.0],[600,17,5.0],[600,18,3.0],[600,20,3.0],[600,21,1.0],[600,23,1.0],[600,24,7.0],[600,25,8.0],[600,26,1.0],[600,27,6.0],[600,28,2.0],[600,29,2.0],[600,37,1.0],[600,40,1.0],[600,41,4.0],[600,42,1.0],[600,43,1.0],[600,44,1.0],[600,48,1.0],[600,60,2.0],[600,61,1.0],[600,63,1.0],[600,66,4.0],[600,68,5.0],[600,69,15.0],[600,70,1.0],[601,0,5.0],[601,1,2.0],[601,2,4.0],[601,3,4.0],[601,4,3.0],[601,5,3.0],[601,6,6.0],[601,18,1.0],[601,19,1.0],[601,20,2.0],[601,21,1.0],[601,22,1.0],[601,26,1.0],[601,27,1.0],[601,30,4.0],[601,40,1.0],[601,42,2.0],[601,46,1.0],[601,47,3.0],[601,48,12.0],[601,50,1.0],[601,51,3.0],[601,66,1.0],[601,69,2.0],[601,70,1.0],[602,18,1.0],[602,29,1.0],[602,41,1.0],[602,42,1.0],[602,51,1.0],[602,53,1.0],[602,62,1.0],[603,0,1.0],[603,18,1.0],[603,19,3.0],[603,22,1.0],[603,42,1.0],[603,43,1.0],[603,47,1.0],[603,53,1.0],[603,54,2.0],[603,56,2.0],[603,57,1.0],[603,58,1.0],[603,60,1.0],[603,61,1.0],[603,62,1.0],[603,66,1.0],[603,68,1.0],[603,69,1.0],[603,70,2.0],[604,6,4.0],[604,8,1.0],[604,14,1.0],[604,15,3.0],[604,18,1.0],[604,21,1.0],[604,24,1.0],[604,25,2.0],[604,28,1.0],[604,42,1.0],[604,43,1.0],[604,52,1.0],[604,61,1.0],[604,63,1.0],[605,1,3.0],[605,2,5.0],[605,4,4.0],[605,6,1.0],[605,7,1.0],[605,8,2.0],[605,10,1.0],[605,13,1.0],[605,14,1.0],[605,15,1.0],[605,17,1.0],[605,18,1.0],[605,20,2.0],[605,23,1.0],[605,24,1.0],[605,27,2.0],[605,32,1.0],[605,33,1.0
[truncated: 2,547,242 more chars]
