# Supplementary material for: ASMT determines gut microbiota and increases neurobehavioral adaptability to exercise in female mice
Source: Commun Biol. 2023 Nov 7;6:1126. doi: 10.1038/s42003-023-05520-8 (PMC10630421; doi:10.1038/s42003-023-05520-8)
Supplement: Supplementary file 4 — Supplementary Data 1 [file 42003_2023_5520_MOESM4_ESM.zip › 2.OTUs/OTUs_stat/otu_table_even.biom]

{"id": "None","format": "Biological Observation Matrix 1.0.0","format_url": "http://biom-format.org","type": "OTU table","generated_by": "QIIME 1.8.0","date": "2019-12-25T19:38:19.767668","matrix_type": "sparse","matrix_element_type": "float","shape": [6348, 71],"data": [[0,0,1.0],[0,1,1.0],[0,2,5.0],[0,3,1.0],[0,4,1.0],[0,6,2.0],[0,7,195.0],[0,8,401.0],[0,9,602.0],[0,10,1203.0],[0,11,592.0],[0,12,1100.0],[0,13,51.0],[0,14,513.0],[0,15,343.0],[0,16,153.0],[0,17,365.0],[0,18,1024.0],[0,19,111.0],[0,20,903.0],[0,21,141.0],[0,22,978.0],[0,23,47.0],[0,24,3.0],[0,25,6.0],[0,26,3.0],[0,27,1.0],[0,28,4.0],[0,29,1.0],[0,30,2.0],[0,31,87.0],[0,32,517.0],[0,33,947.0],[0,34,423.0],[0,35,644.0],[0,36,298.0],[0,37,69.0],[0,38,237.0],[0,39,553.0],[0,40,566.0],[0,41,80.0],[0,42,620.0],[0,43,116.0],[0,44,319.0],[0,45,76.0],[0,46,189.0],[0,47,145.0],[0,48,63.0],[0,49,512.0],[0,50,163.0],[0,51,280.0],[0,52,7.0],[0,53,289.0],[0,54,231.0],[0,55,347.0],[0,56,267.0],[0,57,716.0],[0,58,537.0],[0,59,371.0],[0,60,31.0],[0,61,224.0],[0,62,511.0],[0,63,425.0],[0,64,275.0],[0,65,1098.0],[0,66,220.0],[0,67,8.0],[0,68,242.0],[0,69,53.0],[0,70,293.0],[1,0,2556.0],[1,1,3487.0],[1,2,3799.0],[1,3,2623.0],[1,4,2988.0],[1,5,3127.0],[1,6,1614.0],[1,7,3235.0],[1,8,3113.0],[1,9,3629.0],[1,10,6355.0],[1,11,3369.0],[1,12,4051.0],[1,13,1540.0],[1,14,2833.0],[1,15,2535.0],[1,16,1514.0],[1,17,2441.0],[1,18,4344.0],[1,19,1118.0],[1,20,2150.0],[1,21,1455.0],[1,22,4363.0],[1,23,383.0],[1,24,2223.0],[1,25,2227.0],[1,26,3054.0],[1,27,1000.0],[1,28,3055.0],[1,29,1224.0],[1,30,1934.0],[1,31,1605.0],[1,32,3456.0],[1,33,47.0],[1,34,67.0],[1,35,543.0],[1,36,1661.0],[1,37,1724.0],[1,38,1340.0],[1,39,608.0],[1,40,1999.0],[1,41,1360.0],[1,42,2873.0],[1,43,2820.0],[1,44,1195.0],[1,45,835.0],[1,46,736.0],[1,47,1717.0],[1,48,948.0],[1,49,226.0],[1,50,515.0],[1,51,1175.0],[1,52,2556.0],[1,53,1233.0],[1,54,1016.0],[1,55,749.0],[1,56,1064.0],[1,57,89.0],[1,58,91.0],[1,59,150.0],[1,60,1285.0],[1,61,666.0],[1,62,1830.0],[1,63,1627.0],[1,64,1633.0],[1,65,2078.0],[1,66,1729.0],[1,67,2405.0],[1,68,3393.0],[1,69,24.0],[1,70,4343.0],[2,0,46.0],[2,1,33.0],[2,3,53.0],[2,4,30.0],[2,5,58.0],[2,6,209.0],[2,7,25.0],[2,8,185.0],[2,9,26.0],[2,10,30.0],[2,11,44.0],[2,12,50.0],[2,13,144.0],[2,14,325.0],[2,15,236.0],[2,16,161.0],[2,17,288.0],[2,18,319.0],[2,19,100.0],[2,20,27.0],[2,21,6.0],[2,22,137.0],[2,23,1.0],[2,24,6.0],[2,25,3.0],[2,26,3.0],[2,27,2.0],[2,28,2.0],[2,30,2.0],[2,32,11.0],[2,33,1.0],[2,34,3.0],[2,35,1.0],[2,36,319.0],[2,37,359.0],[2,38,168.0],[2,39,146.0],[2,42,3.0],[2,44,1.0],[2,46,1.0],[2,47,7.0],[2,48,1.0],[2,50,2.0],[2,51,1.0],[2,52,31.0],[2,55,1.0],[2,56,1.0],[2,57,1.0],[2,60,129.0],[2,61,96.0],[2,62,16.0],[2,63,14.0],[2,64,8.0],[2,67,1.0],[2,68,2.0],[2,69,1.0],[3,0,1069.0],[3,1,1234.0],[3,2,523.0],[3,3,1436.0],[3,4,874.0],[3,5,1058.0],[3,6,1769.0],[3,7,368.0],[3,8,916.0],[3,9,397.0],[3,10,295.0],[3,11,772.0],[3,12,472.0],[3,13,1529.0],[3,14,1293.0],[3,15,1982.0],[3,16,1206.0],[3,17,846.0],[3,18,2006.0],[3,19,1873.0],[3,20,1689.0],[3,21,1904.0],[3,22,864.0],[3,23,1766.0],[3,24,1254.0],[3,25,2663.0],[3,26,920.0],[3,27,518.0],[3,28,1072.0],[3,29,1704.0],[3,30,1544.0],[3,31,711.0],[3,32,251.0],[3,33,375.0],[3,34,381.0],[3,35,374.0],[3,36,1019.0],[3,37,1462.0],[3,38,1100.0],[3,39,236.0],[3,40,449.0],[3,41,358.0],[3,42,1500.0],[3,43,2277.0],[3,44,2035.0],[3,45,1586.0],[3,46,58.0],[3,47,517.0],[3,48,11.0],[3,49,79.0],[3,50,774.0],[3,51,447.0],[3,52,1160.0],[3,53,2169.0],[3,54,628.0],[3,55,54.0],[3,56,23.0],[3,57,1976.0],[3,58,213.0],[3,59,610.0],[3,60,535.0],[3,61,1484.0],[3,62,852.0],[3,63,767.0],[3,64,956.0],[3,65,76.0],[3,66,485.0],[3,67,727.0],[3,68,670.0],[3,69,2303.0],[3,70,243.0],[4,18,26.0],[4,19,34.0],[4,20,11.0],[4,21,20.0],[4,22,25.0],[4,23,40.0],[4,37,1.0],[4,40,4.0],[4,41,4.0],[4,42,44.0],[4,43,2.0],[4,44,42.0],[4,45,121.0],[4,46,19.0],[4,47,42.0],[4,48,16.0],[4,49,1.0],[4,50,2.0],[4,51,4.0],[4,52,4.0],[4,60,1.0],[4,66,1.0],[4,67,3.0],[4,68,15.0],[4,69,10.0],[4,70,21.0],[5,0,51.0],[5,1,36.0],[5,2,118.0],[5,3,45.0],[5,4,57.0],[5,5,60.0],[5,6,58.0],[5,7,51.0],[5,8,45.0],[5,9,21.0],[5,10,36.0],[5,11,146.0],[5,12,40.0],[5,13,28.0],[5,14,41.0],[5,15,20.0],[5,16,43.0],[5,17,41.0],[5,18,37.0],[5,19,55.0],[5,20,47.0],[5,21,30.0],[5,22,51.0],[5,23,46.0],[5,24,58.0],[5,25,27.0],[5,26,37.0],[5,27,38.0],[5,28,46.0],[5,29,38.0],[5,30,107.0],[5,31,36.0],[5,32,46.0],[5,33,21.0],[5,34,533.0],[5,35,29.0],[5,36,47.0],[5,37,52.0],[5,38,36.0],[5,39,57.0],[5,40,66.0],[5,41,42.0],[5,42,48.0],[5,43,49.0],[5,44,47.0],[5,45,59.0],[5,46,65.0],[5,47,68.0],[5,48,68.0],[5,49,118.0],[5,50,62.0],[5,51,63.0],[5,52,66.0],[5,53,74.0],[5,54,100.0],[5,55,158.0],[5,56,90.0],[5,57,61.0],[5,58,51.0],[5,59,38.0],[5,60,61.0],[5,61,56.0],[5,62,45.0],[5,63,52.0],[5,64,36.0],[5,65,30.0],[5,66,50.0],[5,67,45.0],[5,68,43.0],[5,69,17.0],[5,70,41.0],[6,0,8.0],[6,1,11.0],[6,2,7.0],[6,3,2.0],[6,4,4.0],[6,5,5.0],[6,6,2.0],[6,7,16.0],[6,8,14.0],[6,9,13.0],[6,10,16.0],[6,11,14.0],[6,12,12.0],[6,13,2.0],[6,14,7.0],[6,15,4.0],[6,16,6.0],[6,17,5.0],[6,18,15.0],[6,19,7.0],[6,20,9.0],[6,21,4.0],[6,22,12.0],[6,23,4.0],[6,24,19.0],[6,25,5.0],[6,26,11.0],[6,27,16.0],[6,28,11.0],[6,29,17.0],[6,30,8.0],[6,31,8.0],[6,32,37.0],[6,33,24.0],[6,34,14.0],[6,35,12.0],[6,36,1.0],[6,37,3.0],[6,38,7.0],[6,39,14.0],[6,40,6.0],[6,41,7.0],[6,42,12.0],[6,43,9.0],[6,44,5.0],[6,45,4.0],[6,46,7.0],[6,47,2.0],[6,48,4.0],[6,49,6.0],[6,50,6.0],[6,51,17.0],[6,52,4.0],[6,53,6.0],[6,54,4.0],[6,55,5.0],[6,56,14.0],[6,57,15.0],[6,58,36.0],[6,59,18.0],[6,60,27.0],[6,61,13.0],[6,62,4.0],[6,63,9.0],[6,64,12.0],[6,65,7.0],[6,66,21.0],[6,67,3.0],[6,68,6.0],[6,69,3.0],[6,70,5.0],[7,0,3.0],[7,1,3.0],[7,2,1.0],[7,5,1.0],[7,6,1.0],[7,10,1.0],[7,11,2.0],[7,12,1.0],[7,14,2.0],[7,17,1.0],[7,18,2.0],[7,19,3.0],[7,20,6.0],[7,22,5.0],[7,24,6.0],[7,26,6.0],[7,27,2.0],[7,28,2.0],[7,29,1.0],[7,30,1.0],[7,32,2.0],[7,36,2.0],[7,37,3.0],[7,38,1.0],[7,39,2.0],[7,40,1.0],[7,41,2.0],[7,42,4.0],[7,43,5.0],[7,44,2.0],[7,45,1.0],[7,47,4.0],[7,51,3.0],[7,52,10.0],[7,58,1.0],[7,60,4.0],[7,61,7.0],[7,62,7.0],[7,63,14.0],[7,64,3.0],[7,66,2.0],[7,67,4.0],[7,68,3.0],[7,69,5.0],[7,70,13.0],[8,0,2109.0],[8,1,2403.0],[8,2,1278.0],[8,3,2447.0],[8,4,2659.0],[8,5,2629.0],[8,6,3608.0],[8,7,1291.0],[8,8,1743.0],[8,9,1495.0],[8,10,2120.0],[8,11,1551.0],[8,12,1280.0],[8,13,2431.0],[8,14,2317.0],[8,15,2743.0],[8,16,1728.0],[8,17,3830.0],[8,18,2189.0],[8,19,1027.0],[8,20,942.0],[8,21,2083.0],[8,22,2882.0],[8,23,145.0],[8,24,3384.0],[8,25,2591.0],[8,26,3254.0],[8,27,2595.0],[8,28,3195.0],[8,29,2162.0],[8,30,3526.0],[8,31,1780.0],[8,32,1289.0],[8,33,212.0],[8,34,352.0],[8,35,1303.0],[8,36,3507.0],[8,37,2676.0],[8,38,1970.0],[8,39,509.0],[8,40,415.0],[8,41,1016.0],[8,42,759.0],[8,43,1472.0],[8,44,1443.0],[8,45,35.0],[8,46,416.0],[8,47,1523.0],[8,48,2234.0],[8,49,177.0],[8,50,680.0],[8,51,799.0],[8,52,1511.0],[8,53,16.0],[8,54,76.0],[8,55,100.0],[8,56,33.0],[8,57,60.0],[8,58,88.0],[8,59,49.0],[8,60,2906.0],[8,61,1700.0],[8,62,1069.0],[8,63,1488.0],[8,64,319.0],[8,65,116.0],[8,66,513.0],[8,67,609.0],[8,68,588.0],[8,69,4163.0],[8,70,1601.0],[9,0,980.0],[9,1,1262.0],[9,2,1711.0],[9,3,780.0],[9,4,2646.0],[9,5,1042.0],[9,6,823.0],[9,7,366.0],[9,8,624.0],[9,9,1010.0],[9,10,1333.0],[9,11,520.0],[9,12,949.0],[9,13,666.0],[9,14,1762.0],[9,15,1538.0],[9,16,543.0],[9,17,1969.0],[9,18,520.0],[9,19,905.0],[9,20,919.0],[9,21,2022.0],[9,22,788.0],[9,23,934.0],[9,24,354.0],[9,25,218.0],[9,26,392.0],[9,27,832.0],[9,28,1053.0],[9,29,805.0],[9,30,932.0],[9,31,424.0],[9,32,544.0],[9,33,492.0],[9,34,850.0],[9,35,844.0],[9,36,835.0],[9,37,674.0],[9,38,450.0],[9,39,1901.0],[9,40,493.0],[9,41,1068.0],[9,42,1935.0],[9,43,894.0],[9,44,908.0],[9,45,540.0],[9,46,599.0],[9,47,340.0],[9,48,335.0],[9,49,2307.0],[9,50,855.0],[9,51,327.0],[9,52,354.0],[9,53,253.0],[9,54,666.0],[9,55,864.0],[9,56,75.0],[9,57,1091.0],[9,58,1612.0],[9,59,1097.0],[9,60,30.0],[9,61,2070.0],[9,62,614.0],[9,63,707.0],[9,64,1087.0],[9,65,2359.0],[9,66,1972.0],[9,67,1263.0],[9,68,288.0],[9,69,645.0],[9,70,643.0],[10,0,5.0],[10,1,22.0],[10,3,16.0],[10,4,15.0],[10,5,8.0],[10,6,37.0],[10,8,1.0],[10,11,1.0],[10,13,3.0],[10,14,2.0],[10,15,16.0],[10,17,9.0],[10,18,8.0],[10,19,71.0],[10,20,12.0],[10,21,33.0],[10,22,9.0],[10,23,75.0],[10,24,6.0],[10,25,6.0],[10,26,8.0],[10,27,1.0],[10,29,12.0],[10,30,2.0],[10,31,10.0],[10,32,2.0],[10,33,8.0],[10,34,7.0],[10,35,8.0],[10,36,4.0],[10,37,9.0],[10,38,2.0],[10,39,2.0],[10,42,6.0],[10,43,3.0],[10,44,18.0],[10,45,9.0],[10,50,6.0],[10,51,2.0],[10,52,7.0],[10,53,8.0],[10,54,4.0],[10,57,16.0],[10,59,1.0],[10,60,1.0],[10,61,10.0],[10,62,7.0],[10,63,9.0],[10,64,7.0],[10,67,6.0],[10,68,3.0],[10,69,14.0],[10,70,2.0],[11,0,475.0],[11,1,427.0],[11,2,354.0],[11,3,495.0],[11,4,406.0],[11,5,519.0],[11,6,632.0],[11,7,223.0],[11,8,754.0],[11,9,183.0],[11,10,118.0],[11,11,428.0],[11,12,277.0],[11,13,120.0],[11,14,459.0],[11,15,237.0],[11,16,313.0],[11,17,217.0],[11,18,1236.0],[11,19,811.0],[11,20,429.0],[11,21,845.0],[11,22,500.0],[11,23,264.0],[11,24,548.0],[11,25,229.0],[11,26,810.0],[11,27,531.0],[11,28,215.0],[11,29,108.0],[11,30,232.0],[11,31,494.0],[11,32,443.0],[11,33,209.0],[11,34,278.0],[11,35,403.0],[11,36,276.0],[11,37,531.0],[11,38,360.0],[11,39,101.0],[11,40,249.0],[11,41,435.0],[11,42,498.0],[11,43,626.0],[11,44,466.0],[11,45,425.0],[11,46,106.0],[11,47,729.0],[11,48,409.0],[11,49,95.0],[11,50,271.0],[11,51,595.0],[11,52,1184.0],[11,53,1741.0],[11,54,2977.0],[11,55,1790.0],[11,56,2184.0],[11,57,2044.0],[11,58,447.0],[11,59,1618.0],[11,60,3862.0],[11,61,866.0],[11,62,1179.0],[11,63,1358.0],[11,64,1330.0],[11,65,90.0],[11,66,657.0],[11,67,851.0],[11,68,718.0],[11,69,2238.0],[11,70,171.0],[12,0,912.0],[12,1,250.0],[12,2,52.0],[12,3,8.0],[12,4,123.0],[12,5,433.0],[12,6,37.0],[12,7,722.0],[12,8,399.0],[12,9,817.0],[12,10,228.0],[12,11,25.0],[12,12,1066.0],[12,13,115.0],[12,14,188.0],[12,15,83.0],[12,16,53.0],[12,17,9.0],[12,18,570.0],[12,19,39.0],[12,20,1358.0],[12,21,195.0],[12,22,268.0],[12,23,92.0],[12,24,5.0],[12,25,109.0],[12,26,1069.0],[12,27,23.0],[12,28,7.0],[12,29,3.0],[12,30,5.0],[12,31,233.0],[12,32,17.0],[12,33,1405.0],[12,34,4137.0],[12,35,2571.0],[12,36,39.0],[12,37,15.0],[12,38,20.0],[12,39,19.0],[12,40,2107.0],[12,41,18.0],[12,42,317.0],[12,43,315.0],[12,44,3.0],[12,45,29.0],[12,46,2.0],[12,47,6.0],[12,48,22.0],[12,49,15.0],[12,50,9.0],[12,51,231.0],[12,52,274.0],[12,53,6.0],[12,54,4.0],[12,55,26.0],[12,56,7.0],[12,57,6.0],[12,58,5.0],[12,59,900.0],[12,60,14.0],[12,61,1122.0],[12,62,5.0],[12,63,5.0],[12,64,1.0],[12,65,2.0],[12,66,17.0],[12,67,4.0],[12,68,122.0],[12,69,122.0],[12,70,204.0],[13,0,11.0],[13,1,8.0],[13,2,15.0],[13,3,9.0],[13,4,24.0],[13,5,8.0],[13,6,3.0],[13,7,13.0],[13,8,11.0],[13,9,7.0],[13,10,13.0],[13,11,13.0],[13,12,4.0],[13,13,2.0],[13,14,5.0],[13,15,3.0],[13,16,3.0],[13,17,9.0],[13,18,4.0],[13,19,3.0],[13,20,10.0],[13,21,5.0],[13,22,24.0],[13,24,7.0],[13,25,3.0],[13,26,3.0],[13,27,3.0],[13,28,9.0],[13,29,2.0],[13,30,3.0],[13,31,10.0],[13,32,8.0],[13,35,2.0],[13,36,15.0],[13,37,6.0],[13,38,9.0],[13,39,6.0],[13,40,2.0],[13,41,3.0],[13,42,10.0],[13,43,9.0],[13,44,1.0],[13,47,2.0],[13,48,2.0],[13,49,1.0],[13,50,1.0],[13,51,2.0],[13,52,2.0],[13,54,3.0],[13,55,2.0],[13,56,3.0],[13,57,1.0],[13,58,1.0],[13,61,3.0],[13,62,8.0],[13,63,5.0],[13,64,4.0],[13,65,3.0],[13,66,12.0],[13,67,7.0],[13,68,4.0],[13,70,12.0],[14,1,1.0],[14,7,2.0],[14,13,10.0],[14,15,1.0],[14,16,4.0],[14,17,1.0],[14,18,1.0],[14,19,2.0],[14,20,1.0],[14,22,1.0],[14,25,1.0],[14,27,3.0],[14,28,1.0],[14,29,6.0],[14,30,2.0],[14,31,1.0],[14,33,3.0],[14,34,1.0],[14,35,4.0],[14,36,1.0],[14,37,1.0],[14,38,5.0],[14,39,5.0],[14,41,2.0],[14,43,5.0],[14,44,4.0],[14,48,1.0],[14,54,1.0],[14,55,1.0],[15,0,302.0],[15,1,308.0],[15,2,361.0],[15,3,286.0],[15,4,289.0],[15,5,339.0],[15,6,290.0],[15,7,237.0],[15,8,376.0],[15,9,93.0],[15,10,138.0],[15,11,295.0],[15,12,222.0],[15,13,295.0],[15,14,439.0],[15,15,392.0],[15,16,260.0],[15,17,313.0],[15,18,264.0],[15,19,357.0],[15,20,352.0],[15,21,308.0],[15,22,212.0],[15,23,262.0],[15,24,346.0],[15,25,173.0],[15,26,157.0],[15,27,192.0],[15,28,321.0],[15,29,265.0],[15,30,531.0],[15,31,305.0],[15,32,201.0],[15,33,257.0],[15,34,468.0],[15,35,307.0],[15,36,572.0],[15,37,364.0],[15,38,193.0],[15,39,244.0],[15,40,194.0],[15,41,248.0],[15,42,275.0],[15,43,445.0],[15,44,176.0],[15,45,299.0],[15,46,160.0],[15,47,271.0],[15,48,191.0],[15,49,45.0],[15,50,339.0],[15,51,313.0],[15,52,475.0],[15,53,278.0],[15,54,414.0],[15,55,54.0],[15,56,411.0],[15,57,234.0],[15,58,338.0],[15,59,413.0],[15,60,156.0],[15,61,448.0],[15,62,280.0],[15,63,391.0],[15,64,339.0],[15,65,297.0],[15,66,208.0],[15,67,350.0],[15,68,442.0],[15,69,417.0],[15,70,270.0],[16,0,19.0],[16,1,15.0],[16,2,23.0],[16,3,17.0],[16,4,14.0],[16,5,28.0],[16,6,3.0],[16,7,23.0],[16,8,19.0],[16,9,24.0],[16,10,32.0],[16,11,15.0],[16,12,19.0],[16,13,6.0],[16,14,18.0],[16,15,5.0],[16,16,5.0],[16,17,2.0],[16,18,32.0],[16,19,15.0],[16,20,10.0],[16,21,4.0],[16,22,41.0],[16,23,2.0],[16,24,6.0],[16,25,5.0],[16,26,19.0],[16,27,7.0],[16,28,5.0],[16,29,4.0],[16,30,1.0],[16,31,13.0],[16,32,16.0],[16,33,1.0],[16,35,3.0],[16,36,5.0],[16,37,5.0],[16,38,8.0],[16,40,8.0],[16,41,10.0],[16,42,6.0],[16,43,31.0],[16,45,1.0],[16,47,7.0],[16,50,1.0],[16,51,9.0],[16,52,13.0],[16,53,10.0],[16,54,5.0],[16,55,7.0],[16,56,3.0],[16,57,1.0],[16,58,3.0],[16,60,5.0],[16,61,8.0],[16,62,32.0],[16,63,31.0],[16,64,11.0],[16,65,34.0],[16,66,6.0],[16,67,24.0],[16,68,44.0],[16,70,36.0],[17,0,21.0],[17,1,23.0],[17,2,26.0],[17,3,11.0],[17,4,29.0],[17,5,21.0],[17,6,29.0],[17,7,22.0],[17,8,17.0],[17,9,7.0],[17,10,23.0],[17,11,41.0],[17,12,9.0],[17,13,21.0],[17,14,43.0],[17,15,23.0],[17,16,12.0],[17,17,27.0],[17,18,196.0],[17,19,462.0],[17,20,96.0],[17,21,27.0],[17,22,83.0],[17,23,175.0],[17,24,74.0],[17,25,50.0],[17,26,139.0],[17,27,49.0],[17,28,33.0],[17,29,23.0],[17,30,9.0],[17,31,37.0],[17,32,37.0],[17,33,24.0],[17,34,30.0],[17,35,30.0],[17,36,39.0],[17,37,24.0],[17,38,10.0],[17,39,12.0],[17,40,10.0],[17,41,122.0],[17,42,184.0],[17,43,22.0],[17,44,26.0],[17,45,96.0],[17,46,13.0],[17,47,178.0],[17,48,171.0],[17,49,62.0],[17,50,67.0],[17,51,56.0],[17,52,49.0],[17,53,124.0],[17,54,226.0],[17,55,41.0],[17,56,80.0],[17,57,178.0],[17,58,62.0],[17,59,147.0],[17,60,45.0],[17,61,33.0],[17,62,89.0],[17,63,145.0],[17,64,47.0],[17,65,142.0],[17,66,89.0],[17,67,320.0],[17,68,285.0],[17,69,114.0],[17,70,276.0],[18,0,57.0],[18,1,99.0],[18,2,190.0],[18,3,161.0],[18,4,92.0],[18,5,59.0],[18,6,42.0],[18,7,146.0],[18,8,107.0],[18,9,187.0],[18,10,77.0],[18,11,99.0],[18,12,24.0],[18,13,77.0],[18,14,56.0],[18,15,53.0],[18,16,47.0],[18,17,67.0],[18,18,54.0],[18,19,211.0],[18,20,108.0],[18,21,58.0],[18,22,90.0],[18,23,34.0],[18,24,80.0],[18,25,42.0],[18,26,86.0],[18,27,54.0],[18,28,18.0],[18,29,24.0],[18,30,41.0],[18,31,29.0],[18,32,51.0],[18,33,90.0],[18,34,46.0],[18,35,43.0],[18,36,25.0],[18,37,60.0],[18,38,39.0],[18,39,174.0],[18,40,48.0],[18,41,286.0],[18,42,110.0],[18,43,107.0],[18,44,87.0],[18,45,121.0],[18,46,103.0],[18,47,47.0],[18,48,74.0],[18,49,99.0],[18,50,55.0],[18,51,82.0],[18,52,38.0],[18,53,98.0],[18,54,108.0],[18,55,123.0],[18,56,44.0],[18,57,112.0],[18,58,44.0],[18,59,149.0],[18,60,115.0],[18,61,102.0],[18,62,93.0],[18,63,90.0],[18,64,66.0],[18,65,87.0],[18,66,140.0],[18,67,44.0],[18,68,35.0],[18,69,34.0],[18,70,66.0],[19,0,185.0],[19,1,118.0],[19,2,185.0],[19,3,116.0],[19,4,126.0],[19,5,133.0],[19,7,134.0],[19,8,94.0],[19,9,101.0],[19,10,156.0],[19,11,246.0],[19,12,117.0],[19,13,219.0],[19,14,270.0],[19,15,264.0],[19,16,222.0],[19,17,110.0],[19,18,295.0],[19,19,216.0],[19,20,113.0],[19,21,198.0],[19,22,211.0],[19,23,3.0],[19,24,1073.0],[19,25,434.0],[19,26,467.0],[19,27,298.0],[19,28,727.0],[19,29,553.0],[19,30,719.0],[19,31,225.0],[19,32,145.0],[19,33,34.0],[19,34,237.0],[19,35,124.0],[19,36,738.0],[19,37,587.0],[19,38,303.0],[19,39,369.0],[19,40,89.0],[19,41,191.0],[19,42,473.0],[19,43,506.0],[19,44,410.0],[19,45,387.0],[19,46,95.0],[19,47,479.0],[19,48,151.0],[19,49,60.0],[19,50,40.0],[19,51,172.0],[19,52,755.0],[19,53,6.0],[19,54,4.0],[19,55,4.0],[19,56,6.0],[19,57,3.0],[19,58,4.0],[19,59,2.0],[19,60,363.0],[19,61,635.0],[19,62,425.0],[19,63,450.0],[19,64,386.0],[19,65,8.0],[19,66,350.0],[19,67,259.0],[19,68,360.0],[19,69,596.0],[19,70,595.0],[20,0,19.0],[20,1,17.0],[20,2,15.0],[20,3,6.0],[20,4,7.0],[20,5,15.0],[20,6,9.0],[20,7,11.0],[20,8,7.0],[20,9,12.0],[20,10,7.0],[20,11,24.0],[20,12,6.0],[20,13,4.0],[20,14,6.0],[20,15,8.0],[20,16,8.0],[20,17,2.0],[20,18,23.0],[20,19,5.0],[20,20,12.0],[20,21,5.0],[20,22,10.0],[20,23,10.0],[20,24,25.0],[20,25,10.0],[20,26,15.0],[20,27,10.0],[20,28,12.0],[20,29,14.0],[20,30,11.0],[20,31,14.0],[20,32,6.0],[20,33,3.0],[20,34,7.0],[20,35,7.0],[20,36,4.0],[20,37,5.0],[20,38,2.0],[20,39,5.0],[20,40,6.0],[20,41,20.0],[20,42,24.0],[20,43,11.0],[20,44,12.0],[20,45,7.0],[20,46,18.0],[20,47,23.0],[20,48,7.0],[20,49,1.0],[20,50,6.0],[20,51,28.0],[20,52,9.0],[20,53,24.0],[20,54,14.0],[20,55,14.0],[20,56,12.0],[20,57,4.0],[20,58,13.0],[20,59,13.0],[20,60,25.0],[20,61,12.0],[20,62,15.0],[20,63,11.0],[20,64,12.0],[20,65,8.0],[20,66,15.0],[20,67,24.0],[20,68,24.0],[20,69,8.0],[20,70,13.0],[21,0,917.0],[21,1,302.0],[21,2,143.0],[21,3,726.0],[21,4,208.0],[21,5,430.0],[21,6,141.0],[21,7,1940.0],[21,8,1471.0],[21,9,576.0],[21,10,106.0],[21,11,587.0],[21,12,824.0],[21,13,916.0],[21,14,129.0],[21,15,496.0],[21,16,1673.0],[21,17,141.0],[21,18,269.0],[21,19,326.0],[21,20,1372.0],[21,21,119.0],[21,22,152.0],[21,23,148.0],[21,24,60.0],[21,25,172.0],[21,26,680.0],[21,27,1841.0],[21,28,276.0],[21,29,496.0],[21,30,183.0],[21,31,1706.0],[21,32,1333.0],[21,33,2389.0],[21,34,1729.0],[21,35,2024.0],[21,36,586.0],[21,37,341.0],[21,38,1893.0],[21,39,2260.0],[21,40,760.0],[21,41,1928.0],[21,42,121.0],[21,43,496.0],[21,44,812.0],[21,45,785.0],[21,46,1388.0],[21,47,399.0],[21,48,2644.0],[21,49,522.0],[21,50,1511.0],[21,51,969.0],[21,52,202.0],[21,53,1374.0],[21,54,398.0],[21,55,417.0],[21,56,47.0],[21,57,544.0],[21,58,392.0],[21,59,506.0],[21,60,219.0],[21,61,130.0],[21,62,551.0],[21,63,125.0],[21,64,1331.0],[21,65,834.0],[21,66,147.0],[21,67,243.0],[21,68,246.0],[21,69,208.0],[21,70,112.0],[22,0,411.0],[22,1,361.0],[22,2,10.0],[22,3,447.0],[22,4,487.0],[22,5,161.0],[22,6,1056.0],[22,7,324.0],[22,8,945.0],[22,9,218.0],[22,10,670.0],[22,11,364.0],[22,12,487.0],[22,13,277.0],[22,14,506.0],[22,15,531.0],[22,16,308.0],[22,17,566.0],[22,18,903.0],[22,19,233.0],[22,20,291.0],[22,21,875.0],[22,22,705.0],[22,23,8.0],[22,24,486.0],[22,25,628.0],[22,26,282.0],[22,27,235.0],[22,28,528.0],[22,29,241.0],[22,30,322.0],[22,31,189.0],[22,32,132.0],[22,33,122.0],[22,34,181.0],[22,35,91.0],[22,36,799.0],[22,37,624.0],[22,38,283.0],[22,39,140.0],[22,40,25.0],[22,41,247.0],[22,42,233.0],[22,43,470.0],[22,44,178.0],[22,45,12.0],[22,46,39.0],[22,47,571.0],[22,48,8.0],[22,49,48.0],[22,50,222.0],[22,51,149.0],[22,52,1340.0],[22,53,8.0],[22,54,17.0],[22,55,6.0],[22,56,8.0],[22,57,29.0],[22,58,4.0],[22,59,12.0],[22,60,136.0],[22,61,626.0],[22,62,519.0],[22,63,533.0],[22,64,330.0],[22,65,4.0],[22,66,113.0],[22,67,158.0],[22,68,297.0],[22,69,1154.0],[22,70,618.0],[23,0,88.0],[23,1,278.0],[23,2,5.0],[23,3,8.0],[23,4,2.0],[23,5,10.0],[23,6,81.0],[23,7,186.0],[23,8,133.0],[23,9,524.0],[23,10,75.0],[23,11,109.0],[23,12,37.0],[23,13,17.0],[23,14,134.0],[23,15,69.0],[23,16,227.0],[23,17,24.0],[23,18,140.0],[23,19,85.0],[23,20,1.0],[23,21,1.0],[23,22,5.0],[23,23,1.0],[23,24,139.0],[23,25,472.0],[23,26,76.0],[23,27,4.0],[23,28,128.0],[23,29,1.0],[23,30,5.0],[23,31,332.0],[23,32,135.0],[23,33,343.0],[23,34,38.0],[23,35,167.0],[23,36,201.0],[23,37,182.0],[23,38,619.0],[23,39,109.0],[23,40,666.0],[23,41,10.0],[23,42,3.0],[23,43,2.0],[23,44,2.0],[23,46,41.0],[23,47,32.0],[23,48,44.0],[23,49,18.0],[23,50,96.0],[23,51,39.0],[23,52,2.0],[23,53,15.0],[23,54,1.0],[23,55,1.0],[23,56,35.0],[23,57,76.0],[23,58,7.0],[23,59,1.0],[23,60,29.0],[23,61,74.0],[23,62,228.0],[23,63,201.0],[23,64,312.0],[23,65,4.0],[23,66,7.0],[23,67,85.0],[23,68,1.0],[23,69,45.0],[23,70,1.0],[24,0,250.0],[24,1,180.0],[24,2,200.0],[24,3,153.0],[24,4,273.0],[24,5,168.0],[24,6,27.0],[24,7,240.0],[24,8,221.0],[24,9,124.0],[24,10,136.0],[24,11,138.0],[24,12,138.0],[24,13,102.0],[24,14,231.0],[24,15,127.0],[24,16,119.0],[24,17,322.0],[24,18,196.0],[24,19,214.0],[24,20,144.0],[24,21,336.0],[24,22,288.0],[24,23,90.0],[24,24,118.0],[24,25,58.0],[24,26,65.0],[24,27,57.0],[24,28,177.0],[24,29,116.0],[24,30,61.0],[24,31,179.0],[24,32,187.0],[24,33,27.0],[24,34,88.0],[24,35,112.0],[24,36,409.0],[24,37,252.0],[24,38,182.0],[24,39,490.0],[24,40,61.0],[24,41,103.0],[24,42,84.0],[24,43,155.0],[24,44,65.0],[24,45,83.0],[24,46,57.0],[24,47,60.0],[24,48,28.0],[24,49,14.0],[24,50,55.0],[24,51,20.0],[24,52,46.0],[24,53,70.0],[24,54,158.0],[24,55,220.0],[24,56,306.0],[24,57,117.0],[24,58,140.0],[24,59,125.0],[24,60,39.0],[24,61,251.0],[24,62,153.0],[24,63,135.0],[24,64,125.0],[24,65,105.0],[24,66,282.0],[24,67,184.0],[24,68,77.0],[24,69,196.0],[24,70,121.0],[25,0,32.0],[25,1,31.0],[25,2,1.0],[25,3,36.0],[25,4,26.0],[25,5,43.0],[25,6,14.0],[25,7,62.0],[25,8,367.0],[25,9,165.0],[25,10,108.0],[25,11,173.0],[25,12,101.0],[25,13,5.0],[25,14,17.0],[25,15,26.0],[25,16,4.0],[25,17,30.0],[25,18,148.0],[25,19,123.0],[25,20,121.0],[25,21,6.0],[25,22,343.0],[25,23,10.0],[25,24,213.0],[25,25,119.0],[25,26,11.0],[25,27,76.0],[25,28,89.0],[25,29,50.0],[25,30,113.0],[25,31,68.0],[25,32,88.0],[25,33,61.0],[25,34,77.0],[25,35,29.0],[25,36,129.0],[25,37,89.0],[25,38,60.0],[25,39,4.0],[25,40,4.0],[25,41,52.0],[25,42,236.0],[25,43,62.0],[25,44,96.0],[25,45,2.0],[25,46,1.0],[25,47,118.0],[25,48,1.0],[25,49,2.0],[25,50,29.0],[25,51,14.0],[25,52,398.0],[25,53,55.0],[25,54,26.0],[25,57,49.0],[25,59,43.0],[25,60,3.0],[25,65,2.0],[25,66,32.0],[25,67,79.0],[25,68,433.0],[25,69,35.0],[25,70,401.0],[26,0,157.0],[26,1,93.0],[26,2,209.0],[26,3,133.0],[26,4,139.0],[26,5,185.0],[26,6,172.0],[26,7,1.0],[26,12,2.0],[26,13,1.0],[26,14,1.0],[26,18,71.0],[26,19,110.0],[26,20,184.0],[26,21,55.0],[26,22,73.0],[26,23,151.0],[26,24,10.0],[26,25,5.0],[26,26,115.0],[26,27,49.0],[26,28,21.0],[26,29,3.0],[26,30,92.0],[26,31,1.0],[26,32,1.0],[26,34,1.0],[26,35,1.0],[26,40,53.0],[26,41,7.0],[26,42,18.0],[26,43,10.0],[26,44,54.0],[26,45,23.0],[26,46,90.0],[26,47,75.0],[26,48,266.0],[26,49,19.0],[26,50,18.0],[26,51,140.0],[26,52,24.0],[26,55,31.0],[26,58,3.0],[26,59,1.0],[26,60,1.0],[26,63,1.0],[26,64,2.0],[26,66,27.0],[26,67,49.0],[26,68,65.0],[26,69,7.0],[26,70,38.0],[27,0,121.0],[27,1,109.0],[27,2,186.0],[27,3,66.0],[27,4,78.0],[27,5,179.0],[27,6,138.0],[27,7,67.0],[27,8,87.0],[27,9,88.0],[27,10,50.0],[27,11,122.0],[27,12,80.0],[27,13,43.0],[27,14,164.0],[27,15,126.0],[27,16,99.0],[27,17,44.0],[27,18,142.0],[27,19,107.0],[27,20,173.0],[27,21,19.0],[27,22,205.0],[27,23,105.0],[27,24,100.0],[27,25,56.0],[27,26,100.0],[27,27,140.0],[27,28,64.0],[27,29,21.0],[27,30,118.0],[27,31,79.0],[27,32,36.0],[27,33,39.0],[27,34,24.0],[27,35,39.0],[27,36,72.0],[27,37,105.0],[27,38,38.0],[27,39,66.0],[27,40,50.0],[27,41,35.0],[27,42,170.0],[27,43,89.0],[27,44,55.0],[27,45,52.0],[27,46,4.0],[27,47,31.0],[27,48,4.0],[27,50,23.0],[27,51,15.0],[27,52,367.0],[27,53,1.0],[27,54,1.0],[27,55,4.0],[27,56,3.0],[27,57,3.0],[27,58,5.0],[27,59,3.0],[27,60,467.0],[27,61,81.0],[27,62,153.0],[27,63,172.0],[27,64,136.0],[27,65,129.0],[27,66,58.0],[27,67,146.0],[27,68,370.0],[27,69,25.0],[27,70,165.0],[28,0,2.0],[28,1,4.0],[28,2,7.0],[28,4,2.0],[28,5,10.0],[28,6,1.0],[28,7,6.0],[28,8,2.0],[28,9,8.0],[28,10,8.0],[28,11,2.0],[28,12,5.0],[28,14,1.0],[28,15,3.0],[28,16,2.0],[28,17,3.0],[28,18,12.0],[28,19,1.0],[28,20,3.0],[28,22,6.0],[28,24,9.0],[28,25,7.0],[28,26,10.0],[28,28,6.0],[28,29,2.0],[28,30,2.0],[28,31,4.0],[28,32,4.0],[28,36,2.0],[28,37,3.0],[28,38,4.0],[28,39,1.0],[28,40,1.0],[28,41,5.0],[28,42,4.0],[28,43,9.0],[28,44,3.0],[28,45,3.0],[28,46,2.0],[28,47,8.0],[28,48,2.0],[28,50,2.0],[28,51,3.0],[28,52,2.0],[28,54,2.0],[28,55,2.0],[28,56,5.0],[28,59,1.0],[28,60,4.0],[28,61,1.0],[28,62,7.0],[28,63,1.0],[28,64,1.0],[28,65,2.0],[28,66,1.0],[28,67,2.0],[28,68,8.0],[28,70,9.0],[29,0,689.0],[29,1,1662.0],[29,2,320.0],[29,3,874.0],[29,4,864.0],[29,5,926.0],[29,6,1906.0],[29,7,125.0],[29,8,262.0],[29,9,142.0],[29,10,176.0],[29,11,303.0],[29,12,228.0],[29,13,286.0],[29,14,232.0],[29,15,612.0],[29,16,184.0],[29,17,618.0],[29,18,459.0],[29,19,2947.0],[29,20,546.0],[29,21,1435.0],[29,22,968.0],[29,23,3776.0],[29,24,503.0],[29,25,188.0],[29,26,837.0],[29,27,460.0],[29,28,209.0],[29,29,478.0],[29,30,164.0],[29,31,1171.0],[29,32,1563.0],[29,33,1131.0],[29,34,776.0],[29,35,1233.0],[29,36,515.0],[29,37,529.0],[29,38,377.0],[29,39,637.0],[29,40,100.0],[29,41,195.0],[29,42,323.0],[29,43,235.0],[29,44,739.0],[29,45,635.0],[29,46,308.0],[29,47,677.0],[29,48,666.0],[29,49,105.0],[29,50,803.0],[29,51,499.0],[29,52,334.0],[29,53,322.0],[29,54,318.0],[29,55,83.0],[29,56,1309.0],[29,57,539.0],[29,58,425.0],[29,59,431.0],[29,60,440.0],[29,61,682.0],[29,62,922.0],[29,63,1047.0],[29,64,1208.0],[29,65,1879.0],[29,66,104.0],[29,67,851.0],[29,68,527.0],[29,69,544.0],[29,70,394.0],[30,0,280.0],[30,1,113.0],[30,2,482.0],[30,3,96.0],[30,4,111.0],[30,5,213.0],[30,6,65.0],[30,7,97.0],[30,8,72.0],[30,9,61.0],[30,10,23.0],[30,11,81.0],[30,12,37.0],[30,13,109.0],[30,14,51.0],[30,15,118.0],[30,16,96.0],[30,17,62.0],[30,18,181.0],[30,19,85.0],[30,20,165.0],[30,21,66.0],[30,22,74.0],[30,23,92.0],[30,24,124.0],[30,25,25.0],[30,26,192.0],[30,27,85.0],[30,28,63.0],[30,29,34.0],[30,30,24.0],[30,31,63.0],[30,32,162.0],[30,33,91.0],[30,34,58.0],[30,35,53.0],[30,36,83.0],[30,37,107.0],[30,38,98.0],[30,39,74.0],[30,40,101.0],[30,41,72.0],[30,42,222.0],[30,43,31.0],[30,44,338.0],[30,45,51.0],[30,46,56.0],[30,47,222.0],[30,48,343.0],[30,49,47.0],[30,50,119.0],[30,51,147.0],[30,52,117.0],[30,53,414.0],[30,54,348.0],[30,55,80.0],[30,56,678.0],[30,57,210.0],[30,58,200.0],[30,59,294.0],[30,60,293.0],[30,61,74.0],[30,62,93.0],[30,63,85.0],[30,64,74.0],[30,65,113.0],[30,66,203.0],[30,67,211.0],[30,68,455.0],[30,69,87.0],[30,70,91.0],[31,0,165.0],[31,1,97.0],[31,2,101.0],[31,3,81.0],[31,4,83.0],[31,5,156.0],[31,6,155.0],[31,7,188.0],[31,8,144.0],[31,9,89.0],[31,10,129.0],[31,11,148.0],[31,12,66.0],[31,13,161.0],[31,14,175.0],[31,15,258.0],[31,16,155.0],[31,17,93.0],[31,18,232.0],[31,19,145.0],[31,20,128.0],[31,21,59.0],[31,22,129.0],[31,23,101.0],[31,24,256.0],[31,25,140.0],[31,26,206.0],[31,27,160.0],[31,28,147.0],[31,29,152.0],[31,30,198.0],[31,31,149.0],[31,32,105.0],[31,33,119.0],[31,34,187.0],[31,35,108.0],[31,36,234.0],[31,37,210.0],[31,38,154.0],[31,39,223.0],[31,40,45.0],[31,41,136.0],[31,42,251.0],[31,43,233.0],[31,44,187.0],[31,45,233.0],[31,46,163.0],[31,47,160.0],[31,48,163.0],[31,49,59.0],[31,50,81.0],[31,51,196.0],[31,52,135.0],[31,53,218.0],[31,54,282.0],[31,55,95.0],[31,56,238.0],[31,57,145.0],[31,58,170.0],[31,59,220.0],[31,60,190.0],[31,61,246.0],[31,62,266.0],[31,63,217.0],[31,64,222.0],[31,65,91.0],[31,66,134.0],[31,67,131.0],[31,68,162.0],[31,69,252.0],[31,70,175.0],[32,0,3.0],[32,1,3.0],[32,2,1.0],[32,3,1.0],[32,4,2.0],[32,5,8.0],[32,6,6.0],[32,7,3.0],[32,8,1.0],[32,9,2.0],[32,10,2.0],[32,11,5.0],[32,12,3.0],[32,13,2.0],[32,14,3.0],[32,15,1.0],[32,16,1.0],[32,17,1.0],[32,18,6.0],[32,19,7.0],[32,20,2.0],[32,21,2.0],[32,22,2.0],[32,23,8.0],[32,24,1.0],[32,25,2.0],[32,26,6.0],[32,27,2.0],[32,28,1.0],[32,29,1.0],[32,30,4.0],[32,31,4.0],[32,32,1.0],[32,34,1.0],[32,36,2.0],[32,37,1.0],[32,39,4.0],[32,40,2.0],[32,41,3.0],[32,42,9.0],[32,43,7.0],[32,44,7.0],[32,45,7.0],[32,46,1.0],[32,47,16.0],[32,48,1.0],[32,50,2.0],[32,51,3.0],[32,52,8.0],[32,53,6.0],[32,54,11.0],[32,56,16.0],[32,57,5.0],[32,58,4.0],[32,59,8.0],[32,60,4.0],[32,61,7.0],[32,62,12.0],[32,63,7.0],[32,64,6.0],[32,65,5.0],[32,66,5.0],[32,67,13.0],[32,68,5.0],[32,70,6.0],[33,0,4.0],[33,1,3.0],[33,2,2.0],[33,3,11.0],[33,4,5.0],[33,5,10.0],[33,6,6.0],[33,7,3.0],[33,8,4.0],[33,9,4.0],[33,11,3.0],[33,12,2.0],[33,13,9.0],[33,14,6.0],[33,15,4.0],[33,16,5.0],[33,17,1.0],[33,18,15.0],[33,19,20.0],[33,20,10.0],[33,21,2.0],[33,22,8.0],[33,23,3.0],[33,24,5.0],[33,25,5.0],[33,26,7.0],[33,27,5.0],[33,28,1.0],[33,29,1.0],[33,30,2.0],[33,31,4.0],[33,34,1.0],[33,35,3.0],[33,36,6.0],[33,37,5.0],[33,38,6.0],[33,40,2.0],[33,41,2.0],[33,42,5.0],[33,43,20.0],[33,44,2.0],[33,45,4.0],[33,50,10.0],[33,51,3.0],[33,52,6.0],[33,53,18.0],[33,54,2.0],[33,57,4.0],[33,59,1.0],[33,60,2.0],[33,61,17.0],[33,62,14.0],[33,63,11.0],[33,64,20.0],[33,65,2.0],[33,66,2.0],[33,67,4.0],[33,68,11.0],[33,69,21.0],[33,70,3.0],[34,0,59.0],[34,1,105.0],[34,2,41.0],[34,3,101.0],[34,4,125.0],[34,5,149.0],[34,6,476.0],[34,7,29.0],[34,8,120.0],[34,9,456.0],[34,10,169.0],[34,11,105.0],[34,12,376.0],[34,13,44.0],[34,14,98.0],[34,15,117.0],[34,16,48.0],[34,17,189.0],[34,18,332.0],[34,19,688.0],[34,20,349.0],[34,21,603.0],[34,22,169.0],[34,23,1095.0],[34,24,121.0],[34,25,362.0],[34,26,10.0],[34,27,106.0],[34,28,528.0],[34,29,369.0],[34,30,33.0],[34,31,223.0],[34,32,168.0],[34,33,170.0],[34,34,582.0],[34,35,294.0],[34,36,191.0],[34,37,118.0],[34,38,111.0],[34,39,82.0],[34,40,85.0],[34,41,135.0],[34,42,270.0],[34,43,103.0],[34,44,11.0],[34,45,391.0],[34,46,44.0],[34,47,223.0],[34,48,33.0],[34,49,58.0],[34,50,507.0],[34,51,336.0],[34,52,37.0],[34,53,88.0],[34,54,263.0],[34,55,16.0],[34,56,659.0],[34,57,246.0],[34,58,929.0],[34,59,223.0],[34,60,112.0],[34,61,72.0],[34,62,120.0],[34,63,108.0],[34,64,111.0],[34,65,176.0],[34,66,44.0],[34,67,772.0],[34,68,297.0],[34,69,202.0],[34,70,59.0],[35,6,1.0],[35,9,1.0],[35,24,1.0],[35,26,2.0],[35,27,1.0],[35,28,1.0],[35,30,1.0],[35,36,1.0],[35,42,2.0],[35,47,1.0],[35,49,1.0],[35,54,2.0],[35,55,1.0],[35,59,1.0],[35,64,1.0],[35,65,1.0],[36,0,60.0],[36,1,43.0],[36,2,9.0],[36,3,19.0],[36,4,45.0],[36,5,32.0],[36,6,32.0],[36,7,79.0],[36,8,33.0],[36,9,29.0],[36,10,101.0],[36,11,42.0],[36,12,35.0],[36,13,38.0],[36,14,32.0],[36,15,31.0],[36,16,27.0],[36,17,27.0],[36,18,57.0],[36,19,31.0],[36,20,14.0],[36,21,12.0],[36,22,60.0],[36,23,18.0],[36,24,102.0],[36,25,37.0],[36,26,42.0],[36,27,33.0],[36,28,70.0],[36,29,82.0],[36,30,42.0],[36,31,44.0],[36,32,48.0],[36,33,21.0],[36,34,38.0],[36,35,34.0],[36,36,56.0],[36,37,65.0],[36,38,52.0],[36,39,58.0],[36,40,9.0],[36,41,49.0],[36,42,54.0],[36,43,149.0],[36,44,33.0],[36,45,67.0],[36,46,6.0],[36,47,14.0],[36,50,8.0],[36,51,10.0],[36,52,35.0],[36,53,2.0],[36,54,1.0],[36,58,2.0],[36,60,13.0],[36,61,50.0],[36,62,31.0],[36,63,41.0],[36,64,29.0],[36,66,36.0],[36,67,75.0],[36,68,33.0],[36,69,101.0],[36,70,81.0],[37,0,225.0],[37,1,295.0],[37,2,464.0],[37,3,94.0],[37,4,251.0],[37,5,162.0],[37,6,42.0],[37,7,363.0],[37,8,329.0],[37,9,239.0],[37,10,477.0],[37,11,172.0],[37,12,199.0],[37,13,75.0],[37,14,248.0],[37,15,55.0],[37,16,112.0],[37,17,388.0],[37,18,64.0],[37,19,22.0],[37,20,592.0],[37,21,214.0],[37,22,84.0],[37,23,397.0],[37,24,128.0],[37,25,162.0],[37,26,40.0],[37,27,292.0],[37,28,153.0],[37,29,224.0],[37,30,133.0],[37,31,105.0],[37,32,804.0],[37,33,15.0],[37,34,429.0],[37,35,167.0],[37,36,10.0],[37,37,356.0],[37,38,286.0],[37,39,492.0],[37,40,709.0],[37,41,312.0],[37,42,1011.0],[37,43,583.0],[37,44,479.0],[37,45,986.0],[37,46,1045.0],[37,47,114.0],[37,48,545.0],[37,49,545.0],[37,50,196.0],[37,51,419.0],[37,52,334.0],[37,53,368.0],[37,54,760.0],[37,55,491.0],[37,56,287.0],[37,57,1035.0],[37,58,1178.0],[37,59,932.0],[37,60,66.0],[37,61,14.0],[37,62,231.0],[37,63,112.0],[37,64,308.0],[37,65,330.0],[37,66,2218.0],[37,67,1020.0],[37,68,738.0],[37,69,566.0],[37,70,325.0],[38,0,1.0],[38,1,1.0],[38,3,1.0],[38,4,1.0],[38,5,2.0],[38,6,10.0],[38,8,1.0],[38,9,1.0],[38,11,1.0],[38,12,5.0],[38,14,2.0],[38,15,2.0],[38,16,1.0],[38,17,1.0],[38,18,9.0],[38,19,18.0],[38,20,8.0],[38,21,14.0],[38,22,2.0],[38,23,15.0],[38,24,1.0],[38,25,18.0],[38,27,3.0],[38,28,11.0],[38,29,8.0],[38,31,3.0],[38,33,3.0],[38,34,4.0],[38,35,2.0],[38,36,7.0],[38,37,3.0],[38,38,3.0],[38,39,1.0],[38,41,1.0],[38,42,11.0],[38,43,4.0],[38,45,4.0],[38,47,2.0],[38,50,8.0],[38,51,5.0],[38,53,5.0],[38,54,2.0],[38,57,13.0],[38,58,4.0],[38,59,2.0],[38,61,4.0],[38,63,1.0],[38,64,2.0],[38,66,1.0],[38,67,9.0],[38,68,4.0],[38,69,5.0],[39,0,454.0],[39,1,376.0],[39,2,445.0],[39,3,271.0],[39,4,315.0],[39,5,352.0],[39,6,199.0],[39,7,728.0],[39,8,539.0],[39,9,442.0],[39,10,418.0],[39,11,472.0],[39,12,396.0],[39,13,203.0],[39,14,591.0],[39,15,135.0],[39,16,328.0],[39,17,66.0],[39,18,521.0],[39,19,500.0],[39,20,311.0],[39,21,72.0],[39,22,671.0],[39,23,185.0],[39,24,209.0],[39,25,109.0],[39,26,502.0],[39,27,308.0],[39,28,113.0],[39,29,63.0],[39,30,42.0],[39,31,241.0],[39,32,453.0],[39,33,151.0],[39,34,152.0],[39,35,167.0],[39,36,195.0],[39,37,319.0],[39,38,220.0],[39,39,283.0],[39,40,238.0],[39,41,428.0],[39,42,186.0],[39,43,724.0],[39,44,70.0],[39,45,146.0],[39,46,64.0],[39,47,195.0],[39,48,34.0],[39,49,29.0],[39,50,420.0],[39,51,371.0],[39,52,389.0],[39,53,484.0],[39,54,334.0],[39,55,246.0],[39,56,156.0],[39,57,86.0],[39,58,496.0],[39,59,177.0],[39,60,588.0],[39,61,728.0],[39,62,924.0],[39,63,1013.0],[39,64,822.0],[39,65,1104.0],[39,66,194.0],[39,67,486.0],[39,68,863.0],[39,69,649.0],[39,70,773.0],[40,0,423.0],[40,1,312.0],[40,2,414.0],[40,3,361.0],[40,4,341.0],[40,5,438.0],[40,6,598.0],[40,7,124.0],[40,8,542.0],[40,9,184.0],[40,10,116.0],[40,11,376.0],[40,12,262.0],[40,13,353.0],[40,14,183.0],[40,15,310.0],[40,16,126.0],[40,17,310.0],[40,18,148.0],[40,19,125.0],[40,20,179.0],[40,21,26.0],[40,22,328.0],[40,23,27.0],[40,24,1015.0],[40,25,300.0],[40,26,729.0],[40,27,741.0],[40,28,270.0],[40,29,111.0],[40,30,809.0],[40,31,259.0],[40,32,375.0],[40,33,67.0],[40,34,70.0],[40,35,184.0],[40,36,124.0],[40,37,349.0],[40,38,138.0],[40,39,195.0],[40,40,192.0],[40,41,333.0],[40,42,455.0],[40,43,520.0],[40,44,448.0],[40,45,338.0],[40,46,205.0],[40,47,252.0],[40,48,295.0],[40,49,74.0],[40,50,122.0],[40,51,281.0],[40,52,608.0],[40,53,329.0],[40,54,511.0],[40,55,266.0],[40,56,277.0],[40,57,318.0],[40,58,475.0],[40,59,345.0],[40,60,775.0],[40,61,439.0],[40,62,416.0],[40,63,458.0],[40,64,353.0],[40,65,226.0],[40,66,211.0],[40,67,418.0],[40,68,580.0],[40,69,503.0],[40,70,408.0],[41,0,3.0],[41,2,6.0],[41,4,2.0],[41,7,10.0],[41,8,16.0],[41,11,1.0],[41,12,11.0],[41,13,29.0],[41,14,13.0],[41,15,7.0],[41,16,2.0],[41,17,11.0],[41,18,2.0],[41,20,10.0],[41,22,9.0],[41,23,2.0],[41,25,2.0],[41,26,5.0],[41,27,13.0],[41,29,8.0],[41,30,1.0],[41,31,5.0],[41,33,12.0],[41,35,1.0],[41,36,1.0],[41,37,1.0],[41,40,19.0],[41,41,17.0],[41,42,14.0],[41,44,11.0],[41,45,54.0],[41,46,36.0],[41,47,5.0],[41,48,16.0],[41,49,18.0],[41,51,51.0],[41,52,13.0],[41,56,1.0],[41,59,20.0],[41,61,1.0],[41,62,11.0],[41,63,5.0],[41,68,3.0],[41,69,9.0],[41,70,34.0],[42,0,162.0],[42,1,119.0],[42,2,86.0],[42,3,66.0],[42,4,77.0],[42,5,125.0],[42,6,40.0],[42,7,80.0],[42,8,79.0],[42,9,52.0],[42,10,33.0],[42,11,59.0],[42,12,123.0],[42,13,70.0],[42,14,71.0],[42,15,124.0],[42,16,63.0],[42,17,113.0],[42,18,100.0],[42,19,70.0],[42,20,96.0],[42,21,55.0],[42,22,64.0],[42,23,77.0],[42,24,61.0],[42,25,47.0],[42,26,65.0],[42,27,96.0],[42,28,49.0],[42,29,82.0],[42,30,40.0],[42,31,132.0],[42,32,142.0],[42,33,51.0],[42,34,18.0],[42,35,49.0],[42,36,58.0],[42,37,85.0],[42,38,44.0],[42,39,179.0],[42,40,46.0],[42,41,47.0],[42,42,59.0],[42,43,111.0],[42,44,57.0],[42,45,31.0],[42,46,65.0],[42,47,75.0],[42,48,79.0],[42,49,80.0],[42,50,72.0],[42,51,68.0],[42,52,24.0],[42,53,127.0],[42,54,73.0],[42,55,110.0],[42,56,60.0],[42,57,32.0],[42,58,68.0],[42,59,87.0],[42,60,104.0],[42,61,77.0],[42,62,93.0],[42,63,39.0],[42,64,119.0],[42,65,100.0],[42,66,47.0],[42,67,17.0],[42,68,32.0],[42,69,45.0],[42,70,50.0],[43,0,72.0],[43,1,202.0],[43,2,73.0],[43,3,62.0],[43,4,177.0],[43,5,106.0],[43,6,37.0],[43,7,110.0],[43,8,45.0],[43,9,122.0],[43,10,177.0],[43,11,50.0],[43,12,178.0],[43,13,73.0],[43,14,112.0],[43,15,156.0],[43,16,61.0],[43,17,81.0],[43,18,112.0],[43,19,215.0],[43,20,112.0],[43,21,284.0],[43,22,141.0],[43,23,677.0],[43,24,6.0],[43,25,111.0],[43,26,13.0],[43,27,66.0],[43,28,149.0],[43,29,329.0],[43,30,62.0],[43,31,79.0],[43,32,51.0],[43,33,274.0],[43,34,266.0],[43,35,32.0],[43,36,58.0],[43,37,58.0],[43,38,29.0],[43,39,46.0],[43,40,201.0],[43,41,46.0],[43,42,79.0],[43,43,129.0],[43,44,37.0],[43,45,33.0],[43,46,126.0],[43,47,66.0],[43,48,8.0],[43,49,596.0],[43,50,157.0],[43,51,43.0],[43,52,87.0],[43,53,98.0],[43,54,2.0],[43,55,15.0],[43,56,23.0],[43,57,264.0],[43,58,101.0],[43,59,44.0],[43,60,12.0],[43,61,36.0],[43,62,24.0],[43,63,8.0],[43,64,10.0],[43,65,254.0],[43,66,137.0],[43,67,17.0],[43,68,47.0],[43,69,55.0],[43,70,27.0],[44,0,5.0],[44,1,9.0],[44,2,7.0],[44,3,5.0],[44,4,17.0],[44,5,15.0],[44,6,12.0],[44,7,3.0],[44,8,7.0],[44,9,6.0],[44,10,2.0],[44,11,14.0],[44,12,8.0],[44,13,13.0],[44,14,6.0],[44,15,12.0],[44,18,3.0],[44,19,3.0],[44,20,1.0],[44,21,5.0],[44,22,1.0],[44,24,2.0],[44,25,3.0],[44,26,3.0],[44,27,3.0],[44,28,4.0],[44,30,21.0],[44,31,13.0],[44,32,8.0],[44,33,3.0],[44,34,15.0],[44,35,14.0],[44,36,4.0],[44,37,5.0],[44,38,1.0],[44,39,5.0],[44,41,1.0],[44,42,2.0],[44,43,17.0],[44,44,1.0],[44,45,3.0],[44,61,10.0],[44,62,6.0],[44,63,6.0],[44,64,13.0],[44,65,5.0],[44,66,1.0],[44,67,3.0],[44,68,2.0],[44,69,6.0],[44,70,1.0],[45,0,5.0],[45,1,1.0],[45,2,3.0],[45,3,1.0],[45,4,1.0],[45,5,1.0],[45,6,4.0],[45,7,7.0],[45,8,5.0],[45,9,4.0],[45,10,4.0],[45,11,4.0],[45,12,10.0],[45,13,5.0],[45,14,3.0],[45,15,2.0],[45,16,6.0],[45,17,8.0],[45,18,13.0],[45,20,1.0],[45,21,1.0],[45,22,6.0],[45,24,2.0],[45,25,1.0],[45,26,16.0],[45,27,29.0],[45,29,2.0],[45,31,5.0],[45,32,24.0],[45,33,13.0],[45,34,2.0],[45,35,3.0],[45,36,16.0],[45,38,2.0],[45,39,2.0],[45,40,1.0],[45,41,22.0],[45,42,1.0],[45,43,1.0],[45,44,3.0],[45,45,6.0],[45,48,1.0],[45,50,2.0],[45,52,1.0],[45,53,2.0],[45,56,1.0],[45,58,1.0],[45,60,1.0],[45,62,8.0],[45,63,9.0],[45,64,4.0],[45,66,1.0],[45,67,1.0],[46,0,71.0],[46,1,190.0],[46,2,131.0],[46,3,102.0],[46,4,115.0],[46,5,78.0],[46,6,65.0],[46,7,78.0],[46,8,66.0],[46,9,57.0],[46,10,181.0],[46,11,81.0],[46,12,110.0],[46,13,51.0],[46,14,91.0],[46,15,73.0],[46,16,110.0],[46,17,75.0],[46,18,63.0],[46,19,63.0],[46,20,73.0],[46,21,112.0],[46,22,47.0],[46,23,80.0],[46,24,83.0],[46,25,87.0],[46,26,45.0],[46,27,58.0],[46,28,104.0],[46,29,124.0],[46,30,42.0],[46,31,48.0],[46,32,119.0],[46,33,155.0],[46,34,130.0],[46,35,105.0],[46,36,79.0],[46,37,75.0],[46,38,65.0],[46,39,94.0],[46,40,110.0],[46,41,80.0],[46,42,83.0],[46,43,76.0],[46,44,70.0],[46,45,99.0],[46,46,51.0],[46,47,70.0],[46,48,28.0],[46,49,19.0],[46,50,14.0],[46,51,13.0],[46,52,37.0],[46,53,50.0],[46,54,47.0],[46,55,15.0],[46,56,25.0],[46,57,131.0],[46,58,162.0],[46,59,44.0],[46,60,32.0],[46,61,23.0],[46,62,40.0],[46,63,23.0],[46,64,22.0],[46,65,45.0],[46,66,56.0],[46,67,44.0],[46,68,50.0],[46,69,25.0],[46,70,26.0],[47,0,90.0],[47,1,110.0],[47,2,263.0],[47,3,57.0],[47,4,52.0],[47,5,218.0],[47,6,12.0],[47,7,8.0],[47,8,3.0],[47,9,1.0],[47,10,1.0],[47,11,8.0],[47,12,3.0],[47,13,6.0],[47,14,40.0],[47,15,47.0],[47,16,37.0],[47,17,81.0],[47,18,185.0],[47,19,49.0],[47,20,116.0],[47,21,1.0],[47,22,9.0],[47,23,9.0],[47,24,185.0],[47,25,134.0],[47,26,98.0],[47,27,119.0],[47,28,23.0],[47,29,63.0],[47,30,43.0],[47,31,5.0],[47,32,11.0],[47,33,1.0],[47,34,6.0],[47,35,7.0],[47,37,11.0],[47,38,1.0],[47,39,5.0],[47,40,37.0],[47,41,106.0],[47,42,151.0],[47,43,53.0],[47,44,60.0],[47,45,214.0],[47,46,8.0],[47,47,30.0],[47,48,50.0],[47,49,6.0],[47,50,34.0],[47,51,32.0],[47,52,27.0],[47,53,83.0],[47,54,255.0],[47,55,190.0],[47,56,120.0],[47,57,195.0],[47,58,208.0],[47,59,210.0],[47,60,67.0],[47,61,35.0],[47,62,50.0],[47,63,54.0],[47,64,97.0],[47,65,24.0],[47,66,89.0],[47,67,116.0],[47,68,117.0],[47,69,200.0],[47,70,36.0],[48,0,1.0],[48,1,1.0],[48,4,1.0],[48,5,1.0],[48,8,2.0],[48,10,2.0],[48,11,1.0],[48,13,2.0],[48,15,2.0],[48,16,1.0],[48,17,6.0],[48,18,1.0],[48,19,2.0],[48,20,5.0],[48,22,4.0],[48,23,1.0],[48,26,1.0],[48,28,1.0],[48,34,1.0],[48,39,2.0],[48,41,1.0],[48,50,2.0],[48,52,1.0],[48,53,1.0],[48,59,2.0],[48,61,1.0],[48,62,1.0],[49,0,38.0],[49,1,48.0],[49,2,29.0],[49,3,16.0],[49,4,39.0],[49,5,40.0],[49,6,52.0],[49,7,31.0],[49,8,27.0],[49,9,24.0],[49,10,31.0],[49,11,47.0],[49,12,24.0],[49,13,30.0],[49,14,38.0],[49,15,29.0],[49,16,30.0],[49,17,17.0],[49,18,28.0],[49,19,29.0],[49,20,19.0],[49,21,39.0],[49,22,23.0],[49,23,24.0],[49,24,34.0],[49,25,14.0],[49,26,9.0],[49,27,24.0],[49,28,41.0],[49,29,49.0],[49,30,43.0],[49,31,22.0],[49,32,15.0],[49,33,10.0],[49,34,20.0],[49,35,19.0],[49,36,28.0],[49,37,17.0],[49,38,15.0],[49,39,37.0],[49,40,6.0],[49,41,29.0],[49,42,46.0],[49,43,17.0],[49,44,12.0],[49,45,21.0],[49,46,40.0],[49,47,22.0],[49,48,30.0],[49,49,6.0],[49,50,15.0],[49,51,33.0],[49,52,36.0],[49,53,21.0],[49,54,31.0],[49,55,50.0],[49,56,64.0],[49,57,22.0],[49,58,35.0],[49,59,42.0],[49,60,43.0],[49,61,15.0],[49,62,28.0],[49,63,31.0],[49,64,26.0],[49,65,25.0],[49,66,41.0],[49,67,48.0],[49,68,51.0],[49,69,44.0],[49,70,30.0],[50,18,1.0],[50,19,2.0],[50,20,1.0],[50,24,1.0],[50,25,3.0],[50,26,4.0],[50,27,3.0],[50,28,2.0],[50,29,3.0],[50,30,4.0],[50,31,1.0],[50,32,5.0],[50,35,4.0],[50,36,4.0],[50,37,7.0],[50,38,4.0],[50,39,3.0],[50,41,3.0],[50,42,1.0],[50,44,2.0],[50,46,1.0],[50,47,4.0],[50,48,8.0],[50,50,2.0],[50,51,3.0],[50,52,2.0],[50,55,1.0],[50,61,7.0],[50,62,2.0],[50,68,1.0],[50,69,2.0],[51,0,6.0],[51,2,1.0],[51,3,8.0],[51,4,1.0],[51,6,6.0],[51,11,14.0],[51,18,4.0],[51,19,23.0],[51,21,3.0],[51,30,1.0],[51,31,1.0],[51,36,1.0],[51,40,4.0],[51,42,1.0],[51,45,28.0],[51,51,1.0],[51,53,1.0],[51,55,6.0],[51,56,2.0],[51,63,1.0],[51,65,2.0],[51,67,1.0],[51,68,1.0],[51,70,1.0],[52,0,67.0],[52,1,94.0],[52,2,58.0],[52,3,81.0],[52,4,102.0],[52,5,104.0],[52,6,59.0],[52,7,37.0],[52,8,32.0],[52,9,73.0],[52,10,100.0],[52,11,55.0],[52,12,40.0],[52,13,49.0],[52,14,48.0],[52,15,69.0],[52,16,21.0],[52,17,87.0],[52,18,75.0],[52,19,13.0],[52,20,30.0],[52,21,42.0],[52,22,134.0],[52,23,2.0],[52,24,64.0],[52,25,84.0],[52,26,101.0],[52,27,38.0],[52,28,96.0],[52,29,38.0],[52,30,74.0],[52,31,35.0],[52,32,35.0],[52,34,1.0],[52,35,14.0],[52,36,65.0],[52,37,42.0],[52,38,29.0],[52,39,3.0],[52,40,10.0],[52,41,21.0],[52,42,23.0],[52,43,48.0],[52,44,24.0],[52,45,1.0],[52,46,4.0],[52,47,40.0],[52,48,16.0],[52,49,2.0],[52,50,3.0],[52,51,14.0],[52,52,25.0],[52,53,1.0],[52,54,2.0],[52,55,2.0],[52,58,1.0],[52,60,41.0],[52,61,8.0],[52,62,17.0],[52,63,23.0],[52,64,9.0],[52,66,9.0],[52,67,12.0],[52,68,24.0],[52,69,1.0],[52,70,83.0],[53,3,3.0],[53,4,1.0],[53,5,1.0],[53,9,1.0],[53,11,1.0],[53,15,1.0],[53,17,1.0],[53,19,2.0],[53,20,2.0],[53,21,1.0],[53,27,3.0],[53,28,1.0],[53,29,2.0],[53,30,1.0],[53,32,2.0],[53,34,1.0],[53,37,2.0],[53,39,1.0],[53,41,3.0],[53,46,1.0],[53,50,1.0],[53,52,2.0],[53,53,1.0],[53,54,2.0],[53,57,2.0],[53,58,4.0],[53,60,2.0],[53,63,2.0],[53,65,1.0],[54,7,1.0],[54,8,1.0],[54,9,13.0],[54,10,30.0],[54,11,5.0],[54,12,10.0],[54,14,1.0],[54,15,3.0],[54,16,3.0],[54,17,6.0],[54,18,15.0],[54,20,3.0],[54,21,1.0],[54,22,8.0],[54,23,2.0],[54,30,1.0],[54,32,6.0],[54,33,1.0],[54,34,1.0],[54,35,7.0],[54,36,3.0],[54,38,2.0],[54,39,1.0],[54,40,11.0],[54,42,6.0],[54,43,2.0],[54,44,6.0],[54,45,2.0],[54,46,2.0],[54,47,2.0],[54,50,1.0],[54,51,2.0],[54,53,1.0],[54,54,3.0],[54,55,1.0],[54,56,1.0],[54,57,2.0],[54,59,2.0],[54,62,7.0],[54,63,4.0],[54,64,2.0],[54,65,11.0],[54,66,1.0],[54,68,3.0],[54,70,4.0],[55,0,3.0],[55,1,5.0],[55,2,258.0],[55,3,2.0],[55,4,12.0],[55,6,38.0],[55,7,4.0],[55,8,3.0],[55,9,1.0],[55,10,3.0],[55,11,320.0],[55,12,8.0],[55,13,7.0],[55,14,10.0],[55,15,10.0],[55,16,8.0],[55,17,2.0],[55,18,115.0],[55,19,3.0],[55,20,7.0],[55,21,10.0],[55,22,15.0],[55,23,6.0],[55,25,18.0],[55,26,2.0],[55,27,2.0],[55,28,1.0],[55,29,56.0],[55,30,2.0],[55,31,10.0],[55,32,4.0],[55,33,4.0],[55,34,2.0],[55,36,2.0],[55,37,19.0],[55,38,3.0],[55,39,8.0],[55,40,4.0],[55,41,3.0],[55,42,9.0],[55,44,8.0],[55,45,17.0],[55,46,160.0],[55,48,1.0],[55,50,1.0],[55,51,2.0],[55,52,4.0],[55,53,176.0],[55,55,18.0],[55,56,9.0],[55,59,4.0],[55,60,8.0],[55,61,1.0],[55,62,4.0],[55,63,4.0],[55,64,12.0],[55,65,1.0],[55,66,4.0],[55,68,3.0],[55,69,2.0],[55,70,13.0],[56,0,151.0],[56,1,126.0],[56,2,78.0],[56,3,31.0],[56,4,119.0],[56,5,105.0],[56,6,30.0],[56,7,175.0],[56,8,313.0],[56,9,139.0],[56,10,173.0],[56,11,121.0],[56,12,115.0],[56,13,87.0],[56,14,119.0],[56,15,51.0],[56,16,134.0],[56,17,96.0],[56,18,95.0],[56,19,64.0],[56,20,121.0],[56,21,48.0],[56,22,56.0],[56,23,117.0],[56,24,33.0],[56,25,159.0],[56,26,47.0],[56,27,215.0],[56,28,67.0],[56,29,370.0],[56,30,24.0],[56,31,148.0],[56,32,341.0],[56,33,470.0],[56,34,115.0],[56,35,259.0],[56,36,1.0],[56,37,160.0],[56,38,106.0],[56,39,155.0],[56,40,77.0],[56,41,186.0],[56,42,119.0],[56,43,147.0],[56,44,28.0],[56,45,56.0],[56,46,34.0],[56,47,36.0],[56,48,111.0],[56,49,65.0],[56,50,277.0],[56,51,164.0],[56,52,84.0],[56,53,151.0],[56,54,74.0],[56,55,134.0],[56,56,83.0],[56,57,172.0],[56,58,210.0],[56,59,152.0],[56,60,130.0],[56,61,43.0],[56,62,65.0],[56,63,70.0],[56,64,93.0],[56,65,226.0],[56,66,160.0],[56,67,97.0],[56,68,49.0],[56,69,44.0],[56,70,132.0],[57,0,384.0],[57,1,57.0],[57,2,423.0],[57,3,280.0],[57,4,292.0],[57,5,478.0],[57,6,158.0],[57,7,751.0],[57,8,195.0],[57,9,332.0],[57,10,237.0],[57,11,284.0],[57,12,482.0],[57,13,311.0],[57,14,398.0],[57,15,392.0],[57,16,966.0],[57,17,252.0],[57,18,209.0],[57,19,477.0],[57,20,734.0],[57,21,76.0],[57,22,153.0],[57,23,210.0],[57,24,81.0],[57,25,579.0],[57,26,154.0],[57,27,488.0],[57,28,258.0],[57,29,603.0],[57,30,97.0],[57,31,310.0],[57,32,234.0],[57,33,1581.0],[57,34,537.0],[57,35,757.0],[57,36,323.0],[57,37,227.0],[57,38,389.0],[57,39,541.0],[57,40,660.0],[57,41,705.0],[57,42,396.0],[57,43,249.0],[57,44,309.0],[57,45,295.0],[57,46,646.0],[57,47,347.0],[57,48,445.0],[57,49,824.0],[57,50,196.0],[57,51,691.0],[57,52,28.0],[57,53,323.0],[57,54,192.0],[57,55,982.0],[57,56,135.0],[57,57,170.0],[57,58,111.0],[57,59,517.0],[57,60,27.0],[57,61,892.0],[57,62,284.0],[57,63,122.0],[57,64,193.0],[57,65,271.0],[57,66,436.0],[57,67,81.0],[57,68,247.0],[57,69,79.0],[57,70,150.0],[58,0,3.0],[58,1,4.0],[58,2,3.0],[58,3,9.0],[58,4,1.0],[58,5,2.0],[58,6,3.0],[58,8,4.0],[58,9,6.0],[58,11,14.0],[58,12,5.0],[58,13,4.0],[58,14,6.0],[58,15,2.0],[58,16,6.0],[58,17,1.0],[58,18,1.0],[58,19,4.0],[58,20,4.0],[58,21,4.0],[58,22,3.0],[58,23,3.0],[58,24,3.0],[58,25,6.0],[58,26,3.0],[58,27,6.0],[58,28,1.0],[58,29,3.0],[58,30,8.0],[58,31,9.0],[58,32,19.0],[58,33,9.0],[58,34,14.0],[58,35,6.0],[58,36,14.0],[58,37,14.0],[58,38,11.0],[58,39,12.0],[58,40,12.0],[58,41,13.0],[58,42,6.0],[58,43,4.0],[58,44,7.0],[58,45,12.0],[58,46,25.0],[58,47,13.0],[58,48,8.0],[58,49,21.0],[58,50,13.0],[58,51,12.0],[58,52,8.0],[58,53,6.0],[58,54,2.0],[58,55,12.0],[58,56,1.0],[58,57,34.0],[58,58,21.0],[58,59,4.0],[58,60,10.0],[58,61,10.0],[58,62,4.0],[58,63,4.0],[58,64,11.0],[58,65,3.0],[58,66,7.0],[58,67,7.0],[58,68,9.0],[58,69,3.0],[58,70,2.0],[59,0,1.0],[59,1,5.0],[59,2,2.0],[59,3,8.0],[59,4,4.0],[59,5,7.0],[59,6,2.0],[59,10,2.0],[59,14,1.0],[59,15,1.0],[59,17,4.0],[59,18,2.0],[59,19,10.0],[59,21,9.0],[59,23,8.0],[59,24,5.0],[59,26,8.0],[59,27,1.0],[59,29,3.0],[59,30,1.0],[59,31,4.0],[59,32,3.0],[59,34,1.0],[59,35,2.0],[59,36,2.0],[59,37,1.0],[59,38,2.0],[59,39,1.0],[59,41,3.0],[59,43,1.0],[59,45,1.0],[59,46,1.0],[59,47,3.0],[59,48,4.0],[59,49,1.0],[59,50,3.0],[59,51,3.0],[59,53,1.0],[59,56,3.0],[59,57,3.0],[59,59,4.0],[59,61,8.0],[59,62,7.0],[59,63,8.0],[59,64,8.0],[59,65,24.0],[59,66,1.0],[59,67,3.0],[59,68,3.0],[59,69,2.0],[59,70,4.0],[60,0,277.0],[60,1,146.0],[60,2,49.0],[60,3,147.0],[60,4,218.0],[60,5,202.0],[60,6,155.0],[60,7,124.0],[60,8,115.0],[60,9,148.0],[60,10,109.0],[60,11,117.0],[60,12,100.0],[60,13,63.0],[60,14,148.0],[60,15,94.0],[60,16,71.0],[60,17,128.0],[60,18,159.0],[60,19,207.0],[60,20,168.0],[60,21,219.0],[60,22,225.0],[60,23,1062.0],[60,24,348.0],[60,25,205.0],[60,26,119.0],[60,27,104.0],[60,28,234.0],[60,29,104.0],[60,30,98.0],[60,31,70.0],[60,32,138.0],[60,33,39.0],[60,34,395.0],[60,35,56.0],[60,36,100.0],[60,37,408.0],[60,38,104.0],[60,39,234.0],[60,40,26.0],[60,41,89.0],[60,42,419.0],[60,43,164.0],[60,44,122.0],[60,45,194.0],[60,46,505.0],[60,47,430.0],[60,48,283.0],[60,49,373.0],[60,50,110.0],[60,51,332.0],[60,52,233.0],[60,53,194.0],[60,54,311.0],[60,55,263.0],[60,56,619.0],[60,57,77.0],[60,58,69.0],[60,59,325.0],[60,60,474.0],[60,61,121.0],[60,62,179.0],[60,63,281.0],[60,64,81.0],[60,65,117.0],[60,66,196.0],[60,67,411.0],[60,68,635.0],[60,69,67.0],[60,70,454.0],[61,0,46.0],[61,1,2.0],[61,2,6.0],[61,3,20.0],[61,4,12.0],[61,5,12.0],[61,6,59.0],[61,7,4.0],[61,8,5.0],[61,9,3.0],[61,10,1.0],[61,11,6.0],[61,12,8.0],[61,13,102.0],[61,14,53.0],[61,15,91.0],[61,16,236.0],[61,17,80.0],[61,18,16.0],[61,19,15.0],[61,20,1.0],[61,21,3.0],[61,22,1.0],[61,23,119.0],[61,24,2.0],[61,25,177.0],[61,26,13.0],[61,27,97.0],[61,28,125.0],[61,29,98.0],[61,30,45.0],[61,31,107.0],[61,32,47.0],[61,33,246.0],[61,34,19.0],[61,35,90.0],[61,36,148.0],[61,37,3.0],[61,38,78.0],[61,39,149.0],[61,40,232.0],[61,41,149.0],[61,42,1.0],[61,44,20.0],[61,45,2.0],[61,46,53.0],[61,47,247.0],[61,48,60.0],[61,49,17.0],[61,50,152.0],[61,51,236.0],[61,52,73.0],[61,53,8.0],[61,54,52.0],[61,55,169.0],[61,56,13.0],[61,57,1.0],[61,58,1.0],[61,59,46.0],[61,60,10.0],[61,61,1.0],[61,62,14.0],[61,63,22.0],[61,64,93.0],[61,65,26.0],[61,69,9.0],[61,70,60.0],[62,0,1.0],[62,1,1.0],[62,2,1.0],[62,4,1.0],[62,12,2.0],[62,15,2.0],[62,16,1.0],[62,17,1.0],[62,18,1.0],[62,20,1.0],[62,21,1.0],[62,23,2.0],[62,28,3.0],[62,29,2.0],[62,35,1.0],[62,36,1.0],[62,39,1.0],[62,55,3.0],[62,57,2.0],[62,58,1.0],[62,59,1.0],[62,62,1.0],[62,66,1.0],[62,67,1.0],[62,68,1.0],[63,0,208.0],[63,1,101.0],[63,2,58.0],[63,3,1152.0],[63,4,118.0],[63,5,386.0],[63,6,26.0],[63,7,1317.0],[63,8,1408.0],[63,9,1748.0],[63,10,81.0],[63,11,1396.0],[63,12,243.0],[63,13,3094.0],[63,14,227.0],[63,15,72.0],[63,16,554.0],[63,17,31.0],[63,18,134.0],[63,19,53.0],[63,20,183.0],[63,21,49.0],[63,22,74.0],[63,23,32.0],[63,24,609.0],[63,25,64.0],[63,26,613.0],[63,27,1625.0],[63,28,358.0],[63,29,123.0],[63,30,44.0],[63,31,463.0],[63,32,1589.0],[63,33,1692.0],[63,34,1848.0],[63,35,875.0],[63,36,117.0],[63,37,181.0],[63,38,1258.0],[63,39,771.0],[63,40,2196.0],[63,41,1240.0],[63,42,160.0],[63,43,127.0],[63,44,1474.0],[63,45,496.0],[63,46,514.0],[63,47,148.0],[63,48,209.0],[63,49,733.0],[63,50,1645.0],[63,51,540.0],[63,52,100.0],[63,53,336.0],[63,54,43.0],[63,55,372.0],[63,56,29.0],[63,57,1055.0],[63,58,174.0],[63,59,304.0],[63,60,65.0],[63,61,56.0],[63,62,130.0],[63,63,83.0],[63,64,173.0],[63,65,240.0],[63,66,134.0],[63,67,76.0],[63,68,91.0],[63,69,130.0],[63,70,67.0],[64,0,1.0],[64,1,3.0],[64,2,73.0],[64,3,3.0],[64,6,3.0],[64,7,42.0],[64,8,35.0],[64,9,31.0],[64,10,61.0],[64,11,29.0],[64,12,53.0],[64,13,15.0],[64,14,58.0],[64,15,61.0],[64,16,33.0],[64,17,46.0],[64,18,36.0],[64,19,24.0],[64,20,54.0],[64,21,37.0],[64,22,75.0],[64,23,42.0],[64,24,1.0],[64,25,5.0],[64,26,41.0],[64,27,5.0],[64,28,2.0],[64,29,6.0],[64,30,5.0],[64,31,23.0],[64,32,100.0],[64,33,122.0],[64,34,79.0],[64,35,96.0],[64,36,3.0],[64,37,4.0],[64,38,7.0],[64,39,33.0],[64,40,42.0],[64,41,19.0],[64,42,43.0],[64,43,77.0],[64,44,40.0],[64,45,16.0],[64,46,67.0],[64,47,18.0],[64,48,42.0],[64,49,422.0],[64,50,124.0],[64,51,156.0],[64,52,74.0],[64,53,47.0],[64,54,31.0],[64,55,90.0],[64,56,38.0],[64,57,16.0],[64,58,86.0],[64,59,88.0],[64,60,25.0],[64,61,67.0],[64,62,23.0],[64,63,85.0],[64,64,63.0],[64,65,261.0],[64,66,128.0],[64,67,77.0],[64,68,29.0],[64,69,22.0],[64,70,102.0],[65,0,74.0],[65,1,53.0],[65,2,105.0],[65,3,56.0],[65,4,44.0],[65,5,19.0],[65,6,1.0],[65,7,26.0],[65,8,67.0],[65,9,38.0],[65,10,66.0],[65,11,63.0],[65,12,42.0],[65,13,37.0],[65,14,8.0],[65,15,85.0],[65,16,37.0],[65,17,187.0],[65,18,41.0],[65,19,42.0],[65,20,14.0],[65,21,82.0],[65,22,57.0],[65,23,15.0],[65,24,78.0],[65,25,62.0],[65,26,75.0],[65,27,24.0],[65,28,49.0],[65,29,25.0],[65,30,11.0],[65,31,34.0],[65,32,60.0],[65,33,19.0],[65,34,29.0],[65,35,25.0],[65,36,42.0],[65,37,68.0],[65,38,18.0],[65,39,10.0],[65,40,3.0],[65,41,29.0],[65,42,18.0],[65,43,38.0],[65,44,4.0],[65,45,3.0],[65,46,23.0],[65,47,80.0],[65,48,29.0],[65,49,33.0],[65,50,16.0],[65,51,34.0],[65,52,15.0],[65,53,129.0],[65,54,305.0],[65,55,77.0],[65,56,469.0],[65,57,138.0],[65,58,54.0],[65,59,99.0],[65,60,75.0],[65,61,21.0],[65,62,24.0],[65,63,31.0],[65,64,13.0],[65,65,13.0],[65,66,57.0],[65,67,111.0],[65,68,123.0],[65,69,87.0],[65,70,74.0],[66,0,649.0],[66,1,30.0],[66,2,282.0],[66,3,34.0],[66,4,4.0],[66,5,8.0],[66,6,6.0],[66,7,227.0],[66,8,10.0],[66,9,6.0],[66,10,5.0],[66,11,4.0],[66,12,8.0],[66,13,514.0],[66,14,8.0],[66,15,218.0],[66,16,488.0],[66,17,21.0],[66,18,17.0],[66,19,76.0],[66,20,17.0],[66,21,15.0],[66,22,18.0],[66,23,169.0],[66,24,32.0],[66,25,19.0],[66,26,295.0],[66,27,69.0],[66,28,20.0],[66,29,104.0],[66,30,200.0],[66,31,512.0],[66,32,5.0],[66,33,93.0],[66,34,10.0],[66,35,18.0],[66,36,11.0],[66,37,6.0],[66,38,4.0],[66,39,36.0],[66,40,261.0],[66,41,48.0],[66,42,90.0],[66,43,33.0],[66,44,324.0],[66,45,49.0],[66,46,5.0],[66,47,8.0],[66,48,227.0],[66,49,4.0],[66,50,3.0],[66,51,64.0],[66,52,262.0],[66,53,3.0],[66,54,9.0],[66,55,12.0],[66,56,8.0],[66,57,3.0],[66,58,3.0],[66,59,24.0],[66,60,8.0],[66,61,1.0],[66,62,4.0],[66,63,4.0],[66,64,4.0],[66,65,14.0],[66,66,139.0],[66,67,3.0],[66,68,32.0],[66,69,46.0],[66,70,7.0],[67,0,15.0],[67,1,13.0],[67,2,18.0],[67,3,13.0],[67,4,17.0],[67,5,31.0],[67,6,10.0],[67,7,7.0],[67,8,21.0],[67,9,10.0],[67,10,14.0],[67,11,11.0],[67,12,7.0],[67,13,9.0],[67,14,11.0],[67,15,18.0],[67,16,6.0],[67,17,11.0],[67,18,24.0],[67,19,11.0],[67,20,13.0],[67,21,7.0],[67,22,16.0],[67,23,6.0],[67,24,19.0],[67,25,6.0],[67,26,8.0],[67,27,3.0],[67,28,24.0],[67,29,5.0],[67,30,23.0],[67,31,18.0],[67,32,14.0],[67,34,2.0],[67,35,6.0],[67,36,15.0],[67,37,13.0],[67,38,4.0],[67,39,5.0],[67,40,10.0],[67,41,7.0],[67,42,17.0],[67,43,14.0],[67,44,8.0],[67,45,9.0],[67,46,5.0],[67,47,8.0],[67,48,4.0],[67,50,7.0],[67,51,7.0],[67,52,13.0],[67,53,3.0],[67,54,7.0],[67,55,1.0],[67,56,9.0],[67,58,1.0],[67,59,1.0],[67,60,5.0],[67,61,7.0],[67,62,11.0],[67,63,9.0],[67,64,8.0],[67,65,20.0],[67,66,3.0],[67,67,21.0],[67,68,37.0],[67,70,14.0],[68,0,31.0],[68,1,54.0],[68,2,22.0],[68,3,47.0],[68,4,33.0],[68,5,43.0],[68,6,48.0],[68,7,7.0],[68,8,35.0],[68,9,16.0],[68,10,16.0],[68,11,20.0],[68,12,11.0],[68,13,30.0],[68,14,27.0],[68,15,58.0],[68,16,21.0],[68,17,28.0],[68,18,78.0],[68,19,26.0],[68,20,59.0],[68,21,35.0],[68,22,35.0],[68,23,12.0],[68,24,24.0],[68,25,77.0],[68,26,36.0],[68,27,8.0],[68,28,36.0],[68,29,32.0],[68,30,41.0],[68,31,22.0],[68,32,5.0],[68,33,2.0],[68,34,3.0],[68,35,5.0],[68,36,24.0],[68,37,27.0],[68,38,22.0],[68,39,1.0],[68,40,16.0],[68,41,10.0],[68,42,55.0],[68,43,60.0],[68,44,19.0],[68,45,22.0],[68,46,3.0],[68,47,10.0],[68,48,1.0],[68,49,1.0],[68,50,8.0],[68,51,13.0],[68,52,39.0],[68,53,32.0],[68,54,9.0],[68,55,1.0],[68,57,4.0],[68,58,2.0],[68,59,3.0],[68,60,15.0],[68,61,12.0],[68,62,24.0],[68,63,18.0],[68,64,26.0],[68,65,3.0],[68,66,12.0],[68,67,30.0],[68,68,38.0],[68,69,11.0],[68,70,13.0],[69,0,139.0],[69,1,123.0],[69,2,225.0],[69,3,104.0],[69,4,404.0],[69,5,59.0],[69,6,42.0],[69,7,133.0],[69,8,203.0],[69,9,158.0],[69,10,241.0],[69,11,268.0],[69,12,325.0],[69,13,102.0],[69,14,162.0],[69,15,167.0],[69,16,231.0],[69,17,264.0],[69,18,136.0],[69,19,141.0],[69,20,82.0],[69,21,447.0],[69,22,172.0],[69,23,160.0],[69,24,159.0],[69,25,110.0],[69,26,158.0],[69,27,229.0],[69,28,250.0],[69,29,126.0],[69,30,143.0],[69,31,175.0],[69,32,246.0],[69,33,330.0],[69,34,199.0],[69,35,213.0],[69,36,158.0],[69,37,194.0],[69,38,140.0],[69,39,282.0],[69,40,159.0],[69,41,125.0],[69,42,78.0],[69,43,122.0],[69,44,136.0],[69,45,126.0],[69,46,265.0],[69,47,182.0],[69,48,250.0],[69,49,933.0],[69,50,273.0],[69,51,136.0],[69,52,194.0],[69,53,94.0],[69,54,147.0],[69,55,428.0],[69,56,225.0],[69,57,195.0],[69,58,401.0],[69,59,116.0],[69,60,123.0],[69,61,261.0],[69,62,134.0],[69,63,207.0],[69,64,230.0],[69,65,190.0],[69,66,226.0],[69,67,315.0],[69,68,163.0],[69,69,189.0],[69,70,130.0],[70,0,144.0],[70,1,121.0],[70,2,106.0],[70,3,121.0],[70,4,120.0],[70,5,176.0],[70,6,266.0],[70,7,83.0],[70,8,40.0],[70,9,62.0],[70,10,113.0],[70,11,126.0],[70,12,101.0],[70,13,63.0],[70,14,133.0],[70,15,147.0],[70,16,87.0],[70,17,108.0],[70,18,209.0],[70,19,341.0],[70,20,260.0],[70,21,175.0],[70,22,189.0],[70,23,445.0],[70,24,236.0],[70,25,87.0],[70,26,187.0],[70,27,100.0],[70,28,75.0],[70,29,63.0],[70,30,309.0],[70,31,47.0],[70,32,37.0],[70,33,25.0],[70,34,51.0],[70,35,32.0],[70,36,123.0],[70,37,165.0],[70,38,123.0],[70,39,316.0],[70,40,90.0],[70,41,162.0],[70,42,652.0],[70,43,232.0],[70,44,422.0],[70,45,536.0],[70,46,359.0],[70,47,719.0],[70,48,163.0],[70,49,215.0],[70,50,171.0],[70,51,350.0],[70,52,314.0],[70,53,303.0],[70,54,603.0],[70,55,4.0],[70,56,691.0],[70,57,463.0],[70,58,601.0],[70,59,679.0],[70,60,217.0],[70,61,531.0],[70,62,416.0],[70,63,350.0],[70,64,393.0],[70,65,302.0],[70,66,330.0],[70,67,428.0],[70,68,365.0],[70,69,128.0],[70,70,263.0],[71,0,1.0],[71,1,4.0],[71,3,3.0],[71,4,3.0],[71,6,6.0],[71,7,1.0],[71,8,4.0],[71,10,1.0],[71,11,2.0],[71,12,2.0],[71,13,1.0],[71,14,6.0],[71,15,5.0],[71,17,3.0],[71,18,8.0],[71,21,5.0],[71,22,1.0],[71,24,1.0],[71,25,2.0],[71,27,1.0],[71,28,5.0],[71,29,2.0],[71,30,2.0],[71,32,1.0],[71,33,1.0],[71,36,7.0],[71,37,1.0],[71,41,1.0],[71,43,2.0],[71,50,1.0],[71,52,4.0],[71,60,1.0],[71,61,4.0],[71,62,1.0],[71,63,5.0],[71,64,1.0],[71,67,1.0],[71,69,9.0],[71,70,2.0],[72,0,32.0],[72,1,45.0],[72,2,15.0],[72,3,37.0],[72,4,33.0],[72,5,51.0],[72,6,30.0],[72,7,12.0],[72,8,27.0],[72,9,16.0],[72,10,17.0],[72,11,20.0],[72,12,14.0],[72,13,28.0],[72,14,23.0],[72,15,58.0],[72,16,13.0],[72,17,28.0],[72,18,93.0],[72,19,27.0],[72,20,46.0],[72,21,26.0],[72,22,49.0],[72,23,9.0],[72,24,31.0],[72,25,74.0],[72,26,37.0],[72,27,12.0],[72,28,41.0],[72,29,28.0],[72,30,27.0],[72,31,10.0],[72,32,9.0],[72,33,1.0],[72,35,5.0],[72,36,15.0],[72,37,29.0],[72,38,14.0],[72,40,16.0],[72,41,7.0],[72,42,36.0],[72,43,61.0],[72,44,33.0],[72,45,9.0],[72,46,2.0],[72,47,8.0],[72,48,1.0],[72,50,9.0],[72,51,9.0],[72,52,28.0],[72,53,32.0],[72,54,4.0],[72,57,2.0],[72,58,2.0],[72,59,2.0],[72,61,12.0],[72,62,18.0],[72,63,11.0],[72,64,15.0],[72,65,2.0],[72,66,15.0],[72,67,21.0],[72,68,33.0],[72,69,1.0],[72,70,16.0],[73,0,11.0],[73,1,10.0],[73,2,19.0],[73,3,83.0],[73,4,12.0],[73,5,7.0],[73,6,13.0],[73,7,11.0],[73,8,21.0],[73,9,43.0],[73,10,12.0],[73,11,70.0],[73,12,22.0],[73,13,13.0],[73,14,36.0],[73,15,9.0],[73,16,21.0],[73,17,2.0],[73,18,13.0],[73,19,20.0],[73,20,17.0],[73,21,4.0],[73,22,59.0],[73,23,3.0],[73,24,19.0],[73,25,19.0],[73,26,11.0],[73,27,46.0],[73,28,6.0],[73,29,8.0],[73,30,7.0],[73,31,47.0],[73,32,31.0],[73,33,45.0],[73,34,37.0],[73,35,38.0],[73,36,1.0],[73,37,16.0],[73,38,8.0],[73,39,22.0],[73,40,18.0],[73,41,140.0],[73,43,5.0],[73,44,1.0],[73,45,38.0],[73,46,14.0],[73,47,13.0],[73,48,8.0],[73,49,60.0],[73,50,28.0],[73,51,44.0],[73,52,38.0],[73,53,118.0],[73,54,3.0],[73,55,46.0],[73,56,7.0],[73,57,17.0],[73,58,2.0],[73,59,10.0],[73,60,45.0],[73,61,13.0],[73,62,50.0],[73,63,34.0],[73,64,66.0],[73,65,9.0],[73,66,127.0],[73,67,13.0],[73,68,3.0],[73,69,7.0],[73,70,8.0],[74,0,278.0],[74,1,262.0],[74,2,883.0],[74,3,200.0],[74,4,184.0],[74,5,409.0],[74,6,77.0],[74,7,122.0],[74,8,48.0],[74,9,114.0],[74,10,137.0],[74,11,126.0],[74,12,108.0],[74,13,15.0],[74,14,53.0],[74,15,58.0],[74,16,59.0],[74,17,46.0],[74,18,164.0],[74,19,408.0],[74,20,463.0],[74,21,19.0],[74,22,225.0],[74,23,678.0],[74,24,40.0],[74,25,31.0],[74,26,26.0],[74,27,32.0],[74,28,45.0],[74,29,59.0],[74,30,30.0],[74,31,139.0],[74,32,222.0],[74,33,10.0],[74,34,5.0],[74,35,43.0],[74,36,101.0],[74,37,43.0],[74,38,33.0],[74,39,4.0],[74,40,310.0],[74,41,50.0],[74,42,607.0],[74,43,148.0],[74,44,43.0],[74,45,260.0],[74,46,57.0],[74,47,258.0],[74,48,39.0],[74,49,39.0],[74,50,73.0],[74,51,204.0],[74,52,300.0],[74,53,772.0],[74,54,1219.0],[74,55,3.0],[74,56,2208.0],[74,57,174.0],[74,58,911.0],[74,59,659.0],[74,60,29.0],[74,61,17.0],[74,62,39.0],[74,63,95.0],[74,64,38.0],[74,65,4.0],[74,66,179.0],[74,67,798.0],[74,68,1090.0],[74,69,62.0],[74,70,315.0],[75,0,16.0],[75,1,8.0],[75,2,5.0],[75,3,5.0],[75,4,5.0],[75,5,23.0],[75,6,56.0],[75,7,3.0],[75,8,19.0],[75,9,7.0],[75,10,12.0],[75,11,30.0],[75,12,15.0],[75,13,12.0],[75,14,17.0],[75,15,50.0],[75,16,8.0],[75,17,31.0],[75,18,57.0],[75,19,30.0],[75,20,8.0],[75,21,45.0],[75,22,40.0],[75,23,10.0],[75,24,81.0],[75,25,15.0],[75,26,48.0],[75,27,10.0],[75,28,26.0],[75,29,3.0],[75,30,21.0],[75,31,19.0],[75,32,13.0],[75,33,1.0],[75,34,10.0],[75,35,4.0],[75,36,100.0],[75,37,41.0],[75,38,34.0],[75,39,14.0],[75,41,8.0],[75,42,37.0],[75,43,88.0],[75,44,18.0],[75,45,17.0],[75,46,8.0],[75,47,18.0],[75,49,1.0],[75,50,1.0],[75,52,11.0],[75,53,8.0],[75,54,26.0],[75,55,1.0],[75,57,17.0],[75,58,6.0],[75,59,21.0],[75,60,29.0],[75,61,120.0],[75,62,37.0],[75,63,22.0],[75,64,15.0],[75,65,5.0],[75,66,6.0],[75,67,31.0],[75,68,28.0],[75,69,28.0],[75,70,31.0],[76,0,95.0],[76,2,55.0],[76,3,1.0],[76,4,3.0],[76,5,1.0],[76,6,2.0],[76,7,566.0],[76,8,157.0],[76,9,97.0],[76,10,81.0],[76,11,230.0],[76,12,268.0],[76,13,195.0],[76,14,156.0],[76,15,154.0],[76,16,639.0],[76,17,194.0],[76,18,103.0],[76,19,107.0],[76,20,249.0],[76,21,31.0],[76,22,24.0],[76,23,156.0],[76,24,39.0],[76,25,14.0],[76,26,55.0],[76,27,94.0],[76,28,19.0],[76,29,9.0],[76,30,4.0],[76,31,145.0],[76,32,144.0],[76,33,388.0],[76,34,200.0],[76,35,184.0],[76,36,158.0],[76,37,249.0],[76,38,257.0],[76,39,339.0],[76,40,429.0],[76,41,186.0],[76,42,82.0],[76,43,277.0],[76,44,87.0],[76,45,190.0],[76,46,10.0],[76,47,18.0],[76,48,19.0],[76,49,13.0],[76,50,20.0],[76,51,123.0],[76,52,14.0],[76,53,326.0],[76,54,16.0],[76,55,17.0],[76,56,90.0],[76,57,6.0],[76,58,13.0],[76,59,79.0],[76,60,251.0],[76,61,265.0],[76,62,61.0],[76,63,31.0],[76,64,80.0],[76,65,67.0],[76,66,204.0],[76,67,23.0],[76,68,102.0],[76,69,77.0],[76,70,28.0],[77,0,144.0],[77,1,114.0],[77,2,204.0],[77,3,58.0],[77,4,176.0],[77,5,163.0],[77,6,151.0],[77,7,93.0],[77,8,42.0],[77,9,56.0],[77,10,76.0],[77,11,111.0],[77,12,58.0],[77,13,86.0],[77,14,79.0],[77,15,95.0],[77,16,107.0],[77,17,116.0],[77,18,62.0],[77,19,74.0],[77,20,113.0],[77,21,83.0],[77,22,95.0],[77,23,137.0],[77,24,223.0],[77,25,59.0],[77,26,142.0],[77,27,151.0],[77,28,107.0],[77,29,151.0],[77,30,176.0],[77,31,54.0],[77,32,59.0],[77,33,13.0],[77,34,61.0],[77,35,36.0],[77,36,101.0],[77,37,84.0],[77,38,75.0],[77,39,123.0],[77,40,71.0],[77,41,72.0],[77,42,153.0],[77,43,73.0],[77,44,64.0],[77,45,42.0],[77,46,174.0],[77,47,188.0],[77,48,126.0],[77,49,141.0],[77,50,83.0],[77,51,158.0],[77,52,103.0],[77,53,91.0],[77,54,123.0],[77,55,225.0],[77,56,145.0],[77,57,142.0],[77,58,162.0],[77,59,157.0],[77,60,107.0],[77,61,98.0],[77,62,52.0],[77,63,47.0],[77,64,65.0],[77,65,109.0],[77,66,163.0],[77,67,81.0],[77,68,126.0],[77,69,53.0],[77,70,66.0],[78,0,99.0],[78,1,45.0],[78,2,48.0],[78,3,143.0],[78,4,178.0],[78,5,163.0],[78,6,26.0],[78,7,100.0],[78,8,73.0],[78,9,76.0],[78,10,98.0],[78,11,90.0],[78,12,64.0],[78,13,114.0],[78,14,65.0],[78,15,89.0],[78,16,135.0],[78,17,245.0],[78,18,117.0],[78,19,89.0],[78,20,35.0],[78,21,110.0],[78,22,60.0],[78,23,212.0],[78,24,289.0],[78,25,76.0],[78,26,195.0],[78,27,185.0],[78,28,46.0],[78,29,46.0],[78,30,121.0],[78,31,72.0],[78,32,56.0],[78,33,90.0],[78,34,53.0],[78,35,34.0],[78,36,225.0],[78,37,74.0],[78,38,62.0],[78,39,69.0],[78,40,97.0],[78,41,99.0],[78,42,180.0],[78,43,116.0],[78,44,70.0],[78,45,51.0],[78,46,210.0],[78,47,164.0],[78,48,26.0],[78,49,344.0],[78,50,107.0],[78,51,101.0],[78,52,81.0],[78,53,110.0],[78,54,242.0],[78,55,262.0],[78,56,170.0],[78,57,217.0],[78,58,239.0],[78,59,209.0],[78,60,69.0],[78,61,407.0],[78,62,185.0],[78,63,254.0],[78,64,174.0],[78,65,309.0],[78,66,61.0],[78,67,18.0],[78,68,83.0],[78,69,45.0],[78,70,18.0],[79,0,1.0],[79,2,1.0],[79,3,3.0],[79,5,3.0],[79,6,3.0],[79,16,1.0],[79,18,1.0],[79,19,1.0],[79,20,4.0],[79,21,1.0],[79,26,1.0],[79,30,1.0],[79,44,1.0],[79,47,1.0],[79,50,4.0],[80,0,1.0],[80,1,1.0],[80,2,2.0],[80,3,1.0],[80,7,1.0],[80,11,1.0],[80,12,1.0],[80,13,2.0],[80,14,2.0],[80,17,1.0],[80,18,4.0],[80,19,5.0],[80,20,4.0],[80,21,1.0],[80,22,3.0],[80,23,1.0],[80,24,2.0],[80,26,1.0],[80,27,1.0],[80,29,1.0],[80,36,2.0],[80,37,1.0],[80,42,1.0],[80,43,5.0],[80,45,3.0],[80,50,1.0],[80,52,1.0],[80,53,3.0],[80,54,3.0],[80,55,1.0],[80,59,1.0],[80,60,2.0],[80,62,1.0],[80,63,3.0],[80,64,3.0],[80,67,1.0],[80,68,3.0],[80,69,2.0],[81,0,14.0],[81,1,12.0],[81,2,5.0],[81,3,8.0],[81,4,10.0],[81,5,16.0],[81,6,31.0],[81,8,11.0],[81,9,2.0],[81,10,1.0],[81,11,7.0],[81,13,2.0],[81,14,8.0],[81,15,6.0],[81,16,4.0],[81,17,6.0],[81,18,18.0],[81,19,3.0],[81,20,6.0],[81,21,19.0],[81,22,14.0],[81,23,1.0],[81,24,17.0],[81,25,4.0],[81,26,26.0],[81,27,14.0],[81,28,6.0],[81,29,2.0],[81,30,7.0],[81,31,7.0],[81,32,3.0],[81,35,7.0],[81,36,7.0],[81,37,15.0],[81,38,4.0],[81,41,7.0],[81,42,2.0],[81,43,10.0],[81,44,10.0],[81,46,1.0],[81,47,15.0],[81,48,8.0],[81,50,1.0],[81,51,5.0],[81,52,18.0],[81,54,1.0],[81,55,3.0],[81,56,1.0],[81,58,1.0],[81,59,2.0],[81,60,91.0],[81,61,6.0],[81,62,10.0],[81,63,12.0],[81,64,6.0],[81,66,5.0],[81,67,1.0],[81,68,3.0],[81,69,81.0],[81,70,4.0],[82,0,5.0],[82,1,17.0],[82,2,5.0],[82,3,5.0],[82,4,15.0],[82,5,34.0],[82,6,2.0],[82,7,10.0],[82,8,5.0],[82,9,5.0],[82,11,4.0],[82,12,14.0],[82,13,35.0],[82,14,7.0],[82,15,40.0],[82,16,11.0],[82,17,64.0],[82,18,41.0],[82,19,38.0],[82,20,131.0],[82,21,2.0],[82,22,4.0],[82,23,5.0],[82,24,1.0],[82,25,1.0],[82,26,11.0],[82,28,3.0],[82,29,85.0],[82,30,20.0],[82,31,15.0],[82,32,4.0],[82,33,13.0],[82,34,5.0],[82,35,2.0],[82,36,11.0],[82,37,1.0],[82,38,91.0],[82,39,11.0],[82,40,237.0],[82,41,138.0],[82,42,48.0],[82,43,66.0],[82,44,76.0],[82,45,153.0],[82,47,1.0],[82,48,6.0],[82,49,35.0],[82,50,3.0],[82,51,50.0],[82,52,3.0],[82,53,3.0],[82,54,3.0],[82,55,7.0],[82,56,3.0],[82,57,1.0],[82,58,1.0],[82,59,20.0],[82,61,15.0],[82,62,108.0],[82,63,43.0],[82,64,99.0],[82,65,62.0],[82,66,5.0],[82,68,12.0],[82,70,25.0],[83,0,2.0],[83,1,2.0],[83,3,1.0],[83,4,6.0],[83,5,2.0],[83,6,3.0],[83,7,1.0],[83,9,4.0],[83,11,1.0],[83,12,1.0],[83,13,1.0],[83,16,2.0],[83,17,6.0],[83,18,172.0],[83,19,147.0],[83,20,464.0],[83,21,40.0],[83,22,129.0],[83,23,402.0],[83,24,104.0],[83,25,202.0],[83,26,168.0],[83,27,393.0],[83,28,156.0],[83,29,253.0],[83,30,147.0],[83,31,285.0],[83,32,181.0],[83,33,888.0],[83,34,220.0],[83,35,354.0],[83,36,377.0],[83,37,502.0],[83,38,549.0],[83,39,580.0],[83,40,557.0],[83,41,442.0],[83,42,212.0],[83,43,152.0],[83,44,447.0],[83,45,982.0],[83,46,1036.0],[83,47,478.0],[83,48,867.0],[83,49,370.0],[83,50,590.0],[83,51,560.0],[83,52,88.0],[83,53,477.0],[83,54,93.0],[83,55,508.0],[83,56,131.0],[83,57,274.0],[83,58,437.0],[83,59,383.0],[83,60,250.0],[83,61,702.0],[83,62,255.0],[83,63,148.0],[83,64,331.0],[83,65,162.0],[83,66,213.0],[83,67,99.0],[83,68,168.0],[83,69,101.0],[83,70,67.0],[84,0,110.0],[84,1,80.0],[84,2,125.0],[84,3,69.0],[84,4,59.0],[84,5,95.0],[84,6,39.0],[84,7,58.0],[84,8,36.0],[84,9,18.0],[84,10,13.0],[84,11,72.0],[84,12,21.0],[84,13,86.0],[84,14,238.0],[84,15,107.0],[84,16,181.0],[84,17,180.0],[84,18,58.0],[84,19,28.0],[84,20,64.0],[84,21,12.0],[84,22,53.0],[84,23,14.0],[84,24,46.0],[84,25,17.0],[84,26,70.0],[84,27,20.0],[84,28,19.0],[84,29,18.0],[84,30,72.0],[84,31,29.0],[84,32,53.0],[84,33,11.0],[84,34,9.0],[84,35,13.0],[84,36,25.0],[84,37,232.0],[84,38,132.0],[84,39,94.0],[84,40,12.0],[84,41,19.0],[84,42,85.0],[84,43,114.0],[84,44,58.0],[84,45,38.0],[84,46,87.0],[84,47,161.0],[84,48,55.0],[84,49,3.0],[84,50,51.0],[84,51,152.0],[84,52,115.0],[84,53,76.0],[84,54,168.0],[84,55,48.0],[84,56,272.0],[84,57,36.0],[84,58,74.0],[84,59,57.0],[84,60,1005.0],[84,61,27.0],[84,62,184.0],[84,63,248.0],[84,64,145.0],[84,65,204.0],[84,66,352.0],[84,67,196.0],[84,68,598.0],[84,69,241.0],[84,70,126.0],[85,0,51.0],[85,1,98.0],[85,2,43.0],[85,3,58.0],[85,4,92.0],[85,5,70.0],[85,6,61.0],[85,7,32.0],[85,8,45.0],[85,9,50.0],[85,10,87.0],[85,11,43.0],[85,12,26.0],[85,13,49.0],[85,14,41.0],[85,15,48.0],[85,16,25.0],[85,17,74.0],[85,18,61.0],[85,19,10.0],[85,20,26.0],[85,21,49.0],[85,22,101.0],[85,24,74.0],[85,25,61.0],[85,26,107.0],[85,27,42.0],[85,28,105.0],[85,29,24.0],[85,30,60.0],[85,31,40.0],[85,32,33.0],[85,33,1.0],[85,34,3.0],[85,35,11.0],[85,36,63.0],[85,37,38.0],[85,38,22.0],[85,39,4.0],[85,40,15.0],[85,41,25.0],[85,42,19.0],[85,43,32.0],[85,44,18.0],[85,46,3.0],[85,47,28.0],[85,48,20.0],[85,49,1.0],[85,50,7.0],[85,51,16.0],[85,52,27.0],[85,53,1.0],[85,54,1.0],[85,55,4.0],[85,58,1.0],[85,60,46.0],[85,61,14.0],[85,62,27.0],[85,63,32.0],[85,64,8.0],[85,65,4.0],[85,66,9.0],[85,67,14.0],[85,68,22.0],[85,69,33.0],[85,70,72.0],[86,0,1.0],[86,1,5.0],[86,2,1.0],[86,3,2.0],[86,4,1.0],[86,5,2.0],[86,6,2.0],[86,8,1.0],[86,9,4.0],[86,10,3.0],[86,11,2.0],[86,12,2.0],[86,13,3.0],[86,14,3.0],[86,15,4.0],[86,16,4.0],[86,17,4.0],[86,18,3.0],[86,19,1.0],[86,20,2.0],[86,21,3.0],[86,22,2.0],[86,27,1.0],[86,28,2.0],[86,29,3.0],[86,30,2.0],[86,31,2.0],[86,33,1.0],[86,34,1.0],[86,35,1.0],[86,36,2.0],[86,37,3.0],[86,38,1.0],[86,39,3.0],[86,40,2.0],[86,41,2.0],[86,42,1.0],[86,43,2.0],[86,44,2.0],[86,45,3.0],[86,47,4.0],[86,48,3.0],[86,49,2.0],[86,52,2.0],[86,53,3.0],[86,54,2.0],[86,55,2.0],[86,56,1.0],[86,57,1.0],[86,58,4.0],[86,59,1.0],[86,60,1.0],[86,61,1.0],[86,62,1.0],[86,63,2.0],[86,64,1.0],[86,65,1.0],[86,66,1.0],[86,67,2.0],[86,70,1.0],[87,0,74.0],[87,1,7.0],[87,2,4.0],[87,3,97.0],[87,4,132.0],[87,5,31.0],[87,6,163.0],[87,7,193.0],[87,8,44.0],[87,9,16.0],[87,10,71.0],[87,11,4.0],[87,12,484.0],[87,13,42.0],[87,15,1.0],[87,16,17.0],[87,17,8.0],[87,18,2.0],[87,19,1.0],[87,20,5.0],[87,21,6.0],[87,22,3.0],[87,23,3.0],[87,24,29.0],[87,25,151.0],[87,26,9.0],[87,27,16.0],[87,28,196.0],[87,29,322.0],[87,30,131.0],[87,31,309.0],[87,32,2.0],[87,33,335.0],[87,34,3.0],[87,35,5.0],[87,37,2.0],[87,38,10.0],[87,39,2.0],[87,40,3.0],[87,41,52.0],[87,42,3.0],[87,43,25.0],[87,44,2.0],[87,45,2.0],[87,47,1.0],[87,48,9.0],[87,49,1.0],[87,50,5.0],[87,51,1.0],[87,52,9.0],[87,53,1.0],[87,54,4.0],[87,56,1.0],[87,57,2.0],[87,59,12.0],[87,60,2.0],[87,61,2.0],[87,62,68.0],[87,63,53.0],[87,64,2.0],[87,65,1.0],[87,66,1.0],[87,68,16.0],[87,69,17.0],[87,70,82.0],[88,5,2.0],[88,6,4.0],[88,8,2.0],[88,11,1.0],[88,12,2.0],[88,15,3.0],[88,18,7.0],[88,19,1.0],[88,21,6.0],[88,24,1.0],[88,25,4.0],[88,28,1.0],[88,29,3.0],[88,30,1.0],[88,36,2.0],[88,37,3.0],[88,42,1.0],[88,43,2.0],[88,44,1.0],[88,51,1.0],[88,52,2.0],[88,61,2.0],[88,63,1.0],[88,67,1.0],[88,69,3.0],[89,8,1.0],[89,9,1.0],[89,11,1.0],[89,12,1.0],[89,15,2.0],[89,18,1.0],[89,19,1.0],[89,20,1.0],[89,22,2.0],[89,32,3.0],[89,33,6.0],[89,34,2.0],[89,35,1.0],[89,36,1.0],[89,37,1.0],[89,39,1.0],[89,42,2.0],[89,44,1.0],[89,46,1.0],[89,47,1.0],[89,50,1.0],[89,57,1.0],[89,58,1.0],[89,59,2.0],[89,62,1.0],[89,64,1.0],[89,65,6.0],[89,68,1.0],[90,0,13.0],[90,1,13.0],[90,2,11.0],[90,3,10.0],[90,4,27.0],[90,5,14.0],[90,6,6.0],[90,7,2.0],[90,8,4.0],[90,9,10.0],[90,10,16.0],[90,11,4.0],[90,12,8.0],[90,13,2.0],[90,14,14.0],[90,15,12.0],[90,16,2.0],[90,17,24.0],[90,18,11.0],[90,19,3.0],[90,20,7.0],[90,21,10.0],[90,22,8.0],[90,23,2.0],[90,24,4.0],[90,25,3.0],[90,26,4.0],[90,27,4.0],[90,28,7.0],[90,29,4.0],[90,30,11.0],[90,31,6.0],[90,32,4.0],[90,33,1.0],[90,35,2.0],[90,36,4.0],[90,37,3.0],[90,38,3.0],[90,39,3.0],[90,41,8.0],[90,42,16.0],[90,43,9.0],[90,44,6.0],[90,46,3.0],[90,47,1.0],[90,48,2.0],[90,50,3.0],[90,51,1.0],[90,52,2.0],[90,53,1.0],[90,54,2.0],[90,55,1.0],[90,58,2.0],[90,59,1.0],[90,61,5.0],[90,62,4.0],[90,63,7.0],[90,64,4.0],[90,65,22.0],[90,66,14.0],[90,67,11.0],[90,68,2.0],[90,70,8.0],[91,0,204.0],[91,1,144.0],[91,2,401.0],[91,3,163.0],[91,4,134.0],[91,5,185.0],[91,6,49.0],[91,7,121.0],[91,8,68.0],[91,9,37.0],[91,10,82.0],[91,11,126.0],[91,12,59.0],[91,13,61.0],[91,14,172.0],[91,15,118.0],[91,16,105.0],[91,17,154.0],[91,18,114.0],[91,19,199.0],[91,20,76.0],[91,21,128.0],[91,22,126.0],[91,23,41.0],[91,24,189.0],[91,25,100.0],[91,26,354.0],[91,27,103.0],[91,28,129.0],[91,29,120.0],[91,30,85.0],[91,31,117.0],[91,32,198.0],[91,33,29.0],[91,34,30.0],[91,35,100.0],[91,36,73.0],[91,37,55.0],[91,38,98.0],[91,39,133.0],[91,40,110.0],[91,41,219.0],[91,42,250.0],[91,43,110.0],[91,44,84.0],[91,45,165.0],[91,46,35.0],[91,47,259.0],[91,48,133.0],[91,49,26.0],[91,50,98.0],[91,51,111.0],[91,52,175.0],[91,53,112.0],[91,54,108.0],[91,55,213.0],[91,56,212.0],[91,57,144.0],[91,58,259.0],[91,59,191.0],[91,60,78.0],[91,61,330.0],[91,62,314.0],[91,63,348.0],[91,64,321.0],[91,65,355.0],[91,66,290.0],[91,67,393.0],[91,68,296.0],[91,69,172.0],[91,70,363.0],[92,0,71.0],[92,1,49.0],[92,2,106.0],[92,3,36.0],[92,4,16.0],[92,5,46.0],[92,6,50.0],[92,7,71.0],[92,8,78.0],[92,9,55.0],[92,10,63.0],[92,11,121.0],[92,12,48.0],[92,13,157.0],[92,14,264.0],[92,15,152.0],[92,16,222.0],[92,17,158.0],[92,18,21.0],[92,19,45.0],[92,20,25.0],[92,21,26.0],[92,22,38.0],[92,23,132.0],[92,24,155.0],[92,25,53.0],[92,26,83.0],[92,27,14.0],[92,28,84.0],[92,29,68.0],[92,30,126.0],[92,31,28.0],[92,32,59.0],[92,33,15.0],[92,34,17.0],[92,35,12.0],[92,36,122.0],[92,37,141.0],[92,38,141.0],[92,39,82.0],[92,40,4.0],[92,41,10.0],[92,42,53.0],[92,43,159.0],[92,44,78.0],[92,45,207.0],[92,46,15.0],[92,47,62.0],[92,48,61.0],[92,49,25.0],[92,50,8.0],[92,51,61.0],[92,52,136.0],[92,53,47.0],[92,54,106.0],[92,55,57.0],[92,56,76.0],[92,57,83.0],[92,58,63.0],[92,59,51.0],[92,60,98.0],[92,61,171.0],[92,62,83.0],[92,63,72.0],[92,64,100.0],[92,65,104.0],[92,66,47.0],[92,67,32.0],[92,68,31.0],[92,69,139.0],[92,70,50.0],[93,0,9.0],[93,1,12.0],[93,2,5.0],[93,3,7.0],[93,4,9.0],[93,5,7.0],[93,6,13.0],[93,7,10.0],[93,8,32.0],[93,9,25.0],[93,10,23.0],[93,11,34.0],[93,12,33.0],[93,13,42.0],[93,14,34.0],[93,15,48.0],[93,16,25.0],[93,17,10.0],[93,18,16.0],[93,19,15.0],[93,20,8.0],[93,21,20.0],[93,22,20.0],[93,23,17.0],[93,24,10.0],[93,25,4.0],[93,26,10.0],[93,27,6.0],[93,28,4.0],[93,29,6.0],[93,30,3.0],[93,31,7.0],[93,32,22.0],[93,33,11.0],[93,34,18.0],[93,35,19.0],[93,36,15.0],[93,37,25.0],[93,38,20.0],[93,39,16.0],[93,40,31.0],[93,41,35.0],[93,42,24.0],[93,43,36.0],[93,44,24.0],[93,45,22.0],[93,46,19.0],[93,47,27.0],[93,48,18.0],[93,49,17.0],[93,50,19.0],[93,51,24.0],[93,52,21.0],[93,53,21.0],[93,54,14.0],[93,55,20.0],[93,56,24.0],[93,57,14.0],[93,58,16.0],[93,59,18.0],[93,60,23.0],[93,61,22.0],[93,62,18.0],[93,63,15.0],[93,64,21.0],[93,65,20.0],[93,66,18.0],[93,67,30.0],[93,68,19.0],[93,69,18.0],[93,70,19.0],[94,0,129.0],[94,1,3.0],[94,2,1.0],[94,3,11.0],[94,4,1.0],[94,5,11.0],[94,7,140.0],[94,8,106.0],[94,9,39.0],[94,10,4.0],[94,11,1.0],[94,12,1.0],[94,13,161.0],[94,14,14.0],[94,15,1.0],[94,16,3.0],[94,17,100.0],[94,18,27.0],[94,19,1.0],[94,20,15.0],[94,22,24.0],[94,23,1.0],[94,24,71.0],[94,25,1.0],[94,26,22.0],[94,27,1.0],[94,28,11.0],[94,29,1.0],[94,30,33.0],[94,31,9.0],[94,33,9.0],[94,34,1.0],[94,35,210.0],[94,36,12.0],[94,37,8.0],[94,38,76.0],[94,39,2.0],[94,40,6.0],[94,41,2.0],[94,44,6.0],[94,45,10.0],[94,47,3.0],[94,48,4.0],[94,49,2.0],[94,50,1.0],[94,51,4.0],[94,54,2.0],[94,55,2.0],[94,57,1.0],[94,58,1.0],[94,59,13.0],[94,62,4.0],[94,63,10.0],[94,64,6.0],[94,65,2.0],[94,66,38.0],[94,67,28.0],[94,68,1.0],[94,69,6.0],[94,70,1.0],[95,0,30.0],[95,1,10.0],[95,2,22.0],[95,3,24.0],[95,4,8.0],[95,5,14.0],[95,6,17.0],[95,7,37.0],[95,8,18.0],[95,9,158.0],[95,10,39.0],[95,11,109.0],[95,12,36.0],[95,13,67.0],[95,14,39.0],[95,15,16.0],[95,16,108.0],[95,17,13.0],[95,18,7.0],[95,19,27.0],[95,20,21.0],[95,21,4.0],[95,22,23.0],[95,23,5.0],[95,24,7.0],[95,25,11.0],[95,26,29.0],[95,27,31.0],[95,28,13.0],[95,29,6.0],[95,30,11.0],[95,31,56.0],[95,32,33.0],[95,33,45.0],[95,34,92.0],[95,35,95.0],[95,36,26.0],[95,37,31.0],[95,38,58.0],[95,39,24.0],[95,40,37.0],[95,41,32.0],[95,42,13.0],[95,43,9.0],[95,44,24.0],[95,45,31.0],[95,46,82.0],[95,47,102.0],[95,48,46.0],[95,49,142.0],[95,50,34.0],[95,51,43.0],[95,52,16.0],[95,53,54.0],[95,54,20.0],[95,55,26.0],[95,56,8.0],[95,57,13.0],[95,58,26.0],[95,59,14.0],[95,60,20.0],[95,61,56.0],[95,62,26.0],[95,63,25.0],[95,64,42.0],[95,65,18.0],[95,66,28.0],[95,67,17.0],[95,68,11.0],[95,69,12.0],[95,70,13.0],[96,0,46.0],[96,1,293.0],[96,2,267.0],[96,3,59.0],[96,4,120.0],[96,5,52.0],[96,6,2.0],[96,7,17.0],[96,8,99.0],[96,9,114.0],[96,10,119.0],[96,11,37.0],[96,12,63.0],[96,13,33.0],[96,14,69.0],[96,15,83.0],[96,16,79.0],[96,17,60.0],[96,18,40.0],[96,19,37.0],[96,20,120.0],[96,21,3.0],[96,22,23.0],[96,23,13.0],[96,24,32.0],[96,25,11.0],[96,26,8.0],[96,27,92.0],[96,28,3.0],[96,29,11.0],[96,30,1.0],[96,31,9.0],[96,32,122.0],[96,33,31.0],[96,34,1.0],[96,35,6.0],[96,36,6.0],[96,37,3.0],[96,38,14.0],[96,40,71.0],[96,41,2.0],[96,42,2.0],[96,43,22.0],[96,44,5.0],[96,45,60.0],[96,46,216.0],[96,47,44.0],[96,48,17.0],[96,49,17.0],[96,50,8.0],[96,51,208.0],[96,52,1.0],[96,53,18.0],[96,54,73.0],[96,55,120.0],[96,56,202.0],[96,57,28.0],[96,58,73.0],[96,59,3.0],[96,60,97.0],[96,61,62.0],[96,62,14.0],[96,63,45.0],[96,64,95.0],[96,66,64.0],[96,67,6.0],[96,68,162.0],[96,69,25.0],[96,70,2.0],[97,0,4.0],[97,1,2.0],[97,2,3.0],[97,3,2.0],[97,4,4.0],[97,5,5.0],[97,6,3.0],[97,7,5.0],[97,8,8.0],[97,9,14.0],[97,10,7.0],[97,11,7.0],[97,12,5.0],[97,13,6.0],[97,14,6.0],[97,15,6.0],[97,16,2.0],[97,17,2.0],[97,18,7.0],[97,19,3.0],[97,20,2.0],[97,21,4.0],[97,22,2.0],[97,23,2.0],[97,24,2.0],[97,25,1.0],[97,26,1.0],[97,27,4.0],[97,28,1.0],[97,29,1.0],[97,31,2.0],[97,32,2.0],[97,33,2.0],[97,34,1.0],[97,35,4.0],[97,36,1.0],[97,37,2.0],[97,38,6.0],[97,40,3.0],[97,41,2.0],[97,43,3.0],[97,44,5.0],[97,45,1.0],[97,46,2.0],[97,47,6.0],[97,48,1.0],[97,51,2.0],[97,54,1.0],[97,55,3.0],[97,56,2.0],[97,57,1.0],[97,58,2.0],[97,59,1.0],[97,60,1.0],[97,61,2.0],[97,62,1.0],[97,63,2.0],[97,64,2.0],[97,67,1.0],[97,68,1.0],[98,8,2.0],[98,11,3.0],[98,13,1.0],[98,14,2.0],[98,18,3.0],[98,19,2.0],[98,20,4.0],[98,23,2.0],[98,25,1.0],[98,28,1.0],[98,30,1.0],[98,34,1.0],[98,35,1.0],[98,36,3.0],[98,37,5.0],[98,38,5.0],[98,40,5.0],[98,42,1.0],[98,43,5.0],[98,45,1.0],[98,51,1.0],[98,53,5.0],[98,61,2.0],[98,64,1.0],[98,68,1.0],[98,69,2.0],[99,0,10.0],[99,1,2.0],[99,2,5.0],[99,3,7.0],[99,4,4.0],[99,5,9.0],[99,6,4.0],[99,7,1.0],[99,8,2.0],[99,11,2.0],[99,13,2.0],[99,14,1.0],[99,16,1.0],[99,17,1.0],[99,18,7.0],[99,19,19.0],[99,20,13.0],[99,22,2.0],[99,23,17.0],[99,24,3.0],[99,26,1.0],[99,27,1.0],[99,29,2.0],[99,31,2.0],[99,32,1.0],[99,35,1.0],[99,36,2.0],[99,42,17.0],[99,43,6.0],[99,44,1.0],[99,45,5.0],[99,47,1.0],[99,50,2.0],[99,52,6.0],[99,53,37.0],[99,54,15.0],[99,56,1.0],[99,57,8.0],[99,58,4.0],[99,59,4.0],[99,61,1.0],[99,63,2.0],[99,66,1.0],[99,67,15.0],[99,68,9.0],[99,69,4.0],[99,70,1.0],[100,0,28.0],[100,1,21.0],[100,2,29.0],[100,3,72.0],[100,4,9.0],[100,5,12.0],[100,6,28.0],[100,7,55.0],[100,8,24.0],[100,9,113.0],[100,10,20.0],[100,11,42.0],[100,12,42.0],[100,13,81.0],[100,14,30.0],[100,15,25.0],[100,16,72.0],[100,17,13.0],[100,18,6.0],[100,19,33.0],[100,20,38.0],[100,21,13.0],[100,22,42.0],[100,23,26.0],[100,24,10.0],[100,25,85.0],[100,26,44.0],[100,27,35.0],[100,28,20.0],[100,29,24.0],[100,30,28.0],[100,31,91.0],[100,32,49.0],[100,33,177.0],[100,34,199.0],[100,35,105.0],[100,36,46.0],[100,37,27.0],[100,38,48.0],[100,39,22.0],[100,40,35.0],[100,41,39.0],[100,42,17.0],[100,43,8.0],[100,44,107.0],[100,45,160.0],[100,46,133.0],[100,47,58.0],[100,48,58.0],[100,49,164.0],[100,50,47.0],[100,51,41.0],[100,52,25.0],[100,53,50.0],[100,54,30.0],[100,55,24.0],[100,56,11.0],[100,57,30.0],[100,58,19.0],[100,59,25.0],[100,60,4.0],[100,61,34.0],[100,62,27.0],[100,63,40.0],[100,64,72.0],[100,65,27.0],[100,66,38.0],[100,67,31.0],[100,68,20.0],[100,69,34.0],[100,70,14.0],[101,0,29.0],[101,1,44.0],[101,2,108.0],[101,3,22.0],[101,4,69.0],[101,5,86.0],[101,6,24.0],[101,7,85.0],[101,8,217.0],[101,9,37.0],[101,10,80.0],[101,11,114.0],[101,12,97.0],[101,13,81.0],[101,14,245.0],[101,15,80.0],[101,16,192.0],[101,17,115.0],[101,18,82.0],[101,19,102.0],[101,20,111.0],[101,21,46.0],[101,22,73.0],[101,23,131.0],[101,24,114.0],[101,25,6.0],[101,26,34.0],[101,27,82.0],[101,28,2.0],[101,29,3.0],[101,30,20.0],[101,31,29.0],[101,32,54.0],[101,33,12.0],[101,34,5.0],[101,35,11.0],[101,36,30.0],[101,37,118.0],[101,38,50.0],[101,39,178.0],[101,40,93.0],[101,41,127.0],[101,42,30.0],[101,43,121.0],[101,44,24.0],[101,45,32.0],[101,46,84.0],[101,47,23.0],[101,48,27.0],[101,49,145.0],[101,50,105.0],[101,51,71.0],[101,52,88.0],[101,53,16.0],[101,54,81.0],[101,55,3.0],[101,56,5.0],[101,57,60.0],[101,58,25.0],[101,59,31.0],[101,60,53.0],[101,61,101.0],[101,62,29.0],[101,63,34.0],[101,64,55.0],[101,65,235.0],[101,66,111.0],[101,67,55.0],[101,68,53.0],[101,69,18.0],[101,70,58.0],[102,0,4.0],[102,1,12.0],[102,2,6.0],[102,3,4.0],[102,4,27.0],[102,5,12.0],[102,6,15.0],[102,7,5.0],[102,9,6.0],[102,10,3.0],[102,11,3.0],[102,12,2.0],[102,13,9.0],[102,14,7.0],[102,15,8.0],[102,16,1.0],[102,17,19.0],[102,18,4.0],[102,19,4.0],[102,20,2.0],[102,21,14.0],[102,22,5.0],[102,24,1.0],[102,25,2.0],[102,26,2.0],[102,27,6.0],[102,28,14.0],[102,29,3.0],[102,30,5.0],[102,31,1.0],[102,33,3.0],[102,34,4.0],[102,35,7.0],[102,36,6.0],[102,37,4.0],[102,38,3.0],[102,39,1.0],[102,40,2.0],[102,41,6.0],[102,42,6.0],[102,43,2.0],[102,44,4.0],[102,47,5.0],[102,49,2.0],[102,50,3.0],[102,51,1.0],[102,52,2.0],[102,58,1.0],[102,61,10.0],[102,62,2.0],[102,63,3.0],[102,64,1.0],[102,66,2.0],[102,67,1.0],[102,68,1.0],[102,69,7.0],[102,70,5.0],[103,0,32.0],[103,1,22.0],[103,2,4.0],[103,3,41.0],[103,4,32.0],[103,5,53.0],[103,6,120.0],[103,7,132.0],[103,8,147.0],[103,9,152.0],[103,10,316.0],[103,11,122.0],[103,12,124.0],[103,13,91.0],[103,14,345.0],[103,15,256.0],[103,16,131.0],[103,17,384.0],[103,18,145.0],[103,19,64.0],[103,20,27.0],[103,21,62.0],[103,22,183.0],[103,23,8.0],[103,24,110.0],[103,25,94.0],[103,26,79.0],[103,27,57.0],[103,28,99.0],[103,29,75.0],[103,30,84.0],[103,31,85.0],[103,32,146.0],[103,33,137.0],[103,34,89.0],[103,35,111.0],[103,36,103.0],[103,37,218.0],[103,38,71.0],[103,39,211.0],[103,40,5.0],[103,41,86.0],[103,42,20.0],[103,43,175.0],[103,44,2.0],[103,45,2.0],[103,46,5.0],[103,47,46.0],[103,48,8.0],[103,49,4.0],[103,50,11.0],[103,51,8.0],[103,52,336.0],[103,53,59.0],[103,54,118.0],[103,55,208.0],[103,56,44.0],[103,57,56.0],[103,58,11.0],[103,59,13.0],[103,60,349.0],[103,61,309.0],[103,62,347.0],[103,63,635.0],[103,64,399.0],[103,65,94.0],[103,66,91.0],[103,67,39.0],[103,68,20.0],[103,69,139.0],[103,70,190.0],[104,18,2.0],[104,19,1.0],[104,20,1.0],[104,23,1.0],[104,25,1.0],[104,27,1.0],[104,28,1.0],[104,37,1.0],[104,38,2.0],[104,40,1.0],[104,42,1.0],[104,44,1.0],[104,45,1.0],[104,47,2.0],[104,48,1.0],[104,50,1.0],[104,51,1.0],[104,53,2.0],[104,54,1.0],[104,55,4.0],[104,56,1.0],[104,59,3.0],[104,60,1.0],[104,63,2.0],[104,66,2.0],[104,68,1.0],[105,0,44.0],[105,1,11.0],[105,2,22.0],[105,3,8.0],[105,4,28.0],[105,5,2.0],[105,6,6.0],[105,7,8.0],[105,8,55.0],[105,9,59.0],[105,10,4.0],[105,11,205.0],[105,12,197.0],[105,13,63.0],[105,14,81.0],[105,15,46.0],[105,16,195.0],[105,18,38.0],[105,19,4.0],[105,20,36.0],[105,21,30.0],[105,22,19.0],[105,24,2.0],[105,26,74.0],[105,27,11.0],[105,28,44.0],[105,29,52.0],[105,30,27.0],[105,31,160.0],[105,32,85.0],[105,33,109.0],[105,34,174.0],[105,35,29.0],[105,36,203.0],[105,37,130.0],[105,38,108.0],[105,39,257.0],[105,40,241.0],[105,41,162.0],[105,42,16.0],[105,43,25.0],[105,44,135.0],[105,46,4.0],[105,47,2.0],[105,48,6.0],[105,49,2.0],[105,50,15.0],[105,51,4.0],[105,52,47.0],[105,53,76.0],[105,54,29.0],[105,56,17.0],[105,57,1.0],[105,58,2.0],[105,59,114.0],[105,60,1.0],[105,61,44.0],[105,62,86.0],[105,63,73.0],[105,64,3.0],[105,65,53.0],[105,66,4.0],[105,67,3.0],[105,68,1.0],[105,69,6.0],[105,70,1.0],[106,0,314.0],[106,1,201.0],[106,2,554.0],[106,3,100.0],[106,4,328.0],[106,5,215.0],[106,6,251.0],[106,7,36.0],[106,8,150.0],[106,9,52.0],[106,10,41.0],[106,11,297.0],[106,12,94.0],[106,13,196.0],[106,14,236.0],[106,15,137.0],[106,16,117.0],[106,17,166.0],[106,18,116.0],[106,19,135.0],[106,20,250.0],[106,21,98.0],[106,22,232.0],[106,23,58.0],[106,24,298.0],[106,25,39.0],[106,26,86.0],[106,27,256.0],[106,28,293.0],[106,29,189.0],[106,30,333.0],[106,31,132.0],[106,32,42.0],[106,33,37.0],[106,34,71.0],[106,35,310.0],[106,36,159.0],[106,37,126.0],[106,38,77.0],[106,39,287.0],[106,40,81.0],[106,41,56.0],[106,42,53.0],[106,43,56.0],[106,44,30.0],[106,45,30.0],[106,46,521.0],[106,47,161.0],[106,48,261.0],[106,49,177.0],[106,50,142.0],[106,51,452.0],[106,52,272.0],[106,53,195.0],[106,54,412.0],[106,55,788.0],[106,56,367.0],[106,57,10.0],[106,58,327.0],[106,59,329.0],[106,60,261.0],[106,61,281.0],[106,62,228.0],[106,63,532.0],[106,64,720.0],[106,65,319.0],[106,66,918.0],[106,67,399.0],[106,68,438.0],[106,69,231.0],[106,70,501.0],[107,0,11.0],[107,2,6.0],[107,3,5.0],[107,4,5.0],[107,5,7.0],[107,6,2.0],[107,7,5.0],[107,9,2.0],[107,10,2.0],[107,11,3.0],[107,12,3.0],[107,13,5.0],[107,14,8.0],[107,15,8.0],[107,16,6.0],[107,17,5.0],[107,18,6.0],[107,19,4.0],[107,20,6.0],[107,22,2.0],[107,25,10.0],[107,26,7.0],[107,27,7.0],[107,28,5.0],[107,29,12.0],[107,30,1.0],[107,31,3.0],[107,32,4.0],[107,33,2.0],[107,34,2.0],[107,35,6.0],[107,36,3.0],[107,37,5.0],[107,38,2.0],[107,39,2.0],[107,40,1.0],[107,41,5.0],[107,42,1.0],[107,43,4.0],[107,44,6.0],[107,46,3.0],[107,47,3.0],[107,48,7.0],[107,50,2.0],[107,51,2.0],[107,55,1.0],[107,61,12.0],[107,62,2.0],[107,63,1.0],[107,66,1.0],[107,68,1.0],[107,69,2.0],[107,70,3.0],[108,7,1.0],[108,8,6.0],[108,9,4.0],[108,10,26.0],[108,11,3.0],[108,12,9.0],[108,14,2.0],[108,15,6.0],[108,17,5.0],[108,18,14.0],[108,20,5.0],[108,21,1.0],[108,22,10.0],[108,32,5.0],[108,35,1.0],[108,36,4.0],[108,37,1.0],[108,38,1.0],[108,39,1.0],[108,40,5.0],[108,41,1.0],[108,42,4.0],[108,43,1.0],[108,51,2.0],[108,53,2.0],[108,55,3.0],[108,61,1.0],[108,62,1.0],[108,63,3.0],[108,65,11.0],[108,67,1.0],[108,68,4.0],[108,70,2.0],[109,0,13.0],[109,1,2.0],[109,2,1.0],[109,3,10.0],[109,4,4.0],[109,5,4.0],[109,6,6.0],[109,7,2.0],[109,8,9.0],[109,9,7.0],[109,10,4.0],[109,11,3.0],[109,12,4.0],[109,13,6.0],[109,14,9.0],[109,15,20.0],[109,16,2.0],[109,17,4.0],[109,18,4.0],[109,19,18.0],[109,20,7.0],[109,21,15.0],[109,22,9.0],[109,23,18.0],[109,24,8.0],[109,25,18.0],[109,26,2.0],[109,27,1.0],[109,28,10.0],[109,29,14.0],[109,30,10.0],[109,31,4.0],[109,32,1.0],[109,33,3.0],[109,34,1.0],[109,36,11.0],[109,37,9.0],[109,38,6.0],[109,39,1.0],[109,40,1.0],[109,42,4.0],[109,43,12.0],[109,44,2.0],[109,45,5.0],[109,47,2.0],[109,50,2.0],[109,51,2.0],[109,52,3.0],[109,53,15.0],[109,54,1.0],[109,57,7.0],[109,58,1.0],[109,60,2.0],[109,61,7.0],[109,62,4.0],[109,63,3.0],[109,64,6.0],[109,65,2.0],[109,66,1.0],[109,67,2.0],[109,68,1.0],[109,69,9.0],[110,0,193.0],[110,1,166.0],[110,2,195.0],[110,3,169.0],[110,4,104.0],[110,5,187.0],[110,6,225.0],[110,7,89.0],[110,8,138.0],[110,9,78.0],[110,10,55.0],[110,11,320.0],[110,12,91.0],[110,13,152.0],[110,14,186.0],[110,15,158.0],[110,16,149.0],[110,17,196.0],[110,18,122.0],[110,19,108.0],[110,20,74.0],[110,21,171.0],[110,22,127.0],[110,23,82.0],[110,24,173.0],[110,25,85.0],[110,26,67.0],[110,27,109.0],[110,28,179.0],[110,29,71.0],[110,30,285.0],[110,31,85.0],[110,32,51.0],[110,33,40.0],[110,34,102.0],[110,35,67.0],[110,36,6.0],[110,37,169.0],[110,38,130.0],[110,39,132.0],[110,40,122.0],[110,41,89.0],[110,42,107.0],[110,43,50.0],[110,44,97.0],[110,45,63.0],[110,46,171.0],[110,47,181.0],[110,48,164.0],[110,49,29.0],[110,50,69.0],[110,51,120.0],[110,52,187.0],[110,53,51.0],[110,54,194.0],[110,55,166.0],[110,56,60.0],[110,57,155.0],[110,58,365.0],[110,59,145.0],[110,60,102.0],[110,61,172.0],[110,62,149.0],[110,63,125.0],[110,64,188.0],[110,65,204.0],[110,66,100.0],[110,67,134.0],[110,68,242.0],[110,69,78.0],[110,70,393.0],[111,0,15.0],[111,1,10.0],[111,2,8.0],[111,3,11.0],[111,4,12.0],[111,5,10.0],[111,6,10.0],[111,7,7.0],[111,8,8.0],[111,9,8.0],[111,10,6.0],[111,11,7.0],[111,12,6.0],[111,13,6.0],[111,14,13.0],[111,15,7.0],[111,16,6.0],[111,17,5.0],[111,18,9.0],[111,19,7.0],[111,20,5.0],[111,21,3.0],[111,22,24.0],[111,24,9.0],[111,25,3.0],[111,26,28.0],[111,27,25.0],[111,28,8.0],[111,29,2.0],[111,30,2.0],[111,31,7.0],[111,32,8.0],[111,33,1.0],[111,34,3.0],[111,35,2.0],[111,36,9.0],[111,37,4.0],[111,38,9.0],[111,39,1.0],[111,40,2.0],[111,41,8.0],[111,42,3.0],[111,43,17.0],[111,44,2.0],[111,45,1.0],[111,47,3.0],[111,48,4.0],[111,50,7.0],[111,51,8.0],[111,52,7.0],[111,55,1.0],[111,60,21.0],[111,61,9.0],[111,62,16.0],[111,63,27.0],[111,64,3.0],[111,65,2.0],[111,66,3.0],[111,67,3.0],[111,68,9.0],[111,69,28.0],[111,70,19.0],[112,0,1.0],[112,1,6.0],[112,2,1.0],[112,3,2.0],[112,6,8.0],[112,8,7.0],[112,9,5.0],[112,10,2.0],[112,11,5.0],[112,12,5.0],[112,13,3.0],[112,14,5.0],[112,15,5.0],[112,16,7.0],[112,17,8.0],[112,18,5.0],[112,19,8.0],[112,20,4.0],[112,21,4.0],[112,22,3.0],[112,23,2.0],[112,24,3.0],[112,25,2.0],[112,26,5.0],[112,27,4.0],[112,28,6.0],[112,29,4.0],[112,30,6.0],[112,31,6.0],[112,32,5.0],[112,33,5.0],[112,34,4.0],[112,35,4.0],[112,36,7.0],[112,37,2.0],[112,38,6.0],[112,39,2.0],[112,40,5.0],[112,41,5.0],[112,42,3.0],[112,43,3.0],[112,44,2.0],[112,45,1.0],[112,46,6.0],[112,47,2.0],[112,48,4.0],[112,49,8.0],[112,50,3.0],[112,51,3.0],[112,52,9.0],[112,53,3.0],[112,54,2.0],[112,55,4.0],[112,56,3.0],[112,57,3.0],[112,58,2.0],[112,59,4.0],[112,60,8.0],[112,61,2.0],[112,62,7.0],[112,63,2.0],[112,64,3.0],[112,65,3.0],[112,66,2.0],[112,68,1.0],[112,69,1.0],[112,70,6.0],[113,0,101.0],[113,1,102.0],[113,2,128.0],[113,3,70.0],[113,4,101.0],[113,5,135.0],[113,6,190.0],[113,7,53.0],[113,8,110.0],[113,9,52.0],[113,10,40.0],[113,11,98.0],[113,12,49.0],[113,13,66.0],[113,14,66.0],[113,15,80.0],[113,16,55.0],[113,17,83.0],[113,18,50.0],[113,19,21.0],[113,20,100.0],[113,21,87.0],[113,22,83.0],[113,23,29.0],[113,24,103.0],[113,25,42.0],[113,26,81.0],[113,27,105.0],[113,28,37.0],[113,29,25.0],[113,30,46.0],[113,31,95.0],[113,32,47.0],[113,33,33.0],[113,34,29.0],[113,35,68.0],[113,36,29.0],[113,37,83.0],[113,38,69.0],[113,39,14.0],[113,40,13.0],[113,41,38.0],[113,42,71.0],[113,43,77.0],[113,44,52.0],[113,45,24.0],[113,46,174.0],[113,47,215.0],[113,48,92.0],[113,49,29.0],[113,50,92.0],[113,51,243.0],[113,52,251.0],[113,53,254.0],[113,54,397.0],[113,55,239.0],[113,56,451.0],[113,57,124.0],[113,58,181.0],[113,59,245.0],[113,60,106.0],[113,61,42.0],[113,62,98.0],[113,63,97.0],[113,64,79.0],[113,65,23.0],[113,66,53.0],[113,67,278.0],[113,68,237.0],[113,69,367.0],[113,70,106.0],[114,0,23.0],[114,1,7.0],[114,2,73.0],[114,3,18.0],[114,4,4.0],[114,5,18.0],[114,6,32.0],[114,7,31.0],[114,8,12.0],[114,9,77.0],[114,10,18.0],[114,11,16.0],[114,12,34.0],[114,13,27.0],[114,14,72.0],[114,15,24.0],[114,16,95.0],[114,17,6.0],[114,18,20.0],[114,19,4.0],[114,20,113.0],[114,21,5.0],[114,22,30.0],[114,23,29.0],[114,24,7.0],[114,25,93.0],[114,26,116.0],[114,27,28.0],[114,28,6.0],[114,29,10.0],[114,30,9.0],[114,31,47.0],[114,32,37.0],[114,33,72.0],[114,34,20.0],[114,35,40.0],[114,36,5.0],[114,37,41.0],[114,38,28.0],[114,39,21.0],[114,40,55.0],[114,41,19.0],[114,42,5.0],[114,43,23.0],[114,44,134.0],[114,45,82.0],[114,46,185.0],[114,47,36.0],[114,48,96.0],[114,49,17.0],[114,50,6.0],[114,51,17.0],[114,52,28.0],[114,53,9.0],[114,54,8.0],[114,55,15.0],[114,56,6.0],[114,57,2.0],[114,58,9.0],[114,59,10.0],[114,60,10.0],[114,61,15.0],[114,62,11.0],[114,63,7.0],[114,64,12.0],[114,65,5.0],[114,66,87.0],[114,67,1.0],[114,68,4.0],[114,69,11.0],[114,70,13.0],[115,0,2.0],[115,1,3.0],[115,2,2.0],[115,3,10.0],[115,4,14.0],[115,5,3.0],[115,6,3.0],[115,7,63.0],[115,8,6.0],[115,9,35.0],[115,10,3.0],[115,11,31.0],[115,12,70.0],[115,13,46.0],[115,14,1.0],[115,15,6.0],[115,16,6.0],[115,17,26.0],[115,18,8.0],[115,19,3.0],[115,20,11.0],[115,21,9.0],[115,22,8.0],[115,23,2.0],[115,24,2.0],[115,25,16.0],[115,26,56.0],[115,27,4.0],[115,28,2.0],[115,30,2.0],[115,31,6.0],[115,32,1.0],[115,33,11.0],[115,34,36.0],[115,35,73.0],[115,36,16.0],[115,37,8.0],[115,38,71.0],[115,39,109.0],[115,40,31.0],[115,41,165.0],[115,42,1.0],[115,43,6.0],[115,44,56.0],[115,45,26.0],[115,46,2.0],[115,47,1.0],[115,48,164.0],[115,49,11.0],[115,50,2.0],[115,51,4.0],[115,52,15.0],[115,53,3.0],[115,54,5.0],[115,55,18.0],[115,56,4.0],[115,57,2.0],[115,58,1.0],[115,59,130.0],[115,60,14.0],[115,61,14.0],[115,62,12.0],[115,63,15.0],[115,64,133.0],[115,65,72.0],[115,66,44.0],[115,67,4.0],[115,68,1.0],[115,69,8.0],[115,70,64.0],[116,7,8.0],[116,8,12.0],[116,9,22.0],[116,10,41.0],[116,11,22.0],[116,12,29.0],[116,13,3.0],[116,14,18.0],[116,15,21.0],[116,16,2.0],[116,17,7.0],[116,18,40.0],[116,19,2.0],[116,20,41.0],[116,21,7.0],[116,22,42.0],[116,23,1.0],[116,26,1.0],[116,31,2.0],[116,32,17.0],[116,33,21.0],[116,34,12.0],[116,35,19.0],[116,36,16.0],[116,38,10.0],[116,39,7.0],[116,40,22.0],[116,41,7.0],[116,42,20.0],[116,43,6.0],[116,44,12.0],[116,45,1.0],[116,46,5.0],[116,47,7.0],[116,49,3.0],[116,50,5.0],[116,51,12.0],[116,53,5.0],[116,54,7.0],[116,55,15.0],[116,56,11.0],[116,57,16.0],[116,58,22.0],[116,59,9.0],[116,60,1.0],[116,61,8.0],[116,62,19.0],[116,63,25.0],[116,64,9.0],[116,65,40.0],[116,66,6.0],[116,68,6.0],[116,69,6.0],[116,70,16.0],[117,2,1.0],[117,8,1.0],[117,13,1.0],[117,15,1.0],[117,18,1.0],[117,22,1.0],[117,23,1.0],[117,37,1.0],[117,38,1.0],[117,40,1.0],[117,42,1.0],[117,43,1.0],[117,44,1.0],[117,51,1.0],[117,56,1.0],[117,57,2.0],[117,60,2.0],[117,62,2.0],[118,1,3.0],[118,3,123.0],[118,4,25.0],[118,5,10.0],[118,6,64.0],[118,7,57.0],[118,8,1.0],[118,9,24.0],[118,10,38.0],[118,11,551.0],[118,12,39.0],[118,13,28.0],[118,14,38.0],[118,15,15.0],[118,16,25.0],[118,17,63.0],[118,18,64.0],[118,19,1.0],[118,20,4.0],[118,21,250.0],[118,23,103.0],[118,24,10.0],[118,25,11.0],[118,27,7.0],[118,28,190.0],[118,29,213.0],[118,30,5.0],[118,31,19.0],[118,33,46.0],[118,34,6.0],[118,35,5.0],[118,36,5.0],[118,37,37.0],[118,38,2.0],[118,39,4.0],[118,40,38.0],[118,41,2.0],[118,45,2.0],[118,46,6.0],[118,49,2.0],[118,51,1.0],[118,52,3.0],[118,53,90.0],[118,54,2.0],[118,55,1.0],[118,56,2.0],[118,59,8.0],[118,60,10.0],[118,61,2.0],[118,63,33.0],[118,64,200.0],[118,66,33.0],[118,67,2.0],[118,69,10.0],[118,70,1.0],[119,0,22.0],[119,1,21.0],[119,2,15.0],[119,3,30.0],[119,4,20.0],[119,5,21.0],[119,6,75.0],[119,7,19.0],[119,8,23.0],[119,9,19.0],[119,10,28.0],[119,11,26.0],[119,12,19.0],[119,13,38.0],[119,14,20.0],[119,15,42.0],[119,16,28.0],[119,17,25.0],[119,18,30.0],[119,19,20.0],[119,20,12.0],[119,21,23.0],[119,22,32.0],[119,23,14.0],[119,24,64.0],[119,25,27.0],[119,26,21.0],[119,27,46.0],[119,28,37.0],[119,29,39.0],[119,30,88.0],[119,31,22.0],[119,32,26.0],[119,33,11.0],[119,34,18.0],[119,35,14.0],[119,36,25.0],[119,37,28.0],[119,38,17.0],[119,39,39.0],[119,40,21.0],[119,41,40.0],[119,42,28.0],[119,43,40.0],[119,44,36.0],[119,45,29.0],[119,46,12.0],[119,47,32.0],[119,48,33.0],[119,49,16.0],[119,50,43.0],[119,51,18.0],[119,52,123.0],[119,53,57.0],[119,54,82.0],[119,55,24.0],[119,56,58.0],[119,57,31.0],[119,58,33.0],[119,59,27.0],[119,60,39.0],[119,61,11.0],[119,62,28.0],[119,63,39.0],[119,64,13.0],[119,65,13.0],[119,66,17.0],[119,67,14.0],[119,68,12.0],[119,69,10.0],[119,70,36.0],[120,0,11.0],[120,1,9.0],[120,2,1.0],[120,3,10.0],[120,4,10.0],[120,5,13.0],[120,6,6.0],[120,7,10.0],[120,8,20.0],[120,9,21.0],[120,10,13.0],[120,11,11.0],[120,12,15.0],[120,13,19.0],[120,14,20.0],[120,15,19.0],[120,16,17.0],[120,17,12.0],[120,18,12.0],[120,19,11.0],[120,20,16.0],[120,21,18.0],[120,22,14.0],[120,23,10.0],[120,24,1.0],[120,25,2.0],[120,26,4.0],[120,27,11.0],[120,28,5.0],[120,29,5.0],[120,30,5.0],[120,31,4.0],[120,32,18.0],[120,33,16.0],[120,34,26.0],[120,35,21.0],[120,36,17.0],[120,37,17.0],[120,38,22.0],[120,39,23.0],[120,40,14.0],[120,41,10.0],[120,42,15.0],[120,43,14.0],[120,44,13.0],[120,45,9.0],[120,46,10.0],[120,47,14.0],[120,48,17.0],[120,49,21.0],[120,50,20.0],[120,51,25.0],[120,52,13.0],[120,53,23.0],[120,54,19.0],[120,55,15.0],[120,56,5.0],[120,57,2.0],[120,58,11.0],[120,59,13.0],[120,60,17.0],[120,61,12.0],[120,62,4.0],[120,63,12.0],[120,64,9.0],[120,65,7.0],[120,66,11.0],[120,67,8.0],[120,68,9.0],[120,69,4.0],[120,70,7.0],[121,0,1.0],[121,1,6.0],[121,2,2.0],[121,3,1.0],[121,4,10.0],[121,5,5.0],[121,7,18.0],[121,8,51.0],[121,9,9.0],[121,10,2.0],[121,11,19.0],[121,12,16.0],[121,13,5.0],[121,14,11.0],[121,15,11.0],[121,16,3.0],[121,17,22.0],[121,18,6.0],[121,19,26.0],[121,20,9.0],[121,21,4.0],[121,22,5.0],[121,23,19.0],[121,24,4.0],[121,25,3.0],[121,26,7.0],[121,27,6.0],[121,28,7.0],[121,29,2.0],[121,30,4.0],[121,31,5.0],[121,32,6.0],[121,33,9.0],[121,34,23.0],[121,35,38.0],[121,36,3.0],[121,37,4.0],[121,38,7.0],[121,39,4.0],[121,40,17.0],[121,41,19.0],[121,42,17.0],[121,43,5.0],[121,44,9.0],[121,45,27.0],[121,46,7.0],[121,47,5.0],[121,48,7.0],[121,49,11.0],[121,50,2.0],[121,51,19.0],[121,52,9.0],[121,53,14.0],[121,54,10.0],[121,55,4.0],[121,56,10.0],[121,57,3.0],[121,58,23.0],[121,59,18.0],[121,60,4.0],[121,61,6.0],[121,62,2.0],[121,63,3.0],[121,64,12.0],[121,66,4.0],[121,67,9.0],[121,68,7.0],[121,69,7.0],[121,70,1.0],[122,0,8.0],[122,1,10.0],[122,2,6.0],[122,3,12.0],[122,4,4.0],[122,5,13.0],[122,6,8.0],[122,7,3.0],[122,8,7.0],[122,9,1.0],[122,10,2.0],[122,11,5.0],[122,12,2.0],[122,13,5.0],[122,14,4.0],[122,15,6.0],[122,16,7.0],[122,17,9.0],[122,18,15.0],[122,19,13.0],[122,20,13.0],[122,21,11.0],[122,22,8.0],[122,23,11.0],[122,24,5.0],[122,25,13.0],[122,26,12.0],[122,27,5.0],[122,28,1.0],[122,29,16.0],[122,30,9.0],[122,31,4.0],[122,32,3.0],[122,33,1.0],[122,34,4.0],[122,35,5.0],[122,36,6.0],[122,37,7.0],[122,38,4.0],[122,39,2.0],[122,40,2.0],[122,41,2.0],[122,42,19.0],[122,43,9.0],[122,44,9.0],[122,45,9.0],[122,47,4.0],[122,50,8.0],[122,51,3.0],[122,52,13.0],[122,53,24.0],[122,54,9.0],[122,55,1.0],[122,57,20.0],[122,58,4.0],[122,59,5.0],[122,60,4.0],[122,61,15.0],[122,62,8.0],[122,63,9.0],[122,64,10.0],[122,66,9.0],[122,67,3.0],[122,68,5.0],[122,69,15.0],[122,70,6.0],[123,0,10.0],[123,1,11.0],[123,3,15.0],[123,4,4.0],[123,5,4.0],[123,6,9.0],[123,8,3.0],[123,9,3.0],[123,10,1.0],[123,11,5.0],[123,12,4.0],[123,13,14.0],[123,14,5.0],[123,15,16.0],[123,16,10.0],[123,17,6.0],[123,18,4.0],[123,19,12.0],[123,20,6.0],[123,21,15.0],[123,22,4.0],[123,23,28.0],[123,24,9.0],[123,25,25.0],[123,26,4.0],[123,27,1.0],[123,28,14.0],[123,29,11.0],[123,30,9.0],[123,31,2.0],[123,32,1.0],[123,34,1.0],[123,36,8.0],[123,37,18.0],[123,38,6.0],[123,39,2.0],[123,40,1.0],[123,41,1.0],[123,42,2.0],[123,43,12.0],[123,44,4.0],[123,45,8.0],[123,47,1.0],[123,49,1.0],[123,50,1.0],[123,51,3.0],[123,52,7.0],[123,53,11.0],[123,54,3.0],[123,57,1.0],[123,61,3.0],[123,62,3.0],[123,63,5.0],[123,64,7.0],[123,65,1.0],[123,66,1.0],[123,68,1.0],[123,69,8.0],[124,0,7.0],[124,1,5.0],[124,2,5.0],[124,3,5.0],[124,4,3.0],[124,5,3.0],[124,6,5.0],[124,7,7.0],[124,8,38.0],[124,9,30.0],[124,10,24.0],[124,11,34.0],[124,12,35.0],[124,13,37.0],[124,14,40.0],[124,15,27.0],[124,16,25.0],[124,17,29.0],[124,18,31.0],[124,19,23.0],[124,20,18.0],[124,21,16.0],[124,22,14.0],[124,23,19.0],[124,24,11.0],[124,25,7.0],[124,26,8.0],[124,27,5.0],[124,28,10.0],[124,29,8.0],[124,30,8.0],[124,31,7.0],[124,32,10.0],[124,33,12.0],[124,34,12.0],[124,35,9.0],[124,36,12.0],[124,37,11.0],[124,38,10.0],[124,39,11.0],[124,40,8.0],[124,41,9.0],[124,42,12.0],[124,43,7.0],[124,44,6.0],[124,45,7.0],[124,46,8.0],[124,47,10.0],[124,48,2.0],[124,49,5.0],[124,50,1.0],[124,52,1.0],[124,53,2.0],[124,55,1.0],[124,56,1.0],[124,57,2.0],[124,58,3.0],[124,60,2.0],[124,61,1.0],[124,63,1.0],[124,64,1.0],[124,65,3.0],[124,66,4.0],[124,67,4.0],[124,69,2.0],[124,70,1.0],[125,0,320.0],[125,1,306.0],[125,2,193.0],[125,3,280.0],[125,4,265.0],[125,5,270.0],[125,6,317.0],[125,7,208.0],[125,8,378.0],[125,9,471.0],[125,10,398.0],[125,11,303.0],[125,12,234.0],[125,13,376.0],[125,14,440.0],[125,15,588.0],[125,16,298.0],[125,17,689.0],[125,18,124.0],[125,19,420.0],[125,20,113.0],[125,21,403.0],[125,22,217.0],[125,23,856.0],[125,24,465.0],[125,25,401.0],[125,26,153.0],[125,27,60.0],[125,28,486.0],[125,29,275.0],[125,30,274.0],[125,31,122.0],[125,32,216.0],[125,33,62.0],[125,34,162.0],[125,35,88.0],[125,36,498.0],[125,37,659.0],[125,38,287.0],[125,39,157.0],[125,40,84.0],[125,41,30.0],[125,42,141.0],[125,43,322.0],[125,44,49.0],[125,45,257.0],[125,46,113.0],[125,47,147.0],[125,48,63.0],[125,49,73.0],[125,50,42.0],[125,51,81.0],[125,52,136.0],[125,53,173.0],[125,54,109.0],[125,55,26.0],[125,56,106.0],[125,57,133.0],[125,58,176.0],[125,59,178.0],[125,60,102.0],[125,61,430.0],[125,62,294.0],[125,63,337.0],[125,64,271.0],[125,65,397.0],[125,66,112.0],[125,67,103.0],[125,68,91.0],[125,69,168.0],[125,70,102.0],[126,0,26.0],[126,1,30.0],[126,2,50.0],[126,3,51.0],[126,4,68.0],[126,5,21.0],[126,6,83.0],[126,7,30.0],[126,8,22.0],[126,9,8.0],[126,10,30.0],[126,11,43.0],[126,12,26.0],[126,13,44.0],[126,14,54.0],[126,15,59.0],[126,16,65.0],[126,17,50.0],[126,18,41.0],[126,19,79.0],[126,20,2.0],[126,21,100.0],[126,22,26.0],[126,24,66.0],[126,25,106.0],[126,26,30.0],[126,27,17.0],[126,28,82.0],[126,29,64.0],[126,30,96.0],[126,31,25.0],[126,32,3.0],[126,33,30.0],[126,34,7.0],[126,35,8.0],[126,36,55.0],[126,37,70.0],[126,38,34.0],[126,39,20.0],[126,40,26.0],[126,41,15.0],[126,42,2.0],[126,43,54.0],[126,44,41.0],[126,46,63.0],[126,48,11.0],[126,49,2.0],[126,52,29.0],[126,53,1.0],[126,59,3.0],[126,60,34.0],[126,61,1.0],[126,62,1.0],[126,64,33.0],[126,65,34.0],[126,66,9.0],[126,68,1.0],[126,69,39.0],[126,70,38.0],[127,0,6.0],[127,1,20.0],[127,2,10.0],[127,3,10.0],[127,4,17.0],[127,5,4.0],[127,6,3.0],[127,7,3.0],[127,8,2.0],[127,10,19.0],[127,11,1.0],[127,12,6.0],[127,13,3.0],[127,15,7.0],[127,16,3.0],[127,17,6.0],[127,18,7.0],[127,19,8.0],[127,20,2.0],[127,21,16.0],[127,22,5.0],[127,23,7.0],[127,24,7.0],[127,25,4.0],[127,26,2.0],[127,27,4.0],[127,28,9.0],[127,29,10.0],[127,30,1.0],[127,31,2.0],[127,32,2.0],[127,33,3.0],[127,35,1.0],[127,36,2.0],[127,37,7.0],[127,39,2.0],[127,40,2.0],[127,41,4.0],[127,42,9.0],[127,43,6.0],[127,44,2.0],[127,45,2.0],[127,46,4.0],[127,47,2.0],[127,48,6.0],[127,49,5.0],[127,50,5.0],[127,51,5.0],[127,52,3.0],[127,53,1.0],[127,54,1.0],[127,56,2.0],[127,57,2.0],[127,58,5.0],[127,59,2.0],[127,60,3.0],[127,62,2.0],[127,63,1.0],[127,64,2.0],[127,65,3.0],[127,66,6.0],[127,67,14.0],[127,68,7.0],[127,69,1.0],[127,70,3.0],[128,0,1.0],[128,2,2.0],[128,3,3.0],[128,4,1.0],[128,8,1.0],[128,10,2.0],[128,12,2.0],[128,13,3.0],[128,14,2.0],[128,17,2.0],[128,18,3.0],[128,19,2.0],[128,20,2.0],[128,21,1.0],[128,23,1.0],[128,26,1.0],[128,27,1.0],[128,28,1.0],[128,29,1.0],[128,33,1.0],[128,35,1.0],[128,37,2.0],[128,40,1.0],[128,43,1.0],[128,44,2.0],[128,45,1.0],[128,46,1.0],[128,49,1.0],[128,52,1.0],[128,53,1.0],[128,56,1.0],[128,57,2.0],[128,62,2.0],[128,66,1.0],[128,68,2.0],[128,70,2.0],[129,0,17.0],[129,1,16.0],[129,2,11.0],[129,3,2.0],[129,4,57.0],[129,5,24.0],[129,6,28.0],[129,7,6.0],[129,8,50.0],[129,9,11.0],[129,10,113.0],[129,11,34.0],[129,12,51.0],[129,13,35.0],[129,14,42.0],[129,15,33.0],[129,16,40.0],[129,17,25.0],[129,18,44.0],[129,19,91.0],[129,20,133.0],[129,21,58.0],[129,22,147.0],[129,23,101.0],[129,24,35.0],[129,25,46.0],[129,26,43.0],[129,27,93.0],[129,28,31.0],[129,29,76.0],[129,30,21.0],[129,31,19.0],[129,32,57.0],[129,33,129.0],[129,34,92.0],[129,35,61.0],[129,36,34.0],[129,37,52.0],[129,38,29.0],[129,39,49.0],[129,40,17.0],[129,41,46.0],[129,42,159.0],[129,43,45.0],[129,44,128.0],[129,45,39.0],[129,46,227.0],[129,47,135.0],[129,48,325.0],[129,49,319.0],[129,50,221.0],[129,51,378.0],[129,52,92.0],[129,53,105.0],[129,54,237.0],[129,55,433.0],[129,56,117.0],[129,57,114.0],[129,58,613.0],[129,59,185.0],[129,60,12.0],[129,61,76.0],[129,62,26.0],[129,63,67.0],[129,64,53.0],[129,65,41.0],[129,66,237.0],[129,67,188.0],[129,68,107.0],[129,69,98.0],[129,70,40.0],[130,0,3.0],[130,1,3.0],[130,2,2.0],[130,3,2.0],[130,4,3.0],[130,6,2.0],[130,7,2.0],[130,8,1.0],[130,9,4.0],[130,10,2.0],[130,11,1.0],[130,12,5.0],[130,13,3.0],[130,14,1.0],[130,15,3.0],[130,16,4.0],[130,17,4.0],[130,18,3.0],[130,19,2.0],[130,20,3.0],[130,21,5.0],[130,22,2.0],[130,23,4.0],[130,24,1.0],[130,25,2.0],[130,26,1.0],[130,27,3.0],[130,28,4.0],[130,29,5.0],[130,31,1.0],[130,32,5.0],[130,33,1.0],[130,34,4.0],[130,35,3.0],[130,36,1.0],[130,38,1.0],[130,39,1.0],[130,40,2.0],[130,41,5.0],[130,42,3.0],[130,43,3.0],[130,44,2.0],[130,45,2.0],[130,46,1.0],[130,47,2.0],[130,48,1.0],[130,49,1.0],[130,51,1.0],[130,52,4.0],[130,53,3.0],[130,54,3.0],[130,56,4.0],[130,57,4.0],[130,58,2.0],[130,59,2.0],[130,60,4.0],[130,61,3.0],[130,62,5.0],[130,63,4.0],[130,64,1.0],[130,65,1.0],[130,66,1.0],[131,1,1.0],[131,2,2.0],[131,4,1.0],[131,5,1.0],[131,7,2.0],[131,8,2.0],[131,10,1.0],[131,11,3.0],[131,12,1.0],[131,14,1.0],[131,16,3.0],[131,18,1.0],[131,19,1.0],[131,21,1.0],[131,22,1.0],[131,27,2.0],[131,30,1.0],[131,32,3.0],[131,33,2.0],[131,36,3.0],[131,37,1.0],[131,39,2.0],[131,42,3.0],[131,43,2.0],[131,46,3.0],[131,47,1.0],[131,48,1.0],[131,49,1.0],[131,50,1.0],[131,54,2.0],[131,55,1.0],[131,58,3.0],[131,59,1.0],[131,60,1.0],[131,61,2.0],[131,64,1.0],[131,66,2.0],[131,69,1.0],[131,70,1.0],[132,0,38.0],[132,1,77.0],[132,2,21.0],[132,3,30.0],[132,4,52.0],[132,5,47.0],[132,6,35.0],[132,7,35.0],[132,8,47.0],[132,9,27.0],[132,10,32.0],[132,11,30.0],[132,12,60.0],[132,13,33.0],[132,14,19.0],[132,15,33.0],[132,16,55.0],[132,17,27.0],[132,18,29.0],[132,19,33.0],[132,20,35.0],[132,21,105.0],[132,22,49.0],[132,23,96.0],[132,24,41.0],[132,25,42.0],[132,26,6.0],[132,27,34.0],[132,28,48.0],[132,29,27.0],[132,30,33.0],[132,31,11.0],[132,32,78.0],[132,33,171.0],[132,34,84.0],[132,35,109.0],[132,36,59.0],[132,37,28.0],[132,38,32.0],[132,39,32.0],[132,40,30.0],[132,41,13.0],[132,42,16.0],[132,43,40.0],[132,44,40.0],[132,45,44.0],[132,46,40.0],[132,47,35.0],[132,48,79.0],[132,49,103.0],[132,50,58.0],[132,51,72.0],[132,52,64.0],[132,53,59.0],[132,54,35.0],[132,55,27.0],[132,56,35.0],[132,57,39.0],[132,58,32.0],[132,59,21.0],[132,60,21.0],[132,61,19.0],[132,62,15.0],[132,63,17.0],[132,64,18.0],[132,65,20.0],[132,66,23.0],[132,67,16.0],[132,68,21.0],[132,69,13.0],[132,70,22.0],[133,0,39.0],[133,1,12.0],[133,2,38.0],[133,3,23.0],[133,4,26.0],[133,5,28.0],[133,6,15.0],[133,7,10.0],[133,8,9.0],[133,9,8.0],[133,10,16.0],[133,11,7.0],[133,12,5.0],[133,13,14.0],[133,14,20.0],[133,15,27.0],[133,16,28.0],[133,17,13.0],[133,18,43.0],[133,19,6.0],[133,20,22.0],[133,21,31.0],[133,22,22.0],[133,23,8.0],[133,24,47.0],[133,25,21.0],[133,26,22.0],[133,27,27.0],[133,28,24.0],[133,29,34.0],[133,30,16.0],[133,31,27.0],[133,32,26.0],[133,33,21.0],[133,34,16.0],[133,35,12.0],[133,36,13.0],[133,37,16.0],[133,38,9.0],[133,39,2.0],[133,40,5.0],[133,41,14.0],[133,42,10.0],[133,43,21.0],[133,44,39.0],[133,45,18.0],[133,46,34.0],[133,47,49.0],[133,48,22.0],[133,49,22.0],[133,50,20.0],[133,51,26.0],[133,52,20.0],[133,53,9.0],[133,54,30.0],[133,55,2.0],[133,56,44.0],[133,57,17.0],[133,58,28.0],[133,59,20.0],[133,60,18.0],[133,61,6.0],[133,62,5.0],[133,63,10.0],[133,64,8.0],[133,65,7.0],[133,66,19.0],[133,67,14.0],[133,68,22.0],[133,69,9.0],[133,70,14.0],[134,0,15.0],[134,1,15.0],[134,2,87.0],[134,3,16.0],[134,4,28.0],[134,5,2.0],[134,6,9.0],[134,7,242.0],[134,8,180.0],[134,9,102.0],[134,10,197.0],[134,11,99.0],[134,12,148.0],[134,13,67.0],[134,14,231.0],[134,15,119.0],[134,16,156.0],[134,17,138.0],[134,18,26.0],[134,19,6.0],[134,20,14.0],[134,21,89.0],[134,22,88.0],[134,23,15.0],[134,24,10.0],[134,25,14.0],[134,26,64.0],[134,27,11.0],[134,28,28.0],[134,29,16.0],[134,30,7.0],[134,31,49.0],[134,32,219.0],[134,33,249.0],[134,34,223.0],[134,35,67.0],[134,36,46.0],[134,37,101.0],[134,38,135.0],[134,39,381.0],[134,40,67.0],[134,41,23.0],[134,42,17.0],[134,43,42.0],[134,44,24.0],[134,45,58.0],[134,46,25.0],[134,47,24.0],[134,48,20.0],[134,49,61.0],[134,50,20.0],[134,51,16.0],[134,52,23.0],[134,53,59.0],[134,54,50.0],[134,55,564.0],[134,56,71.0],[134,57,259.0],[134,58,160.0],[134,59,158.0],[134,60,63.0],[134,61,143.0],[134,62,171.0],[134,63,117.0],[134,64,176.0],[134,65,337.0],[134,66,120.0],[134,67,23.0],[134,68,8.0],[134,69,11.0],[134,70,5.0],[135,0,22.0],[135,1,23.0],[135,2,30.0],[135,3,47.0],[135,4,40.0],[135,5,56.0],[135,6,49.0],[135,7,25.0],[135,8,5.0],[135,9,10.0],[135,10,31.0],[135,11,9.0],[135,12,55.0],[135,13,61.0],[135,14,30.0],[135,15,35.0],[135,16,95.0],[135,17,19.0],[135,18,40.0],[135,19,15.0],[135,20,38.0],[135,21,17.0],[135,22,165.0],[135,23,93.0],[135,24,22.0],[135,25,61.0],[135,26,22.0],[135,27,15.0],[135,28,18.0],[135,29,80.0],[135,30,20.0],[135,31,11.0],[135,32,70.0],[135,33,15.0],[135,34,14.0],[135,35,6.0],[135,36,79.0],[135,37,68.0],[135,38,38.0],[135,39,60.0],[135,40,57.0],[135,41,14.0],[135,42,232.0],[135,43,3.0],[135,44,58.0],[135,45,43.0],[135,46,40.0],[135,47,21.0],[135,48,36.0],[135,49,39.0],[135,50,104.0],[135,51,92.0],[135,52,91.0],[135,53,3.0],[135,54,6.0],[135,55,21.0],[135,56,17.0],[135,57,25.0],[135,58,56.0],[135,59,17.0],[135,60,52.0],[135,61,165.0],[135,62,15.0],[135,63,63.0],[135,64,50.0],[135,65,2.0],[135,66,23.0],[135,67,42.0],[135,68,22.0],[135,69,25.0],[135,70,158.0],[136,8,1.0],[136,18,4.0],[136,21,1.0],[136,33,1.0],[136,34,1.0],[136,39,1.0],[136,45,1.0],[136,46,1.0],[136,56,2.0],[136,57,2.0],[136,62,1.0],[136,64,1.0],[136,65,1.0],[136,69,1.0],[137,1,1.0],[137,2,1.0],[137,3,1.0],[137,4,1.0],[137,6,1.0],[137,7,3.0],[137,8,4.0],[137,9,1.0],[137,10,1.0],[137,12,1.0],[137,13,5.0],[137,14,1.0],[137,15,1.0],[137,16,1.0],[137,17,1.0],[137,19,3.0],[137,20,2.0],[137,21,3.0],[137,22,1.0],[137,23,1.0],[137,24,1.0],[137,25,2.0],[137,27,1.0],[137,28,3.0],[137,29,1.0],[137,30,3.0],[137,31,3.0],[137,33,1.0],[137,34,1.0],[137,36,1.0],[137,37,2.0],[137,40,2.0],[137,41,1.0],[137,42,3.0],[137,43,1.0],[137,44,3.0],[137,45,1.0],[137,46,1.0],[137,47,1.0],[137,48,2.0],[137,49,2.0],[137,50,1.0],[137,51,1.0],[137,52,1.0],[137,53,1.0],[137,56,1.0],[137,57,2.0],[137,58,1.0],[137,59,1.0],[137,62,5.0],[137,63,2.0],[137,66,1.0],[137,67,1.0],[137,70,1.0],[138,0,7.0],[138,1,6.0],[138,2,2.0],[138,3,11.0],[138,4,4.0],[138,5,3.0],[138,6,23.0],[138,7,1.0],[138,8,3.0],[138,9,3.0],[138,10,5.0],[138,11,3.0],[138,12,15.0],[138,13,15.0],[138,14,2.0],[138,15,8.0],[138,16,12.0],[138,17,4.0],[138,18,9.0],[138,19,12.0],[138,20,22.0],[138,21,10.0],[138,22,5.0],[138,23,11.0],[138,24,9.0],[138,25,48.0],[138,26,2.0],[138,27,4.0],[138,28,5.0],[138,29,2.0],[138,30,8.0],[138,31,7.0],[138,32,5.0],[138,33,9.0],[138,34,13.0],[138,35,21.0],[138,36,14.0],[138,37,2.0],[138,38,23.0],[138,39,1.0],[138,40,17.0],[138,41,12.0],[138,42,29.0],[138,43,9.0],[138,44,20.0],[138,45,29.0],[138,46,8.0],[138,47,11.0],[138,48,1.0],[138,49,10.0],[138,50,3.0],[138,51,5.0],[138,52,14.0],[138,53,8.0],[138,55,2.0],[138,56,1.0],[138,57,7.0],[138,58,2.0],[138,59,2.0],[138,60,9.0],[138,61,5.0],[138,62,2.0],[138,63,1.0],[138,64,2.0],[138,65,7.0],[138,66,15.0],[138,67,12.0],[138,68,9.0],[138,69,4.0],[138,70,11.0],[139,0,5.0],[139,2,4.0],[139,3,5.0],[139,4,4.0],[139,5,8.0],[139,6,14.0],[139,7,11.0],[139,8,5.0],[139,9,6.0],[139,10,4.0],[139,11,8.0],[139,12,7.0],[139,13,3.0],[139,14,6.0],[139,15,3.0],[139,16,15.0],[139,17,1.0],[139,18,1.0],[139,19,8.0],[139,20,2.0],[139,21,4.0],[139,22,4.0],[139,23,6.0],[139,24,2.0],[139,25,5.0],[139,26,1.0],[139,27,8.0],[139,28,11.0],[139,29,3.0],[139,30,5.0],[139,31,8.0],[139,32,13.0],[139,33,27.0],[139,34,28.0],[139,35,14.0],[139,36,32.0],[139,37,5.0],[139,38,7.0],[139,39,37.0],[139,40,6.0],[139,41,35.0],[139,42,5.0],[139,43,7.0],[139,44,7.0],[139,45,7.0],[139,46,53.0],[139,47,25.0],[139,48,63.0],[139,49,8.0],[139,50,12.0],[139,51,93.0],[139,52,4.0],[139,53,57.0],[139,54,21.0],[139,55,70.0],[139,56,8.0],[139,57,11.0],[139,58,12.0],[139,59,13.0],[139,60,26.0],[139,61,2.0],[139,62,22.0],[139,63,14.0],[139,64,25.0],[139,65,8.0],[139,66,21.0],[139,67,4.0],[139,68,3.0],[139,69,6.0],[139,70,8.0],[140,0,67.0],[140,1,18.0],[140,2,30.0],[140,3,154.0],[140,4,80.0],[140,5,102.0],[140,6,82.0],[140,7,85.0],[140,8,54.0],[140,9,10.0],[140,10,56.0],[140,11,11.0],[140,12,125.0],[140,13,52.0],[140,14,34.0],[140,15,50.0],[140,16,39.0],[140,17,55.0],[140,18,57.0],[140,19,75.0],[140,20,27.0],[140,21,44.0],[140,22,17.0],[140,23,14.0],[140,24,18.0],[140,25,52.0],[140,26,22.0],[140,27,51.0],[140,28,138.0],[140,29,143.0],[140,30,28.0],[140,31,25.0],[140,32,107.0],[140,33,29.0],[140,34,37.0],[140,35,61.0],[140,36,61.0],[140,37,48.0],[140,38,37.0],[140,39,147.0],[140,40,58.0],[140,41,100.0],[140,42,13.0],[140,43,57.0],[140,44,23.0],[140,45,39.0],[140,46,17.0],[140,47,11.0],[140,48,12.0],[140,49,15.0],[140,50,27.0],[140,51,10.0],[140,52,18.0],[140,53,25.0],[140,54,6.0],[140,55,29.0],[140,56,7.0],[140,57,7.0],[140,58,7.0],[140,59,26.0],[140,60,12.0],[140,61,33.0],[140,62,32.0],[140,63,13.0],[140,64,68.0],[140,65,60.0],[140,66,55.0],[140,67,25.0],[140,68,8.0],[140,69,31.0],[140,70,12.0],[141,0,22.0],[141,1,14.0],[141,2,12.0],[141,3,10.0],[141,4,11.0],[141,5,6.0],[141,6,20.0],[141,7,23.0],[141,8,14.0],[141,9,9.0],[141,10,14.0],[141,11,7.0],[141,12,19.0],[141,13,10.0],[141,14,17.0],[141,15,19.0],[141,16,38.0],[141,17,13.0],[141,18,18.0],[141,19,19.0],[141,20,13.0],[141,21,10.0],[141,22,32.0],[141,23,28.0],[141,24,25.0],[141,25,7.0],[141,26,13.0],[141,27,12.0],[141,28,21.0],[141,29,8.0],[141,30,16.0],[141,31,18.0],[141,32,14.0],[141,33,8.0],[141,34,11.0],[141,35,4.0],[141,36,10.0],[141,37,6.0],[141,38,21.0],[141,39,34.0],[141,40,25.0],[141,41,9.0],[141,42,11.0],[141,43,15.0],[141,44,12.0],[141,45,6.0],[141,46,14.0],[141,47,17.0],[141,48,18.0],[141,49,10.0],[141,50,9.0],[141,51,13.0],[141,52,18.0],[141,53,8.0],[141,54,14.0],[141,55,17.0],[141,56,15.0],[141,57,10.0],[141,58,7.0],[141,59,10.0],[141,60,10.0],[141,61,3.0],[141,62,16.0],[141,63,12.0],[141,64,11.0],[141,65,4.0],[141,66,9.0],[141,67,12.0],[141,68,9.0],[141,69,1.0],[141,70,9.0],[142,0,5.0],[142,1,5.0],[142,2,2.0],[142,3,1.0],[142,4,7.0],[142,5,4.0],[142,6,2.0],[142,7,4.0],[142,8,4.0],[142,9,4.0],[142,10,5.0],[142,11,9.0],[142,12,4.0],[142,13,8.0],[142,14,7.0],[142,15,6.0],[142,16,6.0],[142,17,8.0],[142,18,9.0],[142,19,6.0],[142,20,2.0],[142,21,2.0],[142,22,6.0],[142,23,4.0],[142,25,1.0],[142,27,3.0],[142,31,1.0],[142,32,7.0],[142,33,1.0],[142,34,3.0],[142,36,2.0],[142,37,8.0],[142,38,4.0],[142,39,3.0],[142,40,1.0],[142,42,1.0],[142,43,2.0],[142,45,2.0],[142,46,1.0],[142,47,1.0],[142,50,1.0],[142,51,3.0],[142,52,1.0],[142,54,1.0],[142,56,1.0],[142,59,1.0],[142,61,3.0],[142,62,2.0],[142,63,2.0],[142,64,3.0],[142,65,1.0],[142,66,1.0],[142,67,3.0],[142,68,4.0],[142,69,1.0],[143,0,10.0],[143,1,2.0],[143,2,3.0],[143,3,10.0],[143,4,3.0],[143,5,4.0],[143,6,4.0],[143,7,4.0],[143,8,12.0],[143,9,3.0],[143,10,1.0],[143,11,4.0],[143,12,3.0],[143,13,3.0],[143,14,15.0],[143,15,5.0],[143,16,6.0],[143,18,19.0],[143,19,19.0],[143,20,10.0],[143,21,2.0],[143,22,10.0],[143,23,3.0],[143,24,2.0],[143,25,8.0],[143,26,5.0],[143,28,2.0],[143,29,1.0],[143,31,2.0],[143,32,1.0],[143,34,2.0],[143,35,1.0],[143,36,4.0],[143,37,4.0],[143,38,1.0],[143,40,2.0],[143,41,2.0],[143,42,4.0],[143,43,25.0],[143,44,2.0],[143,45,6.0],[143,47,2.0],[143,50,5.0],[143,51,4.0],[143,52,6.0],[143,53,21.0],[143,54,5.0],[143,55,1.0],[143,58,2.0],[143,59,2.0],[143,60,5.0],[143,61,15.0],[143,62,13.0],[143,63,7.0],[143,64,20.0],[143,65,1.0],[143,66,1.0],[143,67,8.0],[143,68,12.0],[143,69,19.0],[143,70,5.0],[144,0,5.0],[144,1,6.0],[144,2,4.0],[144,3,6.0],[144,4,10.0],[144,5,10.0],[144,6,109.0],[144,7,52.0],[144,8,24.0],[144,9,55.0],[144,10,106.0],[144,11,72.0],[144,12,21.0],[144,13,38.0],[144,14,60.0],[144,15,90.0],[144,16,14.0],[144,17,117.0],[144,18,19.0],[144,19,21.0],[144,20,50.0],[144,21,47.0],[144,22,156.0],[144,23,9.0],[144,24,37.0],[144,25,12.0],[144,26,13.0],[144,27,11.0],[144,28,11.0],[144,29,15.0],[144,30,109.0],[144,31,19.0],[144,32,38.0],[144,33,24.0],[144,34,18.0],[144,35,16.0],[144,36,60.0],[144,37,76.0],[144,38,33.0],[144,39,133.0],[144,40,26.0],[144,41,16.0],[144,42,6.0],[144,43,13.0],[144,44,19.0],[144,45,16.0],[144,46,11.0],[144,47,85.0],[144,48,25.0],[144,49,14.0],[144,50,14.0],[144,51,30.0],[144,52,282.0],[144,53,75.0],[144,54,52.0],[144,55,5.0],[144,56,25.0],[144,57,85.0],[144,58,31.0],[144,59,39.0],[144,60,102.0],[144,61,35.0],[144,62,85.0],[144,63,114.0],[144,64,70.0],[144,65,118.0],[144,66,9.0],[144,67,10.0],[144,68,9.0],[144,69,5.0],[144,70,15.0],[145,0,95.0],[145,1,21.0],[145,2,12.0],[145,3,20.0],[145,4,76.0],[145,5,150.0],[145,6,60.0],[145,7,25.0],[145,8,24.0],[145,9,14.0],[145,10,29.0],[145,11,18.0],[145,12,25.0],[145,13,28.0],[145,14,38.0],[145,15,29.0],[145,16,48.0],[145,17,46.0],[145,18,36.0],[145,19,29.0],[145,20,63.0],[145,21,39.0],[145,22,80.0],[145,23,67.0],[145,24,106.0],[145,25,41.0],[145,26,1.0],[145,27,41.0],[145,28,110.0],[145,29,85.0],[145,30,12.0],[145,31,12.0],[145,32,19.0],[145,33,14.0],[145,34,149.0],[145,35,15.0],[145,36,69.0],[145,37,100.0],[145,38,24.0],[145,39,64.0],[145,40,12.0],[145,41,60.0],[145,42,208.0],[145,43,94.0],[145,44,33.0],[145,45,119.0],[145,46,126.0],[145,47,810.0],[145,48,110.0],[145,49,22.0],[145,50,59.0],[145,51,281.0],[145,52,112.0],[145,53,67.0],[145,54,203.0],[145,55,176.0],[145,56,355.0],[145,57,44.0],[145,58,9.0],[145,59,208.0],[145,60,213.0],[145,61,19.0],[145,62,109.0],[145,63,360.0],[145,64,33.0],[145,65,136.0],[145,66,75.0],[145,67,284.0],[145,68,277.0],[145,69,45.0],[145,70,11.0],[146,0,60.0],[146,1,76.0],[146,2,3.0],[146,3,59.0],[146,4,104.0],[146,5,47.0],[146,6,94.0],[146,7,43.0],[146,8,28.0],[146,9,35.0],[146,10,65.0],[146,11,48.0],[146,12,78.0],[146,13,85.0],[146,14,80.0],[146,15,96.0],[146,16,59.0],[146,17,96.0],[146,18,60.0],[146,19,83.0],[146,20,22.0],[146,21,171.0],[146,22,61.0],[146,23,92.0],[146,24,109.0],[146,25,98.0],[146,26,23.0],[146,27,80.0],[146,28,204.0],[146,29,269.0],[146,30,109.0],[146,31,52.0],[146,32,49.0],[146,33,46.0],[146,34,145.0],[146,35,43.0],[146,36,81.0],[146,37,90.0],[146,38,62.0],[146,39,155.0],[146,40,22.0],[146,41,82.0],[146,42,56.0],[146,43,146.0],[146,44,56.0],[146,45,71.0],[146,46,68.0],[146,47,23.0],[146,48,6.0],[146,49,28.0],[146,50,41.0],[146,51,37.0],[146,52,6.0],[146,53,8.0],[146,54,1.0],[146,55,5.0],[146,56,6.0],[146,57,5.0],[146,58,2.0],[146,59,9.0],[146,60,31.0],[146,61,40.0],[146,62,46.0],[146,63,37.0],[146,64,53.0],[146,65,53.0],[146,66,15.0],[146,67,53.0],[146,68,14.0],[146,69,17.0],[146,70,50.0],[147,0,2.0],[147,1,1.0],[147,2,1.0],[147,4,4.0],[147,5,5.0],[147,6,6.0],[147,7,1.0],[147,18,1.0],[147,19,1.0],[147,20,2.0],[147,25,1.0],[147,27,2.0],[147,30,2.0],[147,43,1.0],[147,45,1.0],[147,46,2.0],[147,47,2.0],[147,48,2.0],[147,49,1.0],[147,51,1.0],[147,52,1.0],[147,54,1.0],[147,67,1.0],[148,0,6.0],[148,1,8.0],[148,2,24.0],[148,3,10.0],[148,4,5.0],[148,5,8.0],[148,6,6.0],[148,7,4.0],[148,8,8.0],[148,9,33.0],[148,10,3.0],[148,11,12.0],[148,12,8.0],[148,13,17.0],[148,14,7.0],[148,15,4.0],[148,16,8.0],[148,17,5.0],[148,18,7.0],[148,19,9.0],[148,20,15.0],[148,21,7.0],[148,22,8.0],[148,23,5.0],[148,24,6.0],[148,25,19.0],[148,26,7.0],[148,27,22.0],[148,28,3.0],[148,29,3.0],[148,30,3.0],[148,31,16.0],[148,32,27.0],[148,33,15.0],[148,34,18.0],[148,35,15.0],[148,37,4.0],[148,39,4.0],[148,40,13.0],[148,41,11.0],[148,42,8.0],[148,43,9.0],[148,44,9.0],[148,45,22.0],[148,46,12.0],[148,47,2.0],[148,48,16.0],[148,49,21.0],[148,50,32.0],[148,51,10.0],[148,52,6.0],[148,53,25.0],[148,54,26.0],[148,55,31.0],[148,56,33.0],[148,57,43.0],[148,58,7.0],[148,59,8.0],[148,60,43.0],[148,62,13.0],[148,63,9.0],[148,64,18.0],[148,65,12.0],[148,66,25.0],[148,67,5.0],[148,68,7.0],[148,69,7.0],[148,70,4.0],[149,1,1.0],[149,3,1.0],[149,5,1.0],[149,6,3.0],[149,7,1.0],[149,8,1.0],[149,13,1.0],[149,14,2.0],[149,15,2.0],[149,17,4.0],[149,18,1.0],[149,19,5.0],[149,21,7.0],[149,23,4.0],[149,24,1.0],[149,28,2.0],[149,29,2.0],[149,30,1.0],[149,34,2.0],[149,35,2.0],[149,39,2.0],[149,40,2.0],[149,41,1.0],[149,42,1.0],[149,43,1.0],[149,44,1.0],[149,45,3.0],[149,47,1.0],[149,48,1.0],[149,60,1.0],[149,62,2.0],[149,64,1.0],[149,65,3.0],[150,0,11.0],[150,1,7.0],[150,2,8.0],[150,3,14.0],[150,4,11.0],[150,5,15.0],[150,6,14.0],[150,7,11.0],[150,8,41.0],[150,9,35.0],[150,10,49.0],[150,11,39.0],[150,12,37.0],[150,13,48.0],[150,14,45.0],[150,15,47.0],[150,16,35.0],[150,17,20.0],[150,18,21.0],[150,19,16.0],[150,20,22.0],[150,21,29.0],[150,22,29.0],[150,23,15.0],[150,24,31.0],[150,25,13.0],[150,26,10.0],[150,27,13.0],[150,28,24.0],[150,29,30.0],[150,30,29.0],[150,31,25.0],[150,32,52.0],[150,33,27.0],[150,34,44.0],[150,35,26.0],[150,36,32.0],[150,37,31.0],[150,38,32.0],[150,39,37.0],[150,40,10.0],[150,41,11.0],[150,42,11.0],[150,43,3.0],[150,44,12.0],[150,45,10.0],[150,46,10.0],[150,47,9.0],[150,48,10.0],[150,49,8.0],[150,50,9.0],[150,51,5.0],[150,52,5.0],[150,53,10.0],[150,54,7.0],[150,55,8.0],[150,56,20.0],[150,57,14.0],[150,58,22.0],[150,59,13.0],[150,60,27.0],[150,61,25.0],[150,62,8.0],[150,63,5.0],[150,64,9.0],[150,65,5.0],[150,66,4.0],[150,67,6.0],[150,68,4.0],[150,69,5.0],[150,70,8.0],[151,0,19.0],[151,1,45.0],[151,2,8.0],[151,3,18.0],[151,4,28.0],[151,5,38.0],[151,6,52.0],[151,7,3.0],[151,8,7.0],[151,9,5.0],[151,10,6.0],[151,11,4.0],[151,12,6.0],[151,13,14.0],[151,14,8.0],[151,15,27.0],[151,16,9.0],[151,17,32.0],[151,18,10.0],[151,19,28.0],[151,20,5.0],[151,21,28.0],[151,22,22.0],[151,23,5.0],[151,24,17.0],[151,25,14.0],[151,26,18.0],[151,27,16.0],[151,28,17.0],[151,29,11.0],[151,30,19.0],[151,31,25.0],[151,32,13.0],[151,33,2.0],[151,34,4.0],[151,35,22.0],[151,36,29.0],[151,37,17.0],[151,38,9.0],[151,39,7.0],[151,41,4.0],[151,42,7.0],[151,43,7.0],[151,44,9.0],[151,46,2.0],[151,47,18.0],[151,48,16.0],[151,50,11.0],[151,51,4.0],[151,52,6.0],[151,57,1.0],[151,60,9.0],[151,61,12.0],[151,62,9.0],[151,63,18.0],[151,64,4.0],[151,65,2.0],[151,66,2.0],[151,67,5.0],[151,68,7.0],[151,69,30.0],[151,70,9.0],[152,2,1.0],[152,7,1.0],[152,12,1.0],[152,18,4.0],[152,19,1.0],[152,20,2.0],[152,22,2.0],[152,23,1.0],[152,24,1.0],[152,26,2.0],[152,27,4.0],[152,28,2.0],[152,29,2.0],[152,30,2.0],[152,31,2.0],[152,32,1.0],[152,35,2.0],[152,36,1.0],[152,37,7.0],[152,38,1.0],[152,39,3.0],[152,40,3.0],[152,41,4.0],[152,42,1.0],[152,43,2.0],[152,44,1.0],[152,45,4.0],[152,46,4.0],[152,47,2.0],[152,48,2.0],[152,49,1.0],[152,50,1.0],[152,51,6.0],[152,53,1.0],[152,54,1.0],[152,56,2.0],[152,61,1.0],[152,62,1.0],[152,64,1.0],[152,65,1.0],[152,66,1.0],[152,68,4.0],[152,70,1.0],[153,1,1.0],[153,5,1.0],[153,9,1.0],[153,13,1.0],[153,17,1.0],[153,18,1.0],[153,20,1.0],[153,21,2.0],[153,23,2.0],[153,24,1.0],[153,29,2.0],[153,31,2.0],[153,34,1.0],[153,42,2.0],[153,45,1.0],[153,50,3.0],[153,51,1.0],[153,54,3.0],[153,56,1.0],[153,57,1.0],[153,58,5.0],[153,65,1.0],[153,66,1.0],[153,67,1.0],[154,0,2.0],[154,1,3.0],[154,2,4.0],[154,3,2.0],[154,4,6.0],[154,5,1.0],[154,6,4.0],[154,7,4.0],[154,8,1.0],[154,9,1.0],[154,10,3.0],[154,11,1.0],[154,12,7.0],[154,13,3.0],[154,14,7.0],[154,15,3.0],[154,16,4.0],[154,18,9.0],[154,19,5.0],[154,20,1.0],[154,21,2.0],[154,22,6.0],[154,23,7.0],[154,24,2.0],[154,25,1.0],[154,26,2.0],[154,27,5.0],[154,28,5.0],[154,29,4.0],[154,30,2.0],[154,31,4.0],[154,33,3.0],[154,34,5.0],[154,35,4.0],[154,36,5.0],[154,37,6.0],[154,38,2.0],[154,39,2.0],[154,40,2.0],[154,41,4.0],[154,43,3.0],[154,44,2.0],[154,45,4.0],[154,46,2.0],[154,47,4.0],[154,48,4.0],[154,49,4.0],[154,50,4.0],[154,51,4.0],[154,52,2.0],[154,53,5.0],[154,54,6.0],[154,55,3.0],[154,56,3.0],[154,57,2.0],[154,58,5.0],[154,59,2.0],[154,60,7.0],[154,61,3.0],[154,62,3.0],[154,63,3.0],[154,65,3.0],[154,66,2.0],[154,68,1.0],[154,69,1.0],[154,70,3.0],[155,0,29.0],[155,1,5.0],[155,2,101.0],[155,3,23.0],[155,4,10.0],[155,5,44.0],[155,6,4.0],[155,7,10.0],[155,8,4.0],[155,9,8.0],[155,10,9.0],[155,11,3.0],[155,12,9.0],[155,13,6.0],[155,14,17.0],[155,15,10.0],[155,16,31.0],[155,17,10.0],[155,18,69.0],[155,19,20.0],[155,20,116.0],[155,21,11.0],[155,22,11.0],[155,23,13.0],[155,24,53.0],[155,25,47.0],[155,26,55.0],[155,27,63.0],[155,28,10.0],[155,29,38.0],[155,30,11.0],[155,31,13.0],[155,32,20.0],[155,33,3.0],[155,34,12.0],[155,35,11.0],[155,36,8.0],[155,37,21.0],[155,38,14.0],[155,39,13.0],[155,40,20.0],[155,41,41.0],[155,42,39.0],[155,43,7.0],[155,44,27.0],[155,45,46.0],[155,46,43.0],[155,47,84.0],[155,48,85.0],[155,49,170.0],[155,50,185.0],[155,51,14.0],[155,52,15.0],[155,53,73.0],[155,54,69.0],[155,55,51.0],[155,56,79.0],[155,57,97.0],[155,58,165.0],[155,59,66.0],[155,60,107.0],[155,61,20.0],[155,62,36.0],[155,63,38.0],[155,64,66.0],[155,65,8.0],[155,66,74.0],[155,67,9.0],[155,68,64.0],[155,69,16.0],[155,70,53.0],[156,0,3.0],[156,1,7.0],[156,2,3.0],[156,3,3.0],[156,4,4.0],[156,5,1.0],[156,6,6.0],[156,7,8.0],[156,8,10.0],[156,9,3.0],[156,10,2.0],[156,11,3.0],[156,12,2.0],[156,13,7.0],[156,14,1.0],[156,15,4.0],[156,16,2.0],[156,17,7.0],[156,18,7.0],[156,19,4.0],[156,20,8.0],[156,21,4.0],[156,22,4.0],[156,23,12.0],[156,24,2.0],[156,25,1.0],[156,26,5.0],[156,27,3.0],[156,28,6.0],[156,29,3.0],[156,30,7.0],[156,31,2.0],[156,32,16.0],[156,33,11.0],[156,34,18.0],[156,35,13.0],[156,36,16.0],[156,37,15.0],[156,38,14.0],[156,39,14.0],[156,40,13.0],[156,41,21.0],[156,42,12.0],[156,43,15.0],[156,44,21.0],[156,45,13.0],[156,46,12.0],[156,47,11.0],[156,48,13.0],[156,49,11.0],[156,50,5.0],[156,51,7.0],[156,52,7.0],[156,53,6.0],[156,54,12.0],[156,55,6.0],[156,56,1.0],[156,57,2.0],[156,58,2.0],[156,59,4.0],[156,60,7.0],[156,61,6.0],[156,62,2.0],[156,63,5.0],[156,64,10.0],[156,65,9.0],[156,66,14.0],[156,67,9.0],[156,68,10.0],[156,69,10.0],[156,70,15.0],[157,0,3.0],[157,1,2.0],[157,2,2.0],[157,3,1.0],[157,4,7.0],[157,5,7.0],[157,7,14.0],[157,8,7.0],[157,9,26.0],[157,10,9.0],[157,12,3.0],[157,13,16.0],[157,14,55.0],[157,15,18.0],[157,16,43.0],[157,17,2.0],[157,18,3.0],[157,21,61.0],[157,22,3.0],[157,24,5.0],[157,25,39.0],[157,26,1.0],[157,27,1.0],[157,28,3.0],[157,29,2.0],[157,31,2.0],[157,32,21.0],[157,33,4.0],[157,34,4.0],[157,35,2.0],[157,36,8.0],[157,37,14.0],[157,38,68.0],[157,39,27.0],[157,40,10.0],[157,42,6.0],[157,43,33.0],[157,44,11.0],[157,45,4.0],[157,48,1.0],[157,49,1.0],[157,51,3.0],[157,52,1.0],[157,53,1.0],[157,54,16.0],[157,58,2.0],[157,59,4.0],[157,60,5.0],[157,61,2.0],[157,62,1.0],[157,64,14.0],[157,66,1.0],[157,67,11.0],[157,68,12.0],[157,70,1.0],[158,0,56.0],[158,1,55.0],[158,2,3.0],[158,3,63.0],[158,4,55.0],[158,5,36.0],[158,6,389.0],[158,7,13.0],[158,8,37.0],[158,9,5.0],[158,10,36.0],[158,11,26.0],[158,12,8.0],[158,13,29.0],[158,14,262.0],[158,15,83.0],[158,16,69.0],[158,17,286.0],[158,18,34.0],[158,19,62.0],[158,20,11.0],[158,21,35.0],[158,22,107.0],[158,23,27.0],[158,24,219.0],[158,25,257.0],[158,26,218.0],[158,27,68.0],[158,28,135.0],[158,29,63.0],[158,30,42.0],[158,31,10.0],[158,32,22.0],[158,33,7.0],[158,34,35.0],[158,35,10.0],[158,36,81.0],[158,37,165.0],[158,38,32.0],[158,39,115.0],[158,40,1.0],[158,41,5.0],[158,42,22.0],[158,43,7.0],[158,44,6.0],[158,45,42.0],[158,46,10.0],[158,47,72.0],[158,48,37.0],[158,49,17.0],[158,50,4.0],[158,51,12.0],[158,52,208.0],[158,53,59.0],[158,54,65.0],[158,55,24.0],[158,56,87.0],[158,57,61.0],[158,58,7.0],[158,59,57.0],[158,60,34.0],[158,61,64.0],[158,62,14.0],[158,63,32.0],[158,64,13.0],[158,65,7.0],[158,66,29.0],[158,67,136.0],[158,68,98.0],[158,69,37.0],[158,70,39.0],[159,1,1.0],[159,2,1.0],[159,8,1.0],[159,10,1.0],[159,13,1.0],[159,14,1.0],[159,15,2.0],[159,16,2.0],[159,17,1.0],[159,18,2.0],[159,19,2.0],[159,20,1.0],[159,23,1.0],[159,24,1.0],[159,26,1.0],[159,28,1.0],[159,29,2.0],[159,30,1.0],[159,35,4.0],[159,36,1.0],[159,37,3.0],[159,38,1.0],[159,39,1.0],[159,40,1.0],[159,41,5.0],[159,43,1.0],[159,46,1.0],[159,47,1.0],[159,51,1.0],[159,53,2.0],[159,57,1.0],[159,60,1.0],[159,61,1.0],[160,0,114.0],[160,1,43.0],[160,2,53.0],[160,3,41.0],[160,4,51.0],[160,5,142.0],[160,6,116.0],[160,7,60.0],[160,8,73.0],[160,9,47.0],[160,10,58.0],[160,11,55.0],[160,12,59.0],[160,13,28.0],[160,14,50.0],[160,15,56.0],[160,16,110.0],[160,17,25.0],[160,18,77.0],[160,19,53.0],[160,20,78.0],[160,21,67.0],[160,22,62.0],[160,23,302.0],[160,24,163.0],[160,25,82.0],[160,26,27.0],[160,27,30.0],[160,28,101.0],[160,29,62.0],[160,30,68.0],[160,31,39.0],[160,32,50.0],[160,33,25.0],[160,34,52.0],[160,35,23.0],[160,36,48.0],[160,37,151.0],[160,38,57.0],[160,39,74.0],[160,40,51.0],[160,41,40.0],[160,42,102.0],[160,43,71.0],[160,44,29.0],[160,45,51.0],[160,46,419.0],[160,47,249.0],[160,48,117.0],[160,49,211.0],[160,50,65.0],[160,51,241.0],[160,52,163.0],[160,53,113.0],[160,54,151.0],[160,55,223.0],[160,56,205.0],[160,57,33.0],[160,58,35.0],[160,59,202.0],[160,60,356.0],[160,61,25.0],[160,62,137.0],[160,63,153.0],[160,64,60.0],[160,65,119.0],[160,66,103.0],[160,67,148.0],[160,68,228.0],[160,69,74.0],[160,70,192.0],[161,0,194.0],[161,1,121.0],[161,2,58.0],[161,3,176.0],[161,4,181.0],[161,5,156.0],[161,6,88.0],[161,7,105.0],[161,8,190.0],[161,9,57.0],[161,10,223.0],[161,11,140.0],[161,12,90.0],[161,13,36.0],[161,14,143.0],[161,15,92.0],[161,16,85.0],[161,17,292.0],[161,18,64.0],[161,19,113.0],[161,20,45.0],[161,21,384.0],[161,22,147.0],[161,23,137.0],[161,24,336.0],[161,25,329.0],[161,26,153.0],[161,27,149.0],[161,28,265.0],[161,29,110.0],[161,30,85.0],[161,31,39.0],[161,32,87.0],[161,33,56.0],[161,34,140.0],[161,35,56.0],[161,36,134.0],[161,37,363.0],[161,38,108.0],[161,39,216.0],[161,40,10.0],[161,41,58.0],[161,42,223.0],[161,43,526.0],[161,44,44.0],[161,45,86.0],[161,46,84.0],[161,47,610.0],[161,48,2472.0],[161,49,117.0],[161,50,689.0],[161,51,253.0],[161,52,152.0],[161,53,121.0],[161,54,244.0],[161,55,106.0],[161,56,401.0],[161,57,147.0],[161,58,175.0],[161,59,83.0],[161,60,338.0],[161,61,308.0],[161,62,134.0],[161,63,221.0],[161,64,132.0],[161,65,45.0],[161,66,131.0],[161,67,372.0],[161,68,790.0],[161,69,707.0],[161,70,445.0],[162,0,5.0],[162,1,4.0],[162,2,8.0],[162,3,2.0],[162,4,2.0],[162,5,8.0],[162,6,1.0],[162,15,3.0],[162,16,1.0],[162,17,4.0],[162,18,2.0],[162,19,1.0],[162,20,4.0],[162,24,7.0],[162,25,1.0],[162,26,4.0],[162,27,3.0],[162,29,6.0],[162,30,2.0],[162,37,2.0],[162,41,2.0],[162,42,2.0],[162,44,1.0],[162,48,2.0],[162,52,1.0],[162,53,1.0],[162,54,1.0],[162,59,1.0],[162,60,1.0],[162,63,1.0],[162,66,1.0],[162,67,1.0],[162,69,13.0],[163,0,8.0],[163,1,6.0],[163,2,2.0],[163,3,4.0],[163,4,7.0],[163,5,5.0],[163,6,10.0],[163,8,2.0],[163,9,1.0],[163,10,2.0],[163,11,3.0],[163,12,1.0],[163,13,4.0],[163,14,2.0],[163,15,3.0],[163,16,5.0],[163,18,28.0],[163,19,10.0],[163,20,4.0],[163,21,13.0],[163,22,6.0],[163,23,5.0],[163,24,9.0],[163,25,3.0],[163,26,5.0],[163,27,3.0],[163,28,5.0],[163,29,4.0],[163,30,2.0],[163,31,1.0],[163,32,1.0],[163,34,2.0],[163,36,5.0],[163,37,2.0],[163,38,4.0],[163,39,1.0],[163,40,4.0],[163,41,2.0],[163,42,6.0],[163,43,16.0],[163,44,6.0],[163,45,7.0],[163,47,2.0],[163,49,1.0],[163,50,4.0],[163,51,2.0],[163,52,12.0],[163,53,41.0],[163,54,16.0],[163,55,1.0],[163,57,49.0],[163,58,1.0],[163,59,10.0],[163,60,14.0],[163,61,9.0],[163,62,8.0],[163,63,12.0],[163,64,12.0],[163,66,2.0],[163,67,4.0],[163,68,2.0],[163,69,43.0],[163,70,1.0],[164,0,17.0],[164,1,19.0],[164,2,9.0],[164,3,16.0],[164,4,22.0],[164,5,19.0],[164,16,1.0],[164,18,40.0],[164,19,62.0],[164,20,19.0],[164,21,14.0],[164,22,39.0],[164,23,93.0],[164,24,125.0],[164,25,114.0],[164,26,160.0],[164,27,36.0],[164,28,66.0],[164,29,30.0],[164,30,1.0],[164,31,3.0],[164,35,2.0],[164,36,3.0],[164,40,2.0],[164,41,28.0],[164,42,199.0],[164,43,55.0],[164,44,30.0],[164,45,98.0],[164,46,3.0],[164,47,30.0],[164,48,24.0],[164,49,3.0],[164,50,1.0],[164,51,3.0],[164,52,11.0],[164,54,55.0],[164,55,1.0],[164,56,79.0],[164,58,8.0],[164,59,5.0],[164,65,1.0],[164,66,21.0],[164,67,110.0],[164,68,112.0],[164,69,10.0],[164,70,308.0],[165,0,2.0],[165,1,4.0],[165,2,1.0],[165,3,2.0],[165,4,3.0],[165,6,4.0],[165,7,2.0],[165,8,1.0],[165,9,2.0],[165,10,3.0],[165,11,5.0],[165,12,1.0],[165,13,5.0],[165,14,3.0],[165,17,3.0],[165,18,7.0],[165,20,3.0],[165,21,1.0],[165,22,3.0],[165,23,2.0],[165,24,2.0],[165,27,1.0],[165,28,3.0],[165,29,3.0],[165,30,1.0],[165,31,1.0],[165,33,1.0],[165,34,3.0],[165,35,1.0],[165,36,1.0],[165,37,1.0],[165,38,2.0],[165,39,5.0],[165,40,5.0],[165,42,4.0],[165,43,4.0],[165,44,3.0],[165,45,5.0],[165,46,1.0],[165,47,3.0],[165,50,2.0],[165,51,2.0],[165,52,5.0],[165,53,5.0],[165,54,1.0],[165,55,1.0],[165,56,2.0],[165,57,1.0],[165,58,3.0],[165,59,1.0],[165,60,2.0],[165,61,2.0],[165,62,5.0],[165,63,3.0],[165,65,1.0],[165,66,1.0],[165,67,1.0],[165,68,2.0],[165,70,2.0],[166,7,1.0],[166,8,1.0],[166,9,2.0],[166,10,1.0],[166,11,2.0],[166,12,3.0],[166,14,1.0],[166,15,2.0],[166,16,1.0],[166,17,1.0],[166,18,9.0],[166,20,9.0],[166,21,2.0],[166,22,1.0],[166,23,1.0],[166,31,2.0],[166,33,3.0],[166,34,2.0],[166,35,1.0],[166,36,3.0],[166,39,2.0],[166,40,1.0],[166,42,5.0],[166,44,4.0],[166,47,1.0],[166,53,2.0],[166,57,8.0],[166,61,1.0],[166,63,2.0],[166,64,1.0],[167,1,1.0],[167,2,4.0],[167,3,6.0],[167,4,8.0],[167,7,2.0],[167,9,21.0],[167,10,1.0],[167,14,1.0],[167,16,1.0],[167,18,1.0],[167,25,1.0],[167,26,1.0],[167,27,26.0],[167,32,68.0],[167,33,1.0],[167,34,3.0],[167,42,1.0],[167,47,1.0],[167,48,1.0],[167,49,2.0],[167,50,788.0],[167,51,1.0],[167,52,2.0],[167,53,3.0],[167,54,2.0],[167,56,2.0],[167,57,41.0],[167,58,98.0],[167,59,2.0],[167,60,2.0],[167,61,1.0],[167,62,4.0],[167,63,2.0],[167,64,1.0],[167,65,1.0],[167,66,3.0],[167,67,4.0],[167,68,1.0],[167,69,1.0],[167,70,2.0],[168,5,1.0],[168,6,1.0],[168,8,1.0],[168,9,1.0],[168,11,2.0],[168,18,9.0],[168,19,8.0],[168,20,3.0],[168,21,8.0],[168,23,7.0],[168,24,2.0],[168,25,1.0],[168,27,1.0],[168,28,6.0],[168,31,1.0],[168,34,4.0],[168,35,2.0],[168,36,4.0],[168,37,1.0],[168,38,1.0],[168,41,1.0],[168,42,1.0],[168,43,1.0],[168,44,2.0],[168,45,3.0],[168,47,1.0],[168,51,3.0],[168,52,1.0],[168,53,3.0],[168,54,18.0],[168,56,11.0],[168,57,11.0],[168,58,4.0],[168,59,5.0],[168,60,7.0],[168,61,1.0],[168,62,3.0],[168,63,1.0],[168,64,2.0],[168,67,14.0],[168,68,4.0],[168,69,6.0],[168,70,1.0],[169,0,2.0],[169,1,3.0],[169,2,1.0],[169,3,1.0],[169,4,3.0],[169,5,3.0],[169,6,9.0],[169,7,2.0],[169,8,1.0],[169,12,1.0],[169,15,2.0],[169,16,1.0],[169,17,1.0],[169,18,8.0],[169,19,3.0],[169,20,3.0],[169,21,4.0],[169,22,1.0],[169,24,6.0],[169,25,3.0],[169,26,7.0],[169,27,4.0],[169,28,1.0],[169,29,1.0],[169,30,7.0],[169,36,1.0],[169,37,3.0],[169,38,2.0],[169,39,1.0],[169,41,5.0],[169,42,2.0],[169,43,5.0],[169,44,5.0],[169,47,9.0],[169,48,1.0],[169,51,1.0],[169,60,4.0],[169,61,3.0],[169,62,2.0],[169,63,4.0],[169,66,2.0],[169,67,2.0],[169,68,1.0],[169,70,2.0],[170,0,22.0],[170,1,10.0],[170,2,14.0],[170,3,20.0],[170,4,8.0],[170,5,11.0],[170,6,9.0],[170,7,13.0],[170,8,32.0],[170,9,18.0],[170,10,16.0],[170,11,22.0],[170,12,11.0],[170,13,21.0],[170,14,20.0],[170,15,14.0],[170,16,20.0],[170,17,17.0],[170,18,21.0],[170,19,15.0],[170,20,8.0],[170,21,10.0],[170,22,5.0],[170,23,10.0],[170,24,12.0],[170,25,9.0],[170,26,10.0],[170,27,11.0],[170,28,15.0],[170,29,23.0],[170,30,13.0],[170,31,10.0],[170,32,25.0],[170,33,15.0],[170,34,22.0],[170,35,17.0],[170,36,8.0],[170,37,18.0],[170,38,13.0],[170,39,17.0],[170,40,13.0],[170,41,6.0],[170,42,4.0],[170,43,16.0],[170,44,5.0],[170,45,3.0],[170,46,7.0],[170,47,5.0],[170,48,21.0],[170,49,13.0],[170,50,17.0],[170,51,27.0],[170,52,16.0],[170,53,22.0],[170,54,21.0],[170,55,9.0],[170,56,26.0],[170,57,15.0],[170,58,14.0],[170,59,18.0],[170,60,12.0],[170,61,18.0],[170,62,18.0],[170,63,16.0],[170,64,11.0],[170,65,5.0],[170,66,13.0],[170,67,50.0],[170,68,8.0],[170,69,7.0],[170,70,9.0],[171,0,64.0],[171,1,14.0],[171,2,27.0],[171,3,1108.0],[171,4,12.0],[171,5,47.0],[171,6,16.0],[171,7,639.0],[171,8,336.0],[171,9,1306.0],[171,10,40.0],[171,11,616.0],[171,12,30.0],[171,13,1385.0],[171,14,140.0],[171,15,11.0],[171,16,107.0],[171,17,39.0],[171,18,20.0],[171,19,22.0],[171,20,21.0],[171,21,9.0],[171,22,69.0],[171,23,13.0],[171,24,60.0],[171,25,4.0],[171,26,179.0],[171,27,122.0],[171,28,83.0],[171,29,9.0],[171,30,4.0],[171,31,200.0],[171,32,97.0],[171,33,400.0],[171,34,236.0],[171,35,478.0],[171,36,18.0],[171,37,22.0],[171,38,546.0],[171,39,120.0],[171,40,380.0],[171,41,747.0],[171,42,17.0],[171,43,17.0],[171,44,1665.0],[171,45,179.0],[171,46,409.0],[171,47,69.0],[171,48,140.0],[171,49,299.0],[171,50,431.0],[171,51,100.0],[171,52,18.0],[171,53,56.0],[171,54,21.0],[171,55,78.0],[171,56,9.0],[171,57,952.0],[171,58,28.0],[171,59,77.0],[171,60,12.0],[171,61,28.0],[171,62,22.0],[171,63,36.0],[171,64,32.0],[171,65,24.0],[171,66,102.0],[171,67,56.0],[171,68,66.0],[171,69,28.0],[171,70,34.0],[172,0,14.0],[172,1,22.0],[172,2,18.0],[172,3,31.0],[172,4,19.0],[172,5,15.0],[172,6,19.0],[172,7,19.0],[172,8,10.0],[172,9,13.0],[172,10,34.0],[172,11,13.0],[172,12,22.0],[172,13,8.0],[172,14,48.0],[172,15,9.0],[172,16,47.0],[172,17,11.0],[172,18,4.0],[172,19,13.0],[172,20,10.0],[172,21,11.0],[172,22,23.0],[172,23,19.0],[172,24,30.0],[172,25,20.0],[172,26,7.0],[172,27,4.0],[172,28,20.0],[172,29,24.0],[172,30,22.0],[172,31,17.0],[172,32,17.0],[172,33,27.0],[172,34,7.0],[172,35,14.0],[172,36,6.0],[172,37,73.0],[172,38,17.0],[172,39,17.0],[172,40,8.0],[172,41,9.0],[172,42,12.0],[172,43,4.0],[172,44,32.0],[172,45,29.0],[172,46,1.0],[172,47,38.0],[172,48,7.0],[172,49,19.0],[172,50,1.0],[172,51,3.0],[172,52,16.0],[172,53,16.0],[172,54,16.0],[172,55,25.0],[172,56,4.0],[172,58,1.0],[172,59,7.0],[172,60,9.0],[172,61,17.0],[172,62,4.0],[172,63,9.0],[172,64,20.0],[172,65,9.0],[172,66,25.0],[172,67,2.0],[172,68,3.0],[172,69,17.0],[172,70,22.0],[173,0,1.0],[173,2,2.0],[173,5,2.0],[173,6,1.0],[173,7,1.0],[173,9,1.0],[173,16,1.0],[173,17,2.0],[173,18,2.0],[173,19,1.0],[173,20,33.0],[173,22,1.0],[173,23,1.0],[173,26,1.0],[173,32,3.0],[173,33,1.0],[173,34,1.0],[173,38,1.0],[173,40,1.0],[173,42,2.0],[173,47,1.0],[173,48,1.0],[173,53,3.0],[173,60,1.0],[173,61,1.0],[173,64,1.0],[173,66,123.0],[173,68,56.0],[174,1,2.0],[174,2,1.0],[174,3,1.0],[174,4,2.0],[174,11,1.0],[174,14,3.0],[174,15,2.0],[174,18,1.0],[174,19,2.0],[174,20,2.0],[174,21,4.0],[174,22,1.0],[174,23,5.0],[174,25,2.0],[174,27,2.0],[174,29,4.0],[174,30,1.0],[174,34,1.0],[174,41,1.0],[174,42,2.0],[174,43,2.0],[174,49,2.0],[174,50,2.0],[174,52,1.0],[174,57,6.0],[174,60,1.0],[174,62,1.0],[174,69,1.0],[175,0,13.0],[175,2,17.0],[175,4,10.0],[175,5,5.0],[175,6,3.0],[175,7,4.0],[175,9,13.0],[175,10,2.0],[175,11,7.0],[175,12,6.0],[175,13,6.0],[175,15,17.0],[175,16,15.0],[175,17,2.0],[175,18,1.0],[175,19,14.0],[175,20,4.0],[175,21,8.0],[175,23,23.0],[175,24,12.0],[175,25,4.0],[175,26,2.0],[175,29,4.0],[175,30,2.0],[175,31,21.0],[175,32,7.0],[175,33,3.0],[175,34,1.0],[175,35,4.0],[175,36,12.0],[175,37,125.0],[175,38,11.0],[175,39,27.0],[175,40,7.0],[175,41,3.0],[175,42,4.0],[175,43,5.0],[175,44,22.0],[175,45,23.0],[175,46,2.0],[175,49,7.0],[175,51,18.0],[175,52,2.0],[175,53,1.0],[175,55,2.0],[175,56,12.0],[175,57,2.0],[175,59,4.0],[175,60,133.0],[175,61,21.0],[175,62,3.0],[175,63,5.0],[175,64,97.0],[175,66,17.0],[175,68,1.0],[175,69,2.0],[176,0,11.0],[176,1,3.0],[176,2,9.0],[176,3,5.0],[176,4,13.0],[176,5,7.0],[176,6,1.0],[176,7,1.0],[176,8,2.0],[176,9,7.0],[176,10,11.0],[176,11,11.0],[176,12,9.0],[176,13,12.0],[176,14,5.0],[176,15,12.0],[176,16,7.0],[176,17,8.0],[176,18,20.0],[176,19,4.0],[176,20,4.0],[176,21,4.0],[176,22,14.0],[176,24,41.0],[176,25,20.0],[176,26,21.0],[176,27,9.0],[176,28,43.0],[176,29,13.0],[176,30,20.0],[176,31,4.0],[176,32,10.0],[176,35,3.0],[176,36,15.0],[176,37,13.0],[176,38,8.0],[176,39,2.0],[176,40,2.0],[176,41,4.0],[176,42,16.0],[176,43,15.0],[176,44,9.0],[176,45,6.0],[176,46,2.0],[176,47,7.0],[176,48,4.0],[176,49,1.0],[176,51,3.0],[176,52,30.0],[176,60,3.0],[176,61,5.0],[176,62,17.0],[176,63,9.0],[176,64,12.0],[176,66,10.0],[176,67,11.0],[176,68,22.0],[176,70,49.0],[177,0,4.0],[177,2,4.0],[177,3,1.0],[177,4,1.0],[177,5,3.0],[177,6,3.0],[177,9,1.0],[177,10,1.0],[177,11,2.0],[177,14,1.0],[177,18,4.0],[177,19,3.0],[177,20,8.0],[177,22,3.0],[177,24,1.0],[177,25,1.0],[177,26,2.0],[177,27,1.0],[177,28,1.0],[177,29,1.0],[177,30,1.0],[177,40,2.0],[177,41,1.0],[177,42,4.0],[177,43,4.0],[177,45,2.0],[177,52,10.0],[177,60,24.0],[177,62,5.0],[177,63,4.0],[177,66,3.0],[177,67,2.0],[177,68,8.0],[177,70,2.0],[178,0,10.0],[178,1,5.0],[178,2,1.0],[178,3,29.0],[178,4,5.0],[178,5,3.0],[178,6,2.0],[178,7,6.0],[178,8,1.0],[178,9,8.0],[178,10,1.0],[178,11,37.0],[178,12,5.0],[178,13,4.0],[178,14,11.0],[178,15,2.0],[178,16,8.0],[178,17,6.0],[178,18,5.0],[178,19,1.0],[178,20,15.0],[178,21,78.0],[178,22,86.0],[178,24,3.0],[178,25,3.0],[178,26,3.0],[178,27,43.0],[178,29,65.0],[178,30,3.0],[178,31,17.0],[178,32,258.0],[178,33,18.0],[178,34,13.0],[178,35,15.0],[178,36,2.0],[178,37,11.0],[178,38,15.0],[178,39,91.0],[178,40,97.0],[178,41,35.0],[178,42,118.0],[178,43,5.0],[178,44,5.0],[178,45,672.0],[178,46,26.0],[178,47,4.0],[178,48,130.0],[178,49,14.0],[178,50,21.0],[178,51,99.0],[178,52,5.0],[178,54,10.0],[178,55,126.0],[178,56,1.0],[178,57,15.0],[178,58,17.0],[178,59,5.0],[178,60,33.0],[178,61,23.0],[178,62,11.0],[178,63,15.0],[178,64,5.0],[178,65,113.0],[178,66,1.0],[178,67,14.0],[178,68,72.0],[178,69,2.0],[178,70,19.0],[179,0,8.0],[179,1,2.0],[179,2,9.0],[179,3,4.0],[179,4,6.0],[179,5,14.0],[179,6,1.0],[179,8,1.0],[179,9,2.0],[179,11,1.0],[179,12,1.0],[179,13,2.0],[179,14,1.0],[179,15,3.0],[179,16,3.0],[179,17,2.0],[179,18,5.0],[179,19,2.0],[179,20,3.0],[179,21,4.0],[179,22,4.0],[179,23,3.0],[179,24,2.0],[179,25,3.0],[179,26,9.0],[179,27,1.0],[179,28,9.0],[179,29,1.0],[179,30,1.0],[179,32,4.0],[179,34,1.0],[179,35,2.0],[179,36,5.0],[179,37,3.0],[179,38,5.0],[179,41,2.0],[179,42,3.0],[179,43,2.0],[179,44,10.0],[179,46,1.0],[179,47,5.0],[179,48,8.0],[179,49,1.0],[179,50,3.0],[179,51,3.0],[179,59,1.0],[179,60,3.0],[179,61,1.0],[179,62,1.0],[179,63,2.0],[179,68,2.0],[179,69,6.0],[179,70,1.0],[180,0,4.0],[180,1,2.0],[180,2,6.0],[180,3,3.0],[180,4,1.0],[180,5,1.0],[180,8,4.0],[180,9,6.0],[180,10,3.0],[180,11,2.0],[180,12,2.0],[180,13,3.0],[180,14,5.0],[180,15,6.0],[180,16,1.0],[180,17,2.0],[180,18,1.0],[180,19,6.0],[180,20,1.0],[180,21,3.0],[180,23,1.0],[180,24,6.0],[180,25,15.0],[180,26,2.0],[180,27,2.0],[180,28,2.0],[180,30,18.0],[180,31,1.0],[180,32,2.0],[180,33,1.0],[180,36,3.0],[180,37,2.0],[180,38,1.0],[180,39,1.0],[180,40,1.0],[180,41,5.0],[180,42,1.0],[180,43,2.0],[180,46,229.0],[180,47,8.0],[180,48,38.0],[180,49,52.0],[180,50,3.0],[180,51,140.0],[180,52,8.0],[180,54,6.0],[180,55,10.0],[180,56,4.0],[180,58,1.0],[180,59,1.0],[180,60,7.0],[180,62,3.0],[180,63,2.0],[180,64,1.0],[180,65,1.0],[180,66,1.0],[180,69,1.0],[180,70,3.0],[181,0,8.0],[181,1,9.0],[181,2,18.0],[181,3,7.0],[181,4,5.0],[181,5,3.0],[181,6,2.0],[181,8,10.0],[181,9,8.0],[181,10,4.0],[181,11,4.0],[181,13,10.0],[181,14,5.0],[181,15,2.0],[181,16,15.0],[181,17,15.0],[181,18,6.0],[181,19,7.0],[181,20,9.0],[181,21,7.0],[181,22,6.0],[181,23,3.0],[181,24,2.0],[181,25,7.0],[181,26,4.0],[181,27,6.0],[181,28,2.0],[181,29,2.0],[181,30,7.0],[181,31,1.0],[181,32,9.0],[181,33,6.0],[181,34,9.0],[181,35,20.0],[181,36,5.0],[181,37,5.0],[181,38,2.0],[181,39,2.0],[181,40,10.0],[181,41,11.0],[181,42,9.0],[181,43,2.0],[181,44,2.0],[181,45,4.0],[181,46,2.0],[181,47,2.0],[181,48,4.0],[181,49,4.0],[181,50,10.0],[181,51,9.0],[181,52,4.0],[181,53,5.0],[181,54,41.0],[181,55,20.0],[181,56,15.0],[181,57,9.0],[181,58,4.0],[181,59,5.0],[181,60,7.0],[181,61,7.0],[181,62,4.0],[181,63,3.0],[181,64,13.0],[181,65,10.0],[181,66,5.0],[181,67,3.0],[181,68,19.0],[181,69,1.0],[181,70,22.0],[182,0,35.0],[182,1,1.0],[182,2,154.0],[182,3,4.0],[182,4,1.0],[182,5,10.0],[182,6,20.0],[182,7,76.0],[182,8,197.0],[182,9,135.0],[182,10,13.0],[182,11,1.0],[182,12,208.0],[182,13,173.0],[182,14,16.0],[182,15,682.0],[182,16,41.0],[182,17,79.0],[182,18,132.0],[182,19,22.0],[182,20,12.0],[182,21,15.0],[182,22,3.0],[182,24,1.0],[182,25,14.0],[182,26,6.0],[182,27,14.0],[182,28,2.0],[182,29,259.0],[182,30,13.0],[182,31,21.0],[182,32,2.0],[182,33,105.0],[182,34,1.0],[182,35,1.0],[182,36,14.0],[182,37,12.0],[182,38,42.0],[182,39,9.0],[182,40,3.0],[182,41,156.0],[182,42,179.0],[182,43,12.0],[182,44,134.0],[182,47,3.0],[182,52,2.0],[182,57,1.0],[182,59,151.0],[182,61,2.0],[182,62,9.0],[182,63,2.0],[182,64,1.0],[182,66,3.0],[182,69,1.0],[182,70,5.0],[183,9,1.0],[183,10,1.0],[183,12,1.0],[183,16,4.0],[183,18,6.0],[183,19,1.0],[183,20,4.0],[183,21,1.0],[183,22,1.0],[183,23,6.0],[183,32,3.0],[183,33,1.0],[183,36,1.0],[183,37,2.0],[183,38,3.0],[183,44,1.0],[183,45,2.0],[183,68,2.0],[184,4,1.0],[184,13,2.0],[184,15,1.0],[184,18,1.0],[184,19,2.0],[184,23,2.0],[184,24,3.0],[184,25,1.0],[184,28,1.0],[184,34,1.0],[184,37,1.0],[184,41,1.0],[184,42,1.0],[184,45,1.0],[184,47,1.0],[184,50,1.0],[184,51,1.0],[184,53,1.0],[184,54,1.0],[184,56,4.0],[184,58,2.0],[184,67,3.0],[184,68,1.0],[184,69,1.0],[185,0,1.0],[185,5,1.0],[185,7,1.0],[185,8,1.0],[185,16,4.0],[185,18,3.0],[185,20,2.0],[185,21,1.0],[185,26,2.0],[185,27,3.0],[185,33,3.0],[185,38,2.0],[185,40,3.0],[185,41,3.0],[185,43,1.0],[185,47,1.0],[185,48,3.0],[185,51,2.0],[185,53,2.0],[185,54,4.0],[185,55,3.0],[185,57,5.0],[185,58,2.0],[185,59,1.0],[185,60,3.0],[185,61,1.0],[185,62,2.0],[185,64,7.0],[185,69,2.0],[186,1,2.0],[186,2,4.0],[186,3,2.0],[186,4,3.0],[186,5,2.0],[186,6,1.0],[186,7,3.0],[186,8,4.0],[186,9,2.0],[186,10,2.0],[186,11,6.0],[186,12,2.0],[186,13,2.0],[186,14,1.0],[186,15,6.0],[186,16,2.0],[186,17,3.0],[186,18,5.0],[186,19,3.0],[186,20,5.0],[186,21,3.0],[186,22,4.0],[186,23,5.0],[186,24,2.0],[186,25,1.0],[186,28,1.0],[186,29,4.0],[186,30,2.0],[186,31,1.0],[186,32,3.0],[186,33,2.0],[186,34,5.0],[186,35,2.0],[186,36,6.0],[186,37,3.0],[186,38,2.0],[186,39,5.0],[186,40,5.0],[186,41,3.0],[186,42,2.0],[186,43,1.0],[186,44,6.0],[186,45,1.0],[186,46,5.0],[186,47,1.0],[186,48,1.0],[186,49,2.0],[186,51,1.0],[186,53,1.0],[186,54,4.0],[186,55,1.0],[186,58,2.0],[186,59,5.0],[186,60,4.0],[186,61,1.0],[186,62,2.0],[186,63,3.0],[186,65,4.0],[186,70,1.0],[187,0,2.0],[187,1,2.0],[187,2,2.0],[187,4,2.0],[187,7,7.0],[187,8,4.0],[187,9,2.0],[187,10,1.0],[187,11,1.0],[187,12,3.0],[187,13,1.0],[187,14,2.0],[187,15,2.0],[187,16,4.0],[187,17,1.0],[187,18,3.0],[187,19,1.0],[187,20,4.0],[187,25,5.0],[187,26,2.0],[187,28,2.0],[187,29,3.0],[187,30,5.0],[187,31,9.0],[187,32,4.0],[187,33,2.0],[187,34,3.0],[187,35,1.0],[187,36,1.0],[187,37,7.0],[187,38,4.0],[187,39,7.0],[187,40,6.0],[187,41,2.0],[187,42,2.0],[187,43,2.0],[187,44,8.0],[187,45,6.0],[187,46,7.0],[187,48,6.0],[187,49,4.0],[187,50,1.0],[187,51,5.0],[187,52,2.0],[187,53,6.0],[187,54,2.0],[187,55,5.0],[187,56,2.0],[187,57,1.0],[187,59,1.0],[187,60,2.0],[187,61,2.0],[187,62,3.0],[187,63,4.0],[187,64,7.0],[187,65,3.0],[187,66,3.0],[187,67,1.0],[187,68,1.0],[187,69,1.0],[187,70,2.0],[188,18,2.0],[188,21,1.0],[188,23,1.0],[188,26,1.0],[188,34,1.0],[188,35,1.0],[188,60,1.0],[188,64,1.0],[189,0,6.0],[189,1,9.0],[189,2,4.0],[189,3,5.0],[189,4,9.0],[189,5,8.0],[189,6,8.0],[189,7,7.0],[189,8,5.0],[189,9,4.0],[189,10,6.0],[189,11,5.0],[189,12,6.0],[189,13,5.0],[189,14,6.0],[189,15,3.0],[189,16,2.0],[189,17,2.0],[189,18,5.0],[189,19,9.0],[189,20,4.0],[189,21,2.0],[189,22,10.0],[189,23,2.0],[189,24,8.0],[189,25,2.0],[189,26,13.0],[189,27,7.0],[189,28,4.0],[189,29,1.0],[189,31,5.0],[189,32,5.0],[189,33,1.0],[189,34,4.0],[189,35,2.0],[189,36,7.0],[189,37,4.0],[189,38,3.0],[189,40,1.0],[189,41,3.0],[189,42,1.0],[189,43,7.0],[189,46,1.0],[189,47,2.0],[189,48,1.0],[189,50,4.0],[189,51,1.0],[189,52,5.0],[189,54,1.0],[189,58,2.0],[189,60,10.0],[189,61,11.0],[189,62,12.0],[189,63,17.0],[189,66,1.0],[189,67,3.0],[189,68,3.0],[189,69,19.0],[189,70,17.0],[190,0,4.0],[190,1,5.0],[190,2,2.0],[190,3,11.0],[190,4,3.0],[190,5,5.0],[190,6,4.0],[190,7,2.0],[190,8,4.0],[190,9,12.0],[190,10,3.0],[190,11,6.0],[190,12,4.0],[190,13,5.0],[190,14,3.0],[190,15,1.0],[190,16,6.0],[190,17,4.0],[190,19,2.0],[190,20,5.0],[190,21,3.0],[190,22,4.0],[190,23,2.0],[190,24,3.0],[190,25,6.0],[190,26,3.0],[190,27,10.0],[190,28,1.0],[190,29,4.0],[190,30,16.0],[190,31,17.0],[190,32,16.0],[190,33,6.0],[190,34,15.0],[190,35,6.0],[190,36,5.0],[190,37,4.0],[190,38,19.0],[190,39,7.0],[190,40,7.0],[190,41,19.0],[190,42,3.0],[190,43,2.0],[190,44,4.0],[190,45,5.0],[190,46,7.0],[190,47,8.0],[190,48,6.0],[190,49,13.0],[190,50,8.0],[190,51,3.0],[190,52,4.0],[190,53,6.0],[190,54,6.0],[190,55,2.0],[190,57,20.0],[190,58,15.0],[190,59,3.0],[190,60,6.0],[190,61,5.0],[190,62,5.0],[190,63,1.0],[190,64,3.0],[190,65,5.0],[190,66,12.0],[190,67,2.0],[190,68,4.0],[190,70,6.0],[191,13,1.0],[191,18,1.0],[191,42,1.0],[191,44,2.0],[191,47,1.0],[191,52,1.0],[191,60,1.0],[191,61,1.0],[192,2,1.0],[192,5,1.0],[192,7,1.0],[192,18,2.0],[192,19,1.0],[192,22,1.0],[192,46,1.0],[192,49,1.0],[192,50,1.0],[192,51,3.0],[192,54,5.0],[192,56,2.0],[192,58,1.0],[192,59,9.0],[192,61,1.0],[192,62,1.0],[192,63,4.0],[192,65,1.0],[192,66,1.0],[192,67,1.0],[192,68,1.0],[192,70,2.0],[193,0,2.0],[193,3,5.0],[193,6,4.0],[193,10,1.0],[193,11,1.0],[193,13,1.0],[193,14,2.0],[193,16,6.0],[193,18,1.0],[193,19,4.0],[193,20,4.0],[193,21,1.0],[193,22,2.0],[193,24,3.0],[193,25,5.0],[193,26,4.0],[193,27,10.0],[193,28,1.0],[193,29,2.0],[193,30,2.0],[193,31,7.0],[193,32,4.0],[193,33,7.0],[193,34,10.0],[193,35,5.0],[193,38,1.0],[193,41,2.0],[193,46,1.0],[193,48,4.0],[193,49,4.0],[193,50,6.0],[193,52,2.0],[193,55,3.0],[193,59,1.0],[193,60,1.0],[193,61,1.0],[193,62,1.0],[193,63,1.0],[193,65,2.0],[193,66,1.0],[193,67,1.0],[193,68,1.0],[193,70,2.0],[194,1,2.0],[194,2,1.0],[194,3,3.0],[194,4,1.0],[194,6,3.0],[194,7,2.0],[194,8,1.0],[194,9,1.0],[194,12,1.0],[194,14,1.0],[194,16,12.0],[194,17,8.0],[194,18,15.0],[194,19,5.0],[194,20,11.0],[194,21,10.0],[194,22,10.0],[194,23,5.0],[194,32,1.0],[194,33,1.0],[194,34,2.0],[194,35,3.0],[194,37,2.0],[194,38,1.0],[194,39,2.0],[194,40,2.0],[194,42,1.0],[194,43,1.0],[194,44,2.0],[194,45,5.0],[194,46,6.0],[194,47,2.0],[194,48,1.0],[194,51,2.0],[194,53,1.0],[194,55,3.0],[194,56,5.0],[194,57,7.0],[194,58,6.0],[194,59,3.0],[194,60,5.0],[194,61,9.0],[194,62,8.0],[194,63,5.0],[194,65,1.0],[194,66,1.0],[194,67,4.0],[194,68,3.0],[194,69,1.0],[194,70,2.0],[195,0,1.0],[195,1,5.0],[195,2,8.0],[195,3,6.0],[195,4,6.0],[195,5,6.0],[195,6,5.0],[195,7,3.0],[195,8,1.0],[195,9,1.0],[195,10,1.0],[195,11,4.0],[195,12,4.0],[195,13,2.0],[195,14,5.0],[195,15,3.0],[195,16,4.0],[195,17,6.0],[195,18,6.0],[195,19,3.0],[195,20,1.0],[195,21,2.0],[195,22,7.0],[195,24,6.0],[195,25,5.0],[195,26,2.0],[195,27,1.0],[195,28,15.0],[195,29,1.0],[195,30,8.0],[195,31,3.0],[195,32,1.0],[195,37,3.0],[195,38,5.0],[195,40,3.0],[195,41,2.0],[195,42,7.0],[195,43,1.0],[195,44,2.0],[195,45,1.0],[195,47,4.0],[195,48,2.0],[195,51,2.0],[195,52,4.0],[195,54,4.0],[195,55,2.0],[195,56,2.0],[195,57,1.0],[195,59,1.0],[195,60,1.0],[195,61,2.0],[195,62,5.0],[195,63,6.0],[195,64,6.0],[195,65,9.0],[195,66,3.0],[195,67,9.0],[195,68,7.0],[195,70,19.0],[196,0,2.0],[196,1,1.0],[196,2,4.0],[196,3,1.0],[196,4,2.0],[196,5,1.0],[196,6,4.0],[196,8,3.0],[196,11,3.0],[196,12,1.0],[196,14,3.0],[196,15,1.0],[196,16,1.0],[196,17,1.0],[196,18,6.0],[196,19,1.0],[196,21,3.0],[196,24,1.0],[196,27,1.0],[196,28,3.0],[196,30,1.0],[196,31,1.0],[196,32,2.0],[196,33,1.0],[196,34,1.0],[196,37,3.0],[196,38,1.0],[196,41,1.0],[196,43,1.0],[196,44,3.0],[196,46,1.0],[196,47,3.0],[196,48,1.0],[196,52,2.0],[196,53,4.0],[196,54,3.0],[196,55,6.0],[196,56,2.0],[196,57,9.0],[196,58,4.0],[196,59,5.0],[196,60,6.0],[196,61,6.0],[196,62,5.0],[196,63,2.0],[196,64,3.0],[196,66,2.0],[196,67,2.0],[196,68,2.0],[196,69,5.0],[196,70,1.0],[197,0,7.0],[197,1,14.0],[197,2,36.0],[197,3,8.0],[197,4,10.0],[197,5,16.0],[197,6,4.0],[197,7,3.0],[197,8,1.0],[197,9,7.0],[197,10,10.0],[197,11,5.0],[197,12,4.0],[197,13,1.0],[197,14,6.0],[197,16,1.0],[197,18,7.0],[197,19,8.0],[197,20,14.0],[197,21,2.0],[197,22,10.0],[197,23,4.0],[197,24,1.0],[197,26,1.0],[197,27,1.0],[197,28,2.0],[197,29,1.0],[197,30,3.0],[197,31,8.0],[197,32,17.0],[197,35,1.0],[197,36,2.0],[197,37,3.0],[197,38,2.0],[197,40,10.0],[197,41,2.0],[197,42,17.0],[197,43,4.0],[197,45,1.0],[197,46,1.0],[197,47,4.0],[197,48,1.0],[197,51,3.0],[197,52,14.0],[197,53,12.0],[197,54,20.0],[197,56,35.0],[197,58,1.0],[197,59,2.0],[197,60,1.0],[197,63,4.0],[197,66,3.0],[197,67,21.0],[197,68,42.0],[197,70,9.0],[198,0,33.0],[198,1,15.0],[198,2,75.0],[198,3,22.0],[198,4,25.0],[198,5,26.0],[198,6,3.0],[198,7,64.0],[198,8,67.0],[198,9,48.0],[198,10,82.0],[198,11,105.0],[198,12,45.0],[198,13,37.0],[198,14,38.0],[198,15,28.0],[198,16,23.0],[198,17,27.0],[198,18,66.0],[198,19,149.0],[198,20,72.0],[198,21,28.0],[198,22,45.0],[198,23,232.0],[198,24,41.0],[198,25,33.0],[198,26,60.0],[198,27,33.0],[198,28,54.0],[198,29,49.0],[198,30,3.0],[198,31,32.0],[198,32,28.0],[198,33,25.0],[198,34,20.0],[198,35,9.0],[198,36,24.0],[198,37,75.0],[198,38,31.0],[198,39,25.0],[198,40,18.0],[198,41,45.0],[198,42,134.0],[198,43,24.0],[198,44,46.0],[198,45,174.0],[198,46,103.0],[198,47,106.0],[198,48,74.0],[198,49,22.0],[198,50,49.0],[198,51,52.0],[198,52,172.0],[198,53,232.0],[198,54,372.0],[198,55,46.0],[198,56,444.0],[198,57,280.0],[198,58,71.0],[198,59,213.0],[198,60,34.0],[198,61,65.0],[198,62,71.0],[198,63,100.0],[198,64,82.0],[198,65,9.0],[198,66,78.0],[198,67,160.0],[198,68,163.0],[198,69,47.0],[198,70,180.0],[199,0,36.0],[199,1,27.0],[199,2,2.0],[199,3,20.0],[199,4,27.0],[199,5,46.0],[199,6,266.0],[199,7,5.0],[199,8,8.0],[199,9,1.0],[199,10,6.0],[199,11,1.0],[199,12,3.0],[199,13,14.0],[199,14,45.0],[199,15,27.0],[199,16,13.0],[199,17,68.0],[199,18,8.0],[199,19,4.0],[199,20,1.0],[199,21,2.0],[199,22,1.0],[199,23,2.0],[199,24,34.0],[199,25,43.0],[199,26,1.0],[199,27,12.0],[199,28,26.0],[199,29,12.0],[199,30,50.0],[199,31,11.0],[199,32,21.0],[199,33,8.0],[199,34,16.0],[199,35,5.0],[199,36,44.0],[199,37,52.0],[199,38,19.0],[199,39,39.0],[199,40,1.0],[199,41,3.0],[199,42,8.0],[199,43,14.0],[199,44,7.0],[199,45,2.0],[199,46,37.0],[199,47,327.0],[199,48,132.0],[199,49,29.0],[199,50,37.0],[199,51,46.0],[199,52,260.0],[199,53,127.0],[199,54,155.0],[199,55,9.0],[199,56,2.0],[199,57,204.0],[199,58,15.0],[199,59,253.0],[199,60,198.0],[199,61,101.0],[199,62,146.0],[199,63,207.0],[199,64,42.0],[199,65,101.0],[199,66,1.0],[199,67,2.0],[199,68,5.0],[199,69,4.0],[199,70,1.0],[200,0,1.0],[200,5,3.0],[200,6,4.0],[200,7,18.0],[200,8,29.0],[200,9,16.0],[200,10,19.0],[200,11,37.0],[200,12,20.0],[200,13,10.0],[200,14,9.0],[200,15,17.0],[200,16,5.0],[200,17,11.0],[200,18,25.0],[200,19,11.0],[200,20,1.0],[200,22,15.0],[200,23,1.0],[200,24,51.0],[200,25,10.0],[200,26,21.0],[200,27,13.0],[200,28,17.0],[200,29,6.0],[200,30,16.0],[200,31,16.0],[200,32,6.0],[200,33,2.0],[200,34,14.0],[200,35,6.0],[200,38,1.0],[200,40,2.0],[200,41,4.0],[200,42,6.0],[200,43,36.0],[200,44,9.0],[200,46,1.0],[200,47,15.0],[200,48,2.0],[200,49,1.0],[200,50,3.0],[200,51,4.0],[200,52,40.0],[200,53,6.0],[200,54,3.0],[200,55,1.0],[200,57,2.0],[200,58,1.0],[200,59,2.0],[200,62,1.0],[200,63,2.0],[200,64,1.0],[200,67,6.0],[200,68,11.0],[200,69,17.0],[200,70,32.0],[201,0,1.0],[201,1,2.0],[201,2,2.0],[201,3,1.0],[201,4,1.0],[201,5,1.0],[201,8,1.0],[201,9,7.0],[201,10,4.0],[201,11,2.0],[201,12,2.0],[201,13,2.0],[201,14,4.0],[201,15,2.0],[201,16,1.0],[201,17,2.0],[201,18,4.0],[201,19,2.0],[201,20,3.0],[201,21,1.0],[201,22,4.0],[201,24,4.0],[201,25,3.0],[201,26,2.0],[201,27,3.0],[201,28,1.0],[201,30,2.0],[201,31,3.0],[201,32,2.0],[201,33,10.0],[201,34,2.0],[201,35,4.0],[201,36,1.0],[201,37,1.0],[201,38,3.0],[201,40,2.0],[201,41,4.0],[201,45,3.0],[201,46,12.0],[201,47,3.0],[201,48,3.0],[201,49,7.0],[201,50,8.0],[201,52,2.0],[201,54,4.0],[201,55,7.0],[201,56,2.0],[201,57,13.0],[201,58,7.0],[201,59,4.0],[201,60,3.0],[201,61,3.0],[201,63,5.0],[201,64,2.0],[201,65,3.0],[201,66,2.0],[201,67,1.0],[201,68,1.0],[201,69,1.0],[201,70,2.0],[202,0,12.0],[202,1,25.0],[202,2,8.0],[202,3,7.0],[202,4,45.0],[202,5,16.0],[202,6,4.0],[202,7,12.0],[202,8,30.0],[202,9,11.0],[202,10,37.0],[202,11,10.0],[202,12,12.0],[202,13,11.0],[202,14,31.0],[202,15,13.0],[202,16,33.0],[202,17,30.0],[202,18,11.0],[202,19,8.0],[202,20,6.0],[202,21,2.0],[202,22,9.0],[202,23,13.0],[202,24,9.0],[202,25,17.0],[202,26,19.0],[202,27,42.0],[202,28,19.0],[202,29,17.0],[202,30,13.0],[202,31,18.0],[202,32,34.0],[202,33,39.0],[202,34,24.0],[202,35,41.0],[202,36,13.0],[202,37,31.0],[202,38,26.0],[202,39,108.0],[202,40,15.0],[202,41,13.0],[202,42,10.0],[202,43,14.0],[202,44,6.0],[202,45,7.0],[202,46,2.0],[202,47,11.0],[202,48,17.0],[202,49,49.0],[202,50,40.0],[202,51,30.0],[202,52,21.0],[202,53,39.0],[202,54,11.0],[202,55,16.0],[202,56,19.0],[202,57,34.0],[202,58,37.0],[202,59,14.0],[202,60,9.0],[202,61,31.0],[202,62,14.0],[202,63,31.0],[202,64,17.0],[202,65,60.0],[202,66,23.0],[202,67,18.0],[202,68,7.0],[202,69,10.0],[202,70,46.0],[203,0,2.0],[203,4,1.0],[203,8,1.0],[203,10,1.0],[203,11,1.0],[203,16,1.0],[203,17,1.0],[203,18,1.0],[203,22,2.0],[203,24,1.0],[203,25,1.0],[203,30,1.0],[203,34,1.0],[203,36,2.0],[203,47,1.0],[203,51,2.0],[203,54,1.0],[203,61,1.0],[203,63,1.0],[203,64,1.0],[203,67,2.0],[203,69,1.0],[203,70,2.0],[204,5,1.0],[204,18,1.0],[204,20,1.0],[204,47,1.0],[204,50,2.0],[204,68,1.0],[205,0,102.0],[205,1,45.0],[205,2,66.0],[205,3,125.0],[205,4,29.0],[205,5,35.0],[205,6,22.0],[205,7,66.0],[205,8,68.0],[205,9,209.0],[205,10,37.0],[205,11,138.0],[205,12,43.0],[205,13,155.0],[205,14,61.0],[205,15,44.0],[205,16,180.0],[205,17,30.0],[205,18,21.0],[205,19,57.0],[205,20,118.0],[205,21,33.0],[205,22,69.0],[205,23,37.0],[205,24,29.0],[205,25,84.0],[205,26,86.0],[205,27,110.0],[205,28,31.0],[205,29,26.0],[205,30,59.0],[205,31,197.0],[205,32,195.0],[205,33,99.0],[205,34,106.0],[205,35,129.0],[205,36,29.0],[205,37,107.0],[205,38,243.0],[205,39,94.0],[205,40,164.0],[205,41,69.0],[205,42,40.0],[205,43,62.0],[205,44,158.0],[205,45,244.0],[205,46,334.0],[205,47,130.0],[205,48,89.0],[205,49,161.0],[205,50,102.0],[205,51,61.0],[205,52,45.0],[205,53,83.0],[205,54,53.0],[205,55,103.0],[205,56,21.0],[205,57,113.0],[205,58,79.0],[205,59,33.0],[205,60,63.0],[205,61,71.0],[205,62,72.0],[205,63,54.0],[205,64,108.0],[205,65,60.0],[205,66,105.0],[205,67,61.0],[205,68,67.0],[205,69,24.0],[205,70,58.0],[206,0,21.0],[206,1,14.0],[206,2,7.0],[206,3,9.0],[206,4,13.0],[206,5,18.0],[206,6,26.0],[206,7,2.0],[206,8,12.0],[206,9,2.0],[206,10,2.0],[206,11,7.0],[206,12,6.0],[206,13,3.0],[206,14,11.0],[206,15,12.0],[206,16,3.0],[206,17,13.0],[206,18,32.0],[206,19,16.0],[206,20,8.0],[206,21,14.0],[206,22,17.0],[206,24,23.0],[206,25,9.0],[206,26,24.0],[206,27,17.0],[206,28,7.0],[206,30,9.0],[206,31,16.0],[206,32,1.0],[206,33,1.0],[206,34,2.0],[206,35,7.0],[206,36,11.0],[206,37,12.0],[206,38,6.0],[206,39,1.0],[206,40,5.0],[206,41,4.0],[206,42,8.0],[206,43,12.0],[206,44,6.0],[206,46,1.0],[206,47,19.0],[206,48,9.0],[206,50,4.0],[206,51,2.0],[206,52,14.0],[206,53,2.0],[206,54,4.0],[206,55,3.0],[206,57,2.0],[206,58,1.0],[206,60,73.0],[206,61,11.0],[206,62,21.0],[206,63,25.0],[206,64,5.0],[206,66,5.0],[206,67,5.0],[206,68,2.0],[206,69,112.0],[206,70,2.0],[207,0,30.0],[207,1,36.0],[207,2,43.0],[207,3,64.0],[207,4,16.0],[207,5,33.0],[207,6,10.0],[207,7,36.0],[207,8,34.0],[207,9,51.0],[207,10,15.0],[207,11,16.0],[207,12,71.0],[207,13,20.0],[207,14,39.0],[207,15,37.0],[207,16,62.0],[207,17,11.0],[207,18,10.0],[207,19,39.0],[207,20,79.0],[207,21,30.0],[207,22,23.0],[207,23,51.0],[207,24,11.0],[207,25,92.0],[207,26,27.0],[207,27,47.0],[207,28,18.0],[207,29,36.0],[207,30,29.0],[207,31,52.0],[207,32,24.0],[207,33,23.0],[207,34,43.0],[207,35,49.0],[207,36,10.0],[207,37,18.0],[207,38,25.0],[207,39,21.0],[207,40,41.0],[207,41,25.0],[207,42,21.0],[207,43,27.0],[207,44,49.0],[207,45,43.0],[207,46,86.0],[207,47,55.0],[207,48,49.0],[207,49,73.0],[207,50,26.0],[207,51,50.0],[207,52,24.0],[207,53,45.0],[207,54,31.0],[207,55,27.0],[207,56,10.0],[207,57,48.0],[207,58,23.0],[207,59,36.0],[207,60,16.0],[207,61,69.0],[207,62,31.0],[207,63,21.0],[207,64,49.0],[207,65,54.0],[207,66,19.0],[207,67,7.0],[207,68,12.0],[207,69,11.0],[207,70,21.0],[208,16,2.0],[208,17,1.0],[208,18,6.0],[208,19,3.0],[208,20,3.0],[208,21,3.0],[208,22,1.0],[208,23,3.0],[208,24,1.0],[208,25,1.0],[208,26,1.0],[208,28,3.0],[208,31,1.0],[208,44,1.0],[209,2,4.0],[209,7,7.0],[209,8,3.0],[209,9,2.0],[209,10,3.0],[209,11,3.0],[209,12,2.0],[209,13,5.0],[209,14,1.0],[209,15,2.0],[209,16,6.0],[209,17,4.0],[209,18,3.0],[209,19,2.0],[209,20,4.0],[209,22,2.0],[209,24,1.0],[209,26,2.0],[209,31,5.0],[209,32,2.0],[209,35,3.0],[209,36,2.0],[209,37,2.0],[209,38,1.0],[209,39,4.0],[209,40,5.0],[209,41,3.0],[209,42,1.0],[209,43,2.0],[209,51,2.0],[209,53,2.0],[209,56,2.0],[209,60,1.0],[209,61,1.0],[209,64,2.0],[209,65,1.0],[209,66,1.0],[209,67,1.0],[209,68,4.0],[209,70,2.0],[210,0,203.0],[210,1,150.0],[210,2,1171.0],[210,3,96.0],[210,4,287.0],[210,5,248.0],[210,6,598.0],[210,7,21.0],[210,8,42.0],[210,9,47.0],[210,10,72.0],[210,11,33.0],[210,12,22.0],[210,13,53.0],[210,14,96.0],[210,15,75.0],[210,16,135.0],[210,17,108.0],[210,18,69.0],[210,19,119.0],[210,20,29.0],[210,21,24.0],[210,22,37.0],[210,23,434.0],[210,24,244.0],[210,25,218.0],[210,26,108.0],[210,27,37.0],[210,28,118.0],[210,29,126.0],[210,30,197.0],[210,31,28.0],[210,32,64.0],[210,33,52.0],[210,34,54.0],[210,35,20.0],[210,36,20.0],[210,37,161.0],[210,38,48.0],[210,39,53.0],[210,40,253.0],[210,41,44.0],[210,42,260.0],[210,43,69.0],[210,44,104.0],[210,45,68.0],[210,46,647.0],[210,47,271.0],[210,48,95.0],[210,49,424.0],[210,50,133.0],[210,51,93.0],[210,52,496.0],[210,53,48.0],[210,54,115.0],[210,55,210.0],[210,56,72.0],[210,57,66.0],[210,58,83.0],[210,59,146.0],[210,60,208.0],[210,61,71.0],[210,62,78.0],[210,63,102.0],[210,64,81.0],[210,65,62.0],[210,66,274.0],[210,67,206.0],[210,68,48.0],[210,69,416.0],[210,70,158.0],[211,3,6.0],[211,4,4.0],[211,5,3.0],[211,6,2.0],[211,7,1.0],[211,8,4.0],[211,9,1.0],[211,10,4.0],[211,11,1.0],[211,14,1.0],[211,15,3.0],[211,16,4.0],[211,17,2.0],[211,18,4.0],[211,19,2.0],[211,21,8.0],[211,22,2.0],[211,24,3.0],[211,25,7.0],[211,26,1.0],[211,27,6.0],[211,28,9.0],[211,29,13.0],[211,30,9.0],[211,31,6.0],[211,33,4.0],[211,34,12.0],[211,35,6.0],[211,36,4.0],[211,37,1.0],[211,38,2.0],[211,40,1.0],[211,41,4.0],[211,42,1.0],[211,44,3.0],[211,45,9.0],[211,46,2.0],[211,47,3.0],[211,49,6.0],[211,50,2.0],[211,52,2.0],[211,54,4.0],[211,55,4.0],[211,57,1.0],[211,58,3.0],[211,59,13.0],[211,60,1.0],[211,61,9.0],[211,62,1.0],[211,64,2.0],[211,65,1.0],[211,66,1.0],[211,68,1.0],[211,69,1.0],[211,70,7.0],[212,0,5.0],[212,1,3.0],[212,2,2.0],[212,3,1.0],[212,5,4.0],[212,7,2.0],[212,8,5.0],[212,9,2.0],[212,12,3.0],[212,13,3.0],[212,14,3.0],[212,16,2.0],[212,17,1.0],[212,18,11.0],[212,19,7.0],[212,20,3.0],[212,21,2.0],[212,22,6.0],[212,23,2.0],[212,24,7.0],[212,26,5.0],[212,27,3.0],[212,31,3.0],[212,32,4.0],[212,34,1.0],[212,35,2.0],[212,39,2.0],[212,41,9.0],[212,42,1.0],[212,43,5.0],[212,44,1.0],[212,45,2.0],[212,46,1.0],[212,51,3.0],[212,52,5.0],[212,53,14.0],[212,54,12.0],[212,55,7.0],[212,56,4.0],[212,57,2.0],[212,58,2.0],[212,59,6.0],[212,60,24.0],[212,61,3.0],[212,62,15.0],[212,63,12.0],[212,64,17.0],[212,65,1.0],[212,66,2.0],[212,67,7.0],[212,68,9.0],[212,69,23.0],[212,70,1.0],[213,0,2.0],[213,12,1.0],[213,27,1.0],[213,29,1.0],[213,34,1.0],[213,38,2.0],[213,39,1.0],[213,46,2.0],[214,3,1.0],[214,4,1.0],[214,6,1.0],[214,8,1.0],[214,9,8.0],[214,10,6.0],[214,11,2.0],[214,12,2.0],[214,15,1.0],[214,17,1.0],[214,18,2.0],[214,19,6.0],[214,20,4.0],[214,21,4.0],[214,22,3.0],[214,23,1.0],[214,24,1.0],[214,28,9.0],[214,31,1.0],[214,32,3.0],[214,36,2.0],[214,41,2.0],[214,42,1.0],[214,43,1.0],[214,45,1.0],[214,47,2.0],[214,50,1.0],[214,51,2.0],[214,52,1.0],[214,54,1.0],[214,58,1.0],[214,63,2.0],[214,65,1.0],[214,67,9.0],[214,68,1.0],[215,0,1.0],[215,1,4.0],[215,2,7.0],[215,3,8.0],[215,4,6.0],[215,5,1.0],[215,6,9.0],[215,7,3.0],[215,8,2.0],[215,9,3.0],[215,10,7.0],[215,11,5.0],[215,12,5.0],[215,14,10.0],[215,15,1.0],[215,16,7.0],[215,18,6.0],[215,19,9.0],[215,24,6.0],[215,25,3.0],[215,26,3.0],[215,27,4.0],[215,28,14.0],[215,29,2.0],[215,30,26.0],[215,31,1.0],[215,33,2.0],[215,34,2.0],[215,35,3.0],[215,36,5.0],[215,37,10.0],[215,38,5.0],[215,40,7.0],[215,46,12.0],[215,48,2.0],[215,49,21.0],[215,51,1.0],[215,52,11.0],[215,55,1.0],[215,57,1.0],[215,63,4.0],[215,66,14.0],[215,67,7.0],[215,70,4.0],[216,0,4.0],[216,1,1.0],[216,2,2.0],[216,3,2.0],[216,4,2.0],[216,5,4.0],[216,6,4.0],[216,7,8.0],[216,8,3.0],[216,10,3.0],[216,11,1.0],[216,12,1.0],[216,13,2.0],[216,14,4.0],[216,15,2.0],[216,16,6.0],[216,17,6.0],[216,18,6.0],[216,19,6.0],[216,20,1.0],[216,21,2.0],[216,22,5.0],[216,23,2.0],[216,25,1.0],[216,26,1.0],[216,27,5.0],[216,28,2.0],[216,29,1.0],[216,30,1.0],[216,31,3.0],[216,32,3.0],[216,33,2.0],[216,34,3.0],[216,35,1.0],[216,36,2.0],[216,37,2.0],[216,38,5.0],[216,39,6.0],[216,40,1.0],[216,41,3.0],[216,44,2.0],[216,46,3.0],[216,47,4.0],[216,48,4.0],[216,49,3.0],[216,50,2.0],[216,51,1.0],[216,52,3.0],[216,53,4.0],[216,54,5.0],[216,55,4.0],[216,56,2.0],[216,57,2.0],[216,58,5.0],[216,59,4.0],[216,60,2.0],[216,62,4.0],[216,63,7.0],[216,64,1.0],[216,65,2.0],[216,66,3.0],[216,67,2.0],[216,68,1.0],[216,69,1.0],[216,70,4.0],[217,0,7.0],[217,1,13.0],[217,2,23.0],[217,3,7.0],[217,4,17.0],[217,5,8.0],[217,6,25.0],[217,7,20.0],[217,8,13.0],[217,9,15.0],[217,10,19.0],[217,11,9.0],[217,12,23.0],[217,13,15.0],[217,14,25.0],[217,15,21.0],[217,16,15.0],[217,17,20.0],[217,18,30.0],[217,19,23.0],[217,20,40.0],[217,21,11.0],[217,22,36.0],[217,23,35.0],[217,24,15.0],[217,25,10.0],[217,26,23.0],[217,27,11.0],[217,28,20.0],[217,29,16.0],[217,30,29.0],[217,31,19.0],[217,32,15.0],[217,33,19.0],[217,34,27.0],[217,35,10.0],[217,36,21.0],[217,37,10.0],[217,38,20.0],[217,39,19.0],[217,40,6.0],[217,41,16.0],[217,42,18.0],[217,43,11.0],[217,44,26.0],[217,45,7.0],[217,46,17.0],[217,47,21.0],[217,48,6.0],[217,49,8.0],[217,50,26.0],[217,51,13.0],[217,52,24.0],[217,53,13.0],[217,54,22.0],[217,55,23.0],[217,56,5.0],[217,57,10.0],[217,58,23.0],[217,59,5.0],[217,60,17.0],[217,61,8.0],[217,62,19.0],[217,63,17.0],[217,64,7.0],[217,65,9.0],[217,66,8.0],[217,67,8.0],[217,68,12.0],[217,69,5.0],[217,70,22.0],[218,1,1.0],[218,3,1.0],[218,4,1.0],[218,6,9.0],[218,8,2.0],[218,9,1.0],[218,11,1.0],[218,13,1.0],[218,15,2.0],[218,18,7.0],[218,19,17.0],[218,20,7.0],[218,21,7.0],[218,23,8.0],[218,24,2.0],[218,25,6.0],[218,28,5.0],[218,29,4.0],[218,30,1.0],[218,33,2.0],[218,34,2.0],[218,35,1.0],[218,36,2.0],[218,37,2.0],[218,42,4.0],[218,43,1.0],[218,44,2.0],[218,45,7.0],[218,50,2.0],[218,51,2.0],[218,53,1.0],[218,54,1.0],[218,57,3.0],[218,58,1.0],[218,59,2.0],[218,60,1.0],[218,62,1.0],[218,63,2.0],[218,64,1.0],[218,67,6.0],[218,68,2.0],[218,69,1.0],[219,2,1.0],[219,5,1.0],[219,8,1.0],[219,9,1.0],[219,10,1.0],[219,13,1.0],[219,15,4.0],[219,16,1.0],[219,18,1.0],[219,20,2.0],[219,25,1.0],[219,29,3.0],[219,30,1.0],[219,33,2.0],[219,34,1.0],[219,39,1.0],[219,42,1.0],[219,46,2.0],[219,48,2.0],[219,50,1.0],[219,51,1.0],[219,53,1.0],[219,56,1.0],[219,57,1.0],[219,62,1.0],[219,64,1.0],[219,66,1.0],[220,7,1.0],[220,18,5.0],[220,19,1.0],[220,20,5.0],[220,21,3.0],[220,22,24.0],[220,23,3.0],[220,27,1.0],[220,40,2.0],[220,41,3.0],[220,42,3.0],[220,43,8.0],[220,44,9.0],[220,45,1.0],[220,46,16.0],[220,47,30.0],[220,48,2.0],[220,49,35.0],[220,50,2.0],[220,51,20.0],[220,52,4.0],[220,53,5.0],[220,54,1.0],[220,56,5.0],[220,57,2.0],[220,58,4.0],[220,59,7.0],[220,61,1.0],[220,66,62.0],[220,67,7.0],[220,68,8.0],[220,69,8.0],[220,70,3.0],[221,3,2.0],[221,5,4.0],[221,6,2.0],[221,7,1.0],[221,9,2.0],[221,11,2.0],[221,13,1.0],[221,14,1.0],[221,18,2.0],[221,20,3.0],[221,21,2.0],[221,24,5.0],[221,25,7.0],[221,26,1.0],[221,27,2.0],[221,28,2.0],[221,29,1.0],[221,30,2.0],[221,32,2.0],[221,35,1.0],[221,37,3.0],[221,38,1.0],[221,40,1.0],[221,41,2.0],[221,43,2.0],[221,44,1.0],[221,46,2.0],[221,47,1.0],[221,48,2.0],[221,50,1.0],[221,51,1.0],[221,60,6.0],[221,61,1.0],[221,62,1.0],[221,68,1.0],[221,69,4.0],[222,1,1.0],[222,4,1.0],[222,6,1.0],[222,10,2.0],[222,12,1.0],[222,18,3.0],[222,19,1.0],[222,21,2.0],[222,22,2.0],[222,23,3.0],[222,33,4.0],[222,34,1.0],[222,35,1.0],[222,36,1.0],[222,40,3.0],[222,42,1.0],[222,49,11.0],[222,50,2.0],[222,52,1.0],[222,53,1.0],[222,55,1.0],[222,57,2.0],[222,65,2.0],[222,66,1.0],[222,69,1.0],[223,0,12.0],[223,1,1.0],[223,4,1.0],[223,5,1.0],[223,7,16.0],[223,8,4.0],[223,10,29.0],[223,11,1.0],[223,12,13.0],[223,15,2.0],[223,18,3.0],[223,19,4.0],[223,20,1.0],[223,21,3.0],[223,22,1.0],[223,23,1.0],[223,24,8.0],[223,26,3.0],[223,27,19.0],[223,28,19.0],[223,29,1.0],[223,30,2.0],[223,31,93.0],[223,32,1.0],[223,33,118.0],[223,34,1.0],[223,35,64.0],[223,36,1.0],[223,37,2.0],[223,38,5.0],[223,39,11.0],[223,40,81.0],[223,41,12.0],[223,42,2.0],[223,43,1.0],[223,45,2.0],[223,47,2.0],[223,48,3.0],[223,49,5.0],[223,51,1.0],[223,52,2.0],[223,53,2.0],[223,54,4.0],[223,55,1.0],[223,56,1.0],[223,58,1.0],[223,59,29.0],[223,60,1.0],[223,61,5.0],[223,62,10.0],[223,63,2.0],[223,64,371.0],[223,65,3.0],[223,67,1.0],[223,68,1.0],[223,69,9.0],[223,70,7.0],[224,0,8.0],[224,1,9.0],[224,2,23.0],[224,3,3.0],[224,4,6.0],[224,5,16.0],[224,7,5.0],[224,9,1.0],[224,10,7.0],[224,11,4.0],[224,12,2.0],[224,14,1.0],[224,15,1.0],[224,17,1.0],[224,18,4.0],[224,19,3.0],[224,20,10.0],[224,21,1.0],[224,22,5.0],[224,23,8.0],[224,24,2.0],[224,26,2.0],[224,29,1.0],[224,30,1.0],[224,31,1.0],[224,35,1.0],[224,36,1.0],[224,40,3.0],[224,41,1.0],[224,42,12.0],[224,43,3.0],[224,45,3.0],[224,46,1.0],[224,47,6.0],[224,50,1.0],[224,51,3.0],[224,52,4.0],[224,53,6.0],[224,54,10.0],[224,56,51.0],[224,58,5.0],[224,59,3.0],[224,63,3.0],[224,64,2.0],[224,66,1.0],[224,67,14.0],[224,68,30.0],[224,69,1.0],[224,70,10.0],[225,0,3.0],[225,1,1.0],[225,2,7.0],[225,3,3.0],[225,4,3.0],[225,5,8.0],[225,6,1.0],[225,20,6.0],[225,21,1.0],[225,22,5.0],[225,23,2.0],[225,24,1.0],[225,26,1.0],[225,27,3.0],[225,30,1.0],[225,40,1.0],[225,42,2.0],[225,44,1.0],[225,46,1.0],[225,47,2.0],[225,51,2.0],[225,67,1.0],[225,70,1.0],[226,0,4.0],[226,1,9.0],[226,2,18.0],[226,3,2.0],[226,4,5.0],[226,5,14.0],[226,6,2.0],[226,7,4.0],[226,8,5.0],[226,9,8.0],[226,11,8.0],[226,12,5.0],[226,13,7.0],[226,14,24.0],[226,15,1.0],[226,16,12.0],[226,17,2.0],[226,18,10.0],[226,19,8.0],[226,20,8.0],[226,21,3.0],[226,22,10.0],[226,23,9.0],[226,24,16.0],[226,25,6.0],[226,26,6.0],[226,27,15.0],[226,28,4.0],[226,29,1.0],[226,30,1.0],[226,31,15.0],[226,32,4.0],[226,33,14.0],[226,34,10.0],[226,35,3.0],[226,37,9.0],[226,38,3.0],[226,39,7.0],[226,40,15.0],[226,41,17.0],[226,42,4.0],[226,43,11.0],[226,44,3.0],[226,45,9.0],[226,46,15.0],[226,47,6.0],[226,48,18.0],[226,49,5.0],[226,50,5.0],[226,51,19.0],[226,52,3.0],[226,53,7.0],[226,54,10.0],[226,55,3.0],[226,56,11.0],[226,57,6.0],[226,58,19.0],[226,59,6.0],[226,60,44.0],[226,61,7.0],[226,62,10.0],[226,63,8.0],[226,64,6.0],[226,65,1.0],[226,66,19.0],[226,67,13.0],[226,68,19.0],[226,69,23.0],[226,70,23.0],[227,0,2.0],[227,1,4.0],[227,2,1.0],[227,3,3.0],[227,4,1.0],[227,5,4.0],[227,6,4.0],[227,7,1.0],[227,8,1.0],[227,9,1.0],[227,10,2.0],[227,11,2.0],[227,12,1.0],[227,13,1.0],[227,14,1.0],[227,15,3.0],[227,16,1.0],[227,17,3.0],[227,18,2.0],[227,19,3.0],[227,20,2.0],[227,21,3.0],[227,22,5.0],[227,24,4.0],[227,25,3.0],[227,26,3.0],[227,27,4.0],[227,29,1.0],[227,30,3.0],[227,31,1.0],[227,32,1.0],[227,35,1.0],[227,36,3.0],[227,37,3.0],[227,38,2.0],[227,39,1.0],[227,40,1.0],[227,41,3.0],[227,42,5.0],[227,43,1.0],[227,44,4.0],[227,46,2.0],[227,47,6.0],[227,48,3.0],[227,49,1.0],[227,50,2.0],[227,51,2.0],[227,52,4.0],[227,54,1.0],[227,60,2.0],[227,61,6.0],[227,62,4.0],[227,63,5.0],[227,64,1.0],[227,65,1.0],[227,66,2.0],[227,67,4.0],[227,68,3.0],[227,69,3.0],[227,70,6.0],[228,0,13.0],[228,1,22.0],[228,2,21.0],[228,3,14.0],[228,4,14.0],[228,5,11.0],[228,6,8.0],[228,7,10.0],[228,8,19.0],[228,9,3.0],[228,10,12.0],[228,11,8.0],[228,12,8.0],[228,13,9.0],[228,14,14.0],[228,15,23.0],[228,16,3.0],[228,17,14.0],[228,18,18.0],[228,19,8.0],[228,20,6.0],[228,21,11.0],[228,22,4.0],[228,23,3.0],[228,24,8.0],[228,25,4.0],[228,26,8.0],[228,27,5.0],[228,28,12.0],[228,29,9.0],[228,30,25.0],[228,31,12.0],[228,32,9.0],[228,33,2.0],[228,34,2.0],[228,35,3.0],[228,36,15.0],[228,37,14.0],[228,38,5.0],[228,39,2.0],[228,40,2.0],[228,41,11.0],[228,42,12.0],[228,43,26.0],[228,44,5.0],[228,45,4.0],[228,46,1.0],[228,47,5.0],[228,48,3.0],[228,50,4.0],[228,51,7.0],[228,52,11.0],[228,53,6.0],[228,54,13.0],[228,56,12.0],[228,58,2.0],[228,60,3.0],[228,61,1.0],[228,62,11.0],[228,63,9.0],[228,64,10.0],[228,65,9.0],[228,66,9.0],[228,67,6.0],[228,68,33.0],[228,70,16.0],[229,0,2.0],[229,1,10.0],[229,2,10.0],[229,3,1.0],[229,4,5.0],[229,5,1.0],[229,6,3.0],[229,8,6.0],[229,9,2.0],[229,10,15.0],[229,11,10.0],[229,12,10.0],[229,13,33.0],[229,14,5.0],[229,15,1.0],[229,16,21.0],[229,17,11.0],[229,18,4.0],[229,19,5.0],[229,20,3.0],[229,21,3.0],[229,22,10.0],[229,24,2.0],[229,25,10.0],[229,26,3.0],[229,27,25.0],[229,28,2.0],[229,29,3.0],[229,30,9.0],[229,31,9.0],[229,32,6.0],[229,33,2.0],[229,34,10.0],[229,35,36.0],[229,36,5.0],[229,37,4.0],[229,38,5.0],[229,39,2.0],[229,40,14.0],[229,41,18.0],[229,42,5.0],[229,45,12.0],[229,47,13.0],[229,48,1.0],[229,49,4.0],[229,50,27.0],[229,51,6.0],[229,52,25.0],[229,53,12.0],[229,54,5.0],[229,55,8.0],[229,57,17.0],[229,58,11.0],[229,59,8.0],[229,60,1.0],[229,61,8.0],[229,62,15.0],[229,63,5.0],[229,64,3.0],[229,65,4.0],[229,66,13.0],[229,67,3.0],[229,68,4.0],[229,69,1.0],[230,0,14.0],[230,1,10.0],[230,2,20.0],[230,3,3.0],[230,4,8.0],[230,5,15.0],[230,6,4.0],[230,7,4.0],[230,8,3.0],[230,9,4.0],[230,10,3.0],[230,11,2.0],[230,12,1.0],[230,13,3.0],[230,14,4.0],[230,15,7.0],[230,16,3.0],[230,17,1.0],[230,18,9.0],[230,20,5.0],[230,21,3.0],[230,22,3.0],[230,23,2.0],[230,24,4.0],[230,25,5.0],[230,26,9.0],[230,27,3.0],[230,28,4.0],[230,31,1.0],[230,32,6.0],[230,36,1.0],[230,37,3.0],[230,38,2.0],[230,39,1.0],[230,40,3.0],[230,42,10.0],[230,43,1.0],[230,44,4.0],[230,46,4.0],[230,48,12.0],[230,50,2.0],[230,51,7.0],[230,52,2.0],[230,53,8.0],[230,54,6.0],[230,55,3.0],[230,56,12.0],[230,59,1.0],[230,60,3.0],[230,61,1.0],[230,63,1.0],[230,64,1.0],[230,65,5.0],[230,66,2.0],[230,67,12.0],[230,68,21.0],[230,70,5.0],[231,1,2.0],[231,2,3.0],[231,4,5.0],[231,5,3.0],[231,6,1.0],[231,8,1.0],[231,9,1.0],[231,10,4.0],[231,11,1.0],[231,14,3.0],[231,15,1.0],[231,18,1.0],[231,19,2.0],[231,20,1.0],[231,23,1.0],[231,26,1.0],[231,27,1.0],[231,28,1.0],[231,35,1.0],[231,41,3.0],[231,42,2.0],[231,43,3.0],[231,50,2.0],[231,57,2.0],[231,58,6.0],[231,60,1.0],[231,61,2.0],[231,62,4.0],[231,63,2.0],[231,64,2.0],[231,65,3.0],[231,67,3.0],[231,69,3.0],[231,70,2.0],[232,0,2.0],[232,1,1.0],[232,5,2.0],[232,6,6.0],[232,11,1.0],[232,15,3.0],[232,19,12.0],[232,21,1.0],[232,22,2.0],[232,23,15.0],[232,26,1.0],[232,31,2.0],[232,35,1.0],[232,36,4.0],[232,39,1.0],[232,41,4.0],[232,42,2.0],[232,43,1.0],[232,44,3.0],[232,45,3.0],[232,47,6.0],[232,48,3.0],[232,50,1.0],[232,51,4.0],[232,52,1.0],[232,53,1.0],[232,54,2.0],[232,56,12.0],[232,58,4.0],[232,59,1.0],[232,60,1.0],[232,61,4.0],[232,62,4.0],[232,63,3.0],[232,64,6.0],[232,65,8.0],[232,67,6.0],[232,68,3.0],[232,70,1.0],[233,3,1.0],[233,4,1.0],[233,5,2.0],[233,11,1.0],[233,13,1.0],[233,16,1.0],[233,17,1.0],[233,20,2.0],[233,27,2.0],[233,30,2.0],[233,32,1.0],[233,35,1.0],[233,37,1.0],[233,39,1.0],[233,42,1.0],[233,46,1.0],[233,47,1.0],[233,49,1.0],[233,51,1.0],[233,52,1.0],[233,54,1.0],[233,58,1.0],[233,64,2.0],[233,65,2.0],[233,66,2.0],[233,67,1.0],[233,68,1.0],[234,0,3.0],[234,2,1.0],[234,3,3.0],[234,5,3.0],[234,7,2.0],[234,8,1.0],[234,12,2.0],[234,13,1.0],[234,14,1.0],[234,16,3.0],[234,17,1.0],[234,18,4.0],[234,19,3.0],[234,21,4.0],[234,22,3.0],[234,23,3.0],[234,24,2.0],[234,25,1.0],[234,26,1.0],[234,27,3.0],[234,28,1.0],[234,29,1.0],[234,30,1.0],[234,31,1.0],[234,32,4.0],[234,33,3.0],[234,34,6.0],[234,35,4.0],[234,36,5.0],[234,37,5.0],[234,38,4.0],[234,39,3.0],[234,40,7.0],[234,41,3.0],[234,42,5.0],[234,43,3.0],[234,44,3.0],[234,45,1.0],[234,46,7.0],[234,47,3.0],[234,48,5.0],[234,49,4.0],[234,50,3.0],[234,51,3.0],[234,53,4.0],[234,54,3.0],[234,55,6.0],[234,56,11.0],[234,57,9.0],[234,58,6.0],[234,59,9.0],[234,60,18.0],[234,61,14.0],[234,62,12.0],[234,63,18.0],[234,64,1.0],[234,65,1.0],[234,67,10.0],[234,69,1.0],[234,70,2.0],[235,0,4.0],[235,1,10.0],[235,2,22.0],[235,3,3.0],[235,4,5.0],[235,5,13.0],[235,7,2.0],[235,14,1.0],[235,15,3.0],[235,17,1.0],[235,18,14.0],[235,19,3.0],[235,20,6.0],[235,24,8.0],[235,25,4.0],[235,26,7.0],[235,27,4.0],[235,28,2.0],[235,29,3.0],[235,30,3.0],[235,32,1.0],[235,40,2.0],[235,41,6.0],[235,42,9.0],[235,43,3.0],[235,45,4.0],[235,47,1.0],[235,48,1.0],[235,53,3.0],[235,54,5.0],[235,55,7.0],[235,56,2.0],[235,59,1.0],[235,60,2.0],[235,61,1.0],[235,62,4.0],[235,64,5.0],[235,66,2.0],[235,67,7.0],[235,68,7.0],[235,70,5.0],[236,18,1.0],[236,28,1.0],[236,32,1.0],[236,39,1.0],[236,57,1.0],[237,0,1.0],[237,2,2.0],[237,3,1.0],[237,4,1.0],[237,5,2.0],[237,6,1.0],[237,9,1.0],[237,11,1.0],[237,12,1.0],[237,13,1.0],[237,16,2.0],[237,18,4.0],[237,19,6.0],[237,20,1.0],[237,22,1.0],[237,24,1.0],[237,25,1.0],[237,27,3.0],[237,29,1.0],[237,30,1.0],[237,31,1.0],[237,33,5.0],[237,34,1.0],[237,35,2.0],[237,37,1.0],[237,38,3.0],[237,41,3.0],[237,42,2.0],[237,46,1.0],[237,47,2.0],[237,50,3.0],[237,51,5.0],[237,53,7.0],[237,54,7.0],[237,55,13.0],[237,56,2.0],[237,57,3.0],[237,58,1.0],[237,59,8.0],[237,61,5.0],[237,62,1.0],[237,63,3.0],[237,64,2.0],[237,67,2.0],[237,68,2.0],[237,69,3.0],[237,70,2.0],[238,12,1.0],[238,14,1.0],[238,18,1.0],[238,22,1.0],[238,39,1.0],[238,57,1.0],[238,58,1.0],[238,63,1.0],[239,0,2.0],[239,1,2.0],[239,2,3.0],[239,3,4.0],[239,4,2.0],[239,5,3.0],[239,7,24.0],[239,8,5.0],[239,9,6.0],[239,10,2.0],[239,11,7.0],[239,12,4.0],[239,13,33.0],[239,14,123.0],[239,15,3.0],[239,16,218.0],[239,17,4.0],[239,18,1.0],[239,19,6.0],[239,20,5.0],[239,21,4.0],[239,22,5.0],[239,23,4.0],[239,24,5.0],[239,25,2.0],[239,26,1.0],[239,27,8.0],[239,28,7.0],[239,29,4.0],[239,30,2.0],[239,31,7.0],[239,32,6.0],[239,33,1.0],[239,34,11.0],[239,35,1.0],[239,36,4.0],[239,37,3.0],[239,39,66.0],[239,40,1.0],[239,41,9.0],[239,44,1.0],[239,45,1.0],[239,46,2.0],[239,48,770.0],[239,49,9.0],[239,50,10.0],[239,51,4.0],[239,52,8.0],[239,53,5.0],[239,54,10.0],[239,55,26.0],[239,56,9.0],[239,57,9.0],[239,58,8.0],[239,59,4.0],[239,60,7.0],[239,61,7.0],[239,62,9.0],[239,63,3.0],[239,64,2.0],[239,65,6.0],[239,66,2.0],[239,67,3.0],[239,69,1.0],[239,70,3.0],[240,0,1.0],[240,1,1.0],[240,2,11.0],[240,3,5.0],[240,4,2.0],[240,5,2.0],[240,7,7.0],[240,9,152.0],[240,10,1.0],[240,11,28.0],[240,12,3.0],[240,13,4.0],[240,14,6.0],[240,15,3.0],[240,16,6.0],[240,18,3.0],[240,19,2.0],[240,24,1.0],[240,25,6.0],[240,26,1.0],[240,27,11.0],[240,31,5.0],[240,32,3.0],[240,34,12.0],[240,35,4.0],[240,36,1.0],[240,37,6.0],[240,38,3.0],[240,39,3.0],[240,40,1.0],[240,43,1.0],[240,45,14.0],[240,46,6.0],[240,47,1.0],[240,48,2.0],[240,49,1.0],[240,51,3.0],[240,52,3.0],[240,53,90.0],[240,54,1.0],[240,55,5.0],[240,58,1.0],[240,59,5.0],[240,62,4.0],[240,63,2.0],[240,64,13.0],[240,66,1.0],[240,69,2.0],[241,1,1.0],[241,6,1.0],[241,7,15.0],[241,8,3.0],[241,9,2.0],[241,10,5.0],[241,11,6.0],[241,12,3.0],[241,14,6.0],[241,15,4.0],[241,16,6.0],[241,17,4.0],[241,18,7.0],[241,20,8.0],[241,22,1.0],[241,23,1.0],[241,24,2.0],[241,25,1.0],[241,27,2.0],[241,31,2.0],[241,32,5.0],[241,34,1.0],[241,35,1.0],[241,36,1.0],[241,37,6.0],[241,38,4.0],[241,39,3.0],[241,40,8.0],[241,41,5.0],[241,42,1.0],[241,43,3.0],[241,45,1.0],[241,46,1.0],[241,47,1.0],[241,49,1.0],[241,50,2.0],[241,51,4.0],[241,53,6.0],[241,56,3.0],[241,60,3.0],[241,61,4.0],[241,62,3.0],[241,63,2.0],[241,65,3.0],[241,66,5.0],[241,70,3.0],[242,0,5.0],[242,2,4.0],[242,4,10.0],[242,5,5.0],[242,6,5.0],[242,7,10.0],[242,9,4.0],[242,10,2.0],[242,11,1.0],[242,12,11.0],[242,13,6.0],[242,14,4.0],[242,15,9.0],[242,16,3.0],[242,17,7.0],[242,18,6.0],[242,20,16.0],[242,21,9.0],[242,22,4.0],[242,23,12.0],[242,24,3.0],[242,25,3.0],[242,26,3.0],[242,27,1.0],[242,28,12.0],[242,29,2.0],[242,30,1.0],[242,31,8.0],[242,32,5.0],[242,33,2.0],[242,34,4.0],[242,36,9.0],[242,37,5.0],[242,38,5.0],[242,39,10.0],[242,40,6.0],[242,41,3.0],[242,42,6.0],[242,44,8.0],[242,45,5.0],[242,46,3.0],[242,47,10.0],[242,48,5.0],[242,49,4.0],[242,50,8.0],[242,51,1.0],[242,52,14.0],[242,53,5.0],[242,54,3.0],[242,55,1.0],[242,56,7.0],[242,57,6.0],[242,58,5.0],[242,60,12.0],[242,61,8.0],[242,62,2.0],[242,63,4.0],[242,64,2.0],[242,65,2.0],[242,66,4.0],[242,68,8.0],[242,70,1.0],[243,3,1.0],[243,16,1.0],[243,17,1.0],[243,18,4.0],[243,21,5.0],[243,22,1.0],[243,23,2.0],[243,40,1.0],[243,44,1.0],[243,69,1.0],[244,0,59.0],[244,1,53.0],[244,2,64.0],[244,3,45.0],[244,4,90.0],[244,5,75.0],[244,6,38.0],[244,7,143.0],[244,8,157.0],[244,9,111.0],[244,10,207.0],[244,11,50.0],[244,12,114.0],[244,13,46.0],[244,14,151.0],[244,15,99.0],[244,16,139.0],[244,17,63.0],[244,18,6.0],[244,19,5.0],[244,20,3.0],[244,21,36.0],[244,22,36.0],[244,23,47.0],[244,24,10.0],[244,25,23.0],[244,26,26.0],[244,27,7.0],[244,28,23.0],[244,29,30.0],[244,30,9.0],[244,31,15.0],[244,32,47.0],[244,33,48.0],[244,34,37.0],[244,35,20.0],[244,36,19.0],[244,37,44.0],[244,38,27.0],[244,39,80.0],[244,40,38.0],[244,41,7.0],[244,42,11.0],[244,43,16.0],[244,44,15.0],[244,45,12.0],[244,46,23.0],[244,47,20.0],[244,48,7.0],[244,49,43.0],[244,50,10.0],[244,51,12.0],[244,52,22.0],[244,53,17.0],[244,54,18.0],[244,55,67.0],[244,56,6.0],[244,57,40.0],[244,58,13.0],[244,59,25.0],[244,60,8.0],[244,61,34.0],[244,62,25.0],[244,63,14.0],[244,64,26.0],[244,65,46.0],[244,66,17.0],[244,67,3.0],[244,68,4.0],[244,69,3.0],[244,70,1.0],[245,0,6.0],[245,1,5.0],[245,2,4.0],[245,3,2.0],[245,4,2.0],[245,5,4.0],[245,6,8.0],[245,7,4.0],[245,8,6.0],[245,9,4.0],[245,10,2.0],[245,11,5.0],[245,12,1.0],[245,13,2.0],[245,14,5.0],[245,15,7.0],[245,16,6.0],[245,17,5.0],[245,18,11.0],[245,19,6.0],[245,20,4.0],[245,21,2.0],[245,22,5.0],[245,23,9.0],[245,24,7.0],[245,25,9.0],[245,26,4.0],[245,27,5.0],[245,28,10.0],[245,29,3.0],[245,30,4.0],[245,31,3.0],[245,32,4.0],[245,33,4.0],[245,34,6.0],[245,35,1.0],[245,37,4.0],[245,38,4.0],[245,39,4.0],[245,40,3.0],[245,41,5.0],[245,42,3.0],[245,43,7.0],[245,44,10.0],[245,45,4.0],[245,46,20.0],[245,47,4.0],[245,48,10.0],[245,49,6.0],[245,50,3.0],[245,51,10.0],[245,52,7.0],[245,53,10.0],[245,54,15.0],[245,55,2.0],[245,56,10.0],[245,57,1.0],[245,58,7.0],[245,59,8.0],[245,60,22.0],[245,61,7.0],[245,62,4.0],[245,63,5.0],[245,64,1.0],[245,65,5.0],[245,66,2.0],[245,68,15.0],[245,69,4.0],[245,70,2.0],[246,1,3.0],[246,4,2.0],[246,5,2.0],[246,7,6.0],[246,8,3.0],[246,9,4.0],[246,10,5.0],[246,11,3.0],[246,12,1.0],[246,14,3.0],[246,15,4.0],[246,16,2.0],[246,17,3.0],[246,18,4.0],[246,19,1.0],[246,21,1.0],[246,23,2.0],[246,24,1.0],[246,25,1.0],[246,27,1.0],[246,28,1.0],[246,29,2.0],[246,30,1.0],[246,31,7.0],[246,32,1.0],[246,33,1.0],[246,34,1.0],[246,35,1.0],[246,36,4.0],[246,37,6.0],[246,38,2.0],[246,39,5.0],[246,40,1.0],[246,41,3.0],[246,42,4.0],[246,43,1.0],[246,44,2.0],[246,45,5.0],[246,46,5.0],[246,47,8.0],[246,48,4.0],[246,49,2.0],[246,50,2.0],[246,52,4.0],[246,53,1.0],[246,54,2.0],[246,56,2.0],[246,57,1.0],[246,58,1.0],[246,59,2.0],[246,60,3.0],[246,62,2.0],[246,64,1.0],[246,65,3.0],[246,66,1.0],[247,0,25.0],[247,1,25.0],[247,2,4.0],[247,3,37.0],[247,4,19.0],[247,5,23.0],[247,6,56.0],[247,7,7.0],[247,8,12.0],[247,9,8.0],[247,10,2.0],[247,11,5.0],[247,12,3.0],[247,13,24.0],[247,14,17.0],[247,15,33.0],[247,16,14.0],[247,17,26.0],[247,18,23.0],[247,19,18.0],[247,20,15.0],[247,21,37.0],[247,22,16.0],[247,23,1.0],[247,24,26.0],[247,25,58.0],[247,26,23.0],[247,27,10.0],[247,28,21.0],[247,29,37.0],[247,30,40.0],[247,31,11.0],[247,32,1.0],[247,33,1.0],[247,34,1.0],[247,35,5.0],[247,36,24.0],[247,37,26.0],[247,38,20.0],[247,40,1.0],[247,41,5.0],[247,42,5.0],[247,43,26.0],[247,44,21.0],[247,45,1.0],[247,47,7.0],[247,50,2.0],[247,51,1.0],[247,52,13.0],[247,54,1.0],[247,55,1.0],[247,56,1.0],[247,57,1.0],[247,60,9.0],[247,61,17.0],[247,62,5.0],[247,63,9.0],[247,64,2.0],[247,66,4.0],[247,67,5.0],[247,68,2.0],[247,69,74.0],[247,70,5.0],[248,0,17.0],[248,1,10.0],[248,2,18.0],[248,3,58.0],[248,4,14.0],[248,5,14.0],[248,6,23.0],[248,7,35.0],[248,8,11.0],[248,9,53.0],[248,10,8.0],[248,11,34.0],[248,12,8.0],[248,13,38.0],[248,14,14.0],[248,15,15.0],[248,16,63.0],[248,17,3.0],[248,18,10.0],[248,19,17.0],[248,20,43.0],[248,21,6.0],[248,22,8.0],[248,23,10.0],[248,24,10.0],[248,25,12.0],[248,26,25.0],[248,27,26.0],[248,28,11.0],[248,29,9.0],[248,30,14.0],[248,31,27.0],[248,32,20.0],[248,33,20.0],[248,34,35.0],[248,35,32.0],[248,36,2.0],[248,37,25.0],[248,38,36.0],[248,39,20.0],[248,40,44.0],[248,41,70.0],[248,42,7.0],[248,43,8.0],[248,44,20.0],[248,45,33.0],[248,46,29.0],[248,47,14.0],[248,48,12.0],[248,49,15.0],[248,50,22.0],[248,51,19.0],[248,52,12.0],[248,53,43.0],[248,54,11.0],[248,55,16.0],[248,56,1.0],[248,57,5.0],[248,58,6.0],[248,59,22.0],[248,60,21.0],[248,61,11.0],[248,62,17.0],[248,63,14.0],[248,64,30.0],[248,65,20.0],[248,66,29.0],[248,67,6.0],[248,68,10.0],[248,69,4.0],[248,70,13.0],[249,1,1.0],[249,4,1.0],[249,8,1.0],[249,11,1.0],[249,12,1.0],[249,16,1.0],[249,18,1.0],[249,24,1.0],[249,26,1.0],[249,31,1.0],[249,35,1.0],[249,43,1.0],[249,47,1.0],[249,56,1.0],[249,57,1.0],[249,60,1.0],[250,18,2.0],[250,19,1.0],[250,24,1.0],[250,34,1.0],[250,37,1.0],[250,47,2.0],[250,52,1.0],[250,56,2.0],[250,57,1.0],[250,58,2.0],[250,62,1.0],[251,0,1.0],[251,2,2.0],[251,3,1.0],[251,4,4.0],[251,6,2.0],[251,7,4.0],[251,8,2.0],[251,9,1.0],[251,10,5.0],[251,11,1.0],[251,13,4.0],[251,14,1.0],[251,15,3.0],[251,16,8.0],[251,17,2.0],[251,18,3.0],[251,20,7.0],[251,22,4.0],[251,23,6.0],[251,24,2.0],[251,25,1.0],[251,26,5.0],[251,27,3.0],[251,28,7.0],[251,29,4.0],[251,31,4.0],[251,32,3.0],[251,33,6.0],[251,34,9.0],[251,35,1.0],[251,38,3.0],[251,40,9.0],[251,41,7.0],[251,42,11.0],[251,43,9.0],[251,44,11.0],[251,45,13.0],[251,46,11.0],[251,47,6.0],[251,48,3.0],[251,49,9.0],[251,50,3.0],[251,51,6.0],[251,53,3.0],[251,54,1.0],[251,55,13.0],[251,56,2.0],[251,57,4.0],[251,58,4.0],[251,59,5.0],[251,61,6.0],[251,62,2.0],[251,64,6.0],[251,65,3.0],[251,66,20.0],[251,67,6.0],[251,68,6.0],[251,69,4.0],[252,0,3.0],[252,1,3.0],[252,2,2.0],[252,3,1.0],[252,4,1.0],[252,5,1.0],[252,6,1.0],[252,7,1.0],[252,8,1.0],[252,12,1.0],[252,13,1.0],[252,14,2.0],[252,16,1.0],[252,18,1.0],[252,19,5.0],[252,20,1.0],[252,22,2.0],[252,23,1.0],[252,24,2.0],[252,25,1.0],[252,27,2.0],[252,28,1.0],[252,35,1.0],[252,39,4.0],[252,41,1.0],[252,42,1.0],[252,43,3.0],[252,47,1.0],[252,50,3.0],[252,51,1.0],[252,52,2.0],[252,54,1.0],[252,57,1.0],[252,58,8.0],[252,59,2.0],[252,60,1.0],[252,61,8.0],[252,62,3.0],[252,63,3.0],[252,64,7.0],[252,65,6.0],[252,66,1.0],[252,67,3.0],[252,68,8.0],[252,69,8.0],[252,70,9.0],[253,0,7.0],[253,1,10.0],[253,2,1.0],[253,3,13.0],[253,4,7.0],[253,5,13.0],[253,6,36.0],[253,8,1.0],[253,11,1.0],[253,12,1.0],[253,13,7.0],[253,14,2.0],[253,15,16.0],[253,16,2.0],[253,17,6.0],[253,18,9.0],[253,19,45.0],[253,20,8.0],[253,21,25.0],[253,22,8.0],[253,23,51.0],[253,24,6.0],[253,25,9.0],[253,26,6.0],[253,27,4.0],[253,29,6.0],[253,30,2.0],[253,31,8.0],[253,32,1.0],[253,33,5.0],[253,34,2.0],[253,35,3.0],[253,36,7.0],[253,37,6.0],[253,38,1.0],[253,39,1.0],[253,42,1.0],[253,43,5.0],[253,44,17.0],[253,45,5.0],[253,47,6.0],[253,50,12.0],[253,51,7.0],[253,52,3.0],[253,53,12.0],[253,54,1.0],[253,57,17.0],[253,58,1.0],[253,59,6.0],[253,61,8.0],[253,62,9.0],[253,63,9.0],[253,64,12.0],[253,65,1.0],[253,66,3.0],[253,67,4.0],[253,68,4.0],[253,69,16.0],[254,4,1.0],[254,36,1.0],[254,61,1.0],[255,0,6.0],[255,1,3.0],[255,2,5.0],[255,3,8.0],[255,4,4.0],[255,5,1.0],[255,6,4.0],[255,7,4.0],[255,8,6.0],[255,9,11.0],[255,10,4.0],[255,11,4.0],[255,12,6.0],[255,13,17.0],[255,14,3.0],[255,15,11.0],[255,16,7.0],[255,17,22.0],[255,18,18.0],[255,19,6.0],[255,20,5.0],[255,21,16.0],[255,22,2.0],[255,23,12.0],[255,24,7.0],[255,25,19.0],[255,26,12.0],[255,27,9.0],[255,28,2.0],[255,29,8.0],[255,30,12.0],[255,31,13.0],[255,32,6.0],[255,33,26.0],[255,34,14.0],[255,35,15.0],[255,36,13.0],[255,37,22.0],[255,38,25.0],[255,39,19.0],[255,40,9.0],[255,41,16.0],[255,42,5.0],[255,43,7.0],[255,44,13.0],[255,45,105.0],[255,46,23.0],[255,47,76.0],[255,48,10.0],[255,49,18.0],[255,50,6.0],[255,51,6.0],[255,52,8.0],[255,53,14.0],[255,54,5.0],[255,55,38.0],[255,56,30.0],[255,57,31.0],[255,58,24.0],[255,59,4.0],[255,60,5.0],[255,61,29.0],[255,62,16.0],[255,63,27.0],[255,64,45.0],[255,65,26.0],[255,66,30.0],[255,67,18.0],[255,68,3.0],[255,69,5.0],[255,70,6.0],[256,0,13.0],[256,1,11.0],[256,2,14.0],[256,3,4.0],[256,4,8.0],[256,5,12.0],[256,6,15.0],[256,7,10.0],[256,8,38.0],[256,9,35.0],[256,10,31.0],[256,11,27.0],[256,12,30.0],[256,13,42.0],[256,14,43.0],[256,15,31.0],[256,16,30.0],[256,17,14.0],[256,18,10.0],[256,19,21.0],[256,20,18.0],[256,21,13.0],[256,22,10.0],[256,23,16.0],[256,24,7.0],[256,25,3.0],[256,26,4.0],[256,27,3.0],[256,28,2.0],[256,29,7.0],[256,30,8.0],[256,31,7.0],[256,32,22.0],[256,33,18.0],[256,34,16.0],[256,35,17.0],[256,36,7.0],[256,37,21.0],[256,38,12.0],[256,39,19.0],[256,40,14.0],[256,41,4.0],[256,42,2.0],[256,43,3.0],[256,44,8.0],[256,45,9.0],[256,46,5.0],[256,47,2.0],[256,48,6.0],[256,49,11.0],[256,50,13.0],[256,51,10.0],[256,52,15.0],[256,53,13.0],[256,54,16.0],[256,55,9.0],[256,56,24.0],[256,57,31.0],[256,58,18.0],[256,59,19.0],[256,60,19.0],[256,61,27.0],[256,62,16.0],[256,63,23.0],[256,64,5.0],[256,65,7.0],[256,66,5.0],[256,67,7.0],[256,68,9.0],[256,69,9.0],[256,70,4.0],[257,0,17.0],[257,1,32.0],[257,2,13.0],[257,3,9.0],[257,4,35.0],[257,5,34.0],[257,6,8.0],[257,7,4.0],[257,8,3.0],[257,9,10.0],[257,10,1.0],[257,11,18.0],[257,12,35.0],[257,13,18.0],[257,14,9.0],[257,15,35.0],[257,16,41.0],[257,17,20.0],[257,18,6.0],[257,20,7.0],[257,21,6.0],[257,23,8.0],[257,24,9.0],[257,25,34.0],[257,26,6.0],[257,27,24.0],[257,28,45.0],[257,29,16.0],[257,30,9.0],[257,31,6.0],[257,32,102.0],[257,33,3.0],[257,34,3.0],[257,35,9.0],[257,36,30.0],[257,37,22.0],[257,38,18.0],[257,39,45.0],[257,40,24.0],[257,41,8.0],[257,42,17.0],[257,43,17.0],[257,44,14.0],[257,45,15.0],[257,46,6.0],[257,47,26.0],[257,48,4.0],[257,49,16.0],[257,50,6.0],[257,51,18.0],[257,52,3.0],[257,53,31.0],[257,54,5.0],[257,55,28.0],[257,56,6.0],[257,58,5.0],[257,59,32.0],[257,60,14.0],[257,61,4.0],[257,62,18.0],[257,63,4.0],[257,64,10.0],[257,65,39.0],[257,66,10.0],[257,67,4.0],[257,68,6.0],[257,69,5.0],[257,70,5.0],[258,0,7.0],[258,1,2.0],[258,2,8.0],[258,3,3.0],[258,4,3.0],[258,5,15.0],[258,6,6.0],[258,7,12.0],[258,8,4.0],[258,9,2.0],[258,10,1.0],[258,11,3.0],[258,12,8.0],[258,13,5.0],[258,14,9.0],[258,15,5.0],[258,16,7.0],[258,17,7.0],[258,18,10.0],[258,19,5.0],[258,20,11.0],[258,21,2.0],[258,22,3.0],[258,23,5.0],[258,24,2.0],[258,25,14.0],[258,26,3.0],[258,27,12.0],[258,28,4.0],[258,29,10.0],[258,30,4.0],[258,31,8.0],[258,32,4.0],[258,33,10.0],[258,34,6.0],[258,35,11.0],[258,36,2.0],[258,37,3.0],[258,38,6.0],[258,39,6.0],[258,40,6.0],[258,41,7.0],[258,42,6.0],[258,43,6.0],[258,44,2.0],[258,45,5.0],[258,46,6.0],[258,47,4.0],[258,48,4.0],[258,49,8.0],[258,50,3.0],[258,51,10.0],[258,53,7.0],[258,54,7.0],[258,55,13.0],[258,56,5.0],[258,57,4.0],[258,58,2.0],[258,59,6.0],[258,61,12.0],[258,62,8.0],[258,63,3.0],[258,64,11.0],[258,65,6.0],[258,66,6.0],[258,67,1.0],[258,68,2.0],[258,69,2.0],[258,70,1.0],[259,0,2.0],[259,1,6.0],[259,2,2.0],[259,3,4.0],[259,4,3.0],[259,5,3.0],[259,6,1.0],[259,7,3.0],[259,8,9.0],[259,9,6.0],[259,10,2.0],[259,11,5.0],[259,12,5.0],[259,13,3.0],[259,14,2.0],[259,15,6.0],[259,16,6.0],[259,17,6.0],[259,18,3.0],[259,19,12.0],[259,20,2.0],[259,21,6.0],[259,22,5.0],[259,23,3.0],[259,24,5.0],[259,25,5.0],[259,26,5.0],[259,27,3.0],[259,28,4.0],[259,29,3.0],[259,31,3.0],[259,32,5.0],[259,33,8.0],[259,34,4.0],[259,35,5.0],[259,36,4.0],[259,37,3.0],[259,38,2.0],[259,39,2.0],[259,40,6.0],[259,41,6.0],[259,42,1.0],[259,43,3.0],[259,44,4.0],[259,45,5.0],[259,46,3.0],[259,47,4.0],[259,48,8.0],[259,49,4.0],[259,50,4.0],[259,51,5.0],[259,52,2.0],[259,53,4.0],[259,54,2.0],[259,56,5.0],[259,57,3.0],[259,58,3.0],[259,60,3.0],[259,61,5.0],[259,63,1.0],[259,64,2.0],[259,65,3.0],[259,66,1.0],[259,68,1.0],[259,69,2.0],[259,70,3.0],[260,0,1.0],[260,1,1.0],[260,3,1.0],[260,16,1.0],[260,17,1.0],[260,18,1.0],[260,25,2.0],[260,30,1.0],[260,32,1.0],[260,44,1.0],[260,56,2.0],[261,0,8.0],[261,1,7.0],[261,2,8.0],[261,3,3.0],[261,4,3.0],[261,5,9.0],[261,6,2.0],[261,7,5.0],[261,8,2.0],[261,9,3.0],[261,10,5.0],[261,11,13.0],[261,12,3.0],[261,13,3.0],[261,14,8.0],[261,15,1.0],[261,16,4.0],[261,17,5.0],[261,18,12.0],[261,19,7.0],[261,20,5.0],[261,21,5.0],[261,22,1.0],[261,23,4.0],[261,24,4.0],[261,25,2.0],[261,26,6.0],[261,27,8.0],[261,28,1.0],[261,29,4.0],[261,30,5.0],[261,31,9.0],[261,33,9.0],[261,34,12.0],[261,37,5.0],[261,38,2.0],[261,39,1.0],[261,40,9.0],[261,41,4.0],[261,42,19.0],[261,44,1.0],[261,45,4.0],[261,46,5.0],[261,47,3.0],[261,48,3.0],[261,49,1.0],[261,50,7.0],[261,51,12.0],[261,52,2.0],[261,53,11.0],[261,54,15.0],[261,55,13.0],[261,56,4.0],[261,58,12.0],[261,59,5.0],[261,60,4.0],[261,61,2.0],[261,62,2.0],[261,63,2.0],[261,64,6.0],[261,65,7.0],[261,66,1.0],[261,67,5.0],[261,68,8.0],[261,69,11.0],[262,0,1.0],[262,2,3.0],[262,4,1.0],[262,5,2.0],[262,7,3.0],[262,8,1.0],[262,9,4.0],[262,10,1.0],[262,11,1.0],[262,13,2.0],[262,14,1.0],[262,15,1.0],[262,18,1.0],[262,20,1.0],[262,21,1.0],[262,22,1.0],[262,25,2.0],[262,28,1.0],[262,31,1.0],[262,32,1.0],[262,34,4.0],[262,35,4.0],[262,36,1.0],[262,38,1.0],[262,39,2.0],[262,40,3.0],[262,41,5.0],[262,42,3.0],[262,44,4.0],[262,47,1.0],[262,48,3.0],[262,50,6.0],[262,51,5.0],[262,52,2.0],[262,53,13.0],[262,55,4.0],[262,56,4.0],[262,57,7.0],[262,58,6.0],[262,59,2.0],[262,61,1.0],[262,62,3.0],[262,63,1.0],[262,66,8.0],[262,67,3.0],[262,68,1.0],[262,70,4.0],[263,0,3.0],[263,1,2.0],[263,3,4.0],[263,4,2.0],[263,5,3.0],[263,6,3.0],[263,7,1.0],[263,8,1.0],[263,9,1.0],[263,10,1.0],[263,11,1.0],[263,12,1.0],[263,13,2.0],[263,14,5.0],[263,15,1.0],[263,16,14.0],[263,17,12.0],[263,18,9.0],[263,19,16.0],[263,20,7.0],[263,21,6.0],[263,22,10.0],[263,23,10.0],[263,24,3.0],[263,25,4.0],[263,26,1.0],[263,27,5.0],[263,28,7.0],[263,29,4.0],[263,30,3.0],[263,31,2.0],[263,32,15.0],[263,33,11.0],[263,34,11.0],[263,35,7.0],[263,36,10.0],[263,37,14.0],[263,38,8.0],[263,39,15.0],[263,40,4.0],[263,41,8.0],[263,42,5.0],[263,43,5.0],[263,44,4.0],[263,45,3.0],[263,46,7.0],[263,47,5.0],[263,48,23.0],[263,49,18.0],[263,50,21.0],[263,51,15.0],[263,52,17.0],[263,53,18.0],[263,54,14.0],[263,55,11.0],[263,56,5.0],[263,57,9.0],[263,58,3.0],[263,59,2.0],[263,60,6.0],[263,61,5.0],[263,62,7.0],[263,63,3.0],[263,64,4.0],[263,65,10.0],[263,66,5.0],[263,67,10.0],[263,68,11.0],[263,69,10.0],[263,70,11.0],[264,0,25.0],[264,1,53.0],[264,2,49.0],[264,3,45.0],[264,4,53.0],[264,5,66.0],[264,6,16.0],[264,7,20.0],[264,8,14.0],[264,9,38.0],[264,10,62.0],[264,11,21.0],[264,12,25.0],[264,13,24.0],[264,14,27.0],[264,15,29.0],[264,16,17.0],[264,17,35.0],[264,18,53.0],[264,19,19.0],[264,20,31.0],[264,21,26.0],[264,22,37.0],[264,23,3.0],[264,24,25.0],[264,25,47.0],[264,26,53.0],[264,27,21.0],[264,28,51.0],[264,29,31.0],[264,30,24.0],[264,31,20.0],[264,32,23.0],[264,34,5.0],[264,35,10.0],[264,36,23.0],[264,37,18.0],[264,38,9.0],[264,39,9.0],[264,40,34.0],[264,41,26.0],[264,42,54.0],[264,43,38.0],[264,44,18.0],[264,45,17.0],[264,46,8.0],[264,47,39.0],[264,48,23.0],[264,49,11.0],[264,50,13.0],[264,51,32.0],[264,52,24.0],[264,53,36.0],[264,54,23.0],[264,55,10.0],[264,56,21.0],[264,57,5.0],[264,58,2.0],[264,59,3.0],[264,60,18.0],[264,61,11.0],[264,62,31.0],[264,63,32.0],[264,64,28.0],[264,65,36.0],[264,66,41.0],[264,67,69.0],[264,68,63.0],[264,70,63.0],[265,0,1.0],[265,2,2.0],[265,3,1.0],[265,5,5.0],[265,6,5.0],[265,8,2.0],[265,9,1.0],[265,14,1.0],[265,15,4.0],[265,16,3.0],[265,17,3.0],[265,18,1.0],[265,21,1.0],[265,22,2.0],[265,23,1.0],[265,24,3.0],[265,25,3.0],[265,26,2.0],[265,27,1.0],[265,28,1.0],[265,30,3.0],[265,31,2.0],[265,36,2.0],[265,37,3.0],[265,42,1.0],[265,43,1.0],[265,50,1.0],[265,52,1.0],[265,53,1.0],[265,60,7.0],[265,61,1.0],[265,62,2.0],[265,63,1.0],[265,67,2.0],[265,68,4.0],[265,70,1.0],[266,0,8.0],[266,1,24.0],[266,2,6.0],[266,3,16.0],[266,4,28.0],[266,5,5.0],[266,6,14.0],[266,7,4.0],[266,8,18.0],[266,9,2.0],[266,10,25.0],[266,11,6.0],[266,12,13.0],[266,13,20.0],[266,14,36.0],[266,15,26.0],[266,16,17.0],[266,17,7.0],[266,18,9.0],[266,19,31.0],[266,20,1.0],[266,21,13.0],[266,22,3.0],[266,24,2.0],[266,25,16.0],[266,26,6.0],[266,27,2.0],[266,28,3.0],[266,29,6.0],[266,30,4.0],[266,31,13.0],[266,32,3.0],[266,33,25.0],[266,34,3.0],[266,35,20.0],[266,36,13.0],[266,37,2.0],[266,38,3.0],[266,39,2.0],[266,40,6.0],[266,41,5.0],[266,42,1.0],[266,43,2.0],[266,44,2.0],[266,46,2.0],[266,48,2.0],[266,49,16.0],[266,52,9.0],[266,53,1.0],[266,55,3.0],[266,56,3.0],[266,57,1.0],[266,58,1.0],[266,60,5.0],[266,61,33.0],[266,62,8.0],[266,63,14.0],[266,64,13.0],[266,65,6.0],[266,66,5.0],[266,67,5.0],[266,68,7.0],[266,69,4.0],[266,70,15.0],[267,12,1.0],[267,13,2.0],[267,14,1.0],[267,18,2.0],[267,19,1.0],[267,21,1.0],[267,22,1.0],[267,25,1.0],[267,43,1.0],[267,46,1.0],[267,61,1.0],[268,0,223.0],[268,1,304.0],[268,2,129.0],[268,3,205.0],[268,4,313.0],[268,5,422.0],[268,6,388.0],[268,7,261.0],[268,8,228.0],[268,9,236.0],[268,10,274.0],[268,11,514.0],[268,12,332.0],[268,13,189.0],[268,14,212.0],[268,15,180.0],[268,16,84.0],[268,17,53.0],[268,18,112.0],[268,19,25.0],[268,20,28.0],[268,21,91.0],[268,22,26.0],[268,23,24.0],[268,24,37.0],[268,25,33.0],[268,26,186.0],[268,27,45.0],[268,28,100.0],[268,29,39.0],[268,30,363.0],[268,31,395.0],[268,32,645.0],[268,33,266.0],[268,34,485.0],[268,35,335.0],[268,36,88.0],[268,37,220.0],[268,38,134.0],[268,39,205.0],[268,40,79.0],[268,41,29.0],[268,42,81.0],[268,43,329.0],[268,44,46.0],[268,45,65.0],[268,46,2.0],[268,47,4.0],[268,50,7.0],[268,51,3.0],[268,52,57.0],[268,53,3.0],[268,54,2.0],[268,55,3.0],[268,56,1.0],[268,57,2.0],[268,59,2.0],[268,60,33.0],[268,61,224.0],[268,62,201.0],[268,63,189.0],[268,64,352.0],[268,65,169.0],[268,66,17.0],[268,67,32.0],[268,68,52.0],[268,69,229.0],[268,70,32.0],[269,4,1.0],[269,7,1.0],[269,13,1.0],[269,18,7.0],[269,19,1.0],[269,20,1.0],[269,21,2.0],[269,22,62.0],[269,24,1.0],[269,31,67.0],[269,32,37.0],[269,33,84.0],[269,34,18.0],[269,35,85.0],[269,40,2.0],[269,41,7.0],[269,42,1.0],[269,44,26.0],[269,46,11.0],[269,47,2.0],[269,49,9.0],[269,51,1.0],[269,53,40.0],[269,54,46.0],[269,55,57.0],[269,56,60.0],[269,57,15.0],[269,58,8.0],[269,59,9.0],[269,62,1.0],[269,66,1.0],[269,68,1.0],[269,70,9.0],[270,0,1.0],[270,6,1.0],[270,7,8.0],[270,8,3.0],[270,9,5.0],[270,10,26.0],[270,11,3.0],[270,12,3.0],[270,17,1.0],[270,18,7.0],[270,19,19.0],[270,20,21.0],[270,21,121.0],[270,22,72.0],[270,23,73.0],[270,24,21.0],[270,25,100.0],[270,27,11.0],[270,28,16.0],[270,29,30.0],[270,31,7.0],[270,32,22.0],[270,33,118.0],[270,34,66.0],[270,35,19.0],[270,36,45.0],[270,37,24.0],[270,38,15.0],[270,39,23.0],[270,40,26.0],[270,41,1.0],[270,42,2.0],[270,43,12.0],[270,45,42.0],[270,46,24.0],[270,47,2.0],[270,49,99.0],[270,50,36.0],[270,52,3.0],[270,53,1.0],[270,55,10.0],[270,56,6.0],[270,57,174.0],[270,58,21.0],[270,59,20.0],[270,60,1.0],[270,61,173.0],[270,62,44.0],[270,63,35.0],[270,64,33.0],[270,65,318.0],[270,66,23.0],[270,67,16.0],[270,68,1.0],[271,0,2.0],[271,3,1.0],[271,6,2.0],[271,8,1.0],[271,11,1.0],[271,17,1.0],[271,18,1.0],[271,21,1.0],[271,24,2.0],[271,27,3.0],[271,28,2.0],[271,34,1.0],[271,40,1.0],[271,42,2.0],[271,43,1.0],[271,45,2.0],[271,48,1.0],[271,49,3.0],[271,50,1.0],[271,54,1.0],[271,57,4.0],[271,58,2.0],[271,59,1.0],[271,63,2.0],[271,67,1.0],[271,68,1.0],[271,69,2.0],[272,3,1.0],[272,4,2.0],[272,5,1.0],[272,13,1.0],[272,15,1.0],[272,18,2.0],[272,19,1.0],[272,20,1.0],[272,25,2.0],[272,28,1.0],[272,30,1.0],[272,36,1.0],[272,41,1.0],[272,42,2.0],[272,43,1.0],[272,44,1.0],[272,52,2.0],[272,53,2.0],[272,54,1.0],[272,63,1.0],[272,67,1.0],[272,70,1.0],[273,1,2.0],[273,4,1.0],[273,5,2.0],[273,6,2.0],[273,8,1.0],[273,10,2.0],[273,17,1.0],[273,19,1.0],[273,20,2.0],[273,22,2.0],[273,24,2.0],[273,26,3.0],[273,27,4.0],[273,29,2.0],[273,30,1.0],[273,31,2.0],[273,32,1.0],[273,35,1.0],[273,36,1.0],[273,42,1.0],[273,44,1.0],[273,46,1.0],[273,47,2.0],[273,48,7.0],[273,49,1.0],[273,50,2.0],[273,51,1.0],[273,52,1.0],[273,62,2.0],[273,63,1.0],[273,68,1.0],[273,69,2.0],[274,0,1.0],[274,3,1.0],[274,5,1.0],[274,6,1.0],[274,9,2.0],[274,12,3.0],[274,13,1.0],[274,15,1.0],[274,17,1.0],[274,18,2.0],[274,19,3.0],[274,21,2.0],[274,23,2.0],[274,25,2.0],[274,28,3.0],[274,29,3.0],[274,32,1.0],[274,33,1.0],[274,34,5.0],[274,35,3.0],[274,36,1.0],[274,38,2.0],[274,40,2.0],[274,41,1.0],[274,43,1.0],[274,46,1.0],[274,50,1.0],[274,51,4.0],[274,53,1.0],[274,55,1.0],[274,58,2.0],[274,61,3.0],[274,65,1.0],[274,67,1.0],[274,68,1.0],[275,0,2.0],[275,1,1.0],[275,2,1.0],[275,3,1.0],[275,4,1.0],[275,14,2.0],[275,18,1.0],[275,21,4.0],[275,24,1.0],[275,26,2.0],[275,28,4.0],[275,29,1.0],[275,30,5.0],[275,31,1.0],[275,34,1.0],[275,35,1.0],[275,37,2.0],[275,38,1.0],[275,39,1.0],[275,41,1.0],[275,42,5.0],[275,43,4.0],[275,44,2.0],[275,45,1.0],[275,50,1.0],[275,52,3.0],[275,61,8.0],[275,62,2.0],[275,63,1.0],[275,64,3.0],[275,65,1.0],[275,67,1.0],[275,68,1.0],[275,69,3.0],[276,0,2.0],[276,1,1.0],[276,2,2.0],[276,3,3.0],[276,4,1.0],[276,5,7.0],[276,7,2.0],[276,8,1.0],[276,9,12.0],[276,10,1.0],[276,13,1.0],[276,15,3.0],[276,17,1.0],[276,18,5.0],[276,19,1.0],[276,24,1.0],[276,26,1.0],[276,27,9.0],[276,28,1.0],[276,29,1.0],[276,31,3.0],[276,34,2.0],[276,35,1.0],[276,39,2.0],[276,40,37.0],[276,41,1.0],[276,42,3.0],[276,43,2.0],[276,45,2.0],[276,46,4.0],[276,48,1.0],[276,50,3.0],[276,52,2.0],[276,61,1.0],[276,62,2.0],[276,66,4.0],[276,68,11.0],[277,0,5.0],[277,1,1.0],[277,2,8.0],[277,4,5.0],[277,5,5.0],[277,6,22.0],[277,7,4.0],[277,8,4.0],[277,9,4.0],[277,10,5.0],[277,11,6.0],[277,12,4.0],[277,13,4.0],[277,14,3.0],[277,15,5.0],[277,16,5.0],[277,17,6.0],[277,18,1.0],[277,19,5.0],[277,20,3.0],[277,21,3.0],[277,23,3.0],[277,24,2.0],[277,25,5.0],[277,26,4.0],[277,27,7.0],[277,28,1.0],[277,30,5.0],[277,31,7.0],[277,32,6.0],[277,33,5.0],[277,34,10.0],[277,35,5.0],[277,36,2.0],[277,37,8.0],[277,38,8.0],[277,39,1.0],[277,40,23.0],[277,41,10.0],[277,42,2.0],[277,43,6.0],[277,44,41.0],[277,45,3.0],[277,46,8.0],[277,47,6.0],[277,48,4.0],[277,49,3.0],[277,50,43.0],[277,51,15.0],[277,52,7.0],[277,53,8.0],[277,54,5.0],[277,55,12.0],[277,56,1.0],[277,57,5.0],[277,58,9.0],[277,59,1.0],[277,61,1.0],[277,62,3.0],[277,63,4.0],[277,64,7.0],[277,65,11.0],[277,66,10.0],[277,67,3.0],[277,69,5.0],[277,70,1.0],[278,0,78.0],[278,1,70.0],[278,2,82.0],[278,3,79.0],[278,4,61.0],[278,5,51.0],[278,6,83.0],[278,7,25.0],[278,8,10.0],[278,9,22.0],[278,10,34.0],[278,11,51.0],[278,12,13.0],[278,13,27.0],[278,14,50.0],[278,15,64.0],[278,16,41.0],[278,17,107.0],[278,18,33.0],[278,19,17.0],[278,20,19.0],[278,21,23.0],[278,22,81.0],[278,23,38.0],[278,24,181.0],[278,25,43.0],[278,26,66.0],[278,27,21.0],[278,28,96.0],[278,29,112.0],[278,30,81.0],[278,31,13.0],[278,32,23.0],[278,33,12.0],[278,34,26.0],[278,35,9.0],[278,36,46.0],[278,37,53.0],[278,38,47.0],[278,39,96.0],[278,40,32.0],[278,41,16.0],[278,42,39.0],[278,43,49.0],[278,44,59.0],[278,45,68.0],[278,46,79.0],[278,47,58.0],[278,48,61.0],[278,49,31.0],[278,50,13.0],[278,51,56.0],[278,52,58.0],[278,53,32.0],[278,54,85.0],[278,55,56.0],[278,56,126.0],[278,57,57.0],[278,58,102.0],[278,59,28.0],[278,60,23.0],[278,61,121.0],[278,62,77.0],[278,63,51.0],[278,64,76.0],[278,65,71.0],[278,66,166.0],[278,67,15.0],[278,68,42.0],[278,69,62.0],[278,70,32.0],[279,6,1.0],[279,11,1.0],[279,12,1.0],[279,18,1.0],[279,19,1.0],[279,21,2.0],[279,22,2.0],[279,24,4.0],[279,25,1.0],[279,26,3.0],[279,28,1.0],[279,29,1.0],[279,30,1.0],[279,31,1.0],[279,32,1.0],[279,33,1.0],[279,34,1.0],[279,36,2.0],[279,37,1.0],[279,38,2.0],[279,39,1.0],[279,41,1.0],[279,42,1.0],[279,43,1.0],[279,45,1.0],[279,47,3.0],[279,50,1.0],[279,51,5.0],[279,52,2.0],[279,53,9.0],[279,54,4.0],[279,55,4.0],[279,56,5.0],[279,57,7.0],[279,58,1.0],[279,59,2.0],[279,60,11.0],[279,62,1.0],[279,63,2.0],[279,64,4.0],[279,67,1.0],[279,68,3.0],[279,69,11.0],[279,70,1.0],[280,0,3.0],[280,1,5.0],[280,2,4.0],[280,3,1.0],[280,5,6.0],[280,6,1.0],[280,12,1.0],[280,13,3.0],[280,14,2.0],[280,15,10.0],[280,16,3.0],[280,18,10.0],[280,19,2.0],[280,20,4.0],[280,21,2.0],[280,23,2.0],[280,24,2.0],[280,25,1.0],[280,26,7.0],[280,28,1.0],[280,30,1.0],[280,31,2.0],[280,34,1.0],[280,37,3.0],[280,38,1.0],[280,40,2.0],[280,41,1.0],[280,42,4.0],[280,44,10.0],[280,45,3.0],[280,47,5.0],[280,50,2.0],[280,51,2.0],[280,52,6.0],[280,53,14.0],[280,54,8.0],[280,56,1.0],[280,57,6.0],[280,59,7.0],[280,60,2.0],[280,61,1.0],[280,62,2.0],[280,63,1.0],[280,67,5.0],[280,68,8.0],[280,69,5.0],[281,0,2.0],[281,1,1.0],[281,2,1.0],[281,4,1.0],[281,7,1.0],[281,14,2.0],[281,16,2.0],[281,17,1.0],[281,18,5.0],[281,19,3.0],[281,22,1.0],[281,23,2.0],[281,27,1.0],[281,28,1.0],[281,29,1.0],[281,31,2.0],[281,34,1.0],[281,37,2.0],[281,39,2.0],[281,43,1.0],[281,46,3.0],[281,49,2.0],[281,51,2.0],[281,52,2.0],[281,54,2.0],[281,55,1.0],[281,57,1.0],[281,59,1.0],[281,60,3.0],[281,61,1.0],[281,62,1.0],[281,65,1.0],[281,66,1.0],[281,68,1.0],[282,3,1.0],[282,7,3.0],[282,9,1.0],[282,10,1.0],[282,13,2.0],[282,15,1.0],[282,16,1.0],[282,18,1.0],[282,26,1.0],[282,27,2.0],[282,29,1.0],[282,33,1.0],[282,35,2.0],[282,38,2.0],[282,40,2.0],[282,42,2.0],[282,44,1.0],[282,45,1.0],[282,48,3.0],[282,52,2.0],[282,54,1.0],[282,55,1.0],[282,58,1.0],[282,59,1.0],[282,60,1.0],[282,61,1.0],[282,62,1.0],[282,64,1.0],[283,0,14.0],[283,1,23.0],[283,2,31.0],[283,3,9.0],[283,4,11.0],[283,5,12.0],[283,6,48.0],[283,7,40.0],[283,8,112.0],[283,9,9.0],[283,10,38.0],[283,11,193.0],[283,12,52.0],[283,13,64.0],[283,14,43.0],[283,15,76.0],[283,16,40.0],[283,17,93.0],[283,18,49.0],[283,19,90.0],[283,20,40.0],[283,21,45.0],[283,22,56.0],[283,23,70.0],[283,24,17.0],[283,25,7.0],[283,26,4.0],[283,27,11.0],[283,28,3.0],[283,29,3.0],[283,30,24.0],[283,31,59.0],[283,32,17.0],[283,33,15.0],[283,34,17.0],[283,35,33.0],[283,36,37.0],[283,37,23.0],[283,38,30.0],[283,39,49.0],[283,40,13.0],[283,41,54.0],[283,42,89.0],[283,43,119.0],[283,44,18.0],[283,45,57.0],[283,46,1.0],[283,47,24.0],[283,48,41.0],[283,49,4.0],[283,50,31.0],[283,51,42.0],[283,52,94.0],[283,53,16.0],[283,54,151.0],[283,55,215.0],[283,56,164.0],[283,57,48.0],[283,58,39.0],[283,59,14.0],[283,60,50.0],[283,61,83.0],[283,62,110.0],[283,63,158.0],[283,64,176.0],[283,65,301.0],[283,66,77.0],[283,67,41.0],[283,68,64.0],[283,69,2.0],[283,70,22.0],[284,0,1.0],[284,1,1.0],[284,2,5.0],[284,3,1.0],[284,5,1.0],[284,6,1.0],[284,7,1.0],[284,8,1.0],[284,9,3.0],[284,10,2.0],[284,12,1.0],[284,13,12.0],[284,14,15.0],[284,15,17.0],[284,16,31.0],[284,17,4.0],[284,18,1.0],[284,19,1.0],[284,21,2.0],[284,22,1.0],[284,26,15.0],[284,30,1.0],[284,31,5.0],[284,37,1.0],[284,39,25.0],[284,40,7.0],[284,42,27.0],[284,44,2.0],[284,45,16.0],[284,47,1.0],[284,48,11.0],[284,49,1.0],[284,50,1.0],[284,52,10.0],[284,53,1.0],[284,55,44.0],[284,56,2.0],[284,58,1.0],[284,60,2.0],[284,61,9.0],[284,62,2.0],[284,63,4.0],[284,64,22.0],[284,65,24.0],[284,66,13.0],[284,67,1.0],[284,68,1.0],[284,69,9.0],[284,70,5.0],[285,1,1.0],[285,2,2.0],[285,3,1.0],[285,4,2.0],[285,5,3.0],[285,6,2.0],[285,8,4.0],[285,9,5.0],[285,10,3.0],[285,12,1.0],[285,13,3.0],[285,14,3.0],[285,15,3.0],[285,16,4.0],[285,17,1.0],[285,18,2.0],[285,19,2.0],[285,20,2.0],[285,21,1.0],[285,22,3.0],[285,23,2.0],[285,24,1.0],[285,25,2.0],[285,27,1.0],[285,28,1.0],[285,31,3.0],[285,32,1.0],[285,35,1.0],[285,37,1.0],[285,44,2.0],[285,46,1.0],[285,48,1.0],[285,50,1.0],[285,54,2.0],[285,60,2.0],[285,61,1.0],[285,65,2.0],[285,68,1.0],[285,70,1.0],[286,0,1.0],[286,1,4.0],[286,2,1.0],[286,4,4.0],[286,5,1.0],[286,8,2.0],[286,12,1.0],[286,16,1.0],[286,17,1.0],[286,18,3.0],[286,19,1.0],[286,21,5.0],[286,23,1.0],[286,35,1.0],[286,36,1.0],[286,37,1.0],[286,40,1.0],[286,41,1.0],[286,42,2.0],[286,43,3.0],[286,45,2.0],[286,47,2.0],[286,48,2.0],[286,49,4.0],[286,50,1.0],[286,51,1.0],[286,52,1.0],[286,53,1.0],[286,54,1.0],[286,55,4.0],[286,56,1.0],[286,57,15.0],[286,58,4.0],[286,59,4.0],[286,60,3.0],[286,62,3.0],[286,63,1.0],[286,65,1.0],[286,66,2.0],[286,67,3.0],[286,69,4.0],[287,3,1.0],[287,7,1.0],[287,8,1.0],[287,10,1.0],[287,11,1.0],[287,18,2.0],[287,19,1.0],[287,22,1.0],[287,23,1.0],[287,24,1.0],[287,25,1.0],[287,28,1.0],[287,37,1.0],[287,47,1.0],[287,48,2.0],[287,50,1.0],[287,52,1.0],[287,69,1.0],[287,70,2.0],[288,0,8.0],[288,1,5.0],[288,2,8.0],[288,3,6.0],[288,4,7.0],[288,5,12.0],[288,7,5.0],[288,8,3.0],[288,9,6.0],[288,10,8.0],[288,11,11.0],[288,12,2.0],[288,13,10.0],[288,14,12.0],[288,15,8.0],[288,16,2.0],[288,17,6.0],[288,18,22.0],[288,19,5.0],[288,20,6.0],[288,21,5.0],[288,22,18.0],[288,23,1.0],[288,24,37.0],[288,25,15.0],[288,26,18.0],[288,27,10.0],[288,28,38.0],[288,29,14.0],[288,30,22.0],[288,31,8.0],[288,32,7.0],[288,35,2.0],[288,36,21.0],[288,37,7.0],[288,38,5.0],[288,39,3.0],[288,40,2.0],[288,41,5.0],[288,42,20.0],[288,43,12.0],[288,44,5.0],[288,45,5.0],[288,47,11.0],[288,48,3.0],[288,49,2.0],[288,50,1.0],[288,51,4.0],[288,52,25.0],[288,60,11.0],[288,61,9.0],[288,62,13.0],[288,63,14.0],[288,64,13.0],[288,66,11.0],[288,67,12.0],[288,68,21.0],[288,70,39.0],[289,2,1.0],[289,9,1.0],[289,13,2.0],[289,14,1.0],[289,18,2.0],[289,19,2.0],[289,24,1.0],[289,28,1.0],[289,29,1.0],[289,30,1.0],[289,35,1.0],[289,37,3.0],[289,39,1.0],[289,46,1.0],[289,47,1.0],[289,64,1.0],[290,0,5.0],[290,2,2.0],[290,3,1.0],[290,4,1.0],[290,5,4.0],[290,7,1.0],[290,8,1.0],[290,12,1.0],[290,13,9.0],[290,14,4.0],[290,15,5.0],[290,17,1.0],[290,18,4.0],[290,19,3.0],[290,20,3.0],[290,21,5.0],[290,22,4.0],[290,24,11.0],[290,25,8.0],[290,26,4.0],[290,27,2.0],[290,28,4.0],[290,29,10.0],[290,30,11.0],[290,31,3.0],[290,34,5.0],[290,36,5.0],[290,37,2.0],[290,38,2.0],[290,39,1.0],[290,42,5.0],[290,43,7.0],[290,44,10.0],[290,45,3.0],[290,47,3.0],[290,52,2.0],[290,60,2.0],[290,61,1.0],[290,62,1.0],[290,63,7.0],[290,64,3.0],[290,66,4.0],[290,67,2.0],[290,68,1.0],[290,69,15.0],[290,70,1.0],[291,0,1.0],[291,1,4.0],[291,4,2.0],[291,6,7.0],[291,8,1.0],[291,11,2.0],[291,15,1.0],[291,16,2.0],[291,17,3.0],[291,18,5.0],[291,19,1.0],[291,20,1.0],[291,21,4.0],[291,22,2.0],[291,24,2.0],[291,25,3.0],[291,27,2.0],[291,29,1.0],[291,30,5.0],[291,32,1.0],[291,36,1.0],[291,37,5.0],[291,41,1.0],[291,42,1.0],[291,43,3.0],[291,47,2.0],[291,52,3.0],[291,61,2.0],[291,62,1.0],[291,63,1.0],[291,64,1.0],[291,66,1.0],[291,67,1.0],[291,68,1.0],[291,69,7.0],[291,70,4.0],[292,0,31.0],[292,1,16.0],[292,2,31.0],[292,3,10.0],[292,4,10.0],[292,5,58.0],[292,6,30.0],[292,7,27.0],[292,8,16.0],[292,9,10.0],[292,10,8.0],[292,11,26.0],[292,12,30.0],[292,13,12.0],[292,14,12.0],[292,15,15.0],[292,16,15.0],[292,17,20.0],[292,18,16.0],[292,19,25.0],[292,20,55.0],[292,21,8.0],[292,22,25.0],[292,23,64.0],[292,24,4.0],[292,25,10.0],[292,26,53.0],[292,27,11.0],[292,28,15.0],[292,29,16.0],[292,30,6.0],[292,31,18.0],[292,32,25.0],[292,33,13.0],[292,34,17.0],[292,35,20.0],[292,36,11.0],[292,37,13.0],[292,38,9.0],[292,39,19.0],[292,40,18.0],[292,41,19.0],[292,42,13.0],[292,43,16.0],[292,44,43.0],[292,45,25.0],[292,46,27.0],[292,47,32.0],[292,48,37.0],[292,49,108.0],[292,50,38.0],[292,51,25.0],[292,52,31.0],[292,53,33.0],[292,54,22.0],[292,55,61.0],[292,56,22.0],[292,57,8.0],[292,58,3.0],[292,59,15.0],[292,60,4.0],[292,61,52.0],[292,62,63.0],[292,63,40.0],[292,64,28.0],[292,65,32.0],[292,66,159.0],[292,67,6.0],[292,68,10.0],[292,69,1.0],[292,70,100.0],[293,0,5.0],[293,1,3.0],[293,2,9.0],[293,3,4.0],[293,4,6.0],[293,5,3.0],[293,6,4.0],[293,9,1.0],[293,11,5.0],[293,13,1.0],[293,14,3.0],[293,15,4.0],[293,17,3.0],[293,18,5.0],[293,19,1.0],[293,20,1.0],[293,22,4.0],[293,24,3.0],[293,27,3.0],[293,28,3.0],[293,29,3.0],[293,30,1.0],[293,31,1.0],[293,36,1.0],[293,37,1.0],[293,38,1.0],[293,39,3.0],[293,41,1.0],[293,46,3.0],[293,47,5.0],[293,48,1.0],[293,50,2.0],[293,51,4.0],[293,52,5.0],[293,53,3.0],[293,54,2.0],[293,55,5.0],[293,56,4.0],[293,58,1.0],[293,59,2.0],[293,60,2.0],[293,61,1.0],[293,62,3.0],[293,63,5.0],[293,64,4.0],[293,65,3.0],[293,66,8.0],[293,67,6.0],[293,68,8.0],[293,70,12.0],[294,0,1.0],[294,1,6.0],[294,2,4.0],[294,3,4.0],[294,4,6.0],[294,5,5.0],[294,6,5.0],[294,7,2.0],[294,8,3.0],[294,9,3.0],[294,10,1.0],[294,11,3.0],[294,12,2.0],[294,13,2.0],[294,14,3.0],[294,15,5.0],[294,16,6.0],[294,17,3.0],[294,18,2.0],[294,19,4.0],[294,20,4.0],[294,21,4.0],[294,22,1.0],[294,23,3.0],[294,24,3.0],[294,26,1.0],[294,27,1.0],[294,28,3.0],[294,31,1.0],[294,32,5.0],[294,33,1.0],[294,34,5.0],[294,35,1.0],[294,37,2.0],[294,38,3.0],[294,39,1.0],[294,40,1.0],[294,41,2.0],[294,43,2.0],[294,44,1.0],[294,45,1.0],[294,46,1.0],[294,48,3.0],[294,49,2.0],[294,50,3.0],[294,51,3.0],[294,52,5.0],[294,53,2.0],[294,54,1.0],[294,58,3.0],[294,59,1.0],[294,60,1.0],[294,62,1.0],[294,63,1.0],[294,64,1.0],[294,65,1.0],[294,66,2.0],[294,67,1.0],[294,68,1.0],[294,69,2.0],[295,0,12.0],[295,1,56.0],[295,2,32.0],[295,3,28.0],[295,4,53.0],[295,5,23.0],[295,6,16.0],[295,7,13.0],[295,8,12.0],[295,9,4.0],[295,10,56.0],[295,11,32.0],[295,12,18.0],[295,13,12.0],[295,14,21.0],[295,15,48.0],[295,16,28.0],[295,17,38.0],[295,18,33.0],[295,19,38.0],[295,20,19.0],[295,21,80.0],[295,22,24.0],[295,23,55.0],[295,24,19.0],[295,25,11.0],[295,26,15.0],[295,27,54.0],[295,28,39.0],[295,29,76.0],[295,30,13.0],[295,31,8.0],[295,32,12.0],[295,33,35.0],[295,34,22.0],[295,35,9.0],[295,36,16.0],[295,37,18.0],[295,38,25.0],[295,39,8.0],[295,40,37.0],[295,41,35.0],[295,42,93.0],[295,43,35.0],[295,44,29.0],[295,45,25.0],[295,46,55.0],[295,47,19.0],[295,48,43.0],[295,49,173.0],[295,50,72.0],[295,51,64.0],[295,52,11.0],[295,53,19.0],[295,54,16.0],[295,55,51.0],[295,56,18.0],[295,57,79.0],[295,58,114.0],[295,59,53.0],[295,60,18.0],[295,61,16.0],[295,62,15.0],[295,63,9.0],[295,64,14.0],[295,65,18.0],[295,66,68.0],[295,67,64.0],[295,68,25.0],[295,69,21.0],[295,70,33.0],[296,15,1.0],[296,18,2.0],[296,19,2.0],[296,23,1.0],[296,24,1.0],[296,42,1.0],[296,57,1.0],[297,0,1.0],[297,18,3.0],[297,19,1.0],[297,20,1.0],[297,70,1.0],[298,2,1.0],[298,18,1.0],[298,24,1.0],[298,27,1.0],[298,43,1.0],[298,55,1.0],[298,56,1.0],[298,59,2.0],[299,17,1.0],[299,18,1.0],[299,19,1.0],[299,20,1.0],[299,22,1.0],[299,23,2.0],[299,25,1.0],[299,28,1.0],[299,42,1.0],[299,49,1.0],[299,50,1.0],[299,52,1.0],[299,61,1.0],[299,70,1.0],[300,1,6.0],[300,2,5.0],[300,3,1.0],[300,4,2.0],[300,7,1.0],[300,8,3.0],[300,9,3.0],[300,10,5.0],[300,12,2.0],[300,14,1.0],[300,15,1.0],[300,16,2.0],[300,18,2.0],[300,20,2.0],[300,21,2.0],[300,22,1.0],[300,23,7.0],[300,27,2.0],[300,28,2.0],[300,30,1.0],[300,33,5.0],[300,34,7.0],[300,35,2.0],[300,45,1.0],[300,46,1.0],[300,49,1.0],[300,51,1.0],[300,54,1.0],[300,56,2.0],[300,58,5.0],[300,59,2.0],[300,60,1.0],[300,61,1.0],[300,64,1.0],[300,65,8.0],[300,66,3.0],[300,67,1.0],[300,68,3.0],[301,0,22.0],[301,1,21.0],[301,2,11.0],[301,3,15.0],[301,4,3.0],[301,5,11.0],[301,6,7.0],[301,7,17.0],[301,8,10.0],[301,9,19.0],[301,10,1.0],[301,11,21.0],[301,12,1.0],[301,13,23.0],[301,14,9.0],[301,15,16.0],[301,16,17.0],[301,17,4.0],[301,18,2.0],[301,19,6.0],[301,20,24.0],[301,21,1.0],[301,22,2.0],[301,23,9.0],[301,24,3.0],[301,25,1.0],[301,26,18.0],[301,27,17.0],[301,28,2.0],[301,29,16.0],[301,30,2.0],[301,31,58.0],[301,32,26.0],[301,33,44.0],[301,34,14.0],[301,35,36.0],[301,36,13.0],[301,37,12.0],[301,38,95.0],[301,39,26.0],[301,40,17.0],[301,41,34.0],[301,42,6.0],[301,43,10.0],[301,44,9.0],[301,45,47.0],[301,46,40.0],[301,47,11.0],[301,48,23.0],[301,49,10.0],[301,50,24.0],[301,51,8.0],[301,52,1.0],[301,53,19.0],[301,54,11.0],[301,55,11.0],[301,56,4.0],[301,57,8.0],[301,58,8.0],[301,59,11.0],[301,60,15.0],[301,61,14.0],[301,62,17.0],[301,63,2.0],[301,64,4.0],[301,65,4.0],[301,66,5.0],[301,67,4.0],[301,68,7.0],[301,69,7.0],[302,0,2.0],[302,2,2.0],[302,3,1.0],[302,4,3.0],[302,5,1.0],[302,8,1.0],[302,9,1.0],[302,10,3.0],[302,13,2.0],[302,14,1.0],[302,15,1.0],[302,17,2.0],[302,18,1.0],[302,19,2.0],[302,20,2.0],[302,22,2.0],[302,24,1.0],[302,27,1.0],[302,28,1.0],[302,29,1.0],[302,36,2.0],[302,37,2.0],[302,40,2.0],[302,42,1.0],[302,48,2.0],[302,53,1.0],[302,54,3.0],[302,62,2.0],[302,63,2.0],[302,64,1.0],[302,65,1.0],[302,66,1.0],[302,67,2.0],[303,0,5.0],[303,1,4.0],[303,2,4.0],[303,3,2.0],[303,4,5.0],[303,5,11.0],[303,6,2.0],[303,8,4.0],[303,9,2.0],[303,10,6.0],[303,11,5.0],[303,12,1.0],[303,13,1.0],[303,14,2.0],[303,15,4.0],[303,17,3.0],[303,18,2.0],[303,20,5.0],[303,21,1.0],[303,22,6.0],[303,24,1.0],[303,25,1.0],[303,27,1.0],[303,28,3.0],[303,29,1.0],[303,30,1.0],[303,31,5.0],[303,32,1.0],[303,35,1.0],[303,36,1.0],[303,38,2.0],[303,41,2.0],[303,42,1.0],[303,43,2.0],[303,44,1.0],[303,45,1.0],[303,46,2.0],[303,47,6.0],[303,48,6.0],[303,50,2.0],[303,51,6.0],[303,52,7.0],[303,53,4.0],[303,54,7.0],[303,55,4.0],[303,56,8.0],[303,57,2.0],[303,59,4.0],[303,60,1.0],[303,62,5.0],[303,63,5.0],[303,64,1.0],[303,65,1.0],[303,66,1.0],[303,67,8.0],[303,68,11.0],[303,69,2.0],[303,70,5.0],[304,12,1.0],[304,14,1.0],[304,16,1.0],[304,19,1.0],[304,51,1.0],[304,54,1.0],[304,56,1.0],[305,0,7.0],[305,1,6.0],[305,2,2.0],[305,3,2.0],[305,4,7.0],[305,5,5.0],[305,6,9.0],[305,7,6.0],[305,8,24.0],[305,9,32.0],[305,10,23.0],[305,11,33.0],[305,12,31.0],[305,13,49.0],[305,14,34.0],[305,15,28.0],[305,16,17.0],[305,17,8.0],[305,18,9.0],[305,19,11.0],[305,20,6.0],[305,21,12.0],[305,22,9.0],[305,23,12.0],[305,24,42.0],[305,25,28.0],[305,26,15.0],[305,27,19.0],[305,28,32.0],[305,29,44.0],[305,30,23.0],[305,31,20.0],[305,32,3.0],[305,34,1.0],[305,35,3.0],[305,36,1.0],[305,37,1.0],[305,38,4.0],[305,39,1.0],[305,40,1.0],[305,41,8.0],[305,42,6.0],[305,43,4.0],[305,44,6.0],[305,45,6.0],[305,46,3.0],[305,47,4.0],[305,48,3.0],[305,49,2.0],[305,50,2.0],[305,51,5.0],[305,52,5.0],[305,53,2.0],[305,54,2.0],[305,55,8.0],[305,56,17.0],[305,57,17.0],[305,58,20.0],[305,59,13.0],[305,60,25.0],[305,61,17.0],[305,62,23.0],[305,63,10.0],[305,64,1.0],[305,65,2.0],[305,66,4.0],[305,67,3.0],[305,68,1.0],[305,69,3.0],[306,5,1.0],[306,7,1.0],[306,8,1.0],[306,12,1.0],[306,14,2.0],[306,15,2.0],[306,18,1.0],[306,21,1.0],[306,31,3.0],[306,32,1.0],[306,35,1.0],[306,37,1.0],[306,39,1.0],[306,42,1.0],[306,69,1.0],[307,2,3.0],[307,3,3.0],[307,5,2.0],[307,11,2.0],[307,13,1.0],[307,14,3.0],[307,15,1.0],[307,16,2.0],[307,18,1.0],[307,19,12.0],[307,20,4.0],[307,21,5.0],[307,22,7.0],[307,25,1.0],[307,29,5.0],[307,30,1.0],[307,32,1.0],[307,34,2.0],[307,37,2.0],[307,38,1.0],[307,40,27.0],[307,42,3.0],[307,43,8.0],[307,44,1.0],[307,45,1.0],[307,48,1.0],[307,50,1.0],[307,53,2.0],[307,62,1.0],[307,66,10.0],[308,0,3.0],[308,2,4.0],[308,5,2.0],[308,6,6.0],[308,7,13.0],[308,8,4.0],[308,11,2.0],[308,13,12.0],[308,14,2.0],[308,15,5.0],[308,16,5.0],[308,17,15.0],[308,18,8.0],[308,21,1.0],[308,22,9.0],[308,23,1.0],[308,26,7.0],[308,30,3.0],[308,31,1.0],[308,32,2.0],[308,33,2.0],[308,34,1.0],[308,35,1.0],[308,37,4.0],[308,38,2.0],[308,40,4.0],[308,41,1.0],[308,43,6.0],[308,44,32.0],[308,45,1.0],[308,46,3.0],[308,48,13.0],[308,50,1.0],[308,51,4.0],[308,52,11.0],[308,53,2.0],[308,54,7.0],[308,55,18.0],[308,56,6.0],[308,57,1.0],[308,58,1.0],[308,60,1.0],[308,61,23.0],[308,62,2.0],[308,63,4.0],[308,64,18.0],[308,66,24.0],[308,68,3.0],[308,69,25.0],[308,70,19.0],[309,0,2.0],[309,1,1.0],[309,2,11.0],[309,3,4.0],[309,6,1.0],[309,8,1.0],[309,9,1.0],[309,11,1.0],[309,12,1.0],[309,13,2.0],[309,14,1.0],[309,15,2.0],[309,17,2.0],[309,18,5.0],[309,19,3.0],[309,20,2.0],[309,21,11.0],[309,22,3.0],[309,23,3.0],[309,25,1.0],[309,31,2.0],[309,33,1.0],[309,34,3.0],[309,36,2.0],[309,37,1.0],[309,42,2.0],[309,43,1.0],[309,44,2.0],[309,45,7.0],[309,46,9.0],[309,47,2.0],[309,49,3.0],[309,50,3.0],[309,52,2.0],[309,53,2.0],[309,54,4.0],[309,55,1.0],[309,56,5.0],[309,58,3.0],[309,59,1.0],[309,60,2.0],[309,63,1.0],[309,65,1.0],[309,66,4.0],[309,67,8.0],[309,68,1.0],[309,69,1.0],[309,70,3.0],[310,0,5.0],[310,1,2.0],[310,2,5.0],[310,4,3.0],[310,5,5.0],[310,6,3.0],[310,7,2.0],[310,8,8.0],[310,9,8.0],[310,10,6.0],[310,11,11.0],[310,12,8.0],[310,13,10.0],[310,14,6.0],[310,15,4.0],[310,16,6.0],[310,17,2.0],[310,18,4.0],[310,19,8.0],[310,20,4.0],[310,21,7.0],[310,22,4.0],[310,23,4.0],[310,24,2.0],[310,25,1.0],[310,26,2.0],[310,27,4.0],[310,28,2.0],[310,29,3.0],[310,31,4.0],[310,32,2.0],[310,33,7.0],[310,34,8.0],[310,35,8.0],[310,36,2.0],[310,37,10.0],[310,38,3.0],[310,39,11.0],[310,40,1.0],[310,41,5.0],[310,42,1.0],[310,43,6.0],[310,44,3.0],[310,45,2.0],[310,46,4.0],[310,47,14.0],[310,49,5.0],[310,50,3.0],[310,51,2.0],[310,52,2.0],[310,54,2.0],[310,55,5.0],[310,56,4.0],[310,57,1.0],[310,58,8.0],[310,59,1.0],[310,60,6.0],[310,61,3.0],[310,62,3.0],[310,63,4.0],[310,64,2.0],[310,66,1.0],[310,67,4.0],[310,68,3.0],[310,69,1.0],[310,70,2.0],[311,0,2.0],[311,3,1.0],[311,4,1.0],[311,7,1.0],[311,9,1.0],[311,10,1.0],[311,12,2.0],[311,13,1.0],[311,14,1.0],[311,18,2.0],[311,24,1.0],[311,26,3.0],[311,27,2.0],[311,28,1.0],[311,31,2.0],[311,34,2.0],[311,36,1.0],[311,41,2.0],[311,51,1.0],[311,57,1.0],[311,69,1.0],[311,70,1.0],[312,0,7.0],[312,1,4.0],[312,2,11.0],[312,3,4.0],[312,4,5.0],[312,5,4.0],[312,6,6.0],[312,7,48.0],[312,8,32.0],[312,9,12.0],[312,10,25.0],[312,11,39.0],[312,12,20.0],[312,13,8.0],[312,14,31.0],[312,15,7.0],[312,16,27.0],[312,17,6.0],[312,18,7.0],[312,19,8.0],[312,20,4.0],[312,21,6.0],[312,22,22.0],[312,23,9.0],[312,24,8.0],[312,25,3.0],[312,26,6.0],[312,27,4.0],[312,28,6.0],[312,29,3.0],[312,30,8.0],[312,31,6.0],[312,32,34.0],[312,33,6.0],[312,34,6.0],[312,35,6.0],[312,36,10.0],[312,37,24.0],[312,38,8.0],[312,39,21.0],[312,40,4.0],[312,41,4.0],[312,42,6.0],[312,43,4.0],[312,44,4.0],[312,45,14.0],[312,46,10.0],[312,47,12.0],[312,48,6.0],[312,49,8.0],[312,50,1.0],[312,51,4.0],[312,52,11.0],[312,53,5.0],[312,54,3.0],[312,55,8.0],[312,56,10.0],[312,57,3.0],[312,58,6.0],[312,59,4.0],[312,60,13.0],[312,61,9.0],[312,62,8.0],[312,63,5.0],[312,64,7.0],[312,65,8.0],[312,66,2.0],[312,67,4.0],[312,68,6.0],[312,69,7.0],[312,70,5.0],[313,0,3.0],[313,1,5.0],[313,2,4.0],[313,3,3.0],[313,4,2.0],[313,5,1.0],[313,6,3.0],[313,7,2.0],[313,9,4.0],[313,10,12.0],[313,11,5.0],[313,12,2.0],[313,14,4.0],[313,15,1.0],[313,17,1.0],[313,18,5.0],[313,21,4.0],[313,22,5.0],[313,23,2.0],[313,24,2.0],[313,25,7.0],[313,26,3.0],[313,27,1.0],[313,28,1.0],[313,29,2.0],[313,30,4.0],[313,33,2.0],[313,34,5.0],[313,36,3.0],[313,37,4.0],[313,39,3.0],[313,42,3.0],[313,43,2.0],[313,44,1.0],[313,45,5.0],[313,46,6.0],[313,47,3.0],[313,48,7.0],[313,49,6.0],[313,51,1.0],[313,52,6.0],[313,53,3.0],[313,55,1.0],[313,59,4.0],[313,60,1.0],[313,61,9.0],[313,62,3.0],[313,63,3.0],[313,64,3.0],[313,65,10.0],[313,66,13.0],[313,67,6.0],[313,68,6.0],[313,69,2.0],[313,70,6.0],[314,0,2.0],[314,1,2.0],[314,3,3.0],[314,4,6.0],[314,5,4.0],[314,7,1.0],[314,9,4.0],[314,10,1.0],[314,12,3.0],[314,13,1.0],[314,14,4.0],[314,15,1.0],[314,17,1.0],[314,18,1.0],[314,19,2.0],[314,20,5.0],[314,21,2.0],[314,22,2.0],[314,23,4.0],[314,24,1.0],[314,25,4.0],[314,26,1.0],[314,27,2.0],[314,28,3.0],[314,29,4.0],[314,31,1.0],[314,32,2.0],[314,33,1.0],[314,34,3.0],[314,40,3.0],[314,41,1.0],[314,42,4.0],[314,43,4.0],[314,46,1.0],[314,47,1.0],[314,49,1.0],[314,50,2.0],[314,51,1.0],[314,52,1.0],[314,53,3.0],[314,56,2.0],[314,57,2.0],[314,58,1.0],[314,59,1.0],[314,60,1.0],[314,65,3.0],[314,66,6.0],[314,69,1.0],[315,9,2.0],[315,10,1.0],[315,11,1.0],[315,18,1.0],[315,19,1.0],[315,20,2.0],[315,40,1.0],[315,50,2.0],[315,56,2.0],[315,58,1.0],[315,59,1.0],[315,62,1.0],[316,1,1.0],[316,9,1.0],[316,10,2.0],[316,17,1.0],[316,18,2.0],[316,19,1.0],[316,21,1.0],[316,25,1.0],[316,26,1.0],[316,29,1.0],[316,30,1.0],[316,32,1.0],[316,34,1.0],[316,35,1.0],[316,38,1.0],[316,39,2.0],[316,43,1.0],[316,51,1.0],[316,58,1.0],[316,60,1.0],[317,2,2.0],[317,4,1.0],[317,6,1.0],[317,8,1.0],[317,9,2.0],[317,10,2.0],[317,11,1.0],[317,12,1.0],[317,13,3.0],[317,14,1.0],[317,16,2.0],[317,17,1.0],[317,18,1.0],[317,19,4.0],[317,20,2.0],[317,22,5.0],[317,23,1.0],[317,28,1.0],[317,30,1.0],[317,32,1.0],[317,34,1.0],[317,35,3.0],[317,36,1.0],[317,38,2.0],[317,39,1.0],[317,40,2.0],[317,41,1.0],[317,44,1.0],[317,46,1.0],[317,47,3.0],[317,48,2.0],[317,52,2.0],[317,55,1.0],[317,56,1.0],[317,57,2.0],[317,58,5.0],[317,60,2.0],[317,61,1.0],[317,62,2.0],[317,63,2.0],[317,65,1.0],[317,69,1.0],[317,70,1.0],[318,0,37.0],[318,1,26.0],[318,2,24.0],[318,3,39.0],[318,4,64.0],[318,5,21.0],[318,6,23.0],[318,7,7.0],[318,8,8.0],[318,9,5.0],[318,10,12.0],[318,11,18.0],[318,12,13.0],[318,13,15.0],[318,14,39.0],[318,15,68.0],[318,16,35.0],[318,17,53.0],[318,18,8.0],[318,19,54.0],[318,20,13.0],[318,21,40.0],[318,22,8.0],[318,23,36.0],[318,24,149.0],[318,25,80.0],[318,26,74.0],[318,27,58.0],[318,28,96.0],[318,29,105.0],[318,30,189.0],[318,31,16.0],[318,32,5.0],[318,33,6.0],[318,34,51.0],[318,35,9.0],[318,36,89.0],[318,37,64.0],[318,38,26.0],[318,39,201.0],[318,40,4.0],[318,41,38.0],[318,42,87.0],[318,43,72.0],[318,44,57.0],[318,45,102.0],[318,46,78.0],[318,47,96.0],[318,48,88.0],[318,49,28.0],[318,50,69.0],[318,51,71.0],[318,52,102.0],[318,53,26.0],[318,54,28.0],[318,55,93.0],[318,56,55.0],[318,57,117.0],[318,58,75.0],[318,59,57.0],[318,60,17.0],[318,61,105.0],[318,62,188.0],[318,63,198.0],[318,64,180.0],[318,65,336.0],[318,66,22.0],[318,67,36.0],[318,68,24.0],[318,69,14.0],[318,70,16.0],[319,0,3.0],[319,1,216.0],[319,2,1.0],[319,3,29.0],[319,4,138.0],[319,5,10.0],[319,6,84.0],[319,7,2.0],[319,8,4.0],[319,9,7.0],[319,10,14.0],[319,11,45.0],[319,12,45.0],[319,13,3.0],[319,14,3.0],[319,15,76.0],[319,16,1.0],[319,17,23.0],[319,18,4.0],[319,19,7.0],[319,20,18.0],[319,21,198.0],[319,22,47.0],[319,23,143.0],[319,25,44.0],[319,26,3.0],[319,27,11.0],[319,28,162.0],[319,29,90.0],[319,30,54.0],[319,31,1.0],[319,32,8.0],[319,33,748.0],[319,34,963.0],[319,35,141.0],[319,36,44.0],[319,37,7.0],[319,38,9.0],[319,39,265.0],[319,40,26.0],[319,41,3.0],[319,42,9.0],[319,43,116.0],[319,44,118.0],[319,45,61.0],[319,46,163.0],[319,47,9.0],[319,48,1.0],[319,49,154.0],[319,50,74.0],[319,51,255.0],[319,52,21.0],[319,53,4.0],[319,54,138.0],[319,55,1.0],[319,56,5.0],[319,57,143.0],[319,58,513.0],[319,59,217.0],[319,60,3.0],[319,61,15.0],[319,62,9.0],[319,63,2.0],[319,64,9.0],[319,65,956.0],[319,66,157.0],[319,67,130.0],[319,68,3.0],[319,69,17.0],[319,70,58.0],[320,0,8.0],[320,1,2.0],[320,2,5.0],[320,3,2.0],[320,5,7.0],[320,6,2.0],[320,11,2.0],[320,13,2.0],[320,14,1.0],[320,15,7.0],[320,16,1.0],[320,18,5.0],[320,19,2.0],[320,20,8.0],[320,21,2.0],[320,22,1.0],[320,23,2.0],[320,24,3.0],[320,25,1.0],[320,26,6.0],[320,27,1.0],[320,29,1.0],[320,31,1.0],[320,32,2.0],[320,33,1.0],[320,34,1.0],[320,35,1.0],[320,36,1.0],[320,37,2.0],[320,38,3.0],[320,40,1.0],[320,41,1.0],[320,42,7.0],[320,43,2.0],[320,44,10.0],[320,50,1.0],[320,51,1.0],[320,52,2.0],[320,53,16.0],[320,54,2.0],[320,57,4.0],[320,58,4.0],[320,59,3.0],[320,60,3.0],[320,61,3.0],[320,62,3.0],[320,64,1.0],[320,65,1.0],[320,66,2.0],[320,67,2.0],[320,68,6.0],[320,69,5.0],[321,4,1.0],[321,5,1.0],[321,15,1.0],[321,17,2.0],[321,19,1.0],[321,22,1.0],[321,24,1.0],[321,27,2.0],[321,41,1.0],[321,44,3.0],[321,50,2.0],[321,53,3.0],[321,54,1.0],[321,61,2.0],[321,66,3.0],[321,69,1.0],[322,0,23.0],[322,1,21.0],[322,2,19.0],[322,3,13.0],[322,4,15.0],[322,5,28.0],[322,6,14.0],[322,7,7.0],[322,8,15.0],[322,9,14.0],[322,10,9.0],[322,11,7.0],[322,12,8.0],[322,13,15.0],[322,14,4.0],[322,15,8.0],[322,17,7.0],[322,18,10.0],[322,19,2.0],[322,20,5.0],[322,21,4.0],[322,22,16.0],[322,24,46.0],[322,25,14.0],[322,26,37.0],[322,27,18.0],[322,28,12.0],[322,29,1.0],[322,30,27.0],[322,31,7.0],[322,32,14.0],[322,35,4.0],[322,36,3.0],[322,37,7.0],[322,38,2.0],[322,39,4.0],[322,40,5.0],[322,41,8.0],[322,42,15.0],[322,43,26.0],[322,44,9.0],[322,45,6.0],[322,46,6.0],[322,47,9.0],[322,48,6.0],[322,50,2.0],[322,51,5.0],[322,52,27.0],[322,53,8.0],[322,54,7.0],[322,55,4.0],[322,56,2.0],[322,57,2.0],[322,60,10.0],[322,61,10.0],[322,62,17.0],[322,63,11.0],[322,64,9.0],[322,65,12.0],[322,66,5.0],[322,67,14.0],[322,68,25.0],[322,70,19.0],[323,0,53.0],[323,1,13.0],[323,2,30.0],[323,3,30.0],[323,4,25.0],[323,5,24.0],[323,6,50.0],[323,7,74.0],[323,8,17.0],[323,9,39.0],[323,10,51.0],[323,11,21.0],[323,12,63.0],[323,13,54.0],[323,14,34.0],[323,15,52.0],[323,16,97.0],[323,17,17.0],[323,18,14.0],[323,19,14.0],[323,20,23.0],[323,21,93.0],[323,22,23.0],[323,23,46.0],[323,24,36.0],[323,25,45.0],[323,26,34.0],[323,27,23.0],[323,28,28.0],[323,29,49.0],[323,30,75.0],[323,31,56.0],[323,32,9.0],[323,33,71.0],[323,34,14.0],[323,35,39.0],[323,36,41.0],[323,37,78.0],[323,38,35.0],[323,39,39.0],[323,40,89.0],[323,41,37.0],[323,42,150.0],[323,43,17.0],[323,44,115.0],[323,45,143.0],[323,46,44.0],[323,47,90.0],[323,48,24.0],[323,49,46.0],[323,50,4.0],[323,51,37.0],[323,52,57.0],[323,53,68.0],[323,54,12.0],[323,55,88.0],[323,56,3.0],[323,57,4.0],[323,58,2.0],[323,59,10.0],[323,60,27.0],[323,61,38.0],[323,62,8.0],[323,63,74.0],[323,64,29.0],[323,65,7.0],[323,66,43.0],[323,67,24.0],[323,68,9.0],[323,69,53.0],[323,70,12.0],[324,0,11.0],[324,1,9.0],[324,2,14.0],[324,3,4.0],[324,4,7.0],[324,5,8.0],[324,6,1.0],[324,7,1.0],[324,8,2.0],[324,9,6.0],[324,10,5.0],[324,11,6.0],[324,12,1.0],[324,13,2.0],[324,15,1.0],[324,17,2.0],[324,18,7.0],[324,19,1.0],[324,20,3.0],[324,22,4.0],[324,24,7.0],[324,25,1.0],[324,26,7.0],[324,27,2.0],[324,28,1.0],[324,31,3.0],[324,32,7.0],[324,34,1.0],[324,35,1.0],[324,36,4.0],[324,37,2.0],[324,38,2.0],[324,40,4.0],[324,41,1.0],[324,42,4.0],[324,44,1.0],[324,47,6.0],[324,48,4.0],[324,50,1.0],[324,51,5.0],[324,52,8.0],[324,53,11.0],[324,54,5.0],[324,55,2.0],[324,56,12.0],[324,60,1.0],[324,61,1.0],[324,63,2.0],[324,64,1.0],[324,65,1.0],[324,66,6.0],[324,67,11.0],[324,68,22.0],[324,70,6.0],[325,0,2.0],[325,1,6.0],[325,2,4.0],[325,4,1.0],[325,5,2.0],[325,6,1.0],[325,7,2.0],[325,8,5.0],[325,9,7.0],[325,10,2.0],[325,11,5.0],[325,12,3.0],[325,14,1.0],[325,15,3.0],[325,16,3.0],[325,17,3.0],[325,18,4.0],[325,19,6.0],[325,20,2.0],[325,21,4.0],[325,22,1.0],[325,23,1.0],[325,25,2.0],[325,27,12.0],[325,28,1.0],[325,30,2.0],[325,31,6.0],[325,32,8.0],[325,33,2.0],[325,34,4.0],[325,35,10.0],[325,36,2.0],[325,37,3.0],[325,38,3.0],[325,39,4.0],[325,40,14.0],[325,41,8.0],[325,42,1.0],[325,43,5.0],[325,44,3.0],[325,45,1.0],[325,46,3.0],[325,48,2.0],[325,49,2.0],[325,50,3.0],[325,51,5.0],[325,52,4.0],[325,54,2.0],[325,55,2.0],[325,56,3.0],[325,57,1.0],[325,58,2.0],[325,59,1.0],[325,60,2.0],[325,62,2.0],[325,63,7.0],[325,64,2.0],[325,65,1.0],[325,66,2.0],[325,70,2.0],[326,3,1.0],[326,4,1.0],[326,6,1.0],[326,7,1.0],[326,9,4.0],[326,10,1.0],[326,12,1.0],[326,13,2.0],[326,16,3.0],[326,17,4.0],[326,18,5.0],[326,19,2.0],[326,20,1.0],[326,21,3.0],[326,22,1.0],[326,23,2.0],[326,24,3.0],[326,25,5.0],[326,27,5.0],[326,28,4.0],[326,29,3.0],[326,30,4.0],[326,31,2.0],[326,32,5.0],[326,33,1.0],[326,34,5.0],[326,35,2.0],[326,36,3.0],[326,37,1.0],[326,38,2.0],[326,39,2.0],[326,40,1.0],[326,42,2.0],[326,43,1.0],[326,44,2.0],[326,45,1.0],[326,46,2.0],[326,47,2.0],[326,48,1.0],[326,49,2.0],[326,50,1.0],[326,52,1.0],[326,53,2.0],[326,54,2.0],[326,57,7.0],[326,58,2.0],[326,59,4.0],[326,60,3.0],[326,61,3.0],[326,62,4.0],[326,63,2.0],[326,65,3.0],[326,66,1.0],[326,68,1.0],[327,0,1.0],[327,1,1.0],[327,4,1.0],[327,5,1.0],[327,6,1.0],[327,9,2.0],[327,12,1.0],[327,14,1.0],[327,17,2.0],[327,18,1.0],[327,19,5.0],[327,21,3.0],[327,22,1.0],[327,23,2.0],[327,25,2.0],[327,27,1.0],[327,28,3.0],[327,31,1.0],[327,34,1.0],[327,35,1.0],[327,36,1.0],[327,39,1.0],[327,41,1.0],[327,42,2.0],[327,45,1.0],[327,50,6.0],[327,51,2.0],[327,53,1.0],[327,55,1.0],[327,56,3.0],[327,57,1.0],[327,58,3.0],[327,65,1.0],[327,67,11.0],[327,68,3.0],[327,69,1.0],[327,70,1.0],[328,18,1.0],[328,19,2.0],[328,20,2.0],[328,21,1.0],[328,23,1.0],[328,25,1.0],[328,27,3.0],[328,28,2.0],[328,29,1.0],[328,30,1.0],[328,33,1.0],[328,34,2.0],[328,35,1.0],[328,36,1.0],[328,37,1.0],[328,38,1.0],[328,39,4.0],[328,41,1.0],[328,42,1.0],[328,44,1.0],[328,45,1.0],[328,46,2.0],[328,48,1.0],[328,49,5.0],[328,50,2.0],[328,51,1.0],[328,54,1.0],[328,55,3.0],[328,58,3.0],[328,59,1.0],[328,61,5.0],[328,62,2.0],[328,64,2.0],[328,66,2.0],[328,67,2.0],[328,69,2.0],[329,8,2.0],[329,9,2.0],[329,10,3.0],[329,11,2.0],[329,12,4.0],[329,13,1.0],[329,14,3.0],[329,15,4.0],[329,16,1.0],[329,17,4.0],[329,18,10.0],[329,20,4.0],[329,22,12.0],[329,31,1.0],[329,32,3.0],[329,33,1.0],[329,35,3.0],[329,36,6.0],[329,38,2.0],[329,40,1.0],[329,41,2.0],[329,42,1.0],[329,44,3.0],[329,48,1.0],[329,50,1.0],[329,51,1.0],[329,57,1.0],[329,62,1.0],[329,63,3.0],[329,65,1.0],[329,66,1.0],[329,70,1.0],[330,0,1.0],[330,2,1.0],[330,4,2.0],[330,5,3.0],[330,14,1.0],[330,17,1.0],[330,18,1.0],[330,19,1.0],[330,22,1.0],[330,27,1.0],[330,36,3.0],[330,42,2.0],[330,48,1.0],[330,49,1.0],[330,50,2.0],[330,51,1.0],[330,52,1.0],[330,66,1.0],[330,68,2.0],[330,70,2.0],[331,1,1.0],[331,2,1.0],[331,5,2.0],[331,8,3.0],[331,9,3.0],[331,10,2.0],[331,11,1.0],[331,12,1.0],[331,15,3.0],[331,16,1.0],[331,17,1.0],[331,18,1.0],[331,19,1.0],[331,20,1.0],[331,21,1.0],[331,22,1.0],[331,23,2.0],[331,24,1.0],[331,25,2.0],[331,30,1.0],[331,32,2.0],[331,33,3.0],[331,34,1.0],[331,35,3.0],[331,36,2.0],[331,37,4.0],[331,38,2.0],[331,39,2.0],[331,40,3.0],[331,41,1.0],[331,43,1.0],[331,45,1.0],[331,46,2.0],[331,48,1.0],[331,49,1.0],[331,50,1.0],[331,51,1.0],[331,52,1.0],[331,53,2.0],[331,55,1.0],[331,59,3.0],[331,60,1.0],[331,64,1.0],[331,65,1.0],[332,2,1.0],[332,4,2.0],[332,5,4.0],[332,6,4.0],[332,7,3.0],[332,8,3.0],[332,9,2.0],[332,10,1.0],[332,16,1.0],[332,18,2.0],[332,22,1.0],[332,25,1.0],[332,26,1.0],[332,27,6.0],[332,29,3.0],[332,31,1.0],[332,32,2.0],[332,35,1.0],[332,37,2.0],[332,39,1.0],[332,41,2.0],[332,42,1.0],[332,48,3.0],[332,50,2.0],[332,52,2.0],[332,60,2.0],[332,69,2.0],[333,0,7.0],[333,1,8.0],[333,2,11.0],[333,3,11.0],[333,4,15.0],[333,5,10.0],[333,6,19.0],[333,7,15.0],[333,8,21.0],[333,9,17.0],[333,10,20.0],[333,11,13.0],[333,12,13.0],[333,13,30.0],[333,14,23.0],[333,15,23.0],[333,16,27.0],[333,17,25.0],[333,18,21.0],[333,19,26.0],[333,20,30.0],[333,21,16.0],[333,22,24.0],[333,23,25.0],[333,24,6.0],[333,25,3.0],[333,26,6.0],[333,27,3.0],[333,28,4.0],[333,29,4.0],[333,30,3.0],[333,31,5.0],[333,32,16.0],[333,33,19.0],[333,34,13.0],[333,35,17.0],[333,36,7.0],[333,37,14.0],[333,38,17.0],[333,39,24.0],[333,40,14.0],[333,41,15.0],[333,42,11.0],[333,43,11.0],[333,44,11.0],[333,45,15.0],[333,46,6.0],[333,47,16.0],[333,48,8.0],[333,49,9.0],[333,50,10.0],[333,51,13.0],[333,52,10.0],[333,53,11.0],[333,54,11.0],[333,55,13.0],[333,56,7.0],[333,57,5.0],[333,58,1.0],[333,59,1.0],[333,60,5.0],[333,61,3.0],[333,62,7.0],[333,63,4.0],[333,64,3.0],[333,66,3.0],[333,67,1.0],[333,68,4.0],[333,69,6.0],[333,70,2.0],[334,8,3.0],[334,9,2.0],[334,10,7.0],[334,11,2.0],[334,12,4.0],[334,14,2.0],[334,15,3.0],[334,17,1.0],[334,18,8.0],[334,20,1.0],[334,22,7.0],[334,31,1.0],[334,32,2.0],[334,34,1.0],[334,35,2.0],[334,36,3.0],[334,38,1.0],[334,41,1.0],[334,42,2.0],[334,50,1.0],[334,60,1.0],[334,61,1.0],[334,63,3.0],[334,66,1.0],[334,70,1.0],[335,4,1.0],[335,10,2.0],[335,12,1.0],[335,18,2.0],[335,25,2.0],[335,26,1.0],[335,27,1.0],[335,28,1.0],[335,40,1.0],[335,42,1.0],[335,46,2.0],[335,49,1.0],[335,50,2.0],[335,58,6.0],[335,66,11.0],[335,69,1.0],[336,0,8.0],[336,1,36.0],[336,2,20.0],[336,3,86.0],[336,4,29.0],[336,5,7.0],[336,6,7.0],[336,7,34.0],[336,8,88.0],[336,9,34.0],[336,10,10.0],[336,11,54.0],[336,12,9.0],[336,13,41.0],[336,14,16.0],[336,15,7.0],[336,16,49.0],[336,17,67.0],[336,18,12.0],[336,19,213.0],[336,20,265.0],[336,21,12.0],[336,22,43.0],[336,23,23.0],[336,24,24.0],[336,25,45.0],[336,26,25.0],[336,27,182.0],[336,28,9.0],[336,29,8.0],[336,30,35.0],[336,31,175.0],[336,32,8.0],[336,33,32.0],[336,34,95.0],[336,35,30.0],[336,36,5.0],[336,37,8.0],[336,38,54.0],[336,39,82.0],[336,40,246.0],[336,41,300.0],[336,42,64.0],[336,43,46.0],[336,44,16.0],[336,45,54.0],[336,46,10.0],[336,47,51.0],[336,48,60.0],[336,49,1121.0],[336,50,16.0],[336,51,107.0],[336,52,53.0],[336,53,6.0],[336,54,209.0],[336,55,162.0],[336,56,16.0],[336,57,12.0],[336,58,5.0],[336,59,104.0],[336,60,5.0],[336,61,24.0],[336,62,7.0],[336,63,22.0],[336,64,90.0],[336,65,97.0],[336,66,222.0],[336,67,14.0],[336,68,8.0],[336,69,6.0],[336,70,46.0],[337,1,1.0],[337,3,1.0],[337,4,1.0],[337,5,1.0],[337,6,3.0],[337,7,1.0],[337,9,1.0],[337,11,1.0],[337,14,3.0],[337,18,3.0],[337,19,2.0],[337,20,2.0],[337,21,5.0],[337,23,3.0],[337,24,1.0],[337,28,1.0],[337,29,2.0],[337,31,1.0],[337,33,1.0],[337,34,8.0],[337,37,2.0],[337,40,1.0],[337,41,1.0],[337,43,1.0],[337,45,1.0],[337,47,1.0],[337,50,2.0],[337,51,1.0],[337,52,1.0],[337,54,1.0],[337,56,6.0],[337,58,9.0],[337,63,1.0],[337,65,1.0],[337,67,9.0],[337,69,2.0],[338,0,15.0],[338,1,1.0],[338,3,10.0],[338,4,6.0],[338,5,3.0],[338,6,12.0],[338,7,4.0],[338,8,2.0],[338,9,8.0],[338,10,2.0],[338,11,6.0],[338,12,5.0],[338,13,5.0],[338,14,1.0],[338,15,4.0],[338,16,12.0],[338,17,1.0],[338,18,7.0],[338,19,1.0],[338,20,1.0],[338,22,2.0],[338,23,2.0],[338,24,9.0],[338,25,9.0],[338,26,3.0],[338,27,4.0],[338,28,4.0],[338,29,8.0],[338,30,14.0],[338,31,9.0],[338,32,8.0],[338,33,7.0],[338,34,1.0],[338,35,4.0],[338,36,8.0],[338,37,11.0],[338,38,13.0],[338,39,13.0],[338,40,4.0],[338,41,1.0],[338,44,7.0],[338,45,13.0],[338,46,8.0],[338,47,8.0],[338,50,1.0],[338,52,3.0],[338,53,8.0],[338,57,5.0],[338,59,2.0],[338,60,8.0],[338,62,5.0],[338,63,3.0],[338,64,7.0],[338,66,2.0],[338,67,2.0],[338,69,2.0],[338,70,6.0],[339,0,3.0],[339,1,8.0],[339,2,3.0],[339,3,3.0],[339,4,10.0],[339,5,3.0],[339,6,5.0],[339,7,2.0],[339,8,5.0],[339,10,6.0],[339,11,1.0],[339,12,2.0],[339,13,1.0],[339,14,2.0],[339,15,3.0],[339,16,2.0],[339,17,17.0],[339,18,1.0],[339,19,3.0],[339,20,2.0],[339,21,16.0],[339,22,3.0],[339,24,3.0],[339,25,4.0],[339,26,2.0],[339,27,6.0],[339,28,7.0],[339,29,18.0],[339,30,4.0],[339,31,1.0],[339,32,1.0],[339,33,2.0],[339,34,1.0],[339,35,1.0],[339,36,2.0],[339,37,2.0],[339,38,2.0],[339,41,5.0],[339,42,2.0],[339,43,5.0],[339,44,1.0],[339,47,2.0],[339,48,5.0],[339,49,6.0],[339,51,2.0],[339,52,1.0],[339,56,1.0],[339,57,1.0],[339,58,2.0],[339,60,2.0],[339,61,1.0],[339,62,2.0],[339,63,1.0],[339,64,1.0],[339,66,3.0],[339,67,6.0],[339,69,9.0],[339,70,2.0],[340,1,1.0],[340,2,1.0],[340,5,2.0],[340,12,2.0],[340,15,1.0],[340,16,1.0],[340,18,3.0],[340,22,1.0],[340,33,1.0],[340,35,1.0],[340,41,1.0],[340,51,1.0],[340,52,2.0],[340,63,1.0],[340,66,1.0],[341,0,25.0],[341,1,26.0],[341,2,14.0],[341,3,39.0],[341,4,29.0],[341,5,24.0],[341,6,70.0],[341,7,5.0],[341,8,11.0],[341,9,3.0],[341,10,7.0],[341,11,5.0],[341,12,6.0],[341,13,42.0],[341,14,16.0],[341,15,52.0],[341,16,18.0],[341,17,28.0],[341,18,34.0],[341,19,19.0],[341,20,15.0],[341,21,36.0],[341,22,19.0],[341,23,5.0],[341,24,40.0],[341,25,75.0],[341,26,31.0],[341,27,17.0],[341,28,30.0],[341,29,39.0],[341,30,51.0],[341,31,11.0],[341,32,3.0],[341,33,2.0],[341,34,2.0],[341,35,4.0],[341,36,26.0],[341,37,34.0],[341,38,21.0],[341,39,1.0],[341,40,3.0],[341,41,7.0],[341,42,18.0],[341,43,34.0],[341,44,28.0],[341,45,1.0],[341,47,8.0],[341,49,1.0],[341,50,7.0],[341,51,11.0],[341,52,9.0],[341,54,1.0],[341,55,1.0],[341,56,1.0],[341,57,2.0],[341,60,11.0],[341,61,22.0],[341,62,7.0],[341,63,12.0],[341,64,4.0],[341,65,1.0],[341,66,6.0],[341,67,4.0],[341,68,3.0],[341,69,88.0],[341,70,3.0],[342,0,19.0],[342,1,16.0],[342,2,25.0],[342,3,31.0],[342,4,13.0],[342,5,28.0],[342,6,11.0],[342,7,14.0],[342,8,17.0],[342,9,10.0],[342,10,9.0],[342,11,12.0],[342,12,13.0],[342,13,3.0],[342,14,16.0],[342,15,16.0],[342,16,4.0],[342,17,7.0],[342,18,74.0],[342,19,10.0],[342,20,21.0],[342,21,13.0],[342,22,25.0],[342,23,2.0],[342,24,12.0],[342,25,6.0],[342,26,38.0],[342,27,9.0],[342,28,12.0],[342,29,1.0],[342,30,5.0],[342,31,14.0],[342,32,13.0],[342,35,7.0],[342,37,9.0],[342,38,10.0],[342,39,2.0],[342,40,13.0],[342,41,11.0],[342,42,18.0],[342,43,25.0],[342,44,13.0],[342,45,2.0],[342,46,2.0],[342,47,15.0],[342,48,9.0],[342,49,1.0],[342,50,2.0],[342,51,10.0],[342,52,26.0],[342,53,39.0],[342,54,51.0],[342,55,31.0],[342,56,24.0],[342,57,3.0],[342,59,4.0],[342,60,53.0],[342,61,11.0],[342,62,34.0],[342,63,42.0],[342,64,33.0],[342,66,15.0],[342,67,34.0],[342,68,50.0],[342,70,5.0],[343,0,5.0],[343,1,8.0],[343,2,13.0],[343,4,5.0],[343,5,25.0],[343,6,1.0],[343,8,1.0],[343,13,1.0],[343,15,1.0],[343,16,1.0],[343,18,14.0],[343,19,2.0],[343,20,2.0],[343,24,7.0],[343,25,9.0],[343,26,5.0],[343,27,2.0],[343,29,4.0],[343,30,1.0],[343,41,7.0],[343,42,9.0],[343,43,2.0],[343,45,4.0],[343,47,2.0],[343,48,2.0],[343,50,2.0],[343,51,3.0],[343,52,1.0],[343,53,2.0],[343,54,4.0],[343,55,3.0],[343,56,3.0],[343,57,5.0],[343,58,1.0],[343,59,2.0],[343,64,1.0],[343,66,4.0],[343,67,6.0],[343,68,16.0],[343,69,1.0],[343,70,5.0],[344,0,23.0],[344,1,9.0],[344,2,8.0],[344,3,6.0],[344,4,5.0],[344,5,8.0],[344,6,6.0],[344,7,3.0],[344,8,11.0],[344,9,5.0],[344,10,6.0],[344,11,6.0],[344,12,20.0],[344,13,18.0],[344,14,11.0],[344,15,11.0],[344,16,14.0],[344,17,10.0],[344,18,5.0],[344,19,11.0],[344,20,6.0],[344,21,2.0],[344,22,2.0],[344,23,8.0],[344,24,9.0],[344,25,8.0],[344,26,1.0],[344,27,22.0],[344,28,19.0],[344,29,9.0],[344,30,9.0],[344,31,22.0],[344,32,33.0],[344,33,29.0],[344,34,2.0],[344,35,39.0],[344,36,4.0],[344,37,14.0],[344,38,11.0],[344,39,32.0],[344,40,28.0],[344,41,9.0],[344,42,2.0],[344,43,7.0],[344,44,6.0],[344,45,10.0],[344,46,42.0],[344,47,18.0],[344,48,55.0],[344,49,40.0],[344,50,29.0],[344,51,48.0],[344,52,4.0],[344,53,32.0],[344,54,22.0],[344,55,99.0],[344,56,10.0],[344,57,17.0],[344,58,35.0],[344,59,32.0],[344,60,9.0],[344,61,56.0],[344,62,21.0],[344,63,13.0],[344,64,26.0],[344,65,12.0],[344,66,7.0],[344,67,12.0],[344,68,21.0],[344,69,6.0],[344,70,11.0],[345,0,6.0],[345,1,10.0],[345,2,4.0],[345,3,3.0],[345,4,9.0],[345,5,11.0],[345,6,13.0],[345,7,3.0],[345,8,11.0],[345,9,12.0],[345,10,6.0],[345,11,6.0],[345,12,4.0],[345,13,7.0],[345,14,6.0],[345,15,10.0],[345,16,2.0],[345,17,16.0],[345,18,6.0],[345,19,13.0],[345,20,2.0],[345,21,5.0],[345,22,7.0],[345,23,10.0],[345,24,11.0],[345,25,6.0],[345,26,5.0],[345,27,3.0],[345,28,12.0],[345,29,7.0],[345,30,7.0],[345,31,5.0],[345,32,8.0],[345,34,1.0],[345,36,10.0],[345,37,11.0],[345,38,8.0],[345,42,2.0],[345,43,6.0],[345,44,2.0],[345,45,2.0],[345,46,4.0],[345,47,3.0],[345,48,2.0],[345,49,1.0],[345,51,1.0],[345,53,2.0],[345,54,4.0],[345,55,1.0],[345,56,1.0],[345,57,2.0],[345,58,5.0],[345,59,5.0],[345,60,2.0],[345,61,11.0],[345,62,6.0],[345,63,8.0],[345,64,3.0],[345,65,6.0],[345,67,1.0],[345,68,1.0],[345,69,1.0],[345,70,4.0],[346,0,361.0],[346,1,32.0],[346,2,2.0],[346,3,39.0],[346,4,168.0],[346,5,382.0],[346,6,13.0],[346,7,326.0],[346,8,18.0],[346,9,150.0],[346,10,9.0],[346,11,322.0],[346,12,394.0],[346,13,347.0],[346,14,811.0],[346,15,456.0],[346,16,664.0],[346,17,140.0],[346,18,8.0],[346,19,22.0],[346,20,8.0],[346,21,408.0],[346,22,24.0],[346,23,16.0],[346,24,554.0],[346,25,713.0],[346,26,181.0],[346,27,167.0],[346,28,293.0],[346,29,723.0],[346,30,567.0],[346,31,227.0],[346,32,17.0],[346,33,34.0],[346,34,56.0],[346,35,46.0],[346,36,418.0],[346,37,829.0],[346,38,490.0],[346,39,105.0],[346,40,213.0],[346,41,38.0],[346,42,2.0],[346,43,356.0],[346,44,220.0],[346,45,184.0],[346,46,103.0],[346,47,250.0],[346,48,5.0],[346,49,172.0],[346,50,2.0],[346,51,11.0],[346,52,218.0],[346,53,294.0],[346,54,5.0],[346,55,160.0],[346,56,68.0],[346,57,3.0],[346,58,1.0],[346,59,201.0],[346,60,438.0],[346,61,30.0],[346,62,89.0],[346,63,118.0],[346,64,219.0],[346,65,1.0],[346,66,181.0],[346,67,229.0],[346,68,9.0],[346,69,208.0],[346,70,3.0],[347,62,1.0],[348,9,1.0],[348,10,1.0],[348,14,1.0],[348,18,1.0],[348,19,1.0],[348,23,1.0],[348,25,1.0],[348,29,2.0],[348,44,1.0],[348,46,1.0],[348,49,1.0],[348,58,2.0],[348,59,1.0],[348,62,1.0],[349,0,1.0],[349,1,23.0],[349,2,49.0],[349,3,13.0],[349,4,30.0],[349,5,5.0],[349,6,30.0],[349,7,5.0],[349,8,4.0],[349,9,6.0],[349,10,6.0],[349,11,16.0],[349,12,15.0],[349,13,10.0],[349,14,20.0],[349,15,15.0],[349,16,4.0],[349,17,76.0],[349,18,13.0],[349,19,18.0],[349,20,8.0],[349,21,50.0],[349,22,33.0],[349,23,4.0],[349,24,17.0],[349,25,23.0],[349,26,7.0],[349,27,8.0],[349,28,21.0],[349,29,13.0],[349,30,11.0],[349,31,4.0],[349,33,3.0],[349,34,9.0],[349,35,8.0],[349,36,11.0],[349,37,9.0],[349,38,5.0],[349,39,4.0],[349,40,5.0],[349,41,2.0],[349,42,46.0],[349,43,15.0],[349,44,11.0],[349,45,29.0],[349,46,24.0],[349,47,74.0],[349,48,7.0],[349,49,91.0],[349,50,13.0],[349,51,14.0],[349,52,14.0],[349,53,7.0],[349,54,3.0],[349,55,26.0],[349,56,4.0],[349,57,7.0],[349,58,20.0],[349,59,11.0],[349,60,11.0],[349,61,17.0],[349,62,3.0],[349,63,19.0],[349,64,20.0],[349,65,17.0],[349,66,30.0],[349,67,17.0],[349,68,11.0],[349,69,6.0],[349,70,44.0],[350,0,1.0],[350,2,1.0],[350,4,2.0],[350,5,1.0],[350,6,4.0],[350,8,1.0],[350,11,1.0],[350,12,3.0],[350,13,1.0],[350,14,2.0],[350,17,1.0],[350,18,10.0],[350,19,7.0],[350,20,3.0],[350,21,7.0],[350,22,1.0],[350,23,4.0],[350,24,3.0],[350,26,2.0],[350,28,2.0],[350,31,3.0],[350,32,1.0],[350,33,2.0],[350,34,2.0],[350,35,3.0],[350,36,1.0],[350,37,1.0],[350,41,2.0],[350,42,2.0],[350,43,2.0],[350,47,3.0],[350,48,2.0],[350,50,2.0],[350,53,3.0],[350,54,13.0],[350,56,11.0],[350,57,9.0],[350,58,9.0],[350,59,2.0],[350,60,4.0],[350,61,1.0],[350,62,3.0],[350,63,5.0],[350,64,4.0],[350,65,1.0],[350,66,1.0],[350,67,12.0],[350,68,5.0],[350,69,8.0],[351,0,80.0],[351,1,53.0],[351,2,3.0],[351,3,110.0],[351,4,50.0],[351,5,13.0],[351,6,68.0],[351,7,57.0],[351,8,4.0],[351,9,31.0],[351,10,9.0],[351,11,45.0],[351,12,52.0],[351,13,4.0],[351,14,74.0],[351,15,158.0],[351,16,334.0],[351,17,65.0],[351,18,3.0],[351,19,5.0],[351,20,114.0],[351,21,12.0],[351,22,2.0],[351,23,32.0],[351,24,52.0],[351,25,20.0],[351,26,1.0],[351,27,17.0],[351,28,7.0],[351,29,34.0],[351,30,258.0],[351,31,188.0],[351,32,8.0],[351,33,541.0],[351,34,296.0],[351,35,504.0],[351,36,76.0],[351,37,181.0],[351,38,346.0],[351,39,61.0],[351,40,2.0],[351,41,2.0],[351,42,1.0],[351,43,28.0],[351,44,1.0],[351,45,3.0],[351,46,1.0],[351,47,109.0],[351,48,2.0],[351,49,39.0],[351,50,1.0],[351,51,81.0],[351,52,32.0],[351,53,18.0],[351,54,13.0],[351,55,3.0],[351,56,5.0],[351,58,1.0],[351,59,8.0],[351,60,2.0],[351,61,1.0],[351,62,2.0],[351,63,2.0],[351,64,3.0],[351,68,1.0],[351,69,44.0],[352,1,1.0],[352,4,1.0],[352,5,1.0],[352,6,2.0],[352,8,1.0],[352,9,1.0],[352,11,2.0],[352,18,1.0],[352,19,1.0],[352,21,2.0],[352,36,1.0],[352,43,2.0],[352,47,1.0],[352,52,6.0],[352,62,2.0],[352,63,2.0],[352,69,7.0],[352,70,1.0],[353,0,3.0],[353,1,2.0],[353,2,1.0],[353,3,3.0],[353,4,7.0],[353,5,6.0],[353,7,3.0],[353,8,1.0],[353,11,2.0],[353,13,1.0],[353,14,1.0],[353,15,3.0],[353,17,10.0],[353,18,3.0],[353,21,1.0],[353,22,1.0],[353,23,1.0],[353,24,8.0],[353,25,1.0],[353,26,5.0],[353,27,10.0],[353,28,2.0],[353,29,1.0],[353,30,3.0],[353,33,1.0],[353,34,1.0],[353,35,1.0],[353,36,9.0],[353,38,1.0],[353,42,1.0],[353,43,2.0],[353,47,1.0],[353,49,1.0],[353,50,1.0],[353,51,1.0],[353,52,1.0],[353,54,1.0],[353,55,2.0],[353,60,1.0],[353,61,1.0],[353,62,1.0],[353,63,5.0],[353,64,1.0],[353,68,1.0],[353,69,3.0],[354,0,15.0],[354,1,6.0],[354,2,7.0],[354,3,9.0],[354,4,2.0],[354,5,2.0],[354,6,1.0],[354,7,12.0],[354,8,7.0],[354,9,33.0],[354,10,2.0],[354,11,11.0],[354,12,6.0],[354,13,3.0],[354,14,3.0],[354,15,6.0],[354,16,10.0],[354,17,3.0],[354,18,1.0],[354,19,7.0],[354,20,9.0],[354,21,2.0],[354,22,11.0],[354,23,1.0],[354,24,6.0],[354,25,10.0],[354,26,12.0],[354,27,8.0],[354,28,1.0],[354,29,6.0],[354,30,6.0],[354,31,25.0],[354,32,31.0],[354,33,21.0],[354,34,11.0],[354,35,15.0],[354,36,5.0],[354,37,5.0],[354,38,26.0],[354,39,6.0],[354,40,25.0],[354,41,15.0],[354,42,6.0],[354,43,8.0],[354,44,20.0],[354,45,61.0],[354,46,16.0],[354,47,5.0],[354,48,8.0],[354,49,15.0],[354,50,8.0],[354,51,9.0],[354,52,12.0],[354,53,34.0],[354,54,15.0],[354,55,4.0],[354,56,4.0],[354,57,10.0],[354,58,12.0],[354,59,3.0],[354,60,33.0],[354,61,4.0],[354,62,14.0],[354,63,7.0],[354,64,22.0],[354,65,8.0],[354,66,11.0],[354,67,4.0],[354,68,1.0],[354,69,1.0],[354,70,10.0],[355,4,3.0],[355,5,1.0],[355,12,1.0],[355,18,2.0],[355,19,1.0],[355,29,1.0],[355,44,1.0],[355,46,2.0],[355,49,1.0],[355,51,1.0],[355,57,2.0],[355,58,2.0],[355,66,2.0],[355,67,2.0],[356,0,1.0],[356,2,4.0],[356,5,5.0],[356,7,1.0],[356,14,1.0],[356,18,5.0],[356,24,3.0],[356,26,2.0],[356,27,1.0],[356,28,1.0],[356,41,2.0],[356,42,3.0],[356,47,1.0],[356,48,1.0],[356,51,2.0],[356,53,3.0],[356,54,13.0],[356,55,6.0],[356,56,4.0],[356,57,12.0],[356,58,7.0],[356,59,3.0],[356,60,2.0],[356,61,1.0],[356,62,1.0],[356,63,2.0],[356,66,1.0],[356,67,1.0],[356,68,1.0],[356,69,6.0],[357,0,3.0],[357,1,17.0],[357,2,14.0],[357,3,3.0],[357,4,13.0],[357,5,8.0],[357,6,2.0],[357,7,3.0],[357,8,3.0],[357,9,5.0],[357,10,10.0],[357,11,5.0],[357,12,9.0],[357,13,2.0],[357,14,3.0],[357,15,3.0],[357,16,4.0],[357,17,5.0],[357,18,3.0],[357,19,2.0],[357,20,3.0],[357,21,1.0],[357,22,4.0],[357,25,6.0],[357,26,4.0],[357,27,8.0],[357,28,11.0],[357,29,5.0],[357,30,7.0],[357,31,3.0],[357,32,6.0],[357,34,2.0],[357,36,3.0],[357,37,1.0],[357,38,1.0],[357,39,3.0],[357,40,4.0],[357,41,2.0],[357,42,3.0],[357,43,6.0],[357,44,4.0],[357,46,2.0],[357,47,3.0],[357,48,1.0],[357,49,3.0],[357,50,3.0],[357,51,11.0],[357,52,2.0],[357,53,3.0],[357,54,2.0],[357,55,3.0],[357,57,1.0],[357,58,1.0],[357,60,3.0],[357,61,3.0],[357,62,2.0],[357,63,2.0],[357,64,5.0],[357,65,10.0],[357,66,7.0],[357,67,10.0],[357,68,5.0],[357,70,5.0],[358,0,1.0],[358,2,1.0],[358,7,3.0],[358,9,6.0],[358,10,1.0],[358,11,1.0],[358,13,4.0],[358,15,1.0],[358,16,3.0],[358,27,2.0],[358,28,2.0],[358,29,3.0],[358,31,2.0],[358,34,2.0],[358,36,5.0],[358,37,4.0],[358,38,3.0],[358,39,12.0],[358,40,3.0],[358,41,2.0],[358,42,7.0],[358,47,1.0],[358,50,3.0],[358,51,1.0],[358,57,1.0],[358,58,2.0],[358,60,2.0],[358,61,2.0],[358,62,2.0],[358,68,2.0],[359,0,1.0],[359,2,3.0],[359,3,1.0],[359,4,3.0],[359,5,1.0],[359,6,1.0],[359,9,2.0],[359,11,2.0],[359,12,1.0],[359,14,3.0],[359,15,2.0],[359,16,2.0],[359,18,2.0],[359,20,1.0],[359,22,2.0],[359,23,1.0],[359,25,1.0],[359,26,1.0],[359,27,1.0],[359,28,1.0],[359,30,2.0],[359,31,2.0],[359,33,1.0],[359,35,1.0],[359,36,2.0],[359,38,1.0],[359,40,1.0],[359,41,3.0],[359,43,1.0],[359,44,1.0],[359,47,2.0],[359,50,1.0],[359,52,2.0],[359,58,1.0],[359,60,4.0],[359,62,2.0],[359,64,1.0],[359,65,1.0],[359,67,3.0],[359,68,4.0],[359,70,1.0],[360,3,1.0],[360,14,1.0],[360,18,1.0],[360,41,2.0],[360,43,3.0],[360,52,1.0],[360,54,1.0],[360,55,1.0],[360,64,1.0],[360,66,1.0],[360,70,1.0],[361,0,6.0],[361,1,6.0],[361,2,10.0],[361,3,14.0],[361,4,3.0],[361,5,4.0],[361,6,3.0],[361,7,1.0],[361,8,1.0],[361,9,8.0],[361,10,5.0],[361,11,4.0],[361,12,4.0],[361,13,1.0],[361,14,3.0],[361,15,1.0],[361,16,8.0],[361,17,2.0],[361,18,5.0],[361,19,6.0],[361,20,4.0],[361,21,1.0],[361,22,9.0],[361,23,2.0],[361,24,7.0],[361,25,6.0],[361,26,6.0],[361,27,8.0],[361,28,2.0],[361,29,5.0],[361,30,5.0],[361,31,5.0],[361,32,9.0],[361,33,7.0],[361,34,3.0],[361,35,10.0],[361,36,4.0],[361,37,2.0],[361,38,9.0],[361,39,1.0],[361,40,2.0],[361,41,9.0],[361,42,8.0],[361,44,6.0],[361,45,13.0],[361,46,6.0],[361,47,1.0],[361,48,22.0],[361,49,7.0],[361,50,17.0],[361,51,5.0],[361,52,5.0],[361,53,15.0],[361,54,5.0],[361,55,10.0],[361,56,1.0],[361,57,4.0],[361,58,6.0],[361,59,4.0],[361,60,7.0],[361,61,3.0],[361,62,5.0],[361,63,4.0],[361,64,6.0],[361,66,8.0],[361,67,7.0],[361,68,1.0],[361,69,2.0],[361,70,8.0],[362,0,1.0],[362,1,3.0],[362,3,2.0],[362,4,1.0],[362,5,2.0],[362,6,4.0],[362,7,1.0],[362,8,1.0],[362,10,1.0],[362,14,1.0],[362,17,2.0],[362,18,1.0],[362,19,8.0],[362,20,3.0],[362,21,2.0],[362,23,5.0],[362,26,1.0],[362,29,1.0],[362,33,1.0],[362,34,2.0],[362,35,1.0],[362,36,1.0],[362,37,1.0],[362,38,1.0],[362,39,1.0],[362,41,2.0],[362,42,1.0],[362,44,1.0],[362,45,2.0],[362,47,1.0],[362,49,1.0],[362,51,1.0],[362,56,4.0],[362,57,2.0],[362,60,2.0],[362,62,2.0],[362,63,5.0],[362,64,7.0],[362,65,10.0],[362,67,4.0],[362,68,2.0],[362,69,3.0],[363,0,1.0],[363,1,3.0],[363,2,2.0],[363,3,150.0],[363,4,20.0],[363,5,8.0],[363,6,2.0],[363,7,18.0],[363,8,1.0],[363,9,31.0],[363,10,5.0],[363,11,61.0],[363,12,1.0],[363,13,32.0],[363,14,14.0],[363,16,38.0],[363,17,5.0],[363,18,2.0],[363,19,3.0],[363,20,189.0],[363,21,1.0],[363,23,1.0],[363,24,3.0],[363,25,4.0],[363,26,10.0],[363,27,3.0],[363,28,19.0],[363,29,2.0],[363,31,7.0],[363,33,2.0],[363,34,16.0],[363,35,28.0],[363,36,12.0],[363,38,2.0],[363,39,17.0],[363,40,26.0],[363,41,343.0],[363,43,2.0],[363,44,2.0],[363,45,58.0],[363,46,7.0],[363,47,4.0],[363,48,41.0],[363,49,49.0],[363,52,11.0],[363,53,2.0],[363,54,55.0],[363,55,135.0],[363,57,1.0],[363,59,79.0],[363,62,3.0],[363,63,2.0],[363,65,68.0],[363,66,237.0],[364,0,4.0],[364,1,4.0],[364,2,6.0],[364,4,1.0],[364,5,1.0],[364,6,1.0],[364,7,16.0],[364,8,14.0],[364,9,17.0],[364,10,50.0],[364,11,5.0],[364,12,11.0],[364,13,11.0],[364,14,17.0],[364,15,13.0],[364,16,32.0],[364,17,10.0],[364,18,8.0],[364,19,14.0],[364,20,9.0],[364,21,4.0],[364,23,23.0],[364,24,7.0],[364,25,11.0],[364,26,8.0],[364,27,26.0],[364,28,13.0],[364,29,30.0],[364,30,6.0],[364,31,7.0],[364,32,40.0],[364,33,60.0],[364,34,34.0],[364,35,52.0],[364,36,32.0],[364,37,12.0],[364,38,38.0],[364,39,74.0],[364,40,15.0],[364,41,19.0],[364,42,4.0],[364,43,13.0],[364,44,8.0],[364,45,18.0],[364,46,14.0],[364,47,1.0],[364,48,6.0],[364,49,34.0],[364,50,5.0],[364,51,9.0],[364,52,5.0],[364,53,1.0],[364,54,2.0],[364,55,3.0],[364,56,6.0],[364,57,9.0],[364,58,11.0],[364,59,6.0],[364,60,1.0],[364,61,16.0],[364,62,6.0],[364,63,8.0],[364,64,10.0],[364,65,37.0],[364,66,18.0],[364,67,12.0],[364,69,7.0],[364,70,1.0],[365,0,7.0],[365,1,7.0],[365,2,8.0],[365,3,5.0],[365,4,5.0],[365,5,5.0],[365,6,1.0],[365,8,1.0],[365,9,2.0],[365,10,1.0],[365,11,3.0],[365,12,2.0],[365,15,3.0],[365,16,1.0],[365,17,1.0],[365,18,1.0],[365,19,4.0],[365,20,3.0],[365,22,2.0],[365,23,1.0],[365,24,1.0],[365,28,2.0],[365,31,2.0],[365,32,2.0],[365,36,4.0],[365,37,1.0],[365,38,1.0],[365,41,1.0],[365,42,5.0],[365,43,1.0],[365,44,1.0],[365,47,2.0],[365,51,1.0],[365,52,3.0],[365,56,2.0],[365,58,1.0],[365,60,1.0],[365,63,1.0],[365,68,5.0],[365,69,2.0],[365,70,1.0],[366,0,1.0],[366,1,1.0],[366,2,4.0],[366,3,1.0],[366,4,2.0],[366,5,2.0],[366,7,1.0],[366,9,1.0],[366,12,3.0],[366,14,1.0],[366,15,1.0],[366,17,2.0],[366,18,1.0],[366,19,1.0],[366,20,2.0],[366,23,1.0],[366,27,1.0],[366,28,2.0],[366,29,5.0],[366,32,1.0],[366,34,1.0],[366,35,3.0],[366,37,2.0],[366,39,2.0],[366,41,6.0],[366,43,1.0],[366,44,3.0],[366,45,2.0],[366,46,1.0],[366,48,2.0],[366,49,5.0],[366,53,1.0],[366,55,3.0],[366,57,1.0],[366,58,1.0],[366,59,2.0],[366,61,5.0],[366,62,1.0],[366,63,1.0],[366,64,1.0],[366,65,1.0],[366,66,3.0],[367,0,11.0],[367,1,12.0],[367,2,4.0],[367,3,3.0],[367,4,5.0],[367,5,4.0],[367,6,2.0],[367,7,9.0],[367,8,10.0],[367,9,2.0],[367,10,10.0],[367,11,19.0],[367,12,10.0],[367,13,7.0],[367,14,17.0],[367,15,6.0],[367,16,19.0],[367,17,5.0],[367,18,16.0],[367,19,3.0],[367,20,21.0],[367,21,6.0],[367,22,6.0],[367,23,5.0],[367,24,12.0],[367,25,5.0],[367,26,6.0],[367,27,4.0],[367,28,5.0],[367,29,5.0],[367,30,5.0],[367,31,2.0],[367,32,29.0],[367,33,6.0],[367,34,3.0],[367,35,2.0],[367,36,5.0],[367,37,27.0],[367,38,12.0],[367,39,10.0],[367,40,8.0],[367,41,4.0],[367,42,5.0],[367,43,2.0],[367,44,4.0],[367,45,11.0],[367,46,14.0],[367,47,6.0],[367,48,7.0],[367,49,6.0],[367,50,2.0],[367,51,3.0],[367,52,2.0],[367,53,7.0],[367,54,2.0],[367,55,7.0],[367,56,2.0],[367,57,5.0],[367,58,4.0],[367,60,6.0],[367,61,4.0],[367,62,3.0],[367,63,8.0],[367,64,10.0],[367,66,6.0],[367,67,4.0],[367,68,2.0],[367,69,1.0],[367,70,1.0],[368,0,40.0],[368,1,34.0],[368,2,35.0],[368,3,78.0],[368,4,23.0],[368,5,22.0],[368,6,15.0],[368,7,111.0],[368,8,25.0],[368,9,87.0],[368,10,18.0],[368,11,96.0],[368,12,44.0],[368,13,35.0],[368,14,33.0],[368,15,28.0],[368,16,66.0],[368,17,16.0],[368,18,14.0],[368,19,11.0],[368,20,22.0],[368,21,15.0],[368,22,7.0],[368,23,37.0],[368,24,17.0],[368,25,57.0],[368,26,107.0],[368,27,50.0],[368,28,34.0],[368,29,42.0],[368,30,36.0],[368,31,66.0],[368,32,62.0],[368,33,205.0],[368,34,104.0],[368,35,169.0],[368,36,34.0],[368,37,78.0],[368,38,67.0],[368,39,69.0],[368,40,96.0],[368,41,24.0],[368,42,15.0],[368,43,16.0],[368,44,93.0],[368,45,189.0],[368,46,76.0],[368,47,40.0],[368,48,259.0],[368,49,63.0],[368,50,26.0],[368,51,22.0],[368,52,24.0],[368,53,50.0],[368,54,23.0],[368,55,59.0],[368,56,11.0],[368,57,76.0],[368,58,41.0],[368,59,21.0],[368,60,16.0],[368,61,31.0],[368,62,48.0],[368,63,44.0],[368,64,112.0],[368,65,21.0],[368,66,54.0],[368,67,3.0],[368,68,25.0],[368,69,30.0],[368,70,41.0],[369,0,2.0],[369,1,2.0],[369,2,3.0],[369,3,7.0],[369,4,13.0],[369,5,15.0],[369,6,1.0],[369,9,2.0],[369,10,6.0],[369,11,5.0],[369,12,1.0],[369,13,1.0],[369,14,2.0],[369,15,3.0],[369,16,2.0],[369,17,10.0],[369,18,6.0],[369,20,3.0],[369,21,4.0],[369,22,2.0],[369,23,3.0],[369,24,13.0],[369,26,10.0],[369,27,2.0],[369,28,2.0],[369,29,1.0],[369,30,4.0],[369,31,2.0],[369,36,7.0],[369,37,1.0],[369,38,2.0],[369,40,2.0],[369,41,3.0],[369,42,7.0],[369,43,6.0],[369,44,1.0],[369,45,1.0],[369,46,2.0],[369,47,7.0],[369,50,2.0],[369,51,2.0],[369,52,1.0],[369,53,4.0],[369,54,5.0],[369,55,6.0],[369,56,7.0],[369,57,1.0],[369,58,1.0],[369,61,2.0],[369,62,7.0],[369,63,6.0],[369,64,4.0],[369,65,12.0],[369,66,1.0],[369,68,2.0],[370,12,1.0],[370,14,1.0],[370,18,1.0],[370,19,1.0],[370,20,1.0],[370,22,2.0],[370,32,2.0],[370,41,1.0],[370,50,2.0],[370,51,1.0],[370,53,1.0],[370,55,2.0],[370,56,2.0],[370,59,1.0],[370,60,1.0],[370,61,1.0],[370,63,1.0],[370,65,3.0],[370,66,3.0],[370,69,1.0],[370,70,1.0],[371,2,1.0],[371,4,1.0],[371,19,1.0],[371,28,1.0],[371,29,1.0],[371,61,1.0],[371,65,2.0],[371,67,1.0],[372,2,2.0],[372,11,2.0],[372,14,1.0],[372,18,2.0],[372,19,3.0],[372,20,1.0],[372,22,4.0],[372,23,1.0],[372,28,1.0],[372,32,1.0],[372,35,2.0],[372,42,1.0],[372,43,1.0],[372,44,2.0],[372,45,1.0],[372,48,1.0],[372,50,1.0],[372,51,2.0],[372,52,4.0],[372,53,1.0],[372,54,15.0],[372,55,16.0],[372,56,9.0],[372,59,1.0],[372,60,6.0],[372,61,1.0],[372,62,5.0],[372,63,4.0],[372,64,9.0],[372,65,4.0],[372,67,2.0],[372,68,3.0],[373,0,1.0],[373,2,2.0],[373,4,1.0],[373,5,2.0],[373,7,1.0],[373,8,1.0],[373,10,2.0],[373,11,1.0],[373,12,1.0],[373,13,1.0],[373,18,5.0],[373,19,2.0],[373,20,3.0],[373,25,2.0],[373,27,3.0],[373,29,1.0],[373,34,1.0],[373,40,1.0],[373,44,2.0],[373,47,1.0],[373,48,1.0],[373,50,1.0],[373,51,1.0],[373,53,1.0],[373,54,1.0],[373,55,1.0],[373,56,3.0],[373,57,4.0],[373,60,2.0],[373,63,1.0],[373,64,1.0],[373,65,2.0],[373,66,2.0],[373,67,1.0],[373,70,2.0],[374,10,1.0],[374,13,1.0],[374,16,1.0],[374,18,1.0],[374,23,2.0],[374,24,1.0],[374,38,2.0],[374,44,2.0],[374,45,2.0],[374,46,1.0],[374,48,1.0],[374,49,1.0],[374,50,2.0],[374,51,1.0],[374,53,2.0],[374,68,1.0],[375,0,7.0],[375,1,4.0],[375,2,4.0],[375,4,3.0],[375,5,10.0],[375,6,3.0],[375,11,1.0],[375,12,1.0],[375,13,1.0],[375,16,2.0],[375,18,7.0],[375,19,12.0],[375,20,8.0],[375,21,1.0],[375,22,3.0],[375,23,19.0],[375,24,2.0],[375,25,2.0],[375,28,2.0],[375,29,3.0],[375,31,3.0],[375,36,1.0],[375,37,1.0],[375,40,5.0],[375,41,1.0],[375,42,18.0],[375,43,7.0],[375,45,10.0],[375,47,3.0],[375,50,2.0],[375,51,4.0],[375,52,6.0],[375,53,34.0],[375,54,4.0],[375,56,1.0],[375,57,5.0],[375,58,4.0],[375,59,6.0],[375,63,3.0],[375,67,11.0],[375,68,10.0],[375,69,3.0],[375,70,3.0],[376,1,1.0],[376,3,1.0],[376,4,2.0],[376,6,1.0],[376,12,1.0],[376,15,1.0],[376,18,2.0],[376,20,1.0],[376,21,2.0],[376,23,2.0],[376,28,1.0],[376,29,1.0],[376,35,1.0],[376,43,1.0],[376,54,1.0],[376,58,2.0],[376,66,1.0],[376,67,2.0],[377,0,9.0],[377,1,10.0],[377,2,10.0],[377,3,3.0],[377,4,6.0],[377,5,6.0],[377,6,4.0],[377,7,5.0],[377,8,11.0],[377,9,14.0],[377,10,18.0],[377,11,13.0],[377,12,10.0],[377,13,3.0],[377,14,4.0],[377,15,2.0],[377,16,1.0],[377,17,2.0],[377,18,23.0],[377,19,8.0],[377,20,9.0],[377,21,3.0],[377,22,17.0],[377,23,1.0],[377,24,5.0],[377,25,6.0],[377,26,11.0],[377,27,3.0],[377,28,2.0],[377,30,1.0],[377,31,1.0],[377,32,3.0],[377,36,4.0],[377,37,3.0],[377,38,3.0],[377,40,5.0],[377,41,8.0],[377,42,5.0],[377,43,23.0],[377,44,1.0],[377,46,2.0],[377,47,1.0],[377,50,4.0],[377,51,1.0],[377,52,8.0],[377,53,2.0],[377,54,4.0],[377,55,1.0],[377,58,1.0],[377,60,4.0],[377,61,3.0],[377,62,10.0],[377,63,5.0],[377,64,7.0],[377,65,16.0],[377,66,4.0],[377,67,16.0],[377,68,19.0],[377,70,12.0],[378,0,4.0],[378,1,3.0],[378,2,3.0],[378,3,5.0],[378,4,3.0],[378,5,1.0],[378,6,1.0],[378,7,1.0],[378,8,3.0],[378,9,2.0],[378,11,4.0],[378,12,2.0],[378,13,6.0],[378,14,4.0],[378,15,4.0],[378,16,2.0],[378,17,7.0],[378,18,10.0],[378,19,5.0],[378,20,1.0],[378,21,2.0],[378,22,3.0],[378,23,2.0],[378,24,8.0],[378,25,11.0],[378,26,4.0],[378,27,2.0],[378,28,12.0],[378,29,14.0],[378,30,12.0],[378,33,1.0],[378,34,2.0],[378,36,5.0],[378,37,8.0],[378,38,5.0],[378,41,2.0],[378,42,9.0],[378,43,11.0],[378,44,9.0],[378,45,7.0],[378,47,7.0],[378,51,2.0],[378,52,13.0],[378,54,2.0],[378,57,1.0],[378,60,3.0],[378,61,4.0],[378,62,3.0],[378,63,2.0],[378,64,7.0],[378,66,5.0],[378,67,4.0],[378,68,6.0],[378,69,26.0],[378,70,1.0],[379,1,1.0],[379,10,1.0],[379,11,2.0],[379,12,1.0],[379,14,2.0],[379,15,3.0],[379,16,1.0],[379,17,2.0],[379,18,4.0],[379,20,2.0],[379,22,4.0],[379,23,1.0],[379,31,2.0],[379,33,5.0],[379,34,1.0],[379,35,3.0],[379,36,1.0],[379,39,4.0],[379,42,1.0],[379,44,1.0],[379,46,2.0],[379,47,1.0],[379,49,6.0],[379,50,2.0],[379,51,1.0],[379,53,1.0],[379,57,4.0],[379,58,4.0],[379,59,1.0],[379,61,1.0],[379,62,1.0],[379,63,2.0],[379,64,1.0],[379,65,10.0],[379,66,1.0],[379,68,1.0],[379,70,2.0],[380,0,9.0],[380,1,21.0],[380,2,40.0],[380,3,34.0],[380,4,12.0],[380,5,29.0],[380,6,11.0],[380,7,41.0],[380,8,41.0],[380,9,89.0],[380,10,14.0],[380,11,31.0],[380,12,5.0],[380,13,15.0],[380,14,27.0],[380,15,27.0],[380,16,36.0],[380,17,15.0],[380,18,6.0],[380,19,36.0],[380,20,31.0],[380,21,8.0],[380,22,31.0],[380,23,4.0],[380,24,18.0],[380,25,45.0],[380,26,5.0],[380,27,32.0],[380,28,8.0],[380,29,8.0],[380,30,16.0],[380,31,67.0],[380,32,82.0],[380,33,136.0],[380,34,21.0],[380,35,53.0],[380,36,6.0],[380,37,71.0],[380,38,42.0],[380,39,23.0],[380,40,25.0],[380,41,21.0],[380,42,10.0],[380,43,14.0],[380,44,13.0],[380,45,24.0],[380,46,63.0],[380,47,69.0],[380,48,5.0],[380,49,55.0],[380,50,57.0],[380,51,15.0],[380,52,22.0],[380,53,33.0],[380,54,22.0],[380,55,11.0],[380,56,11.0],[380,57,63.0],[380,58,56.0],[380,59,10.0],[380,60,79.0],[380,61,17.0],[380,62,43.0],[380,63,13.0],[380,64,35.0],[380,65,9.0],[380,66,24.0],[380,67,21.0],[380,68,5.0],[380,69,21.0],[380,70,6.0],[381,0,3.0],[381,1,1.0],[381,2,21.0],[381,3,10.0],[381,4,3.0],[381,5,2.0],[381,6,2.0],[381,7,2.0],[381,9,4.0],[381,10,5.0],[381,11,106.0],[381,12,4.0],[381,13,4.0],[381,14,51.0],[381,16,10.0],[381,17,2.0],[381,18,1.0],[381,19,18.0],[381,20,66.0],[381,21,28.0],[381,23,42.0],[381,24,2.0],[381,25,4.0],[381,26,33.0],[381,27,5.0],[381,28,2.0],[381,29,3.0],[381,31,6.0],[381,32,2.0],[381,33,4.0],[381,34,4.0],[381,35,6.0],[381,36,1.0],[381,37,18.0],[381,38,4.0],[381,39,5.0],[381,40,82.0],[381,41,16.0],[381,42,39.0],[381,43,17.0],[381,44,27.0],[381,45,257.0],[381,46,95.0],[381,47,35.0],[381,48,53.0],[381,49,66.0],[381,50,1.0],[381,51,19.0],[381,52,6.0],[381,53,50.0],[381,54,5.0],[381,55,4.0],[381,56,4.0],[381,59,1.0],[381,60,2.0],[381,61,5.0],[381,62,5.0],[381,64,2.0],[381,65,1.0],[381,66,28.0],[381,67,2.0],[381,68,56.0],[381,69,12.0],[381,70,3.0],[382,1,1.0],[382,16,1.0],[382,18,1.0],[382,21,1.0],[382,27,1.0],[382,35,1.0],[382,49,1.0],[382,56,1.0],[382,68,1.0],[382,69,1.0],[383,0,70.0],[383,1,442.0],[383,2,12.0],[383,3,172.0],[383,4,213.0],[383,5,99.0],[383,6,260.0],[383,7,3.0],[383,10,1.0],[383,12,2.0],[383,13,3.0],[383,15,1.0],[383,16,4.0],[383,19,1.0],[383,20,2.0],[383,21,713.0],[383,22,1.0],[383,23,278.0],[383,24,3.0],[383,25,25.0],[383,26,11.0],[383,27,9.0],[383,28,172.0],[383,29,186.0],[383,30,46.0],[383,32,2.0],[383,36,1.0],[383,37,1.0],[383,39,1.0],[383,40,1.0],[383,43,49.0],[383,44,4.0],[383,45,99.0],[383,46,3.0],[383,48,3.0],[383,49,1.0],[383,50,44.0],[383,51,2.0],[383,52,8.0],[383,53,2.0],[383,57,2.0],[383,60,1.0],[383,65,1.0],[383,67,29.0],[383,69,1.0],[384,0,1.0],[384,2,7.0],[384,4,1.0],[384,18,2.0],[384,19,1.0],[384,23,1.0],[384,24,1.0],[384,26,1.0],[384,27,2.0],[384,32,1.0],[384,45,1.0],[384,46,2.0],[384,49,1.0],[384,50,1.0],[384,53,1.0],[384,54,1.0],[384,56,2.0],[384,57,2.0],[384,59,1.0],[384,60,2.0],[384,64,1.0],[384,65,1.0],[384,66,4.0],[384,67,5.0],[384,68,3.0],[384,70,1.0],[385,0,1.0],[385,1,3.0],[385,4,4.0],[385,5,3.0],[385,6,1.0],[385,8,2.0],[385,9,1.0],[385,16,1.0],[385,17,3.0],[385,18,1.0],[385,19,1.0],[385,20,1.0],[385,21,4.0],[385,22,3.0],[385,24,1.0],[385,25,1.0],[385,27,2.0],[385,28,5.0],[385,29,7.0],[385,30,2.0],[385,31,1.0],[385,32,1.0],[385,43,2.0],[385,47,1.0],[385,52,2.0],[385,69,4.0],[386,0,4.0],[386,3,2.0],[386,4,2.0],[386,5,4.0],[386,7,5.0],[386,10,1.0],[386,11,2.0],[386,12,1.0],[386,18,3.0],[386,19,2.0],[386,20,1.0],[386,21,1.0],[386,22,1.0],[386,23,1.0],[386,31,2.0],[386,32,4.0],[386,40,2.0],[386,41,2.0],[386,42,4.0],[386,43,3.0],[386,47,2.0],[386,50,2.0],[386,51,3.0],[386,52,2.0],[386,53,6.0],[386,54,6.0],[386,56,3.0],[386,57,1.0],[386,58,4.0],[386,59,2.0],[386,67,8.0],[386,68,11.0],[386,69,1.0],[386,70,1.0],[387,18,2.0],[387,19,1.0],[387,24,1.0],[387,29,1.0],[387,34,1.0],[387,36,1.0],[387,41,1.0],[388,1,1.0],[388,5,1.0],[388,7,2.0],[388,10,15.0],[388,12,10.0],[388,13,2.0],[388,15,1.0],[388,18,5.0],[388,19,1.0],[388,29,2.0],[388,30,23.0],[388,31,4.0],[388,33,1.0],[388,36,13.0],[388,37,1.0],[388,39,1.0],[388,40,1.0],[388,41,2.0],[388,42,2.0],[388,43,1.0],[388,44,4.0],[388,45,1.0],[388,47,6.0],[388,59,1.0],[388,61,2.0],[388,62,3.0],[388,63,5.0],[388,64,5.0],[388,70,14.0],[389,0,6.0],[389,1,1.0],[389,2,5.0],[389,3,2.0],[389,4,4.0],[389,5,4.0],[389,6,2.0],[389,7,5.0],[389,8,3.0],[389,9,4.0],[389,10,6.0],[389,11,3.0],[389,12,3.0],[389,13,1.0],[389,14,1.0],[389,15,4.0],[389,16,4.0],[389,17,1.0],[389,18,2.0],[389,19,3.0],[389,20,11.0],[389,21,1.0],[389,22,1.0],[389,25,4.0],[389,26,5.0],[389,27,2.0],[389,28,2.0],[389,29,1.0],[389,31,2.0],[389,32,4.0],[389,36,2.0],[389,37,1.0],[389,38,1.0],[389,39,1.0],[389,40,6.0],[389,41,3.0],[389,42,6.0],[389,43,7.0],[389,44,3.0],[389,45,1.0],[389,46,2.0],[389,47,1.0],[389,48,2.0],[389,49,1.0],[389,51,4.0],[389,53,5.0],[389,54,2.0],[389,55,4.0],[389,65,2.0],[389,66,3.0],[389,67,2.0],[389,68,4.0],[390,1,3.0],[390,2,3.0],[390,4,1.0],[390,6,1.0],[390,8,3.0],[390,9,1.0],[390,10,8.0],[390,12,2.0],[390,13,3.0],[390,14,3.0],[390,15,1.0],[390,16,2.0],[390,17,2.0],[390,18,1.0],[390,19,3.0],[390,20,2.0],[390,21,1.0],[390,23,1.0],[390,25,3.0],[390,26,1.0],[390,27,2.0],[390,28,4.0],[390,29,4.0],[390,30,1.0],[390,31,2.0],[390,32,2.0],[390,33,5.0],[390,35,3.0],[390,37,1.0],[390,39,3.0],[390,41,3.0],[390,42,3.0],[390,43,1.0],[390,47,2.0],[390,48,1.0],[390,50,1.0],[390,51,1.0],[390,52,1.0],[390,53,2.0],[390,55,1.0],[390,56,2.0],[390,57,2.0],[390,58,4.0],[390,59,1.0],[390,60,7.0],[390,62,1.0],[390,63,2.0],[390,64,2.0],[390,65,1.0],[390,66,2.0],[390,67,3.0],[390,68,2.0],[390,69,1.0],[390,70,4.0],[391,0,9.0],[391,1,9.0],[391,2,1.0],[391,3,2.0],[391,4,1.0],[391,5,7.0],[391,6,2.0],[391,7,5.0],[391,9,5.0],[391,10,11.0],[391,11,7.0],[391,12,3.0],[391,13,2.0],[391,14,5.0],[391,15,5.0],[391,17,2.0],[391,18,12.0],[391,19,2.0],[391,20,7.0],[391,21,1.0],[391,22,4.0],[391,23,1.0],[391,24,8.0],[391,25,6.0],[391,26,6.0],[391,27,1.0],[391,28,6.0],[391,29,3.0],[391,30,7.0],[391,31,2.0],[391,32,8.0],[391,35,2.0],[391,36,6.0],[391,37,3.0],[391,38,4.0],[391,39,2.0],[391,40,4.0],[391,41,3.0],[391,42,8.0],[391,43,8.0],[391,44,3.0],[391,45,2.0],[391,46,2.0],[391,47,11.0],[391,48,3.0],[391,50,1.0],[391,51,2.0],[391,52,8.0],[391,53,5.0],[391,54,7.0],[391,55,6.0],[391,56,6.0],[391,58,1.0],[391,61,3.0],[391,62,5.0],[391,63,10.0],[391,64,2.0],[391,65,1.0],[391,66,4.0],[391,67,3.0],[391,68,9.0],[391,69,1.0],[391,70,15.0],[392,5,1.0],[392,18,4.0],[392,20,2.0],[392,42,1.0],[392,45,1.0],[392,51,1.0],[392,54,1.0],[392,57,2.0],[392,58,3.0],[392,67,1.0],[392,69,2.0],[393,1,1.0],[393,5,2.0],[393,18,2.0],[393,24,3.0],[393,25,2.0],[393,27,1.0],[393,29,1.0],[393,41,1.0],[393,42,1.0],[393,43,1.0],[393,45,1.0],[393,47,1.0],[393,48,1.0],[393,52,1.0],[393,67,1.0],[393,69,4.0],[394,0,1.0],[394,7,1.0],[394,8,1.0],[394,9,1.0],[394,12,2.0],[394,14,1.0],[394,15,1.0],[394,16,1.0],[394,18,1.0],[394,19,1.0],[394,21,1.0],[394,22,1.0],[394,23,1.0],[394,24,2.0],[394,26,1.0],[394,27,2.0],[394,28,1.0],[394,30,1.0],[394,31,2.0],[394,32,1.0],[394,36,1.0],[394,42,1.0],[394,43,3.0],[394,48,2.0],[394,49,1.0],[394,54,1.0],[394,58,1.0],[394,60,1.0],[394,62,1.0],[394,63,1.0],[394,65,2.0],[394,68,1.0],[395,2,1.0],[395,3,3.0],[395,4,1.0],[395,5,6.0],[395,6,1.0],[395,7,1.0],[395,12,1.0],[395,13,2.0],[395,14,1.0],[395,15,2.0],[395,16,1.0],[395,17,2.0],[395,18,1.0],[395,19,7.0],[395,20,2.0],[395,21,1.0],[395,23,6.0],[395,25,1.0],[395,26,1.0],[395,27,2.0],[395,29,2.0],[395,31,2.0],[395,32,3.0],[395,33,14.0],[395,34,4.0],[395,35,7.0],[395,38,2.0],[395,39,3.0],[395,40,1.0],[395,41,1.0],[395,42,1.0],[395,44,3.0],[395,45,2.0],[395,46,2.0],[395,48,2.0],[395,49,2.0],[395,51,4.0],[395,55,4.0],[395,56,1.0],[395,57,1.0],[395,58,2.0],[395,59,3.0],[395,61,6.0],[395,63,1.0],[395,65,5.0],[395,66,1.0],[395,68,2.0],[395,69,1.0],[396,0,2.0],[396,7,1.0],[396,8,2.0],[396,9,1.0],[396,10,7.0],[396,11,1.0],[396,12,4.0],[396,13,1.0],[396,14,1.0],[396,15,2.0],[396,16,2.0],[396,17,2.0],[396,18,2.0],[396,19,3.0],[396,20,4.0],[396,21,3.0],[396,22,5.0],[396,23,1.0],[396,32,6.0],[396,33,2.0],[396,34,5.0],[396,35,3.0],[396,36,4.0],[396,38,3.0],[396,39,2.0],[396,46,1.0],[396,49,1.0],[397,0,3.0],[397,1,3.0],[397,2,1.0],[397,3,1.0],[397,5,4.0],[397,6,1.0],[397,10,2.0],[397,15,2.0],[397,16,3.0],[397,19,3.0],[397,20,1.0],[397,22,2.0],[397,23,1.0],[397,24,3.0],[397,31,1.0],[397,32,1.0],[397,34,1.0],[397,37,3.0],[397,39,2.0],[397,47,2.0],[397,49,2.0],[397,54,2.0],[397,55,7.0],[397,56,23.0],[397,57,2.0],[397,58,2.0],[397,60,2.0],[397,61,2.0],[397,63,1.0],[397,64,1.0],[397,65,2.0],[397,66,2.0],[397,67,1.0],[397,68,1.0],[397,70,1.0],[398,5,1.0],[398,6,1.0],[398,12,1.0],[398,17,2.0],[398,20,1.0],[398,21,1.0],[398,23,1.0],[398,27,1.0],[398,29,1.0],[398,34,3.0],[398,39,1.0],[398,42,1.0],[398,49,1.0],[398,59,1.0],[398,63,1.0],[398,66,1.0],[398,70,1.0],[399,2,11.0],[399,6,1.0],[399,10,11.0],[399,18,17.0],[399,26,8.0],[399,31,1.0],[399,34,17.0],[399,35,1.0],[399,42,12.0],[399,50,10.0],[399,51,1.0],[399,54,1.0],[399,58,13.0],[399,66,14.0],[400,0,3.0],[400,1,1.0],[400,2,10.0],[400,3,1.0],[400,5,1.0],[400,6,1.0],[400,8,2.0],[400,9,6.0],[400,12,2.0],[400,13,3.0],[400,16,2.0],[400,17,1.0],[400,18,3.0],[400,19,7.0],[400,20,3.0],[400,22,1.0],[400,24,1.0],[400,25,1.0],[400,27,4.0],[400,32,8.0],[400,33,2.0],[400,34,3.0],[400,35,1.0],[400,39,3.0],[400,41,1.0],[400,42,3.0],[400,43,1.0],[400,44,1.0],[400,45,4.0],[400,46,3.0],[400,47,4.0],[400,49,8.0],[400,50,7.0],[400,52,1.0],[400,53,4.0],[400,54,5.0],[400,55,8.0],[400,56,8.0],[400,58,15.0],[400,59,1.0],[400,60,3.0],[400,61,6.0],[400,62,1.0],[400,63,4.0],[400,64,2.0],[400,67,3.0],[400,69,1.0],[400,70,2.0],[401,0,3.0],[401,1,2.0],[401,2,4.0],[401,3,1.0],[401,4,1.0],[401,5,2.0],[401,8,1.0],[401,9,1.0],[401,11,1.0],[401,15,1.0],[401,18,3.0],[401,22,3.0],[401,24,1.0],[401,26,1.0],[401,27,1.0],[401,30,1.0],[401,33,1.0],[401,35,1.0],[401,39,1.0],[401,40,1.0],[401,43,1.0],[401,48,1.0],[401,50,1.0],[401,51,2.0],[401,53,5.0],[401,54,5.0],[401,56,1.0],[401,57,1.0],[401,58,4.0],[401,59,1.0],[401,60,3.0],[401,61,1.0],[401,62,1.0],[401,63,3.0],[401,65,3.0],[401,66,4.0],[401,67,1.0],[401,68,6.0],[401,69,3.0],[401,70,3.0],[402,15,1.0],[402,17,2.0],[402,18,1.0],[402,20,1.0],[402,33,1.0],[402,59,1.0],[402,65,1.0],[403,1,1.0],[403,8,3.0],[403,9,1.0],[403,13,1.0],[403,14,1.0],[403,18,2.0],[403,21,1.0],[403,23,1.0],[403,24,2.0],[403,27,1.0],[403,32,1.0],[403,36,1.0],[403,37,1.0],[403,39,1.0],[403,40,1.0],[403,46,1.0],[403,47,1.0],[403,52,1.0],[403,54,5.0],[403,56,1.0],[403,57,3.0],[403,58,1.0],[403,59,1.0],[403,60,1.0],[403,65,1.0],[403,67,1.0],[403,70,1.0],[404,2,1.0],[404,5,1.0],[404,6,1.0],[404,12,1.0],[404,18,1.0],[404,19,1.0],[404,21,1.0],[404,27,1.0],[404,31,1.0],[404,41,2.0],[404,42,2.0],[404,51,2.0],[404,54,2.0],[404,57,1.0],[404,59,1.0],[404,61,1.0],[404,64,1.0],[404,65,1.0],[404,66,1.0],[404,68,2.0],[405,0,17.0],[405,1,3.0],[405,2,4.0],[405,3,12.0],[405,4,5.0],[405,5,9.0],[405,6,4.0],[405,7,21.0],[405,8,22.0],[405,9,8.0],[405,10,12.0],[405,11,23.0],[405,12,11.0],[405,13,7.0],[405,14,1.0],[405,15,3.0],[405,16,19.0],[405,17,5.0],[405,18,21.0],[405,19,34.0],[405,20,31.0],[405,21,8.0],[405,22,2.0],[405,23,11.0],[405,24,8.0],[405,25,21.0],[405,26,3.0],[405,27,17.0],[405,28,9.0],[405,29,10.0],[405,30,3.0],[405,31,30.0],[405,32,80.0],[405,33,38.0],[405,34,16.0],[405,35,53.0],[405,36,5.0],[405,37,5.0],[405,38,2.0],[405,39,7.0],[405,40,5.0],[405,41,20.0],[405,42,7.0],[405,43,7.0],[405,44,5.0],[405,45,7.0],[405,46,11.0],[405,47,3.0],[405,48,4.0],[405,49,13.0],[405,50,12.0],[405,51,9.0],[405,52,80.0],[405,53,4.0],[405,54,6.0],[405,55,5.0],[405,56,11.0],[405,57,2.0],[405,58,3.0],[405,59,4.0],[405,60,9.0],[405,61,14.0],[405,62,12.0],[405,63,48.0],[405,64,37.0],[405,65,4.0],[405,66,7.0],[405,67,11.0],[405,68,5.0],[405,69,2.0],[405,70,17.0],[406,2,1.0],[406,8,3.0],[406,9,7.0],[406,10,11.0],[406,11,2.0],[406,12,10.0],[406,14,2.0],[406,15,5.0],[406,16,1.0],[406,17,1.0],[406,18,6.0],[406,19,1.0],[406,20,8.0],[406,21,2.0],[406,22,2.0],[406,23,1.0],[406,31,2.0],[406,32,3.0],[406,33,2.0],[406,34,1.0],[406,35,3.0],[406,36,1.0],[406,38,2.0],[406,39,4.0],[406,40,2.0],[406,42,11.0],[406,44,1.0],[406,46,2.0],[406,49,10.0],[406,50,2.0],[406,53,3.0],[406,54,1.0],[406,55,3.0],[406,57,3.0],[406,58,1.0],[406,59,6.0],[406,61,4.0],[406,62,4.0],[406,63,4.0],[406,64,2.0],[406,65,24.0],[406,66,1.0],[406,68,1.0],[406,69,1.0],[407,0,7.0],[407,1,10.0],[407,3,4.0],[407,4,2.0],[407,5,9.0],[407,6,21.0],[407,11,4.0],[407,15,4.0],[407,16,1.0],[407,17,2.0],[407,18,11.0],[407,19,35.0],[407,20,2.0],[407,21,18.0],[407,22,6.0],[407,23,7.0],[407,24,5.0],[407,25,1.0],[407,26,13.0],[407,27,3.0],[407,29,3.0],[407,31,12.0],[407,32,5.0],[407,33,5.0],[407,34,4.0],[407,35,3.0],[407,36,2.0],[407,37,5.0],[407,38,1.0],[407,39,2.0],[407,42,4.0],[407,43,3.0],[407,44,9.0],[407,45,3.0],[407,47,5.0],[407,48,6.0],[407,50,5.0],[407,51,3.0],[407,52,1.0],[407,53,12.0],[407,54,11.0],[407,55,4.0],[407,56,36.0],[407,57,27.0],[407,58,2.0],[407,59,14.0],[407,60,9.0],[407,61,10.0],[407,62,9.0],[407,63,18.0],[407,64,13.0],[407,65,1.0],[407,67,7.0],[407,68,3.0],[407,69,12.0],[408,9,1.0],[408,12,1.0],[408,18,1.0],[408,20,1.0],[408,35,1.0],[408,41,1.0],[408,42,1.0],[408,44,1.0],[408,46,1.0],[408,49,2.0],[408,54,2.0],[408,57,2.0],[408,58,2.0],[408,61,1.0],[408,65,2.0],[408,66,1.0],[409,18,1.0],[409,37,1.0],[409,61,1.0],[409,64,1.0],[410,1,1.0],[410,3,1.0],[410,4,5.0],[410,8,1.0],[410,12,2.0],[410,17,1.0],[410,18,1.0],[410,19,1.0],[410,20,4.0],[410,21,3.0],[410,22,5.0],[410,23,1.0],[410,29,4.0],[410,33,3.0],[410,34,6.0],[410,40,1.0],[410,41,1.0],[410,42,1.0],[410,46,1.0],[410,49,12.0],[410,50,2.0],[410,57,2.0],[410,59,1.0],[410,65,3.0],[410,66,1.0],[410,69,1.0],[411,0,1.0],[411,2,1.0],[411,4,3.0],[411,5,3.0],[411,6,3.0],[411,7,1.0],[411,8,1.0],[411,9,1.0],[411,10,2.0],[411,11,3.0],[411,12,1.0],[411,15,3.0],[411,17,2.0],[411,18,1.0],[411,19,3.0],[411,20,1.0],[411,21,1.0],[411,22,2.0],[411,23,1.0],[411,28,1.0],[411,29,4.0],[411,31,1.0],[411,32,1.0],[411,36,1.0],[411,37,1.0],[411,38,1.0],[411,42,2.0],[411,52,2.0],[411,53,1.0],[411,54,1.0],[411,55,1.0],[411,57,1.0],[411,60,2.0],[411,66,2.0],[411,67,1.0],[411,68,2.0],[411,70,6.0],[412,0,2.0],[412,1,7.0],[412,2,13.0],[412,3,92.0],[412,4,29.0],[412,5,31.0],[412,6,91.0],[412,7,127.0],[412,8,2.0],[412,9,123.0],[412,10,48.0],[412,11,64.0],[412,12,208.0],[412,13,8.0],[412,14,40.0],[412,15,154.0],[412,16,21.0],[412,17,46.0],[412,18,12.0],[412,19,25.0],[412,20,22.0],[412,21,136.0],[412,22,95.0],[412,23,201.0],[412,24,70.0],[412,25,209.0],[412,26,9.0],[412,27,11.0],[412,28,172.0],[412,29,138.0],[412,30,93.0],[412,31,63.0],[412,32,3.0],[412,33,30.0],[412,34,28.0],[412,35,24.0],[412,36,36.0],[412,37,299.0],[412,38,31.0],[412,39,79.0],[412,40,112.0],[412,41,45.0],[412,42,112.0],[412,43,109.0],[412,44,31.0],[412,45,5.0],[412,46,265.0],[412,47,166.0],[412,48,37.0],[412,49,227.0],[412,50,1.0],[412,51,104.0],[412,52,1.0],[412,53,134.0],[412,54,32.0],[412,56,30.0],[412,57,4.0],[412,58,1.0],[412,59,13.0],[412,60,232.0],[412,61,1.0],[412,62,27.0],[412,63,10.0],[412,64,273.0],[412,65,54.0],[412,66,18.0],[412,67,67.0],[412,68,49.0],[412,69,4.0],[412,70,34.0],[413,6,2.0],[413,7,1.0],[413,9,1.0],[413,10,1.0],[413,14,2.0],[413,18,1.0],[413,19,1.0],[413,20,1.0],[413,21,3.0],[413,22,1.0],[413,23,6.0],[413,24,2.0],[413,25,1.0],[413,28,3.0],[413,29,2.0],[413,30,1.0],[413,32,1.0],[413,36,2.0],[413,38,1.0],[413,42,1.0],[413,43,1.0],[413,62,1.0],[413,67,1.0],[413,69,1.0],[414,0,4.0],[414,1,1.0],[414,3,1.0],[414,5,1.0],[414,7,1.0],[414,9,6.0],[414,13,14.0],[414,15,1.0],[414,16,2.0],[414,17,1.0],[414,18,3.0],[414,19,3.0],[414,21,2.0],[414,22,1.0],[414,23,1.0],[414,24,4.0],[414,25,8.0],[414,27,26.0],[414,28,4.0],[414,31,33.0],[414,32,9.0],[414,33,1.0],[414,34,3.0],[414,35,12.0],[414,36,5.0],[414,38,1.0],[414,39,1.0],[414,40,31.0],[414,41,2.0],[414,42,4.0],[414,43,1.0],[414,45,1.0],[414,46,1.0],[414,47,1.0],[414,48,2.0],[414,49,37.0],[414,50,12.0],[414,52,1.0],[414,54,1.0],[414,55,4.0],[414,56,1.0],[414,62,1.0],[414,64,8.0],[414,65,8.0],[415,0,18.0],[415,1,5.0],[415,2,1.0],[415,3,12.0],[415,4,3.0],[415,5,4.0],[415,6,6.0],[415,7,7.0],[415,8,1.0],[415,9,8.0],[415,10,2.0],[415,11,18.0],[415,12,3.0],[415,13,16.0],[415,14,4.0],[415,15,15.0],[415,16,22.0],[415,17,1.0],[415,18,2.0],[415,19,9.0],[415,20,4.0],[415,21,1.0],[415,22,1.0],[415,24,17.0],[415,25,8.0],[415,26,11.0],[415,27,22.0],[415,28,6.0],[415,29,12.0],[415,30,22.0],[415,31,28.0],[415,32,1.0],[415,33,4.0],[415,34,11.0],[415,35,12.0],[415,36,6.0],[415,37,20.0],[415,38,47.0],[415,39,13.0],[415,40,4.0],[415,41,41.0],[415,43,1.0],[415,45,1.0],[415,46,11.0],[415,48,10.0],[415,51,6.0],[415,52,12.0],[415,53,13.0],[415,54,1.0],[415,55,2.0],[415,59,12.0],[415,60,5.0],[415,61,1.0],[415,62,16.0],[415,63,9.0],[415,64,7.0],[415,65,7.0],[415,66,3.0],[415,67,6.0],[415,69,9.0],[416,0,8.0],[416,1,20.0],[416,2,15.0],[416,3,7.0],[416,4,52.0],[416,5,11.0],[416,6,11.0],[416,7,30.0],[416,8,15.0],[416,9,23.0],[416,10,33.0],[416,11,21.0],[416,12,17.0],[416,13,6.0],[416,14,2.0],[416,15,13.0],[416,16,15.0],[416,17,41.0],[416,18,8.0],[416,19,30.0],[416,20,38.0],[416,21,48.0],[416,22,20.0],[416,23,75.0],[416,24,2.0],[416,25,5.0],[416,26,39.0],[416,27,36.0],[416,28,3.0],[416,29,13.0],[416,30,3.0],[416,31,3.0],[416,32,31.0],[416,33,32.0],[416,34,89.0],[416,35,10.0],[416,36,18.0],[416,37,9.0],[416,38,5.0],[416,39,54.0],[416,40,10.0],[416,41,26.0],[416,42,46.0],[416,43,44.0],[416,44,19.0],[416,45,18.0],[416,46,50.0],[416,47,11.0],[416,48,27.0],[416,49,591.0],[416,50,208.0],[416,51,91.0],[416,52,13.0],[416,53,21.0],[416,54,45.0],[416,55,272.0],[416,56,24.0],[416,57,114.0],[416,58,121.0],[416,59,39.0],[416,60,6.0],[416,61,61.0],[416,62,16.0],[416,63,25.0],[416,64,38.0],[416,65,112.0],[416,66,277.0],[416,67,58.0],[416,68,17.0],[416,69,7.0],[416,70,51.0],[417,0,20.0],[417,1,17.0],[417,2,40.0],[417,3,15.0],[417,4,12.0],[417,5,10.0],[417,6,12.0],[417,7,47.0],[417,8,40.0],[417,9,93.0],[417,10,24.0],[417,11,50.0],[417,12,30.0],[417,13,42.0],[417,14,32.0],[417,15,17.0],[417,16,58.0],[417,17,15.0],[417,18,8.0],[417,19,37.0],[417,20,16.0],[417,21,39.0],[417,22,27.0],[417,23,24.0],[417,24,29.0],[417,25,37.0],[417,26,24.0],[417,27,19.0],[417,28,10.0],[417,29,22.0],[417,30,53.0],[417,31,80.0],[417,32,82.0],[417,33,118.0],[417,34,35.0],[417,35,16.0],[417,36,34.0],[417,37,32.0],[417,38,39.0],[417,39,13.0],[417,40,20.0],[417,41,29.0],[417,42,9.0],[417,43,16.0],[417,44,18.0],[417,45,61.0],[417,46,41.0],[417,47,10.0],[417,48,14.0],[417,49,19.0],[417,50,10.0],[417,51,17.0],[417,52,34.0],[417,53,40.0],[417,54,10.0],[417,55,13.0],[417,56,11.0],[417,57,20.0],[417,58,12.0],[417,59,16.0],[417,60,115.0],[417,61,42.0],[417,62,26.0],[417,63,29.0],[417,64,45.0],[417,65,30.0],[417,66,40.0],[417,67,33.0],[417,68,6.0],[417,69,12.0],[417,70,33.0],[418,8,2.0],[418,9,1.0],[418,10,2.0],[418,11,2.0],[418,12,2.0],[418,13,1.0],[418,14,1.0],[418,15,1.0],[418,16,2.0],[418,18,4.0],[418,19,5.0],[418,20,5.0],[418,22,3.0],[418,23,2.0],[418,29,1.0],[418,31,1.0],[418,33,2.0],[418,34,2.0],[418,35,2.0],[418,36,1.0],[418,37,1.0],[418,41,2.0],[418,42,4.0],[418,43,1.0],[418,44,6.0],[418,45,2.0],[418,46,2.0],[418,47,1.0],[418,48,4.0],[418,49,1.0],[418,50,3.0],[418,51,2.0],[418,53,6.0],[418,54,6.0],[418,55,16.0],[418,56,9.0],[418,57,4.0],[418,58,23.0],[418,59,11.0],[418,62,1.0],[418,63,2.0],[418,64,2.0],[418,66,5.0],[418,67,10.0],[418,68,1.0],[418,69,3.0],[418,70,3.0],[419,0,35.0],[419,1,11.0],[419,2,99.0],[419,3,19.0],[419,4,34.0],[419,5,12.0],[419,6,4.0],[419,7,27.0],[419,8,9.0],[419,9,7.0],[419,10,47.0],[419,11,8.0],[419,12,15.0],[419,13,51.0],[419,14,4.0],[419,15,65.0],[419,16,63.0],[419,17,39.0],[419,18,7.0],[419,19,9.0],[419,20,6.0],[419,21,21.0],[419,22,13.0],[419,23,125.0],[419,25,8.0],[419,26,12.0],[419,28,4.0],[419,29,11.0],[419,30,8.0],[419,31,6.0],[419,32,1.0],[419,33,13.0],[419,34,1.0],[419,35,3.0],[419,36,13.0],[419,37,15.0],[419,38,4.0],[419,39,4.0],[419,40,12.0],[419,41,2.0],[419,42,2.0],[419,43,2.0],[419,44,37.0],[419,45,11.0],[419,46,2.0],[419,47,29.0],[419,49,2.0],[419,50,1.0],[419,52,8.0],[419,54,2.0],[419,55,3.0],[419,56,1.0],[419,58,1.0],[419,62,11.0],[419,63,23.0],[419,64,8.0],[419,65,1.0],[419,66,17.0],[419,67,4.0],[419,68,2.0],[419,69,1.0],[419,70,3.0],[420,2,3.0],[420,4,1.0],[420,7,3.0],[420,11,1.0],[420,12,1.0],[420,13,1.0],[420,17,1.0],[420,18,2.0],[420,19,1.0],[420,20,2.0],[420,29,2.0],[420,31,2.0],[420,39,2.0],[420,41,1.0],[420,46,1.0],[420,48,1.0],[420,55,2.0],[420,61,2.0],[420,64,1.0],[420,66,4.0],[421,0,2.0],[421,1,4.0],[421,2,3.0],[421,3,2.0],[421,4,2.0],[421,5,2.0],[421,6,4.0],[421,7,2.0],[421,9,4.0],[421,10,5.0],[421,11,3.0],[421,12,3.0],[421,13,2.0],[421,14,1.0],[421,15,2.0],[421,17,2.0],[421,18,8.0],[421,19,5.0],[421,20,2.0],[421,21,7.0],[421,22,8.0],[421,24,5.0],[421,25,1.0],[421,26,5.0],[421,28,2.0],[421,29,2.0],[421,30,8.0],[421,32,2.0],[421,35,2.0],[421,36,1.0],[421,37,3.0],[421,38,3.0],[421,39,1.0],[421,40,3.0],[421,41,3.0],[421,42,20.0],[421,43,5.0],[421,44,5.0],[421,45,7.0],[421,46,4.0],[421,47,22.0],[421,48,4.0],[421,49,1.0],[421,51,4.0],[421,52,6.0],[421,53,4.0],[421,54,3.0],[421,56,13.0],[421,59,1.0],[421,60,2.0],[421,61,3.0],[421,62,9.0],[421,63,11.0],[421,64,10.0],[421,65,8.0],[421,66,6.0],[421,67,14.0],[421,68,11.0],[421,70,12.0],[422,8,1.0],[422,10,1.0],[422,12,1.0],[422,14,1.0],[422,18,1.0],[422,22,3.0],[422,23,1.0],[422,31,3.0],[422,32,2.0],[422,33,5.0],[422,34,4.0],[422,35,3.0],[422,36,2.0],[422,43,1.0],[422,51,1.0],[422,53,1.0],[422,56,1.0],[422,57,3.0],[422,58,1.0],[422,61,1.0],[422,62,1.0],[422,63,1.0],[422,65,3.0],[422,68,1.0],[422,70,1.0],[423,0,6.0],[423,1,1.0],[423,2,8.0],[423,3,6.0],[423,4,6.0],[423,5,17.0],[423,6,6.0],[423,7,14.0],[423,8,5.0],[423,9,8.0],[423,10,5.0],[423,11,2.0],[423,12,3.0],[423,13,4.0],[423,14,5.0],[423,15,4.0],[423,16,7.0],[423,17,4.0],[423,18,6.0],[423,19,4.0],[423,20,12.0],[423,21,2.0],[423,22,4.0],[423,24,3.0],[423,25,11.0],[423,26,2.0],[423,27,3.0],[423,28,7.0],[423,29,5.0],[423,31,8.0],[423,32,9.0],[423,35,3.0],[423,36,1.0],[423,37,5.0],[423,38,1.0],[423,39,2.0],[423,40,14.0],[423,41,12.0],[423,42,4.0],[423,43,4.0],[423,44,3.0],[423,45,2.0],[423,46,3.0],[423,47,5.0],[423,48,2.0],[423,50,1.0],[423,51,10.0],[423,53,3.0],[423,55,7.0],[423,56,1.0],[423,61,1.0],[423,62,7.0],[423,63,4.0],[423,64,4.0],[423,65,3.0],[423,66,5.0],[423,67,2.0],[423,68,3.0],[423,70,3.0],[424,0,29.0],[424,1,81.0],[424,2,4.0],[424,3,12.0],[424,4,16.0],[424,5,5.0],[424,6,2.0],[424,8,9.0],[424,9,1.0],[424,10,1.0],[424,11,160.0],[424,13,3.0],[424,14,20.0],[424,16,3.0],[424,17,23.0],[424,18,12.0],[424,19,26.0],[424,20,2.0],[424,21,28.0],[424,23,17.0],[424,24,5.0],[424,25,6.0],[424,26,2.0],[424,27,3.0],[424,30,3.0],[424,34,2.0],[424,35,1.0],[424,41,11.0],[424,42,24.0],[424,43,35.0],[424,45,80.0],[424,46,86.0],[424,47,2.0],[424,48,119.0],[424,49,44.0],[424,50,22.0],[424,51,139.0],[424,52,36.0],[424,53,31.0],[424,56,68.0],[424,57,145.0],[424,58,2.0],[424,59,3.0],[424,60,37.0],[424,61,6.0],[424,62,2.0],[424,63,41.0],[424,64,1.0],[424,65,5.0],[424,66,2.0],[424,67,3.0],[424,68,3.0],[424,69,60.0],[424,70,5.0],[425,0,5.0],[425,2,4.0],[425,4,1.0],[425,5,2.0],[425,6,2.0],[425,8,7.0],[425,10,1.0],[425,11,3.0],[425,12,1.0],[425,13,2.0],[425,14,5.0],[425,15,2.0],[425,16,3.0],[425,17,2.0],[425,18,5.0],[425,19,6.0],[425,20,4.0],[425,21,1.0],[425,22,1.0],[425,23,3.0],[425,24,4.0],[425,26,1.0],[425,27,2.0],[425,30,2.0],[425,31,1.0],[425,32,3.0],[425,36,1.0],[425,37,2.0],[425,38,3.0],[425,40,1.0],[425,43,3.0],[425,44,5.0],[425,46,2.0],[425,48,1.0],[425,52,4.0],[425,53,1.0],[425,54,5.0],[425,57,1.0],[425,58,1.0],[425,60,2.0],[425,61,1.0],[425,62,1.0],[425,63,2.0],[425,65,5.0],[425,66,1.0],[425,67,3.0],[425,68,1.0],[425,70,2.0],[426,2,2.0],[426,16,1.0],[426,17,2.0],[426,18,4.0],[426,19,9.0],[426,20,9.0],[426,22,1.0],[426,23,2.0],[426,37,1.0],[426,40,3.0],[426,41,4.0],[426,42,4.0],[426,43,2.0],[426,44,3.0],[426,45,1.0],[426,66,5.0],[426,67,11.0],[426,68,11.0],[426,70,4.0],[427,0,6.0],[427,2,1.0],[427,3,1.0],[427,4,2.0],[427,5,1.0],[427,6,2.0],[427,9,2.0],[427,10,2.0],[427,11,3.0],[427,12,3.0],[427,13,3.0],[427,16,2.0],[427,17,3.0],[427,18,3.0],[427,19,1.0],[427,20,3.0],[427,22,5.0],[427,23,2.0],[427,24,3.0],[427,27,2.0],[427,28,2.0],[427,29,3.0],[427,30,1.0],[427,31,1.0],[427,32,1.0],[427,33,2.0],[427,34,2.0],[427,35,1.0],[427,37,1.0],[427,38,3.0],[427,39,1.0],[427,40,1.0],[427,41,2.0],[427,42,3.0],[427,44,1.0],[427,45,1.0],[427,46,3.0],[427,47,5.0],[427,48,1.0],[427,51,1.0],[427,52,5.0],[427,53,1.0],[427,54,1.0],[427,56,1.0],[427,57,1.0],[427,58,2.0],[427,59,2.0],[427,60,2.0],[427,61,1.0],[427,62,2.0],[427,63,6.0],[427,64,1.0],[427,66,1.0],[427,67,1.0],[427,68,2.0],[427,70,1.0],[428,0,1.0],[428,8,1.0],[428,13,4.0],[428,14,2.0],[428,15,2.0],[428,16,2.0],[428,18,1.0],[428,21,2.0],[428,22,1.0],[428,24,1.0],[428,25,3.0],[428,26,1.0],[428,29,7.0],[428,30,2.0],[428,37,4.0],[428,38,1.0],[428,43,1.0],[428,44,1.0],[428,47,1.0],[428,52,1.0],[428,53,1.0],[428,61,1.0],[428,64,1.0],[428,69,1.0],[429,0,4.0],[429,1,3.0],[429,4,1.0],[429,5,3.0],[429,6,1.0],[429,7,2.0],[429,10,2.0],[429,13,1.0],[429,14,1.0],[429,15,1.0],[429,17,4.0],[429,18,2.0],[429,19,2.0],[429,20,3.0],[429,21,3.0],[429,23,3.0],[429,25,3.0],[429,26,1.0],[429,27,2.0],[429,29,1.0],[429,30,2.0],[429,37,1.0],[429,38,1.0],[429,39,1.0],[429,40,3.0],[429,42,2.0],[429,43,5.0],[429,44,1.0],[429,45,2.0],[429,50,2.0],[429,51,2.0],[429,52,1.0],[429,53,5.0],[429,56,1.0],[429,57,7.0],[429,58,1.0],[429,59,2.0],[429,61,1.0],[429,64,1.0],[429,66,4.0],[429,69,2.0],[430,1,1.0],[430,2,1.0],[430,4,1.0],[430,6,2.0],[430,14,2.0],[430,17,2.0],[430,18,2.0],[430,19,3.0],[430,20,1.0],[430,21,2.0],[430,22,1.0],[430,23,2.0],[430,24,2.0],[430,26,2.0],[430,27,1.0],[430,31,1.0],[430,37,1.0],[430,38,2.0],[430,40,1.0],[430,41,2.0],[430,42,1.0],[430,43,3.0],[430,44,7.0],[430,45,1.0],[430,47,4.0],[430,49,1.0],[430,51,5.0],[430,52,2.0],[430,53,5.0],[430,54,16.0],[430,56,11.0],[430,57,16.0],[430,58,2.0],[430,59,14.0],[430,60,11.0],[430,62,3.0],[430,63,2.0],[430,64,7.0],[430,66,3.0],[430,67,11.0],[430,68,1.0],[430,69,5.0],[431,0,1.0],[431,1,2.0],[431,2,3.0],[431,3,2.0],[431,6,1.0],[431,7,2.0],[431,8,1.0],[431,9,1.0],[431,11,4.0],[431,12,1.0],[431,13,2.0],[431,14,15.0],[431,15,3.0],[431,16,1.0],[431,17,1.0],[431,18,2.0],[431,19,2.0],[431,20,1.0],[431,22,8.0],[431,23,1.0],[431,24,16.0],[431,25,9.0],[431,26,3.0],[431,27,3.0],[431,28,11.0],[431,29,7.0],[431,30,1.0],[431,31,1.0],[431,32,1.0],[431,35,3.0],[431,37,2.0],[431,38,1.0],[431,41,1.0],[431,44,1.0],[431,46,3.0],[431,47,2.0],[431,48,1.0],[431,49,2.0],[431,51,5.0],[431,52,14.0],[431,53,10.0],[431,54,2.0],[431,55,1.0],[431,59,2.0],[431,60,3.0],[431,61,2.0],[431,62,6.0],[431,63,6.0],[431,64,1.0],[431,66,6.0],[431,67,9.0],[431,68,1.0],[431,69,11.0],[431,70,5.0],[432,0,1.0],[432,4,4.0],[432,8,1.0],[432,9,1.0],[432,10,1.0],[432,11,1.0],[432,15,1.0],[432,17,3.0],[432,18,2.0],[432,19,5.0],[432,21,3.0],[432,23,1.0],[432,25,2.0],[432,28,1.0],[432,30,1.0],[432,31,1.0],[432,32,2.0],[432,35,2.0],[432,36,3.0],[432,56,1.0],[432,57,1.0],[432,58,1.0],[432,59,1.0],[432,60,2.0],[432,61,1.0],[432,62,1.0],[432,65,1.0],[432,66,2.0],[432,67,1.0],[432,68,1.0],[432,69,1.0],[433,5,1.0],[433,6,3.0],[433,7,2.0],[433,16,2.0],[433,17,2.0],[433,18,18.0],[433,19,20.0],[433,20,19.0],[433,21,7.0],[433,22,25.0],[433,23,773.0],[433,26,1.0],[433,30,1.0],[433,31,1.0],[433,35,1.0],[433,36,1.0],[433,37,1.0],[433,38,1.0],[433,39,2.0],[433,40,23.0],[433,41,116.0],[433,42,67.0],[433,43,28.0],[433,44,76.0],[433,45,227.0],[433,46,486.0],[433,47,32.0],[433,48,7.0],[433,49,367.0],[433,50,18.0],[433,51,8.0],[433,52,36.0],[433,55,3.0],[433,57,1.0],[433,59,1.0],[433,62,2.0],[433,65,2.0],[433,66,55.0],[433,67,37.0],[433,68,45.0],[433,69,13.0],[433,70,3.0],[434,18,1.0],[434,19,1.0],[434,33,1.0],[434,42,1.0],[434,52,1.0],[434,55,1.0],[434,57,1.0],[434,58,1.0],[434,67,1.0],[435,1,2.0],[435,2,18.0],[435,5,1.0],[435,7,3.0],[435,9,6.0],[435,10,2.0],[435,11,2.0],[435,12,4.0],[435,13,1.0],[435,14,2.0],[435,15,1.0],[435,16,2.0],[435,18,1.0],[435,19,6.0],[435,21,4.0],[435,22,2.0],[435,23,2.0],[435,24,4.0],[435,25,2.0],[435,26,3.0],[435,27,5.0],[435,29,1.0],[435,30,2.0],[435,31,2.0],[435,32,32.0],[435,33,1.0],[435,34,2.0],[435,35,8.0],[435,36,1.0],[435,37,1.0],[435,38,2.0],[435,39,2.0],[435,40,12.0],[435,41,9.0],[435,42,1.0],[435,43,1.0],[435,44,5.0],[435,45,2.0],[435,46,6.0],[435,47,2.0],[435,48,3.0],[435,50,1.0],[435,51,1.0],[435,52,1.0],[435,53,3.0],[435,54,2.0],[435,55,3.0],[435,56,3.0],[435,59,2.0],[435,60,4.0],[435,61,2.0],[435,62,4.0],[435,63,1.0],[435,64,1.0],[435,66,2.0],[435,69,1.0],[436,18,3.0],[436,22,3.0],[436,23,1.0],[436,37,1.0],[436,47,1.0],[436,63,2.0],[436,65,1.0],[436,67,2.0],[436,68,3.0],[436,70,3.0],[437,2,1.0],[437,18,1.0],[437,20,1.0],[437,47,1.0],[437,54,2.0],[437,56,1.0],[437,58,1.0],[437,68,3.0],[438,0,4.0],[438,1,7.0],[438,2,3.0],[438,4,1.0],[438,5,4.0],[438,7,3.0],[438,9,6.0],[438,10,7.0],[438,11,14.0],[438,12,3.0],[438,14,2.0],[438,15,3.0],[438,16,15.0],[438,18,1.0],[438,22,3.0],[438,23,2.0],[438,24,8.0],[438,25,4.0],[438,26,2.0],[438,27,3.0],[438,28,1.0],[438,29,2.0],[438,30,14.0],[438,31,12.0],[438,32,1.0],[438,33,1.0],[438,34,8.0],[438,35,90.0],[438,37,7.0],[438,38,3.0],[438,39,3.0],[438,40,6.0],[438,44,1.0],[438,45,11.0],[438,46,8.0],[438,48,9.0],[438,49,11.0],[438,51,3.0],[438,52,1.0],[438,55,6.0],[438,56,3.0],[438,57,1.0],[438,59,1.0],[438,60,13.0],[438,62,2.0],[438,63,4.0],[438,64,6.0],[438,65,4.0],[438,66,40.0],[438,68,1.0],[438,69,4.0],[438,70,19.0],[439,1,1.0],[439,2,3.0],[439,4,3.0],[439,7,17.0],[439,8,5.0],[439,9,11.0],[439,12,18.0],[439,14,19.0],[439,15,21.0],[439,16,66.0],[439,17,17.0],[439,18,1.0],[439,19,1.0],[439,20,4.0],[439,21,15.0],[439,22,1.0],[439,23,1.0],[439,25,4.0],[439,26,20.0],[439,27,1.0],[439,28,1.0],[439,30,1.0],[439,31,8.0],[439,32,55.0],[439,33,2.0],[439,35,3.0],[439,36,27.0],[439,37,1.0],[439,38,22.0],[439,39,41.0],[439,40,130.0],[439,41,1.0],[439,43,44.0],[439,44,28.0],[439,48,2.0],[439,49,1.0],[439,50,1.0],[439,52,6.0],[439,54,2.0],[439,55,18.0],[439,56,1.0],[439,60,3.0],[439,62,1.0],[439,63,2.0],[439,66,89.0],[439,69,8.0],[439,70,1.0],[440,20,3.0],[440,23,4.0],[440,24,3.0],[440,27,2.0],[440,29,1.0],[440,30,1.0],[440,33,1.0],[440,34,1.0],[440,36,1.0],[440,37,2.0],[440,38,2.0],[440,40,2.0],[440,43,4.0],[440,44,9.0],[440,45,5.0],[440,47,3.0],[440,51,6.0],[440,53,7.0],[440,57,3.0],[440,58,2.0],[440,59,2.0],[440,61,8.0],[440,62,3.0],[440,64,3.0],[440,66,1.0],[440,68,1.0],[440,69,3.0],[441,0,1.0],[441,11,1.0],[441,18,1.0],[441,20,1.0],[441,31,1.0],[441,36,1.0],[441,39,2.0],[441,43,1.0],[441,51,1.0],[441,56,1.0],[441,58,2.0],[441,60,1.0],[441,62,1.0],[441,65,1.0],[441,68,1.0],[441,69,1.0],[442,0,3.0],[442,1,5.0],[442,2,3.0],[442,3,6.0],[442,4,8.0],[442,5,7.0],[442,6,3.0],[442,7,1.0],[442,8,3.0],[442,9,3.0],[442,10,4.0],[442,11,3.0],[442,13,2.0],[442,14,2.0],[442,15,3.0],[442,16,2.0],[442,17,10.0],[442,18,7.0],[442,20,3.0],[442,21,5.0],[442,22,4.0],[442,23,2.0],[442,24,9.0],[442,25,4.0],[442,26,1.0],[442,27,2.0],[442,28,7.0],[442,29,4.0],[442,31,1.0],[442,32,4.0],[442,34,1.0],[442,36,15.0],[442,37,2.0],[442,38,11.0],[442,39,3.0],[442,41,2.0],[442,43,3.0],[442,44,3.0],[442,47,2.0],[442,53,1.0],[442,55,1.0],[442,62,4.0],[442,63,2.0],[442,66,1.0],[442,67,1.0],[442,69,11.0],[442,70,3.0],[443,0,1.0],[443,1,1.0],[443,4,2.0],[443,5,1.0],[443,6,1.0],[443,10,1.0],[443,12,1.0],[443,14,1.0],[443,16,1.0],[443,20,1.0],[443,22,1.0],[443,23,1.0],[443,36,1.0],[443,44,2.0],[443,45,1.0],[443,46,1.0],[443,49,1.0],[443,50,3.0],[443,52,1.0],[443,54,1.0],[443,55,1.0],[443,56,3.0],[443,57,1.0],[443,58,1.0],[443,59,1.0],[443,60,2.0],[443,61,4.0],[443,62,1.0],[443,63,3.0],[443,66,2.0],[443,68,1.0],[443,70,1.0],[444,1,2.0],[444,4,1.0],[444,6,1.0],[444,11,1.0],[444,13,1.0],[444,15,1.0],[444,18,2.0],[444,20,3.0],[444,28,1.0],[444,31,1.0],[444,35,2.0],[444,52,1.0],[444,60,1.0],[444,63,2.0],[444,65,4.0],[444,66,2.0],[444,70,3.0],[445,0,1.0],[445,1,4.0],[445,2,3.0],[445,3,1.0],[445,5,1.0],[445,6,2.0],[445,9,4.0],[445,10,2.0],[445,11,2.0],[445,12,6.0],[445,13,5.0],[445,14,2.0],[445,15,3.0],[445,16,4.0],[445,17,3.0],[445,18,5.0],[445,19,2.0],[445,20,2.0],[445,21,6.0],[445,23,3.0],[445,24,1.0],[445,26,1.0],[445,27,1.0],[445,28,1.0],[445,29,1.0],[445,30,4.0],[445,31,1.0],[445,32,3.0],[445,33,2.0],[445,34,3.0],[445,37,3.0],[445,38,3.0],[445,39,4.0],[445,40,2.0],[445,41,6.0],[445,42,2.0],[445,43,1.0],[445,44,5.0],[445,46,2.0],[445,47,4.0],[445,52,1.0],[445,53,2.0],[445,54,3.0],[445,55,1.0],[445,56,4.0],[445,57,7.0],[445,58,3.0],[445,60,4.0],[445,61,2.0],[445,62,2.0],[445,63,2.0],[445,66,2.0],[445,67,1.0],[445,68,1.0],[446,0,4.0],[446,1,1.0],[446,2,1.0],[446,3,5.0],[446,4,3.0],[446,5,2.0],[446,6,5.0],[446,7,1.0],[446,8,3.0],[446,9,1.0],[446,11,1.0],[446,13,1.0],[446,14,1.0],[446,15,4.0],[446,16,1.0],[446,17,1.0],[446,18,18.0],[446,19,5.0],[446,20,3.0],[446,21,8.0],[446,22,1.0],[446,23,2.0],[446,24,2.0],[446,25,7.0],[446,26,3.0],[446,27,3.0],[446,28,1.0],[446,29,2.0],[446,31,1.0],[446,32,1.0],[446,33,1.0],[446,36,1.0],[446,37,2.0],[446,38,5.0],[446,40,2.0],[446,41,1.0],[446,42,5.0],[446,43,11.0],[446,44,3.0],[446,45,4.0],[446,47,4.0],[446,50,3.0],[446,51,1.0],[446,52,8.0],[446,53,20.0],[446,54,11.0],[446,56,5.0],[446,57,24.0],[446,59,6.0],[446,60,9.0],[446,61,3.0],[446,62,6.0],[446,63,8.0],[446,64,7.0],[446,66,1.0],[446,67,4.0],[446,68,5.0],[446,69,26.0],[446,70,1.0],[447,6,1.0],[447,11,1.0],[447,18,7.0],[447,19,10.0],[447,21,1.0],[447,22,1.0],[447,23,2.0],[447,25,2.0],[447,26,4.0],[447,28,1.0],[447,32,1.0],[447,34,1.0],[447,35,1.0],[447,36,1.0],[447,41,1.0],[447,42,4.0],[447,43,1.0],[447,45,1.0],[447,47,3.0],[447,48,2.0],[447,49,2.0],[447,51,2.0],[447,52,1.0],[447,53,5.0],[447,54,4.0],[447,56,2.0],[447,57,2.0],[447,58,1.0],[447,59,3.0],[447,60,1.0],[447,62,2.0],[447,63,5.0],[447,64,1.0],[447,65,2.0],[447,66,3.0],[447,67,8.0],[447,68,1.0],[447,69,2.0],[447,70,1.0],[448,3,2.0],[448,4,1.0],[448,9,2.0],[448,10,1.0],[448,11,1.0],[448,12,3.0],[448,13,1.0],[448,14,1.0],[448,15,4.0],[448,17,1.0],[448,18,1.0],[448,20,1.0],[448,23,3.0],[448,25,2.0],[448,26,1.0],[448,27,1.0],[448,28,4.0],[448,29,2.0],[448,33,2.0],[448,34,3.0],[448,37,1.0],[448,41,1.0],[448,43,3.0],[448,44,1.0],[448,49,1.0],[448,50,1.0],[448,51,1.0],[448,56,2.0],[448,59,2.0],[448,61,3.0],[448,62,2.0],[448,63,2.0],[448,64,1.0],[448,65,4.0],[448,66,1.0],[448,68,1.0],[448,69,1.0],[449,7,1.0],[449,13,1.0],[449,14,1.0],[449,20,1.0],[449,24,1.0],[449,27,3.0],[449,31,1.0],[449,33,1.0],[449,35,1.0],[449,37,1.0],[449,39,1.0],[449,44,1.0],[449,48,1.0],[449,69,1.0],[450,0,1.0],[450,1,1.0],[450,4,2.0],[450,9,1.0],[450,10,1.0],[450,12,1.0],[450,15,1.0],[450,18,3.0],[450,19,1.0],[450,20,1.0],[450,21,1.0],[450,22,1.0],[450,24,1.0],[450,26,4.0],[450,28,1.0],[450,29,1.0],[450,36,1.0],[450,42,1.0],[450,48,6.0],[450,50,1.0],[450,51,5.0],[450,52,1.0],[450,61,2.0],[450,62,1.0],[450,63,1.0],[450,67,1.0],[450,68,2.0],[450,69,1.0],[451,10,1.0],[451,18,1.0],[451,45,1.0],[452,0,1.0],[452,1,5.0],[452,2,1.0],[452,3,4.0],[452,4,6.0],[452,5,5.0],[452,6,4.0],[452,9,1.0],[452,10,2.0],[452,11,1.0],[452,13,1.0],[452,14,3.0],[452,15,4.0],[452,16,2.0],[452,17,2.0],[452,18,7.0],[452,19,3.0],[452,20,1.0],[452,21,13.0],[452,22,2.0],[452,23,9.0],[452,24,3.0],[452,25,2.0],[452,26,1.0],[452,27,1.0],[452,28,3.0],[452,29,15.0],[452,30,3.0],[452,31,1.0],[452,33,1.0],[452,36,3.0],[452,37,1.0],[452,42,2.0],[452,43,5.0],[452,44,7.0],[452,45,3.0],[452,47,1.0],[452,49,1.0],[452,50,8.0],[452,52,2.0],[452,53,3.0],[452,54,2.0],[452,57,15.0],[452,58,1.0],[452,59,1.0],[452,64,1.0],[452,66,4.0],[452,67,4.0],[452,68,2.0],[452,69,1.0],[452,70,3.0],[453,0,1.0],[453,3,1.0],[453,4,3.0],[453,5,1.0],[453,7,3.0],[453,10,1.0],[453,15,1.0],[453,16,3.0],[453,17,3.0],[453,18,5.0],[453,19,1.0],[453,20,2.0],[453,21,1.0],[453,23,3.0],[453,25,1.0],[453,27,1.0],[453,28,1.0],[453,30,1.0],[453,31,1.0],[453,32,3.0],[453,33,1.0],[453,34,2.0],[453,35,1.0],[453,36,5.0],[453,37,4.0],[453,38,1.0],[453,41,1.0],[453,46,1.0],[453,49,1.0],[453,51,1.0],[453,53,1.0],[453,61,1.0],[453,62,1.0],[453,67,1.0],[453,68,1.0],[454,0,24.0],[454,1,12.0],[454,2,12.0],[454,3,15.0],[454,4,11.0],[454,5,7.0],[454,6,12.0],[454,7,13.0],[454,9,2.0],[454,10,1.0],[454,11,1.0],[454,12,1.0],[454,13,1.0],[454,14,1.0],[454,15,1.0],[454,16,5.0],[454,17,4.0],[454,18,6.0],[454,19,5.0],[454,20,6.0],[454,21,8.0],[454,22,4.0],[454,23,3.0],[454,24,2.0],[454,25,6.0],[454,27,2.0],[454,28,4.0],[454,29,3.0],[454,31,3.0],[454,32,3.0],[454,33,3.0],[454,34,4.0],[454,35,6.0],[454,37,3.0],[454,38,3.0],[454,39,5.0],[454,40,3.0],[454,41,5.0],[454,42,2.0],[454,43,5.0],[454,44,1.0],[454,45,4.0],[454,47,3.0],[454,48,3.0],[454,49,3.0],[454,50,9.0],[454,51,9.0],[454,52,6.0],[454,53,3.0],[454,54,4.0],[454,55,1.0],[454,57,2.0],[454,58,1.0],[454,59,2.0],[454,60,1.0],[454,62,2.0],[454,63,3.0],[454,64,4.0],[454,65,4.0],[454,66,6.0],[454,67,12.0],[454,68,12.0],[454,69,7.0],[454,70,5.0],[455,0,1.0],[455,2,3.0],[455,3,1.0],[455,4,2.0],[455,5,3.0],[455,8,2.0],[455,14,1.0],[455,16,1.0],[455,18,1.0],[455,19,1.0],[455,22,2.0],[455,26,1.0],[455,27,1.0],[455,28,1.0],[455,29,4.0],[455,30,2.0],[455,36,2.0],[455,39,1.0],[455,45,1.0],[455,54,2.0],[455,55,2.0],[455,56,1.0],[455,57,1.0],[455,61,1.0],[455,63,1.0],[455,64,3.0],[455,65,1.0],[455,66,2.0],[455,67,4.0],[455,69,1.0],[455,70,1.0],[456,0,20.0],[456,1,22.0],[456,2,36.0],[456,3,18.0],[456,4,17.0],[456,5,19.0],[456,6,14.0],[456,7,1.0],[456,8,24.0],[456,9,13.0],[456,10,5.0],[456,11,23.0],[456,12,13.0],[456,13,17.0],[456,14,10.0],[456,15,10.0],[456,16,3.0],[456,17,16.0],[456,18,6.0],[456,19,5.0],[456,20,7.0],[456,22,19.0],[456,24,41.0],[456,25,10.0],[456,26,35.0],[456,27,20.0],[456,28,15.0],[456,29,4.0],[456,30,30.0],[456,31,9.0],[456,32,17.0],[456,33,1.0],[456,35,4.0],[456,36,3.0],[456,37,13.0],[456,38,3.0],[456,40,4.0],[456,41,13.0],[456,42,20.0],[456,43,26.0],[456,44,20.0],[456,45,4.0],[456,46,6.0],[456,47,7.0],[456,48,6.0],[456,50,5.0],[456,51,6.0],[456,52,22.0],[456,53,12.0],[456,54,13.0],[456,55,7.0],[456,56,12.0],[456,57,3.0],[456,58,1.0],[456,59,1.0],[456,60,16.0],[456,61,8.0],[456,62,7.0],[456,63,20.0],[456,64,8.0],[456,65,12.0],[456,66,3.0],[456,67,15.0],[456,68,35.0],[456,69,3.0],[456,70,24.0],[457,0,3.0],[457,1,2.0],[457,2,1.0],[457,4,1.0],[457,7,2.0],[457,8,5.0],[457,10,3.0],[457,12,2.0],[457,13,1.0],[457,14,1.0],[457,15,1.0],[457,17,8.0],[457,18,2.0],[457,19,4.0],[457,20,3.0],[457,21,8.0],[457,22,2.0],[457,23,3.0],[457,24,1.0],[457,25,2.0],[457,27,2.0],[457,28,4.0],[457,30,2.0],[457,31,1.0],[457,32,1.0],[457,34,2.0],[457,35,1.0],[457,37,1.0],[457,39,2.0],[457,40,4.0],[457,42,6.0],[457,44,4.0],[457,45,2.0],[457,46,2.0],[457,47,3.0],[457,48,2.0],[457,49,1.0],[457,50,1.0],[457,52,2.0],[457,54,1.0],[457,55,1.0],[457,56,1.0],[457,58,1.0],[457,60,1.0],[457,61,1.0],[457,62,2.0],[457,64,1.0],[457,67,1.0],[457,69,1.0],[458,0,3.0],[458,1,1.0],[458,3,3.0],[458,6,1.0],[458,7,2.0],[458,8,6.0],[458,9,3.0],[458,10,1.0],[458,12,4.0],[458,13,6.0],[458,15,1.0],[458,16,1.0],[458,17,1.0],[458,18,1.0],[458,20,7.0],[458,26,4.0],[458,27,10.0],[458,28,2.0],[458,29,2.0],[458,30,2.0],[458,31,5.0],[458,32,4.0],[458,33,1.0],[458,34,2.0],[458,35,10.0],[458,36,5.0],[458,37,2.0],[458,38,6.0],[458,39,2.0],[458,40,2.0],[458,41,3.0],[458,42,1.0],[458,43,2.0],[458,45,1.0],[458,46,1.0],[458,47,2.0],[458,48,8.0],[458,50,2.0],[458,51,1.0],[458,52,1.0],[458,60,2.0],[458,63,1.0],[458,67,1.0],[458,68,1.0],[458,69,2.0],[459,1,2.0],[459,2,1.0],[459,16,1.0],[459,18,2.0],[459,23,1.0],[459,26,1.0],[459,42,1.0],[459,44,1.0],[459,56,1.0],[459,60,1.0],[459,63,1.0],[459,67,1.0],[460,2,3.0],[460,3,2.0],[460,5,2.0],[460,7,11.0],[460,8,7.0],[460,9,52.0],[460,10,2.0],[460,11,2.0],[460,12,9.0],[460,13,4.0],[460,14,5.0],[460,16,1.0],[460,19,6.0],[460,20,20.0],[460,21,12.0],[460,23,1.0],[460,25,21.0],[460,27,93.0],[460,28,1.0],[460,30,1.0],[460,31,13.0],[460,32,2.0],[460,33,2.0],[460,34,18.0],[460,35,139.0],[460,36,1.0],[460,37,1.0],[460,38,1.0],[460,40,10.0],[460,41,5.0],[460,42,11.0],[460,43,1.0],[460,44,6.0],[460,45,20.0],[460,46,10.0],[460,47,1.0],[460,48,18.0],[460,49,4.0],[460,51,3.0],[460,52,2.0],[460,54,1.0],[460,55,3.0],[460,56,1.0],[460,58,3.0],[460,59,62.0],[460,60,2.0],[460,61,3.0],[460,62,2.0],[460,63,3.0],[460,65,27.0],[460,66,4.0],[460,68,5.0],[460,69,1.0],[460,70,13.0],[461,0,2.0],[461,2,1.0],[461,3,1.0],[461,4,2.0],[461,5,1.0],[461,6,1.0],[461,7,1.0],[461,9,1.0],[461,10,4.0],[461,11,4.0],[461,12,2.0],[461,13,2.0],[461,14,1.0],[461,15,2.0],[461,16,5.0],[461,17,1.0],[461,18,1.0],[461,19,2.0],[461,20,1.0],[461,21,1.0],[461,23,1.0],[461,25,3.0],[461,27,1.0],[461,31,2.0],[461,32,2.0],[461,33,3.0],[461,34,11.0],[461,35,2.0],[461,36,4.0],[461,37,1.0],[461,38,3.0],[461,39,2.0],[461,40,12.0],[461,41,7.0],[461,43,2.0],[461,44,2.0],[461,46,1.0],[461,47,3.0],[461,48,3.0],[461,49,4.0],[461,50,5.0],[461,51,3.0],[461,52,2.0],[461,53,30.0],[461,54,3.0],[461,55,2.0],[461,56,1.0],[461,57,3.0],[461,59,3.0],[461,60,1.0],[461,61,3.0],[461,62,1.0],[461,63,7.0],[461,64,5.0],[461,65,1.0],[461,67,1.0],[461,68,1.0],[461,69,1.0],[462,0,1.0],[462,1,3.0],[462,2,2.0],[462,3,1.0],[462,4,2.0],[462,5,3.0],[462,6,1.0],[462,9,1.0],[462,11,1.0],[462,12,1.0],[462,15,1.0],[462,17,1.0],[462,18,6.0],[462,19,8.0],[462,20,3.0],[462,23,25.0],[462,29,2.0],[462,31,1.0],[462,35,2.0],[462,40,1.0],[462,42,6.0],[462,43,1.0],[462,45,1.0],[462,46,1.0],[462,47,1.0],[462,49,1.0],[462,52,1.0],[462,53,4.0],[462,54,7.0],[462,56,17.0],[462,58,15.0],[462,59,3.0],[462,63,2.0],[462,67,13.0],[462,68,4.0],[462,70,3.0],[463,0,7.0],[463,1,6.0],[463,2,5.0],[463,3,5.0],[463,4,1.0],[463,5,1.0],[463,7,3.0],[463,8,2.0],[463,9,1.0],[463,11,5.0],[463,12,4.0],[463,13,3.0],[463,14,2.0],[463,15,4.0],[463,16,5.0],[463,18,10.0],[463,19,6.0],[463,20,9.0],[463,21,7.0],[463,22,13.0],[463,23,2.0],[463,24,6.0],[463,25,9.0],[463,26,4.0],[463,27,5.0],[463,28,3.0],[463,29,5.0],[463,30,9.0],[463,31,11.0],[463,32,8.0],[463,33,5.0],[463,34,13.0],[463,35,19.0],[463,36,5.0],[463,37,2.0],[463,38,12.0],[463,39,3.0],[463,40,7.0],[463,41,23.0],[463,42,4.0],[463,43,17.0],[463,44,34.0],[463,45,12.0],[463,46,6.0],[463,47,10.0],[463,48,16.0],[463,49,5.0],[463,50,13.0],[463,51,8.0],[463,52,3.0],[463,53,10.0],[463,54,5.0],[463,55,4.0],[463,56,2.0],[463,57,10.0],[463,58,2.0],[463,59,7.0],[463,60,25.0],[463,62,4.0],[463,63,3.0],[463,64,27.0],[463,65,2.0],[463,66,4.0],[463,67,2.0],[463,68,14.0],[463,69,1.0],[463,70,3.0],[464,6,1.0],[464,15,1.0],[464,17,1.0],[464,18,2.0],[464,37,1.0],[465,0,2.0],[465,1,6.0],[465,2,3.0],[465,3,2.0],[465,4,8.0],[465,5,5.0],[465,6,2.0],[465,8,2.0],[465,9,4.0],[465,10,9.0],[465,11,1.0],[465,14,4.0],[465,15,9.0],[465,17,4.0],[465,18,5.0],[465,19,15.0],[465,20,4.0],[465,21,7.0],[465,22,6.0],[465,23,17.0],[465,24,1.0],[465,25,4.0],[465,26,3.0],[465,27,4.0],[465,28,4.0],[465,29,13.0],[465,30,1.0],[465,31,1.0],[465,32,2.0],[465,33,4.0],[465,34,6.0],[465,35,2.0],[465,36,3.0],[465,37,2.0],[465,38,1.0],[465,40,4.0],[465,42,1.0],[465,43,6.0],[465,44,2.0],[465,45,1.0],[465,46,4.0],[465,47,4.0],[465,49,9.0],[465,50,9.0],[465,52,6.0],[465,53,4.0],[465,56,1.0],[465,57,12.0],[465,58,3.0],[465,61,2.0],[465,63,1.0],[465,65,10.0],[465,66,7.0],[465,69,2.0],[466,2,1.0],[466,3,1.0],[466,4,1.0],[466,6,1.0],[466,16,2.0],[466,18,3.0],[466,19,2.0],[466,23,1.0],[466,24,1.0],[466,26,1.0],[466,27,1.0],[466,30,1.0],[466,31,1.0],[466,32,1.0],[466,36,1.0],[466,41,1.0],[466,43,3.0],[466,45,1.0],[466,50,1.0],[466,51,1.0],[466,52,2.0],[466,54,2.0],[466,58,8.0],[466,60,2.0],[466,61,3.0],[466,62,4.0],[466,63,5.0],[466,64,3.0],[466,65,10.0],[466,67,3.0],[466,68,3.0],[466,69,2.0],[466,70,1.0],[467,0,6.0],[467,1,3.0],[467,2,6.0],[467,4,5.0],[467,5,1.0],[467,6,3.0],[467,7,3.0],[467,8,3.0],[467,9,25.0],[467,10,16.0],[467,11,9.0],[467,12,1.0],[467,13,26.0],[467,14,23.0],[467,15,5.0],[467,16,7.0],[467,17,1.0],[467,18,6.0],[467,19,9.0],[467,20,15.0],[467,21,11.0],[467,22,14.0],[467,23,3.0],[467,24,5.0],[467,25,19.0],[467,26,28.0],[467,27,19.0],[467,28,8.0],[467,29,5.0],[467,30,7.0],[467,31,7.0],[467,32,17.0],[467,33,14.0],[467,34,7.0],[467,35,4.0],[467,36,1.0],[467,37,8.0],[467,38,1.0],[467,39,32.0],[467,40,23.0],[467,41,25.0],[467,42,19.0],[467,43,14.0],[467,44,28.0],[467,45,12.0],[467,46,6.0],[467,47,1.0],[467,48,27.0],[467,49,14.0],[467,50,14.0],[467,51,6.0],[467,52,9.0],[467,53,5.0],[467,54,2.0],[467,55,5.0],[467,56,1.0],[467,57,2.0],[467,58,11.0],[467,59,11.0],[467,60,18.0],[467,62,6.0],[467,63,5.0],[467,64,7.0],[467,65,16.0],[467,66,16.0],[467,67,47.0],[467,68,4.0],[467,69,3.0],[467,70,9.0],[468,0,28.0],[468,1,31.0],[468,2,20.0],[468,3,5.0],[468,4,27.0],[468,5,17.0],[468,6,115.0],[468,7,7.0],[468,8,10.0],[468,9,6.0],[468,10,14.0],[468,11,10.0],[468,12,6.0],[468,13,18.0],[468,14,30.0],[468,15,12.0],[468,16,24.0],[468,17,29.0],[468,18,16.0],[468,19,33.0],[468,20,29.0],[468,21,11.0],[468,22,6.0],[468,23,62.0],[468,24,11.0],[468,25,38.0],[468,26,12.0],[468,27,34.0],[468,28,27.0],[468,29,5.0],[468,30,49.0],[468,31,9.0],[468,32,14.0],[468,33,34.0],[468,34,20.0],[468,35,14.0],[468,36,21.0],[468,37,7.0],[468,38,3.0],[468,39,8.0],[468,40,7.0],[468,41,28.0],[468,42,31.0],[468,43,9.0],[468,44,3.0],[468,45,6.0],[468,46,35.0],[468,47,25.0],[468,48,48.0],[468,49,99.0],[468,50,81.0],[468,51,35.0],[468,52,48.0],[468,53,35.0],[468,54,50.0],[468,55,105.0],[468,56,37.0],[468,57,51.0],[468,58,98.0],[468,59,19.0],[468,60,12.0],[468,61,63.0],[468,62,5.0],[468,63,24.0],[468,64,10.0],[468,65,27.0],[468,66,67.0],[468,67,24.0],[468,68,33.0],[468,69,21.0],[468,70,23.0],[469,0,1.0],[469,2,1.0],[469,4,1.0],[469,5,2.0],[469,7,2.0],[469,8,1.0],[469,11,1.0],[469,12,1.0],[469,13,1.0],[469,16,4.0],[469,18,4.0],[469,19,1.0],[469,20,1.0],[469,25,2.0],[469,28,1.0],[469,31,2.0],[469,32,1.0],[469,33,4.0],[469,34,2.0],[469,35,2.0],[469,36,2.0],[469,37,1.0],[469,38,1.0],[469,39,1.0],[469,41,3.0],[469,42,1.0],[469,44,1.0],[469,46,1.0],[469,47,1.0],[469,48,1.0],[469,51,5.0],[469,53,6.0],[469,54,1.0],[469,55,20.0],[469,56,2.0],[469,57,4.0],[469,59,11.0],[469,61,2.0],[469,62,2.0],[469,64,1.0],[469,66,2.0],[469,69,1.0],[470,0,6.0],[470,1,2.0],[470,3,4.0],[470,4,1.0],[470,5,4.0],[470,7,14.0],[470,8,7.0],[470,9,1.0],[470,11,3.0],[470,12,8.0],[470,13,4.0],[470,15,1.0],[470,16,3.0],[470,18,2.0],[470,20,6.0],[470,21,1.0],[470,25,2.0],[470,26,4.0],[470,27,6.0],[470,28,5.0],[470,30,1.0],[470,31,5.0],[470,32,10.0],[470,35,2.0],[470,36,2.0],[470,37,1.0],[470,38,6.0],[470,39,1.0],[470,40,5.0],[470,41,4.0],[470,42,2.0],[470,43,5.0],[470,44,1.0],[470,45,1.0],[470,46,3.0],[470,48,2.0],[470,49,1.0],[470,50,1.0],[470,51,3.0],[470,52,1.0],[470,53,4.0],[470,54,3.0],[470,55,1.0],[470,59,1.0],[470,60,1.0],[470,61,2.0],[470,62,2.0],[470,63,1.0],[470,64,4.0],[470,65,3.0],[470,66,1.0],[470,67,2.0],[470,68,1.0],[470,70,2.0],[471,1,3.0],[471,3,4.0],[471,4,3.0],[471,5,3.0],[471,7,1.0],[471,8,2.0],[471,10,2.0],[471,13,1.0],[471,14,3.0],[471,15,3.0],[471,16,1.0],[471,17,10.0],[471,18,2.0],[471,19,1.0],[471,20,1.0],[471,21,4.0],[471,22,1.0],[471,24,9.0],[471,26,6.0],[471,27,9.0],[471,28,2.0],[471,30,2.0],[471,32,1.0],[471,36,4.0],[471,38,1.0],[471,41,1.0],[471,42,1.0],[471,43,3.0],[471,46,1.0],[471,47,1.0],[471,49,1.0],[471,52,2.0],[471,53,1.0],[471,54,1.0],[471,55,1.0],[471,56,1.0],[471,60,2.0],[471,61,4.0],[471,64,1.0],[471,65,1.0],[471,69,2.0],[472,1,2.0],[472,3,1.0],[472,5,2.0],[472,7,1.0],[472,8,1.0],[472,9,2.0],[472,11,3.0],[472,12,2.0],[472,14,1.0],[472,15,1.0],[472,16,2.0],[472,18,1.0],[472,23,1.0],[472,26,1.0],[472,27,1.0],[472,30,1.0],[472,31,3.0],[472,32,4.0],[472,33,3.0],[472,34,2.0],[472,35,2.0],[472,36,3.0],[472,37,1.0],[472,38,2.0],[472,40,4.0],[472,42,2.0],[472,44,3.0],[472,45,1.0],[472,46,2.0],[472,47,4.0],[472,48,4.0],[472,50,1.0],[472,52,1.0],[472,53,2.0],[472,54,3.0],[472,57,2.0],[472,59,1.0],[472,60,1.0],[472,61,1.0],[472,62,1.0],[472,64,2.0],[472,65,1.0],[472,69,1.0],[473,0,2.0],[473,1,5.0],[473,2,2.0],[473,3,3.0],[473,5,5.0],[473,6,1.0],[473,7,2.0],[473,8,5.0],[473,9,1.0],[473,11,11.0],[473,12,3.0],[473,13,24.0],[473,14,23.0],[473,15,5.0],[473,16,21.0],[473,17,22.0],[473,18,7.0],[473,19,5.0],[473,21,2.0],[473,22,7.0],[473,23,1.0],[473,24,28.0],[473,25,5.0],[473,26,1.0],[473,27,1.0],[473,28,1.0],[473,29,73.0],[473,30,2.0],[473,31,47.0],[473,32,10.0],[473,33,8.0],[473,34,3.0],[473,35,2.0],[473,37,23.0],[473,38,47.0],[473,39,291.0],[473,40,52.0],[473,41,62.0],[473,42,23.0],[473,43,4.0],[473,44,15.0],[473,45,180.0],[473,46,2.0],[473,47,1.0],[473,48,2.0],[473,49,4.0],[473,50,1.0],[473,51,2.0],[473,52,22.0],[473,53,138.0],[473,54,3.0],[473,55,1.0],[473,56,1.0],[473,57,20.0],[473,58,8.0],[473,59,37.0],[473,60,22.0],[473,61,25.0],[473,62,2.0],[473,63,2.0],[473,64,22.0],[473,65,3.0],[473,66,4.0],[473,67,1.0],[473,69,30.0],[473,70,22.0],[474,2,2.0],[474,3,2.0],[474,18,1.0],[474,29,1.0],[474,39,1.0],[474,55,1.0],[474,58,2.0],[474,59,2.0],[474,69,1.0],[475,0,6.0],[475,1,6.0],[475,3,6.0],[475,4,8.0],[475,5,3.0],[475,6,16.0],[475,7,1.0],[475,9,1.0],[475,11,2.0],[475,13,4.0],[475,17,5.0],[475,18,2.0],[475,19,8.0],[475,21,1.0],[475,22,8.0],[475,24,3.0],[475,25,1.0],[475,26,4.0],[475,27,5.0],[475,28,1.0],[475,29,4.0],[475,30,2.0],[475,31,5.0],[475,32,3.0],[475,34,1.0],[475,35,1.0],[475,36,2.0],[475,37,3.0],[475,46,1.0],[475,47,3.0],[475,48,5.0],[475,52,4.0],[475,58,1.0],[475,60,2.0],[475,61,4.0],[475,62,5.0],[475,63,4.0],[475,69,5.0],[475,70,2.0],[476,0,5.0],[476,1,3.0],[476,2,2.0],[476,3,4.0],[476,4,2.0],[476,5,4.0],[476,6,2.0],[476,8,2.0],[476,9,1.0],[476,10,1.0],[476,11,2.0],[476,13,2.0],[476,14,2.0],[476,15,6.0],[476,16,2.0],[476,17,4.0],[476,18,2.0],[476,19,6.0],[476,20,6.0],[476,21,8.0],[476,22,1.0],[476,23,5.0],[476,24,1.0],[476,25,3.0],[476,28,1.0],[476,29,1.0],[476,30,2.0],[476,31,3.0],[476,33,1.0],[476,34,4.0],[476,36,6.0],[476,37,7.0],[476,38,6.0],[476,41,1.0],[476,42,4.0],[476,43,8.0],[476,44,1.0],[476,45,2.0],[476,52,1.0],[476,53,3.0],[476,54,1.0],[476,56,2.0],[476,57,4.0],[476,59,1.0],[476,61,7.0],[476,62,6.0],[476,63,2.0],[476,64,3.0],[476,66,1.0],[476,67,3.0],[476,68,3.0],[476,69,7.0],[476,70,1.0],[477,0,1.0],[477,1,6.0],[477,2,2.0],[477,3,5.0],[477,4,11.0],[477,5,5.0],[477,6,1.0],[477,7,9.0],[477,8,7.0],[477,9,3.0],[477,10,16.0],[477,12,10.0],[477,14,7.0],[477,15,7.0],[477,16,11.0],[477,17,1.0],[477,18,2.0],[477,19,4.0],[477,20,2.0],[477,21,9.0],[477,22,4.0],[477,23,1.0],[477,24,3.0],[477,25,1.0],[477,26,3.0],[477,27,6.0],[477,28,3.0],[477,29,13.0],[477,30,3.0],[477,31,7.0],[477,32,10.0],[477,33,8.0],[477,34,13.0],[477,35,9.0],[477,36,3.0],[477,37,2.0],[477,38,4.0],[477,39,4.0],[477,40,5.0],[477,41,14.0],[477,43,5.0],[477,44,6.0],[477,45,1.0],[477,46,3.0],[477,47,1.0],[477,48,3.0],[477,49,8.0],[477,50,15.0],[477,51,11.0],[477,52,1.0],[477,53,2.0],[477,54,2.0],[477,55,7.0],[477,56,4.0],[477,57,12.0],[477,58,16.0],[477,59,5.0],[477,60,1.0],[477,61,2.0],[477,62,3.0],[477,63,5.0],[477,64,1.0],[477,65,3.0],[477,66,5.0],[477,67,5.0],[477,68,3.0],[477,69,4.0],[477,70,2.0],[478,0,16.0],[478,1,9.0],[478,2,5.0],[478,3,4.0],[478,4,8.0],[478,5,11.0],[478,6,12.0],[478,7,7.0],[478,9,5.0],[478,10,4.0],[478,11,3.0],[478,12,3.0],[478,13,3.0],[478,14,9.0],[478,15,3.0],[478,16,3.0],[478,17,2.0],[478,18,7.0],[478,19,5.0],[478,20,14.0],[478,22,8.0],[478,23,6.0],[478,24,8.0],[478,25,4.0],[478,26,5.0],[478,27,4.0],[478,28,5.0],[478,29,4.0],[478,30,6.0],[478,31,4.0],[478,33,2.0],[478,34,1.0],[478,36,6.0],[478,37,2.0],[478,38,2.0],[478,39,5.0],[478,41,3.0],[478,42,13.0],[478,43,5.0],[478,44,5.0],[478,45,4.0],[478,47,2.0],[478,51,2.0],[478,52,22.0],[478,54,1.0],[478,57,1.0],[478,59,1.0],[478,60,18.0],[478,61,3.0],[478,62,3.0],[478,63,15.0],[478,64,8.0],[478,65,6.0],[478,66,2.0],[478,67,10.0],[478,68,35.0],[478,69,1.0],[478,70,7.0],[479,5,2.0],[479,8,1.0],[479,16,4.0],[479,17,1.0],[479,18,4.0],[479,19,1.0],[479,20,1.0],[479,22,1.0],[479,23,1.0],[479,24,4.0],[479,29,1.0],[479,30,2.0],[479,31,1.0],[479,34,1.0],[479,37,1.0],[479,40,2.0],[479,42,1.0],[479,64,3.0],[479,65,6.0],[479,66,6.0],[479,67,1.0],[479,68,2.0],[479,69,2.0],[479,70,2.0],[480,7,1.0],[480,9,2.0],[480,12,1.0],[480,13,2.0],[480,14,2.0],[480,15,2.0],[480,16,1.0],[480,18,11.0],[480,20,7.0],[480,22,1.0],[480,23,2.0],[480,31,1.0],[480,33,4.0],[480,34,2.0],[480,35,3.0],[480,36,3.0],[480,38,1.0],[480,39,1.0],[480,40,1.0],[480,44,6.0],[480,45,1.0],[480,50,2.0],[480,53,2.0],[480,57,6.0],[480,62,3.0],[480,63,2.0],[480,66,1.0],[480,68,1.0],[480,70,1.0],[481,0,1.0],[481,1,5.0],[481,3,1.0],[481,4,4.0],[481,5,3.0],[481,6,12.0],[481,11,2.0],[481,12,1.0],[481,14,1.0],[481,19,2.0],[481,20,1.0],[481,21,2.0],[481,23,1.0],[481,26,1.0],[481,28,1.0],[481,31,5.0],[481,32,8.0],[481,33,9.0],[481,34,5.0],[481,35,4.0],[481,37,1.0],[481,39,3.0],[481,42,1.0],[481,44,2.0],[481,51,1.0],[481,62,2.0],[481,63,1.0],[481,64,4.0],[481,65,4.0],[481,69,2.0],[482,0,2.0],[482,2,2.0],[482,3,5.0],[482,4,1.0],[482,5,1.0],[482,6,1.0],[482,7,1.0],[482,9,1.0],[482,10,1.0],[482,11,1.0],[482,12,2.0],[482,16,1.0],[482,18,1.0],[482,20,1.0],[482,21,2.0],[482,22,2.0],[482,25,1.0],[482,27,3.0],[482,28,1.0],[482,29,2.0],[482,30,1.0],[482,31,1.0],[482,32,2.0],[482,33,2.0],[482,34,1.0],[482,35,1.0],[482,38,1.0],[482,39,2.0],[482,40,1.0],[482,42,3.0],[482,43,2.0],[482,45,3.0],[482,48,2.0],[482,49,1.0],[482,51,1.0],[482,52,2.0],[482,53,1.0],[482,54,3.0],[482,57,1.0],[482,58,3.0],[482,59,1.0],[482,62,1.0],[482,63,1.0],[482,64,1.0],[482,65,2.0],[482,68,1.0],[483,1,1.0],[483,2,2.0],[483,6,1.0],[483,8,3.0],[483,11,1.0],[483,13,2.0],[483,14,2.0],[483,15,1.0],[483,16,3.0],[483,17,3.0],[483,19,1.0],[483,21,1.0],[483,23,2.0],[483,24,1.0],[483,30,2.0],[483,32,1.0],[483,36,1.0],[483,37,1.0],[483,40,1.0],[483,42,1.0],[483,43,3.0],[483,50,1.0],[483,53,1.0],[483,54,1.0],[483,57,1.0],[483,61,1.0],[483,63,1.0],[483,64,1.0],[483,66,1.0],[484,0,1.0],[484,3,2.0],[484,5,1.0],[484,6,1.0],[484,7,1.0],[484,8,3.0],[484,9,2.0],[484,10,1.0],[484,13,2.0],[484,15,3.0],[484,17,1.0],[484,21,3.0],[484,22,3.0],[484,23,1.0],[484,24,2.0],[484,27,1.0],[484,28,1.0],[484,29,2.0],[484,32,1.0],[484,34,3.0],[484,35,1.0],[484,36,1.0],[484,41,2.0],[484,42,2.0],[484,45,1.0],[484,47,1.0],[484,48,1.0],[484,50,1.0],[484,52,1.0],[484,54,1.0],[484,56,1.0],[484,57,3.0],[484,59,1.0],[484,60,1.0],[484,61,1.0],[484,62,3.0],[484,63,1.0],[484,65,2.0],[484,69,1.0],[485,0,74.0],[485,1,520.0],[485,2,350.0],[485,3,269.0],[485,4,472.0],[485,5,200.0],[485,6,135.0],[485,7,117.0],[485,8,152.0],[485,9,24.0],[485,10,607.0],[485,11,104.0],[485,12,191.0],[485,13,61.0],[485,14,136.0],[485,15,182.0],[485,16,181.0],[485,17,265.0],[485,18,231.0],[485,19,273.0],[485,20,143.0],[485,21,815.0],[485,22,143.0],[485,23,344.0],[485,24,219.0],[485,25,99.0],[485,26,104.0],[485,27,302.0],[485,28,296.0],[485,29,709.0],[485,30,104.0],[485,31,38.0],[485,32,94.0],[485,33,286.0],[485,34,124.0],[485,35,123.0],[485,36,143.0],[485,37,173.0],[485,38,57.0],[485,39,105.0],[485,40,173.0],[485,41,235.0],[485,42,223.0],[485,43,289.0],[485,44,204.0],[485,45,210.0],[485,46,439.0],[485,47,96.0],[485,48,270.0],[485,49,1850.0],[485,50,533.0],[485,51,185.0],[485,52,94.0],[485,53,177.0],[485,54,120.0],[485,55,145.0],[485,56,130.0],[485,57,922.0],[485,58,1228.0],[485,59,213.0],[485,60,130.0],[485,61,110.0],[485,62,100.0],[485,63,94.0],[485,64,117.0],[485,65,157.0],[485,66,506.0],[485,67,656.0],[485,68,195.0],[485,69,167.0],[485,70,193.0],[486,0,1.0],[486,1,2.0],[486,3,1.0],[486,4,2.0],[486,5,5.0],[486,6,19.0],[486,7,1.0],[486,8,2.0],[486,9,4.0],[486,10,3.0],[486,12,2.0],[486,14,1.0],[486,15,1.0],[486,17,7.0],[486,18,3.0],[486,19,5.0],[486,20,6.0],[486,21,12.0],[486,22,5.0],[486,23,3.0],[486,24,3.0],[486,25,11.0],[486,26,1.0],[486,27,1.0],[486,28,19.0],[486,29,8.0],[486,30,3.0],[486,31,3.0],[486,32,3.0],[486,34,2.0],[486,35,7.0],[486,36,7.0],[486,37,6.0],[486,38,4.0],[486,40,1.0],[486,41,1.0],[486,42,1.0],[486,47,4.0],[486,48,1.0],[486,50,5.0],[486,51,4.0],[486,52,1.0],[486,58,2.0],[486,59,2.0],[486,60,5.0],[486,62,1.0],[486,63,1.0],[486,64,1.0],[486,66,1.0],[486,67,10.0],[486,68,2.0],[486,69,5.0],[486,70,1.0],[487,0,1.0],[487,2,6.0],[487,3,1.0],[487,5,2.0],[487,13,3.0],[487,15,2.0],[487,18,2.0],[487,19,1.0],[487,20,1.0],[487,24,2.0],[487,29,1.0],[487,31,1.0],[487,32,3.0],[487,33,1.0],[487,36,2.0],[487,40,1.0],[487,41,1.0],[487,42,1.0],[487,44,1.0],[487,47,1.0],[487,48,3.0],[487,49,1.0],[487,51,2.0],[487,52,1.0],[487,53,1.0],[487,54,3.0],[487,56,7.0],[487,57,2.0],[487,58,2.0],[487,59,1.0],[487,60,1.0],[487,63,1.0],[487,64,1.0],[487,66,1.0],[487,67,1.0],[487,68,9.0],[488,42,1.0],[488,44,1.0],[488,54,1.0],[489,0,10.0],[489,1,2.0],[489,2,5.0],[489,3,10.0],[489,4,7.0],[489,5,20.0],[489,6,16.0],[489,7,8.0],[489,8,5.0],[489,9,4.0],[489,10,7.0],[489,11,5.0],[489,12,3.0],[489,13,15.0],[489,14,12.0],[489,15,3.0],[489,16,7.0],[489,17,3.0],[489,18,14.0],[489,19,10.0],[489,21,3.0],[489,22,1.0],[489,23,1.0],[489,24,23.0],[489,25,12.0],[489,26,30.0],[489,27,5.0],[489,28,15.0],[489,29,2.0],[489,30,4.0],[489,31,6.0],[489,32,26.0],[489,33,2.0],[489,34,11.0],[489,35,6.0],[489,36,6.0],[489,37,13.0],[489,38,6.0],[489,39,5.0],[489,40,5.0],[489,41,8.0],[489,42,19.0],[489,43,2.0],[489,44,22.0],[489,45,4.0],[489,46,4.0],[489,47,8.0],[489,48,14.0],[489,49,5.0],[489,50,6.0],[489,51,4.0],[489,52,28.0],[489,53,20.0],[489,54,12.0],[489,55,3.0],[489,56,4.0],[489,57,19.0],[489,58,1.0],[489,59,5.0],[489,60,248.0],[489,61,198.0],[489,62,74.0],[489,63,61.0],[489,64,36.0],[489,65,7.0],[489,66,3.0],[489,67,19.0],[489,68,19.0],[489,69,83.0],[489,70,128.0],[490,0,3.0],[490,1,1.0],[490,2,1.0],[490,3,1.0],[490,4,1.0],[490,5,2.0],[490,7,1.0],[490,8,4.0],[490,9,2.0],[490,11,4.0],[490,13,5.0],[490,14,2.0],[490,15,6.0],[490,16,16.0],[490,17,1.0],[490,19,3.0],[490,21,65.0],[490,24,11.0],[490,26,10.0],[490,27,48.0],[490,28,9.0],[490,29,1.0],[490,30,31.0],[490,31,87.0],[490,32,1.0],[490,33,26.0],[490,34,41.0],[490,35,594.0],[490,36,40.0],[490,37,3.0],[490,38,3.0],[490,39,19.0],[490,40,8.0],[490,42,1.0],[490,43,36.0],[490,44,2.0],[490,45,1.0],[490,46,7.0],[490,48,2.0],[490,49,1.0],[490,52,6.0],[490,53,2.0],[490,60,8.0],[490,61,4.0],[490,62,3.0],[490,63,1.0],[490,64,97.0],[490,66,22.0],[490,68,4.0],[490,69,1.0],[490,70,1.0],[491,0,4.0],[491,1,1.0],[491,3,1.0],[491,5,3.0],[491,6,1.0],[491,7,26.0],[491,8,17.0],[491,9,33.0],[491,10,2.0],[491,11,14.0],[491,12,5.0],[491,14,2.0],[491,15,1.0],[491,16,2.0],[491,18,5.0],[491,19,2.0],[491,20,2.0],[491,22,1.0],[491,24,3.0],[491,25,2.0],[491,26,2.0],[491,27,7.0],[491,28,2.0],[491,29,3.0],[491,30,3.0],[491,31,7.0],[491,32,19.0],[491,33,2.0],[491,34,1.0],[491,35,11.0],[491,38,10.0],[491,39,1.0],[491,40,1.0],[491,41,4.0],[491,42,7.0],[491,44,1.0],[491,45,12.0],[491,46,9.0],[491,47,3.0],[491,50,6.0],[491,51,3.0],[491,53,16.0],[491,54,1.0],[491,56,3.0],[491,57,2.0],[491,58,3.0],[491,59,4.0],[491,60,49.0],[491,61,1.0],[491,62,7.0],[491,63,6.0],[491,64,1.0],[491,65,1.0],[491,67,4.0],[491,68,3.0],[491,70,12.0],[492,0,24.0],[492,1,14.0],[492,2,33.0],[492,3,7.0],[492,4,10.0],[492,5,19.0],[492,6,2.0],[492,7,4.0],[492,8,4.0],[492,9,3.0],[492,10,10.0],[492,11,5.0],[492,12,5.0],[492,13,2.0],[492,14,9.0],[492,15,5.0],[492,16,1.0],[492,17,5.0],[492,18,10.0],[492,19,11.0],[492,20,4.0],[492,21,5.0],[492,22,5.0],[492,23,5.0],[492,24,8.0],[492,25,5.0],[492,26,29.0],[492,27,9.0],[492,28,13.0],[492,29,4.0],[492,30,2.0],[492,31,5.0],[492,32,15.0],[492,34,1.0],[492,35,3.0],[492,36,3.0],[492,37,3.0],[492,38,5.0],[492,39,8.0],[492,40,5.0],[492,41,8.0],[492,42,20.0],[492,43,8.0],[492,44,1.0],[492,45,4.0],[492,46,5.0],[492,47,16.0],[492,48,3.0],[492,49,1.0],[492,50,4.0],[492,51,8.0],[492,52,6.0],[492,53,6.0],[492,54,5.0],[492,55,8.0],[492,56,8.0],[492,59,3.0],[492,60,2.0],[492,61,8.0],[492,62,25.0],[492,63,9.0],[492,64,13.0],[492,65,19.0],[492,66,13.0],[492,67,25.0],[492,68,22.0],[492,69,2.0],[492,70,30.0],[493,6,1.0],[493,7,2.0],[493,8,3.0],[493,13,5.0],[493,15,1.0],[493,17,1.0],[493,18,3.0],[493,19,1.0],[493,20,5.0],[493,22,1.0],[493,23,1.0],[493,26,3.0],[493,27,2.0],[493,28,3.0],[493,29,2.0],[493,30,2.0],[493,33,2.0],[493,34,1.0],[493,35,1.0],[493,36,2.0],[493,37,1.0],[493,38,6.0],[493,40,1.0],[493,41,1.0],[493,43,4.0],[493,44,1.0],[493,45,4.0],[493,47,1.0],[493,50,3.0],[493,51,1.0],[493,52,1.0],[493,53,4.0],[493,57,4.0],[493,61,1.0],[493,64,5.0],[493,66,1.0],[493,68,2.0],[493,69,1.0],[493,70,1.0],[494,0,5.0],[494,1,8.0],[494,2,10.0],[494,3,7.0],[494,4,6.0],[494,5,4.0],[494,6,4.0],[494,7,5.0],[494,8,10.0],[494,9,10.0],[494,10,5.0],[494,11,3.0],[494,12,8.0],[494,13,5.0],[494,14,9.0],[494,15,10.0],[494,16,20.0],[494,17,12.0],[494,18,16.0],[494,19,16.0],[494,20,9.0],[494,21,14.0],[494,22,13.0],[494,23,7.0],[494,24,6.0],[494,25,6.0],[494,26,8.0],[494,27,3.0],[494,28,13.0],[494,29,9.0],[494,30,12.0],[494,31,5.0],[494,32,7.0],[494,33,6.0],[494,34,7.0],[494,35,7.0],[494,36,9.0],[494,37,7.0],[494,38,10.0],[494,39,12.0],[494,40,4.0],[494,41,11.0],[494,42,9.0],[494,43,4.0],[494,44,13.0],[494,45,11.0],[494,46,6.0],[494,47,13.0],[494,48,6.0],[494,49,13.0],[494,50,12.0],[494,51,2.0],[494,52,10.0],[494,53,7.0],[494,54,8.0],[494,55,9.0],[494,56,8.0],[494,57,8.0],[494,58,6.0],[494,60,13.0],[494,61,6.0],[494,62,7.0],[494,63,4.0],[494,64,1.0],[494,65,3.0],[494,66,2.0],[494,67,4.0],[494,68,1.0],[494,69,6.0],[494,70,9.0],[495,0,7.0],[495,1,3.0],[495,2,8.0],[495,3,22.0],[495,5,5.0],[495,6,3.0],[495,7,8.0],[495,8,3.0],[495,9,21.0],[495,11,9.0],[495,12,1.0],[495,13,10.0],[495,14,2.0],[495,15,3.0],[495,16,15.0],[495,17,2.0],[495,18,4.0],[495,19,5.0],[495,20,5.0],[495,21,3.0],[495,22,9.0],[495,23,4.0],[495,24,3.0],[495,25,10.0],[495,26,5.0],[495,27,12.0],[495,28,3.0],[495,29,1.0],[495,30,5.0],[495,31,24.0],[495,32,9.0],[495,33,18.0],[495,34,9.0],[495,35,12.0],[495,36,5.0],[495,37,9.0],[495,38,24.0],[495,39,8.0],[495,40,17.0],[495,41,7.0],[495,42,3.0],[495,43,5.0],[495,44,19.0],[495,45,15.0],[495,46,32.0],[495,47,7.0],[495,48,8.0],[495,49,19.0],[495,50,9.0],[495,51,1.0],[495,52,6.0],[495,53,7.0],[495,54,2.0],[495,55,16.0],[495,56,1.0],[495,57,7.0],[495,58,18.0],[495,59,4.0],[495,60,2.0],[495,61,5.0],[495,62,6.0],[495,63,6.0],[495,64,7.0],[495,65,5.0],[495,66,11.0],[495,67,5.0],[495,68,2.0],[495,69,6.0],[495,70,4.0],[496,1,1.0],[496,8,1.0],[496,11,1.0],[496,13,1.0],[496,15,1.0],[496,17,1.0],[496,18,1.0],[496,20,3.0],[496,21,1.0],[496,22,1.0],[496,32,1.0],[496,35,1.0],[496,39,3.0],[496,42,1.0],[496,47,1.0],[496,48,2.0],[496,51,1.0],[496,52,2.0],[496,62,1.0],[496,64,1.0],[496,65,1.0],[496,69,1.0],[497,0,1.0],[497,1,2.0],[497,2,1.0],[497,4,3.0],[497,5,3.0],[497,8,1.0],[497,10,1.0],[497,13,1.0],[497,14,2.0],[497,15,2.0],[497,18,1.0],[497,19,4.0],[497,20,2.0],[497,21,1.0],[497,22,1.0],[497,23,1.0],[497,26,1.0],[497,27,1.0],[497,30,3.0],[497,34,2.0],[497,36,2.0],[497,41,1.0],[497,42,2.0],[497,43,3.0],[497,49,1.0],[497,50,1.0],[497,54,1.0],[497,57,1.0],[497,58,2.0],[497,59,2.0],[497,61,3.0],[497,62,2.0],[497,63,1.0],[497,65,3.0],[497,66,5.0],[497,67,1.0],[498,0,3.0],[498,1,1.0],[498,3,1.0],[498,6,2.0],[498,11,1.0],[498,14,2.0],[498,15,1.0],[498,16,2.0],[498,17,1.0],[498,18,2.0],[498,19,1.0],[498,20,1.0],[498,22,1.0],[498,23,4.0],[498,25,4.0],[498,29,3.0],[498,34,1.0],[498,35,1.0],[498,36,1.0],[498,37,1.0],[498,42,3.0],[498,45,3.0],[498,47,2.0],[498,50,2.0],[498,51,1.0],[498,52,4.0],[498,53,8.0],[498,54,4.0],[498,55,1.0],[498,57,8.0],[498,58,2.0],[498,61,1.0],[498,62,2.0],[498,63,3.0],[498,66,1.0],[498,67,3.0],[498,68,1.0],[498,69,2.0],[498,70,2.0],[499,0,1.0],[499,2,9.0],[499,3,1.0],[499,4,2.0],[499,5,3.0],[499,7,4.0],[499,8,4.0],[499,9,6.0],[499,10,9.0],[499,11,5.0],[499,12,5.0],[499,14,2.0],[499,15,2.0],[499,17,2.0],[499,18,8.0],[499,19,3.0],[499,20,8.0],[499,22,3.0],[499,23,3.0],[499,24,5.0],[499,25,1.0],[499,26,2.0],[499,28,4.0],[499,29,4.0],[499,31,3.0],[499,35,1.0],[499,37,1.0],[499,38,1.0],[499,40,2.0],[499,41,2.0],[499,42,8.0],[499,43,3.0],[499,44,3.0],[499,45,2.0],[499,47,4.0],[499,48,3.0],[499,50,1.0],[499,51,2.0],[499,52,12.0],[499,53,4.0],[499,54,6.0],[499,55,4.0],[499,56,6.0],[499,59,1.0],[499,62,1.0],[499,63,3.0],[499,64,1.0],[499,66,4.0],[499,67,8.0],[499,68,8.0],[499,70,22.0],[500,0,1.0],[500,1,2.0],[500,2,4.0],[500,3,2.0],[500,4,2.0],[500,5,2.0],[500,6,1.0],[500,8,3.0],[500,9,1.0],[500,11,1.0],[500,13,1.0],[500,14,2.0],[500,15,1.0],[500,16,2.0],[500,18,2.0],[500,20,1.0],[500,22,1.0],[500,24,2.0],[500,26,2.0],[500,27,1.0],[500,30,5.0],[500,32,2.0],[500,40,1.0],[500,42,3.0],[500,43,4.0],[500,48,1.0],[500,49,1.0],[500,50,1.0],[500,51,1.0],[500,53,1.0],[500,54,2.0],[500,57,2.0],[500,58,4.0],[500,59,4.0],[500,61,4.0],[500,62,1.0],[500,63,2.0],[500,65,1.0],[500,67,2.0],[500,68,2.0],[500,69,1.0],[500,70,2.0],[501,0,1.0],[501,1,4.0],[501,2,1.0],[501,3,3.0],[501,4,3.0],[501,6,11.0],[501,7,2.0],[501,8,5.0],[501,9,3.0],[501,10,6.0],[501,12,5.0],[501,13,2.0],[501,14,4.0],[501,15,3.0],[501,17,1.0],[501,18,8.0],[501,19,2.0],[501,20,4.0],[501,21,6.0],[501,22,9.0],[501,24,9.0],[501,25,5.0],[501,26,4.0],[501,27,1.0],[501,28,5.0],[501,30,3.0],[501,31,1.0],[501,32,2.0],[501,35,1.0],[501,36,7.0],[501,37,2.0],[501,38,1.0],[501,39,1.0],[501,41,5.0],[501,42,5.0],[501,43,3.0],[501,44,1.0],[501,47,5.0],[501,49,1.0],[501,50,2.0],[501,51,3.0],[501,52,13.0],[501,54,1.0],[501,57,1.0],[501,60,1.0],[501,61,3.0],[501,62,3.0],[501,63,6.0],[501,64,1.0],[501,66,1.0],[501,67,2.0],[501,68,3.0],[501,69,10.0],[501,70,8.0],[502,1,4.0],[502,2,1.0],[502,3,1.0],[502,4,5.0],[502,5,1.0],[502,7,2.0],[502,9,3.0],[502,10,6.0],[502,12,6.0],[502,13,1.0],[502,14,2.0],[502,15,1.0],[502,17,2.0],[502,18,8.0],[502,19,2.0],[502,20,2.0],[502,21,1.0],[502,22,4.0],[502,23,3.0],[502,25,3.0],[502,27,2.0],[502,28,1.0],[502,29,3.0],[502,30,1.0],[502,34,1.0],[502,37,1.0],[502,40,6.0],[502,42,1.0],[502,43,3.0],[502,46,1.0],[502,47,1.0],[502,49,1.0],[502,50,1.0],[502,52,1.0],[502,53,4.0],[502,57,1.0],[502,61,1.0],[502,65,3.0],[502,66,1.0],[502,67,1.0],[502,70,2.0],[503,0,4.0],[503,1,1.0],[503,2,3.0],[503,4,2.0],[503,6,1.0],[503,7,1.0],[503,8,1.0],[503,18,2.0],[503,20,1.0],[503,22,4.0],[503,26,1.0],[503,28,1.0],[503,29,1.0],[503,33,1.0],[503,35,5.0],[503,36,2.0],[503,39,2.0],[503,46,2.0],[503,47,1.0],[503,50,1.0],[503,51,7.0],[503,52,3.0],[503,53,4.0],[503,54,4.0],[503,55,5.0],[503,58,1.0],[503,60,1.0],[503,61,4.0],[503,62,3.0],[503,63,12.0],[503,64,17.0],[503,65,5.0],[503,66,2.0],[503,67,6.0],[503,68,2.0],[503,69,3.0],[503,70,7.0],[504,1,1.0],[504,4,1.0],[504,5,1.0],[504,7,3.0],[504,8,5.0],[504,9,4.0],[504,10,19.0],[504,11,3.0],[504,14,2.0],[504,15,1.0],[504,17,9.0],[504,18,4.0],[504,19,4.0],[504,21,19.0],[504,22,1.0],[504,23,8.0],[504,24,2.0],[504,25,26.0],[504,28,4.0],[504,29,5.0],[504,30,2.0],[504,31,1.0],[504,32,9.0],[504,33,1.0],[504,34,7.0],[504,36,2.0],[504,37,2.0],[504,38,6.0],[504,39,14.0],[504,40,2.0],[504,42,1.0],[504,43,4.0],[504,45,1.0],[504,46,9.0],[504,47,3.0],[504,48,7.0],[504,49,40.0],[504,50,43.0],[504,51,13.0],[504,59,9.0],[504,64,1.0],[505,1,1.0],[505,2,1.0],[505,4,1.0],[505,11,1.0],[505,12,1.0],[505,13,1.0],[505,15,1.0],[505,17,1.0],[505,18,1.0],[505,19,1.0],[505,20,1.0],[505,26,1.0],[505,29,1.0],[505,32,1.0],[505,36,2.0],[505,41,1.0],[505,43,1.0],[505,46,1.0],[505,47,1.0],[505,48,1.0],[505,52,1.0],[505,53,1.0],[506,0,21.0],[506,1,34.0],[506,2,11.0],[506,3,21.0],[506,4,15.0],[506,5,37.0],[506,6,33.0],[506,7,6.0],[506,8,16.0],[506,9,7.0],[506,10,5.0],[506,11,10.0],[506,12,8.0],[506,13,17.0],[506,14,14.0],[506,15,25.0],[506,16,7.0],[506,17,12.0],[506,18,50.0],[506,19,33.0],[506,20,33.0],[506,21,32.0],[506,22,16.0],[506,23,28.0],[506,24,16.0],[506,25,45.0],[506,26,36.0],[506,27,10.0],[506,28,18.0],[506,29,17.0],[506,30,30.0],[506,31,14.0],[506,32,3.0],[506,33,3.0],[506,34,3.0],[506,35,8.0],[506,36,18.0],[506,37,15.0],[506,38,10.0],[506,39,5.0],[506,40,5.0],[506,41,10.0],[506,42,19.0],[506,43,36.0],[506,44,30.0],[506,45,13.0],[506,47,8.0],[506,49,3.0],[506,50,10.0],[506,51,6.0],[506,52,22.0],[506,53,41.0],[506,54,16.0],[506,55,1.0],[506,56,1.0],[506,57,30.0],[506,58,4.0],[506,59,7.0],[506,60,12.0],[506,61,13.0],[506,62,16.0],[506,63,13.0],[506,64,13.0],[506,65,3.0],[506,66,9.0],[506,67,10.0],[506,68,13.0],[506,69,35.0],[506,70,8.0],[507,9,1.0],[507,10,1.0],[507,16,1.0],[507,17,1.0],[507,18,1.0],[507,22,1.0],[507,27,1.0],[507,30,1.0],[507,36,1.0],[507,39,1.0],[507,46,2.0],[507,47,1.0],[507,63,1.0],[507,66,1.0],[508,3,1.0],[508,6,1.0],[508,11,1.0],[508,13,2.0],[508,24,2.0],[508,25,1.0],[508,30,1.0],[508,36,1.0],[508,52,1.0],[508,54,2.0],[508,56,1.0],[508,60,2.0],[508,68,1.0],[509,0,3.0],[509,1,6.0],[509,2,1.0],[509,3,6.0],[509,4,2.0],[509,5,5.0],[509,6,5.0],[509,7,3.0],[509,9,2.0],[509,10,6.0],[509,11,6.0],[509,12,3.0],[509,13,2.0],[509,14,3.0],[509,15,5.0],[509,17,3.0],[509,18,8.0],[509,19,3.0],[509,20,11.0],[509,21,1.0],[509,22,6.0],[509,23,1.0],[509,24,3.0],[509,25,1.0],[509,26,11.0],[509,27,4.0],[509,28,1.0],[509,30,6.0],[509,31,2.0],[509,33,1.0],[509,36,2.0],[509,37,3.0],[509,38,1.0],[509,39,4.0],[509,40,3.0],[509,41,3.0],[509,42,14.0],[509,43,4.0],[509,44,3.0],[509,45,4.0],[509,46,6.0],[509,47,16.0],[509,51,3.0],[509,52,7.0],[509,53,8.0],[509,54,6.0],[509,56,8.0],[509,57,1.0],[509,59,2.0],[509,60,4.0],[509,61,3.0],[509,62,6.0],[509,63,4.0],[509,64,5.0],[509,65,1.0],[509,66,10.0],[509,67,11.0],[509,68,12.0],[509,69,1.0],[509,70,16.0],[510,0,1.0],[510,1,2.0],[510,3,2.0],[510,4,1.0],[510,5,1.0],[510,6,1.0],[510,7,1.0],[510,8,5.0],[510,12,1.0],[510,15,1.0],[510,18,2.0],[510,20,1.0],[510,21,2.0],[510,25,1.0],[510,27,1.0],[510,28,2.0],[510,31,1.0],[510,32,1.0],[510,34,1.0],[510,35,2.0],[510,39,2.0],[510,41,2.0],[510,44,1.0],[510,50,1.0],[510,51,1.0],[510,69,1.0],[511,0,1.0],[511,6,2.0],[511,13,1.0],[511,15,1.0],[511,17,1.0],[511,18,1.0],[511,28,2.0],[511,29,1.0],[511,32,1.0],[511,39,1.0],[511,43,2.0],[512,0,6.0],[512,1,3.0],[512,2,5.0],[512,3,1.0],[512,4,4.0],[512,5,4.0],[512,6,6.0],[512,7,3.0],[512,8,1.0],[512,9,2.0],[512,10,4.0],[512,11,1.0],[512,12,2.0],[512,13,2.0],[512,14,1.0],[512,15,8.0],[512,16,2.0],[512,17,5.0],[512,18,4.0],[512,20,1.0],[512,21,2.0],[512,22,2.0],[512,24,9.0],[512,25,5.0],[512,26,7.0],[512,27,6.0],[512,28,7.0],[512,29,3.0],[512,30,8.0],[512,31,7.0],[512,32,2.0],[512,34,3.0],[512,35,1.0],[512,36,8.0],[512,37,3.0],[512,38,3.0],[512,40,1.0],[512,41,1.0],[512,42,3.0],[512,43,7.0],[512,44,3.0],[512,46,1.0],[512,47,5.0],[512,48,3.0],[512,51,1.0],[512,52,1.0],[512,60,4.0],[512,61,4.0],[512,62,3.0],[512,63,4.0],[512,66,2.0],[512,69,18.0],[512,70,1.0],[513,0,1.0],[513,1,5.0],[513,2,4.0],[513,3,2.0],[513,4,4.0],[513,5,7.0],[513,6,3.0],[513,7,3.0],[513,8,5.0],[513,9,1.0],[513,10,2.0],[513,11,4.0],[513,12,1.0],[513,13,2.0],[513,15,1.0],[513,16,2.0],[513,17,1.0],[513,18,2.0],[513,19,1.0],[513,20,2.0],[513,21,5.0],[513,22,4.0],[513,24,2.0],[513,25,1.0],[513,26,1.0],[513,28,3.0],[513,29,1.0],[513,30,1.0],[513,31,2.0],[513,32,5.0],[513,34,1.0],[513,35,1.0],[513,36,1.0],[513,37,2.0],[513,38,3.0],[513,41,2.0],[513,42,3.0],[513,43,6.0],[513,44,1.0],[513,46,5.0],[513,47,6.0],[513,48,1.0],[513,49,1.0],[513,50,1.0],[513,51,8.0],[513,52,13.0],[513,53,8.0],[513,54,5.0],[513,55,4.0],[513,56,7.0],[513,59,2.0],[513,60,1.0],[513,62,3.0],[513,63,2.0],[513,64,1.0],[513,65,5.0],[513,66,1.0],[513,67,5.0],[513,68,10.0],[513,69,1.0],[513,70,2.0],[514,0,2.0],[514,2,8.0],[514,3,5.0],[514,4,1.0],[514,5,3.0],[514,6,7.0],[514,7,1.0],[514,8,1.0],[514,9,3.0],[514,10,2.0],[514,11,2.0],[514,12,4.0],[514,13,1.0],[514,14,2.0],[514,15,5.0],[514,16,1.0],[514,17,5.0],[514,18,2.0],[514,19,5.0],[514,20,1.0],[514,21,6.0],[514,22,1.0],[514,23,9.0],[514,24,4.0],[514,25,3.0],[514,26,2.0],[514,27,1.0],[514,28,2.0],[514,29,4.0],[514,30,7.0],[514,31,2.0],[514,32,1.0],[514,35,2.0],[514,37,4.0],[514,38,2.0],[514,40,1.0],[514,41,2.0],[514,42,1.0],[514,43,1.0],[514,44,3.0],[514,45,3.0],[514,46,5.0],[514,47,2.0],[514,48,1.0],[514,50,5.0],[514,51,8.0],[514,54,2.0],[514,55,2.0],[514,57,8.0],[514,58,13.0],[514,59,7.0],[514,61,6.0],[514,62,2.0],[514,63,5.0],[514,64,2.0],[514,65,3.0],[514,67,4.0],[514,68,3.0],[514,69,4.0],[514,70,4.0],[515,0,6.0],[515,1,6.0],[515,2,9.0],[515,3,10.0],[515,4,19.0],[515,5,8.0],[515,6,10.0],[515,7,1.0],[515,8,2.0],[515,9,6.0],[515,10,7.0],[515,11,2.0],[515,13,3.0],[515,14,12.0],[515,15,17.0],[515,16,1.0],[515,17,10.0],[515,18,1.0],[515,19,3.0],[515,20,2.0],[515,21,9.0],[515,22,7.0],[515,24,2.0],[515,25,1.0],[515,27,11.0],[515,28,3.0],[515,29,3.0],[515,30,5.0],[515,31,3.0],[515,32,2.0],[515,34,1.0],[515,35,5.0],[515,36,10.0],[515,37,5.0],[515,38,4.0],[515,39,3.0],[515,40,2.0],[515,41,5.0],[515,42,4.0],[515,43,5.0],[515,44,3.0],[515,46,2.0],[515,47,1.0],[515,48,1.0],[515,49,2.0],[515,50,1.0],[515,52,1.0],[515,58,1.0],[515,61,6.0],[515,63,4.0],[515,64,2.0],[515,65,1.0],[515,66,1.0],[515,67,4.0],[515,69,9.0],[515,70,2.0],[516,16,1.0],[516,17,1.0],[516,18,1.0],[516,28,1.0],[516,31,1.0],[516,37,1.0],[516,40,1.0],[516,45,1.0],[516,46,1.0],[516,48,1.0],[516,49,2.0],[516,50,2.0],[516,51,3.0],[516,52,3.0],[516,53,2.0],[516,54,2.0],[516,55,1.0],[517,0,1.0],[517,5,3.0],[517,6,3.0],[517,8,1.0],[517,9,1.0],[517,12,2.0],[517,14,1.0],[517,19,7.0],[517,20,3.0],[517,21,1.0],[517,22,1.0],[517,23,6.0],[517,28,1.0],[517,29,1.0],[517,31,2.0],[517,32,1.0],[517,34,2.0],[517,35,1.0],[517,37,2.0],[517,38,2.0],[517,41,1.0],[517,43,2.0],[517,47,1.0],[517,48,1.0],[517,50,7.0],[517,51,5.0],[517,53,1.0],[517,54,2.0],[517,57,1.0],[517,58,9.0],[517,60,2.0],[517,62,3.0],[517,63,3.0],[517,64,1.0],[517,65,2.0],[517,67,4.0],[517,68,3.0],[518,0,14.0],[518,1,13.0],[518,2,31.0],[518,3,5.0],[518,4,9.0],[518,5,10.0],[518,7,2.0],[518,10,1.0],[518,11,3.0],[518,12,1.0],[518,18,5.0],[518,20,7.0],[518,21,1.0],[518,22,1.0],[518,24,4.0],[518,25,1.0],[518,26,3.0],[518,27,1.0],[518,28,4.0],[518,31,1.0],[518,32,7.0],[518,34,1.0],[518,40,7.0],[518,41,1.0],[518,42,8.0],[518,44,17.0],[518,46,3.0],[518,47,10.0],[518,48,15.0],[518,49,1.0],[518,50,6.0],[518,51,11.0],[518,53,6.0],[518,54,13.0],[518,56,8.0],[518,57,8.0],[518,58,7.0],[518,59,5.0],[518,61,1.0],[518,66,9.0],[518,67,10.0],[518,68,21.0],[518,70,7.0],[519,0,4.0],[519,1,14.0],[519,2,27.0],[519,3,10.0],[519,4,1.0],[519,5,19.0],[519,6,43.0],[519,7,49.0],[519,8,56.0],[519,9,53.0],[519,10,3.0],[519,11,81.0],[519,12,14.0],[519,13,63.0],[519,14,7.0],[519,15,64.0],[519,16,74.0],[519,17,71.0],[519,18,6.0],[519,19,31.0],[519,20,4.0],[519,21,12.0],[519,22,38.0],[519,23,29.0],[519,24,83.0],[519,25,31.0],[519,26,113.0],[519,27,24.0],[519,28,37.0],[519,29,10.0],[519,30,30.0],[519,31,18.0],[519,32,22.0],[519,33,52.0],[519,34,45.0],[519,35,101.0],[519,36,30.0],[519,37,47.0],[519,38,77.0],[519,39,67.0],[519,40,45.0],[519,41,56.0],[519,42,16.0],[519,43,21.0],[519,44,163.0],[519,45,36.0],[519,46,100.0],[519,47,42.0],[519,48,50.0],[519,49,72.0],[519,50,51.0],[519,51,44.0],[519,52,2.0],[519,53,18.0],[519,54,6.0],[519,55,10.0],[519,56,6.0],[519,57,20.0],[519,58,15.0],[519,59,10.0],[519,60,5.0],[519,61,26.0],[519,62,7.0],[519,63,17.0],[519,64,20.0],[519,65,75.0],[519,66,30.0],[519,67,15.0],[519,68,6.0],[519,69,114.0],[519,70,34.0],[520,3,3.0],[520,6,4.0],[520,10,2.0],[520,11,2.0],[520,15,2.0],[520,16,1.0],[520,17,1.0],[520,18,1.0],[520,19,3.0],[520,21,1.0],[520,23,3.0],[520,27,2.0],[520,32,1.0],[520,33,3.0],[520,34,1.0],[520,35,2.0],[520,36,1.0],[520,38,1.0],[520,41,1.0],[520,44,1.0],[520,46,2.0],[520,55,2.0],[520,58,1.0],[520,60,1.0],[520,61,1.0],[520,62,2.0],[520,63,1.0],[520,70,1.0],[521,0,8.0],[521,1,3.0],[521,2,25.0],[521,3,7.0],[521,4,8.0],[521,5,6.0],[521,6,45.0],[521,7,3.0],[521,8,6.0],[521,9,8.0],[521,10,12.0],[521,11,20.0],[521,12,14.0],[521,13,9.0],[521,14,9.0],[521,15,12.0],[521,16,9.0],[521,17,15.0],[521,18,7.0],[521,19,10.0],[521,20,4.0],[521,21,13.0],[521,22,7.0],[521,23,11.0],[521,24,20.0],[521,25,16.0],[521,26,1.0],[521,27,7.0],[521,28,16.0],[521,29,23.0],[521,30,29.0],[521,31,17.0],[521,32,13.0],[521,33,7.0],[521,34,7.0],[521,35,6.0],[521,36,13.0],[521,37,28.0],[521,38,11.0],[521,39,12.0],[521,40,7.0],[521,41,2.0],[521,42,11.0],[521,43,9.0],[521,44,16.0],[521,45,10.0],[521,46,28.0],[521,47,2.0],[521,48,13.0],[521,49,20.0],[521,50,2.0],[521,51,4.0],[521,52,15.0],[521,53,3.0],[521,54,10.0],[521,55,5.0],[521,56,10.0],[521,59,2.0],[521,60,24.0],[521,61,4.0],[521,62,6.0],[521,63,5.0],[521,64,22.0],[521,65,6.0],[521,66,5.0],[521,67,1.0],[521,68,5.0],[521,69,11.0],[521,70,8.0],[522,7,1.0],[522,9,1.0],[522,10,1.0],[522,11,1.0],[522,12,3.0],[522,16,2.0],[522,20,1.0],[522,21,2.0],[522,22,1.0],[522,36,3.0],[522,40,10.0],[522,41,2.0],[522,42,3.0],[522,44,1.0],[522,46,1.0],[522,55,1.0],[522,63,1.0],[522,69,2.0],[523,0,3.0],[523,1,1.0],[523,2,1.0],[523,5,1.0],[523,6,1.0],[523,7,3.0],[523,12,1.0],[523,13,2.0],[523,14,2.0],[523,15,4.0],[523,16,2.0],[523,18,2.0],[523,20,1.0],[523,25,1.0],[523,27,1.0],[523,28,1.0],[523,30,5.0],[523,31,4.0],[523,32,2.0],[523,36,1.0],[523,38,3.0],[523,39,1.0],[523,40,1.0],[523,41,1.0],[523,43,2.0],[523,44,8.0],[523,45,1.0],[523,46,2.0],[523,50,3.0],[523,51,1.0],[523,52,1.0],[523,54,1.0],[523,58,1.0],[523,62,1.0],[523,63,1.0],[523,64,1.0],[523,65,1.0],[523,66,1.0],[523,67,2.0],[523,69,1.0],[524,7,3.0],[524,8,1.0],[524,10,1.0],[524,14,1.0],[524,16,1.0],[524,18,2.0],[524,19,1.0],[524,20,1.0],[524,22,2.0],[524,32,2.0],[524,33,1.0],[524,35,1.0],[524,36,1.0],[524,38,1.0],[524,40,2.0],[524,41,1.0],[524,42,1.0],[524,54,1.0],[524,58,3.0],[524,59,1.0],[524,63,3.0],[524,65,2.0],[524,70,1.0],[525,0,5.0],[525,1,1.0],[525,2,5.0],[525,3,4.0],[525,4,3.0],[525,5,4.0],[525,6,2.0],[525,9,6.0],[525,11,3.0],[525,12,3.0],[525,13,1.0],[525,14,1.0],[525,15,1.0],[525,19,1.0],[525,22,3.0],[525,24,5.0],[525,26,7.0],[525,27,3.0],[525,28,2.0],[525,29,1.0],[525,30,2.0],[525,32,1.0],[525,35,1.0],[525,36,1.0],[525,37,2.0],[525,38,1.0],[525,41,3.0],[525,42,1.0],[525,43,5.0],[525,44,1.0],[525,45,1.0],[525,51,3.0],[525,52,4.0],[525,53,3.0],[525,54,3.0],[525,55,2.0],[525,56,1.0],[525,58,5.0],[525,59,2.0],[525,60,4.0],[525,61,2.0],[525,62,9.0],[525,63,8.0],[525,64,7.0],[525,65,3.0],[525,66,2.0],[525,67,5.0],[525,68,9.0],[525,69,6.0],[525,70,5.0],[526,0,1.0],[526,1,1.0],[526,2,1.0],[526,5,2.0],[526,6,2.0],[526,7,6.0],[526,8,6.0],[526,9,2.0],[526,10,4.0],[526,11,8.0],[526,12,3.0],[526,13,1.0],[526,14,2.0],[526,15,1.0],[526,16,1.0],[526,17,1.0],[526,18,1.0],[526,20,1.0],[526,21,1.0],[526,22,1.0],[526,24,1.0],[526,27,1.0],[526,28,1.0],[526,29,1.0],[526,32,2.0],[526,33,1.0],[526,34,2.0],[526,36,2.0],[526,37,1.0],[526,38,2.0],[526,39,1.0],[526,40,2.0],[526,41,2.0],[526,43,1.0],[526,44,3.0],[526,45,1.0],[526,49,1.0],[526,50,1.0],[526,51,1.0],[526,52,2.0],[526,54,2.0],[526,55,2.0],[526,58,2.0],[526,59,1.0],[526,60,2.0],[526,61,3.0],[526,62,1.0],[526,64,1.0],[526,65,1.0],[526,66,2.0],[526,67,1.0],[526,68,3.0],[526,69,1.0],[526,70,1.0],[527,5,1.0],[527,6,2.0],[527,7,1.0],[527,18,1.0],[527,20,1.0],[527,21,1.0],[527,23,1.0],[527,24,1.0],[527,44,3.0],[527,50,1.0],[527,53,1.0],[527,54,2.0],[527,56,7.0],[527,57,1.0],[527,58,2.0],[527,59,2.0],[527,61,1.0],[527,62,2.0],[527,66,2.0],[527,68,2.0],[527,70,2.0],[528,2,1.0],[528,5,4.0],[528,11,1.0],[528,13,1.0],[528,14,3.0],[528,15,2.0],[528,16,3.0],[528,17,1.0],[528,18,6.0],[528,19,3.0],[528,20,1.0],[528,21,6.0],[528,22,2.0],[528,24,5.0],[528,25,1.0],[528,26,6.0],[528,27,4.0],[528,28,3.0],[528,29,1.0],[528,30,6.0],[528,31,6.0],[528,33,1.0],[528,34,1.0],[528,35,1.0],[528,36,1.0],[528,37,7.0],[528,38,3.0],[528,39,1.0],[528,40,1.0],[528,41,2.0],[528,42,3.0],[528,43,11.0],[528,44,7.0],[528,45,5.0],[528,47,7.0],[528,52,11.0],[528,54,1.0],[528,60,16.0],[528,61,5.0],[528,62,4.0],[528,63,9.0],[528,64,9.0],[528,66,3.0],[528,67,3.0],[528,68,4.0],[528,69,26.0],[528,70,2.0],[529,4,1.0],[529,5,2.0],[529,18,1.0],[529,23,2.0],[529,36,1.0],[529,42,1.0],[529,53,1.0],[529,54,4.0],[529,56,1.0],[529,57,2.0],[529,59,2.0],[529,60,1.0],[529,61,1.0],[529,63,1.0],[530,1,2.0],[530,2,2.0],[530,3,4.0],[530,4,2.0],[530,5,5.0],[530,6,2.0],[530,8,1.0],[530,9,6.0],[530,10,7.0],[530,12,5.0],[530,13,3.0],[530,14,4.0],[530,15,1.0],[530,16,3.0],[530,17,3.0],[530,18,1.0],[530,19,6.0],[530,20,6.0],[530,21,4.0],[530,22,2.0],[530,23,3.0],[530,24,1.0],[530,26,1.0],[530,27,3.0],[530,29,1.0],[530,30,2.0],[530,31,2.0],[530,32,1.0],[530,33,5.0],[530,34,2.0],[530,35,2.0],[530,36,2.0],[530,37,1.0],[530,38,1.0],[530,39,2.0],[530,40,1.0],[530,41,4.0],[530,43,3.0],[530,44,4.0],[530,45,7.0],[530,46,1.0],[530,47,1.0],[530,50,1.0],[530,51,3.0],[530,52,2.0],[530,53,5.0],[530,54,2.0],[530,55,3.0],[530,59,1.0],[530,61,3.0],[530,62,3.0],[530,63,1.0],[530,64,1.0],[530,66,4.0],[530,67,3.0],[530,69,2.0],[530,70,3.0],[531,0,1.0],[531,2,1.0],[531,3,1.0],[531,5,1.0],[531,8,1.0],[531,11,1.0],[531,12,2.0],[531,13,1.0],[531,14,1.0],[531,15,2.0],[531,18,2.0],[531,20,2.0],[531,22,1.0],[531,27,2.0],[531,28,1.0],[531,29,2.0],[531,37,1.0],[531,39,2.0],[531,44,1.0],[531,45,1.0],[531,46,2.0],[531,47,3.0],[531,52,1.0],[531,54,1.0],[531,55,2.0],[531,56,1.0],[531,57,1.0],[531,60,1.0],[531,61,1.0],[531,62,1.0],[531,66,1.0],[532,8,1.0],[532,11,1.0],[532,14,1.0],[532,15,1.0],[532,18,1.0],[532,19,1.0],[532,21,1.0],[532,23,1.0],[532,30,1.0],[532,34,1.0],[532,35,3.0],[532,39,1.0],[532,44,1.0],[532,45,1.0],[532,46,1.0],[532,47,2.0],[532,48,1.0],[532,50,1.0],[532,56,1.0],[532,62,1.0],[533,0,10.0],[533,1,18.0],[533,2,24.0],[533,3,2.0],[533,4,24.0],[533,5,19.0],[533,6,9.0],[533,8,3.0],[533,9,8.0],[533,10,9.0],[533,11,1.0],[533,12,5.0],[533,13,6.0],[533,14,15.0],[533,15,15.0],[533,16,3.0],[533,17,18.0],[533,18,7.0],[533,19,10.0],[533,20,8.0],[533,21,21.0],[533,22,13.0],[533,23,10.0],[533,24,4.0],[533,25,3.0],[533,26,13.0],[533,27,5.0],[533,28,10.0],[533,29,5.0],[533,30,11.0],[533,31,4.0],[533,32,3.0],[533,33,1.0],[533,34,3.0],[533,35,9.0],[533,36,9.0],[533,37,3.0],[533,38,2.0],[533,39,8.0],[533,40,5.0],[533,41,6.0],[533,42,15.0],[533,43,12.0],[533,44,6.0],[533,45,5.0],[533,46,2.0],[533,47,4.0],[533,48,2.0],[533,49,6.0],[533,50,9.0],[533,51,1.0],[533,52,2.0],[533,53,4.0],[533,54,12.0],[533,55,8.0],[533,56,1.0],[533,57,16.0],[533,58,19.0],[533,59,11.0],[533,60,1.0],[533,61,16.0],[533,62,10.0],[533,63,9.0],[533,64,13.0],[533,65,17.0],[533,66,23.0],[533,67,21.0],[533,68,4.0],[533,69,8.0],[533,70,7.0],[534,0,26.0],[534,1,13.0],[534,2,10.0],[534,3,7.0],[534,4,22.0],[534,5,11.0],[534,6,15.0],[534,7,1.0],[534,8,6.0],[534,9,6.0],[534,10,5.0],[534,11,15.0],[534,12,7.0],[534,13,4.0],[534,14,12.0],[534,15,23.0],[534,16,13.0],[534,17,11.0],[534,18,1.0],[534,19,3.0],[534,20,18.0],[534,21,1.0],[534,22,20.0],[534,23,11.0],[534,24,29.0],[534,25,29.0],[534,26,19.0],[534,27,19.0],[534,28,16.0],[534,29,18.0],[534,30,17.0],[534,31,4.0],[534,33,4.0],[534,34,1.0],[534,35,1.0],[534,36,3.0],[534,37,7.0],[534,39,16.0],[534,40,11.0],[534,41,6.0],[534,42,26.0],[534,43,5.0],[534,44,4.0],[534,45,31.0],[534,46,63.0],[534,47,37.0],[534,48,12.0],[534,49,3.0],[534,50,2.0],[534,51,21.0],[534,52,48.0],[534,53,15.0],[534,54,18.0],[534,55,13.0],[534,56,38.0],[534,57,3.0],[534,59,38.0],[534,60,41.0],[534,61,14.0],[534,62,5.0],[534,63,1.0],[534,64,4.0],[534,65,11.0],[534,66,15.0],[534,67,1.0],[534,68,37.0],[534,69,21.0],[534,70,21.0],[535,0,19.0],[535,1,52.0],[535,2,50.0],[535,3,15.0],[535,4,46.0],[535,5,34.0],[535,6,6.0],[535,7,15.0],[535,8,64.0],[535,9,20.0],[535,10,42.0],[535,11,14.0],[535,12,32.0],[535,13,17.0],[535,14,38.0],[535,15,14.0],[535,16,37.0],[535,17,19.0],[535,18,16.0],[535,19,25.0],[535,20,25.0],[535,21,24.0],[535,22,13.0],[535,23,24.0],[535,24,17.0],[535,25,11.0],[535,26,24.0],[535,27,17.0],[535,28,13.0],[535,29,28.0],[535,30,19.0],[535,31,15.0],[535,32,12.0],[535,33,23.0],[535,34,12.0],[535,35,8.0],[535,37,15.0],[535,38,5.0],[535,39,9.0],[535,40,24.0],[535,41,24.0],[535,42,32.0],[535,43,23.0],[535,44,5.0],[535,45,7.0],[535,46,48.0],[535,47,26.0],[535,48,2.0],[535,49,27.0],[535,50,13.0],[535,51,82.0],[535,52,30.0],[535,53,20.0],[535,54,12.0],[535,55,26.0],[535,56,18.0],[535,57,33.0],[535,58,69.0],[535,59,15.0],[535,60,8.0],[535,61,13.0],[535,62,6.0],[535,63,18.0],[535,64,14.0],[535,65,27.0],[535,66,19.0],[535,67,38.0],[535,68,32.0],[535,69,21.0],[535,70,22.0],[536,0,7.0],[536,1,2.0],[536,2,7.0],[536,3,8.0],[536,4,6.0],[536,5,4.0],[536,6,1.0],[536,7,6.0],[536,8,5.0],[536,9,6.0],[536,10,3.0],[536,11,3.0],[536,13,2.0],[536,15,8.0],[536,17,2.0],[536,18,4.0],[536,19,15.0],[536,20,4.0],[536,21,3.0],[536,23,1.0],[536,24,1.0],[536,25,2.0],[536,26,5.0],[536,27,7.0],[536,28,1.0],[536,29,2.0],[536,30,2.0],[536,31,1.0],[536,33,5.0],[536,34,3.0],[536,35,1.0],[536,36,4.0],[536,37,2.0],[536,38,1.0],[536,39,3.0],[536,40,2.0],[536,41,28.0],[536,42,7.0],[536,43,10.0],[536,44,1.0],[536,45,1.0],[536,46,3.0],[536,48,1.0],[536,49,4.0],[536,50,2.0],[536,52,1.0],[536,53,1.0],[536,54,2.0],[536,55,1.0],[536,56,1.0],[536,57,2.0],[536,59,5.0],[536,60,1.0],[536,61,4.0],[536,62,6.0],[536,64,3.0],[536,65,2.0],[536,66,1.0],[536,68,1.0],[536,69,2.0],[536,70,1.0],[537,2,1.0],[537,4,1.0],[537,6,1.0],[537,7,1.0],[537,9,3.0],[537,10,1.0],[537,11,1.0],[537,12,1.0],[537,13,1.0],[537,14,5.0],[537,17,2.0],[537,18,3.0],[537,19,2.0],[537,22,2.0],[537,25,2.0],[537,26,2.0],[537,27,5.0],[537,28,1.0],[537,30,1.0],[537,33,2.0],[537,38,2.0],[537,40,1.0],[537,41,4.0],[537,42,1.0],[537,43,1.0],[537,46,1.0],[537,49,1.0],[537,51,1.0],[537,53,1.0],[537,54,2.0],[537,55,1.0],[537,58,1.0],[537,61,1.0],[537,62,3.0],[537,63,2.0],[537,66,2.0],[537,70,2.0],[538,5,1.0],[538,23,1.0],[538,24,1.0],[538,26,1.0],[538,51,1.0],[538,59,1.0],[538,65,1.0],[538,66,1.0],[539,3,1.0],[539,12,1.0],[539,13,1.0],[539,14,1.0],[539,18,1.0],[539,24,2.0],[539,25,1.0],[539,26,1.0],[539,27,1.0],[539,28,1.0],[539,41,1.0],[539,63,2.0],[539,69,1.0],[539,70,1.0],[540,4,1.0],[540,5,1.0],[540,18,1.0],[540,26,1.0],[540,30,1.0],[540,54,1.0],[540,60,1.0],[540,62,1.0],[540,65,1.0],[540,68,1.0],[540,70,1.0],[541,11,1.0],[541,18,1.0],[541,22,1.0],[541,37,3.0],[541,38,1.0],[541,52,1.0],[541,60,1.0],[542,0,1.0],[542,2,2.0],[542,3,1.0],[542,4,2.0],[542,5,6.0],[542,6,1.0],[542,13,2.0],[542,14,1.0],[542,15,2.0],[542,16,1.0],[542,17,6.0],[542,18,4.0],[542,19,1.0],[542,20,1.0],[542,21,2.0],[542,22,2.0],[542,23,1.0],[542,24,5.0],[542,25,3.0],[542,26,4.0],[542,27,2.0],[542,30,1.0],[542,31,1.0],[542,33,1.0],[542,36,3.0],[542,37,3.0],[542,38,1.0],[542,40,1.0],[542,42,2.0],[542,43,4.0],[542,44,1.0],[542,45,1.0],[542,46,2.0],[542,50,3.0],[542,51,1.0],[542,53,1.0],[542,54,2.0],[542,57,7.0],[542,58,2.0],[542,59,2.0],[542,60,1.0],[542,61,5.0],[542,62,2.0],[542,64,2.0],[542,67,1.0],[542,69,1.0],[543,0,6.0],[543,1,3.0],[543,3,4.0],[543,4,7.0],[543,5,3.0],[543,6,7.0],[543,8,4.0],[543,9,1.0],[543,10,3.0],[543,11,4.0],[543,13,6.0],[543,14,7.0],[543,15,7.0],[543,16,2.0],[543,17,6.0],[543,18,2.0],[543,19,7.0],[543,20,9.0],[543,21,7.0],[543,23,2.0],[543,24,4.0],[543,25,6.0],[543,26,2.0],[543,27,1.0],[543,28,7.0],[543,29,4.0],[543,30,7.0],[543,31,6.0],[543,32,1.0],[543,34,4.0],[543,36,6.0],[543,37,3.0],[543,38,2.0],[543,39,2.0],[543,41,2.0],[543,42,2.0],[543,43,10.0],[543,44,1.0],[543,45,5.0],[543,47,3.0],[543,50,4.0],[543,51,1.0],[543,52,7.0],[543,53,10.0],[543,54,4.0],[543,57,4.0],[543,58,2.0],[543,59,1.0],[543,60,1.0],[543,61,7.0],[543,62,4.0],[543,63,4.0],[543,64,2.0],[543,66,1.0],[543,67,5.0],[543,68,4.0],[543,69,10.0],[543,70,3.0],[544,18,1.0],[544,28,1.0],[544,31,1.0],[544,40,1.0],[544,45,1.0],[544,50,3.0],[544,57,1.0],[544,58,1.0],[544,61,1.0],[544,62,1.0],[544,66,1.0],[545,0,11.0],[545,1,25.0],[545,2,11.0],[545,3,18.0],[545,4,24.0],[545,5,12.0],[545,6,14.0],[545,7,18.0],[545,8,19.0],[545,9,17.0],[545,10,22.0],[545,11,18.0],[545,12,18.0],[545,13,23.0],[545,14,26.0],[545,15,28.0],[545,16,31.0],[545,17,30.0],[545,18,26.0],[545,19,45.0],[545,20,25.0],[545,21,22.0],[545,22,28.0],[545,23,34.0],[545,24,19.0],[545,25,18.0],[545,26,12.0],[545,27,14.0],[545,28,14.0],[545,29,17.0],[545,30,15.0],[545,31,21.0],[545,32,19.0],[545,33,17.0],[545,34,18.0],[545,35,18.0],[545,36,16.0],[545,37,24.0],[545,38,22.0],[545,39,20.0],[545,40,17.0],[545,41,22.0],[545,42,15.0],[545,43,21.0],[545,44,24.0],[545,45,23.0],[545,46,14.0],[545,47,25.0],[545,48,16.0],[545,49,18.0],[545,50,15.0],[545,51,25.0],[545,52,25.0],[545,53,15.0],[545,54,20.0],[545,55,25.0],[545,56,20.0],[545,57,20.0],[545,58,16.0],[545,59,7.0],[545,60,23.0],[545,61,16.0],[545,62,22.0],[545,63,9.0],[545,64,9.0],[545,65,11.0],[545,66,8.0],[545,67,9.0],[545,68,16.0],[545,69,8.0],[545,70,8.0],[546,14,1.0],[546,15,1.0],[546,16,1.0],[546,20,1.0],[546,33,1.0],[546,35,1.0],[546,40,1.0],[546,41,1.0],[546,45,1.0],[547,2,2.0],[547,3,1.0],[547,4,1.0],[547,5,1.0],[547,11,1.0],[547,13,1.0],[547,14,1.0],[547,16,1.0],[547,17,2.0],[547,18,1.0],[547,21,1.0],[547,22,1.0],[547,24,10.0],[547,25,3.0],[547,26,1.0],[547,27,1.0],[547,28,2.0],[547,30,4.0],[547,31,2.0],[547,36,2.0],[547,37,1.0],[547,38,1.0],[547,43,2.0],[547,44,3.0],[547,45,3.0],[547,46,1.0],[547,47,1.0],[547,52,4.0],[547,60,1.0],[547,61,5.0],[547,62,3.0],[547,63,1.0],[547,66,2.0],[547,67,2.0],[547,68,5.0],[547,69,4.0],[548,0,10.0],[548,1,6.0],[548,2,17.0],[548,3,7.0],[548,4,12.0],[548,5,14.0],[548,6,4.0],[548,7,4.0],[548,8,3.0],[548,9,5.0],[548,10,5.0],[548,11,8.0],[548,12,2.0],[548,13,3.0],[548,14,7.0],[548,15,4.0],[548,16,3.0],[548,17,9.0],[548,18,1.0],[548,19,2.0],[548,20,5.0],[548,21,4.0],[548,22,4.0],[548,24,5.0],[548,25,6.0],[548,26,18.0],[548,27,3.0],[548,28,10.0],[548,29,2.0],[548,30,3.0],[548,31,4.0],[548,32,9.0],[548,35,2.0],[548,36,6.0],[548,37,2.0],[548,38,3.0],[548,39,1.0],[548,40,5.0],[548,41,7.0],[548,42,12.0],[548,43,3.0],[548,44,4.0],[548,45,3.0],[548,46,2.0],[548,47,6.0],[548,48,4.0],[548,50,1.0],[548,51,2.0],[548,52,6.0],[548,53,3.0],[548,54,2.0],[548,55,2.0],[548,56,5.0],[548,58,1.0],[548,60,2.0],[548,61,3.0],[548,62,13.0],[548,63,5.0],[548,64,11.0],[548,65,19.0],[548,66,9.0],[548,67,19.0],[548,68,14.0],[548,70,21.0],[549,0,1.0],[549,3,1.0],[549,4,2.0],[549,6,1.0],[549,8,2.0],[549,9,1.0],[549,10,2.0],[549,12,1.0],[549,14,1.0],[549,16,1.0],[549,18,1.0],[549,19,1.0],[549,20,1.0],[549,21,2.0],[549,22,1.0],[549,23,1.0],[549,29,1.0],[549,30,1.0],[549,32,2.0],[549,33,1.0],[549,34,2.0],[549,36,3.0],[549,37,2.0],[549,38,1.0],[549,39,2.0],[549,40,4.0],[549,41,1.0],[549,42,1.0],[549,43,1.0],[549,44,2.0],[549,46,2.0],[549,48,1.0],[549,49,2.0],[549,50,1.0],[549,51,3.0],[549,52,2.0],[549,54,2.0],[549,55,4.0],[549,62,1.0],[550,0,5.0],[550,1,4.0],[550,3,1.0],[550,4,5.0],[550,5,2.0],[550,6,6.0],[550,8,2.0],[550,9,3.0],[550,10,2.0],[550,11,1.0],[550,13,2.0],[550,14,1.0],[550,15,1.0],[550,16,1.0],[550,18,1.0],[550,19,2.0],[550,21,1.0],[550,22,2.0],[550,23,1.0],[550,24,3.0],[550,25,6.0],[550,26,3.0],[550,27,1.0],[550,28,4.0],[550,29,4.0],[550,30,4.0],[550,31,3.0],[550,32,4.0],[550,33,4.0],[550,34,1.0],[550,35,2.0],[550,36,1.0],[550,37,3.0],[550,38,2.0],[550,39,3.0],[550,41,1.0],[550,43,1.0],[550,44,1.0],[550,45,1.0],[550,46,4.0],[550,47,5.0],[550,49,2.0],[550,50,1.0],[550,51,1.0],[550,52,2.0],[550,53,2.0],[550,54,1.0],[550,55,2.0],[550,57,2.0],[550,61,1.0],[550,66,1.0],[550,70,1.0],[551,0,11.0],[551,1,5.0],[551,2,6.0],[551,3,2.0],[551,4,11.0],[551,5,7.0],[551,7,10.0],[551,8,10.0],[551,9,9.0],[551,10,12.0],[551,11,3.0],[551,12,2.0],[551,13,4.0],[551,14,9.0],[551,15,4.0],[551,16,3.0],[551,17,11.0],[551,18,8.0],[551,19,2.0],[551,20,5.0],[551,21,13.0],[551,22,13.0],[551,24,4.0],[551,25,3.0],[551,26,9.0],[551,27,1.0],[551,28,13.0],[551,29,4.0],[551,30,2.0],[551,31,3.0],[551,32,2.0],[551,34,1.0],[551,36,11.0],[551,37,5.0],[551,38,2.0],[551,39,2.0],[551,41,2.0],[551,42,5.0],[551,43,4.0],[551,44,1.0],[551,45,3.0],[551,47,2.0],[551,48,1.0],[551,50,1.0],[551,52,1.0],[551,54,1.0],[551,55,1.0],[551,56,5.0],[551,58,1.0],[551,61,2.0],[551,62,6.0],[551,63,5.0],[551,64,2.0],[551,65,5.0],[551,66,5.0],[551,67,6.0],[551,68,5.0],[551,70,8.0],[552,18,1.0],[552,24,3.0],[552,25,1.0],[552,29,1.0],[552,43,1.0],[552,48,1.0],[552,52,1.0],[552,70,3.0],[553,0,3.0],[553,1,5.0],[553,2,5.0],[553,3,2.0],[553,4,4.0],[553,5,1.0],[553,7,1.0],[553,8,4.0],[553,9,3.0],[553,10,11.0],[553,11,6.0],[553,12,4.0],[553,13,1.0],[553,14,4.0],[553,15,3.0],[553,16,3.0],[553,17,4.0],[553,18,3.0],[553,20,4.0],[553,21,1.0],[553,22,4.0],[553,25,2.0],[553,26,2.0],[553,27,3.0],[553,28,2.0],[553,29,2.0],[553,30,1.0],[553,32,4.0],[553,35,1.0],[553,36,1.0],[553,37,1.0],[553,38,2.0],[553,40,6.0],[553,41,4.0],[553,42,2.0],[553,43,2.0],[553,44,3.0],[553,46,2.0],[553,47,1.0],[553,48,1.0],[553,49,1.0],[553,50,2.0],[553,51,2.0],[553,52,3.0],[553,53,2.0],[553,54,2.0],[553,55,1.0],[553,56,2.0],[553,60,1.0],[553,61,1.0],[553,64,1.0],[553,65,4.0],[553,66,14.0],[553,67,8.0],[553,68,4.0],[553,70,5.0],[554,0,11.0],[554,1,7.0],[554,2,7.0],[554,3,18.0],[554,4,16.0],[554,5,13.0],[554,6,16.0],[554,8,1.0],[554,10,1.0],[554,11,4.0],[554,12,3.0],[554,13,1.0],[554,14,5.0],[554,15,2.0],[554,16,1.0],[554,17,3.0],[554,18,9.0],[554,19,14.0],[554,20,4.0],[554,21,9.0],[554,22,6.0],[554,23,13.0],[554,24,7.0],[554,25,1.0],[554,26,11.0],[554,27,12.0],[554,28,4.0],[554,29,2.0],[554,30,20.0],[554,34,1.0],[554,37,1.0],[554,39,7.0],[554,40,4.0],[554,41,2.0],[554,42,23.0],[554,43,1.0],[554,44,6.0],[554,45,13.0],[554,46,25.0],[554,47,29.0],[554,48,9.0],[554,49,14.0],[554,50,40.0],[554,51,20.0],[554,52,1.0],[554,53,1.0],[554,54,1.0],[554,55,1.0],[554,57,1.0],[554,58,1.0],[554,60,1.0],[554,61,10.0],[554,62,1.0],[554,63,2.0],[554,64,2.0],[554,65,10.0],[554,66,7.0],[554,67,9.0],[554,68,2.0],[554,69,5.0],[554,70,12.0],[555,6,1.0],[555,7,1.0],[555,8,1.0],[555,14,1.0],[555,17,2.0],[555,22,1.0],[555,36,2.0],[555,37,1.0],[555,56,1.0],[555,60,1.0],[556,1,4.0],[556,2,3.0],[556,3,2.0],[556,4,1.0],[556,5,1.0],[556,6,4.0],[556,7,1.0],[556,8,1.0],[556,10,2.0],[556,11,2.0],[556,12,2.0],[556,13,2.0],[556,15,2.0],[556,16,3.0],[556,17,1.0],[556,18,2.0],[556,19,2.0],[556,20,1.0],[556,22,3.0],[556,24,1.0],[556,25,3.0],[556,27,2.0],[556,28,1.0],[556,29,1.0],[556,30,2.0],[556,31,1.0],[556,32,5.0],[556,33,3.0],[556,34,4.0],[556,35,4.0],[556,36,4.0],[556,37,6.0],[556,38,1.0],[556,39,5.0],[556,40,4.0],[556,41,4.0],[556,42,3.0],[556,43,3.0],[556,44,6.0],[556,45,3.0],[556,46,9.0],[556,47,7.0],[556,48,1.0],[556,49,2.0],[556,50,6.0],[556,51,3.0],[556,55,1.0],[556,57,2.0],[556,59,1.0],[556,61,1.0],[556,62,1.0],[556,63,1.0],[556,64,1.0],[556,66,1.0],[556,68,2.0],[556,69,1.0],[557,0,3.0],[557,1,1.0],[557,3,2.0],[557,4,2.0],[557,5,1.0],[557,8,10.0],[557,9,1.0],[557,10,5.0],[557,11,2.0],[557,12,2.0],[557,13,1.0],[557,14,8.0],[557,15,5.0],[557,16,7.0],[557,17,5.0],[557,18,4.0],[557,19,8.0],[557,20,6.0],[557,21,5.0],[557,22,4.0],[557,23,4.0],[557,24,1.0],[557,25,2.0],[557,26,6.0],[557,27,6.0],[557,28,2.0],[557,29,5.0],[557,30,5.0],[557,31,2.0],[557,32,5.0],[557,33,3.0],[557,34,3.0],[557,35,4.0],[557,36,1.0],[557,37,5.0],[557,38,6.0],[557,39,3.0],[557,41,1.0],[557,42,1.0],[557,44,1.0],[557,45,1.0],[557,46,1.0],[557,48,3.0],[557,49,3.0],[557,50,5.0],[557,51,5.0],[557,52,1.0],[557,53,3.0],[557,54,4.0],[557,55,3.0],[557,56,8.0],[557,57,1.0],[557,58,5.0],[557,59,5.0],[557,60,3.0],[557,61,4.0],[557,62,1.0],[557,63,8.0],[557,66,2.0],[557,67,1.0],[557,70,1.0],[558,0,1.0],[558,1,14.0],[558,2,11.0],[558,3,4.0],[558,4,2.0],[558,5,1.0],[558,7,7.0],[558,8,3.0],[558,9,8.0],[558,10,3.0],[558,11,3.0],[558,12,3.0],[558,13,2.0],[558,14,5.0],[558,16,1.0],[558,17,2.0],[558,18,1.0],[558,19,2.0],[558,20,4.0],[558,21,1.0],[558,22,7.0],[558,24,1.0],[558,25,7.0],[558,26,4.0],[558,27,1.0],[558,28,2.0],[558,31,7.0],[558,32,11.0],[558,33,4.0],[558,34,3.0],[558,35,8.0],[558,37,3.0],[558,38,1.0],[558,39,1.0],[558,40,3.0],[558,42,7.0],[558,43,1.0],[558,44,1.0],[558,45,3.0],[558,46,5.0],[558,47,2.0],[558,48,7.0],[558,49,9.0],[558,50,11.0],[558,51,3.0],[558,52,2.0],[558,53,23.0],[558,54,6.0],[558,55,8.0],[558,56,1.0],[558,57,15.0],[558,58,2.0],[558,59,6.0],[558,60,4.0],[558,61,3.0],[558,62,6.0],[558,63,9.0],[558,64,3.0],[558,65,10.0],[558,66,8.0],[558,67,2.0],[558,68,4.0],[558,69,1.0],[558,70,3.0],[559,0,2.0],[559,1,1.0],[559,3,1.0],[559,4,2.0],[559,5,4.0],[559,6,6.0],[559,8,3.0],[559,11,2.0],[559,13,4.0],[559,15,7.0],[559,16,2.0],[559,17,3.0],[559,18,3.0],[559,19,3.0],[559,20,1.0],[559,21,4.0],[559,22,2.0],[559,23,2.0],[559,24,4.0],[559,25,1.0],[559,26,2.0],[559,28,3.0],[559,29,2.0],[559,30,5.0],[559,31,1.0],[559,35,1.0],[559,36,1.0],[559,37,4.0],[559,38,2.0],[559,40,1.0],[559,42,2.0],[559,44,2.0],[559,45,1.0],[559,46,1.0],[559,47,2.0],[559,52,1.0],[559,53,2.0],[559,57,4.0],[559,58,1.0],[559,59,2.0],[559,61,4.0],[559,62,1.0],[559,63,2.0],[559,64,7.0],[559,65,1.0],[559,66,1.0],[559,67,1.0],[559,68,3.0],[559,69,2.0],[560,14,1.0],[560,18,1.0],[560,37,1.0],[560,41,1.0],[560,52,1.0],[560,56,1.0],[560,57,1.0],[560,58,2.0],[560,59,1.0],[560,60,1.0],[560,62,2.0],[561,0,3.0],[561,1,4.0],[561,3,1.0],[561,4,2.0],[561,5,3.0],[561,6,8.0],[561,11,2.0],[561,12,3.0],[561,15,5.0],[561,16,1.0],[561,18,6.0],[561,19,5.0],[561,20,4.0],[561,21,5.0],[561,22,2.0],[561,23,8.0],[561,24,1.0],[561,25,5.0],[561,26,3.0],[561,27,1.0],[561,29,4.0],[561,30,6.0],[561,34,1.0],[561,37,5.0],[561,38,1.0],[561,39,1.0],[561,40,1.0],[561,42,10.0],[561,43,4.0],[561,44,4.0],[561,45,13.0],[561,47,2.0],[561,49,1.0],[561,52,11.0],[561,53,10.0],[561,54,4.0],[561,57,16.0],[561,58,2.0],[561,59,3.0],[561,60,2.0],[561,61,6.0],[561,62,6.0],[561,63,6.0],[561,64,1.0],[561,66,1.0],[561,67,4.0],[561,68,2.0],[561,69,4.0],[562,5,1.0],[562,6,1.0],[562,8,1.0],[562,9,2.0],[562,10,2.0],[562,11,3.0],[562,14,1.0],[562,16,1.0],[562,18,2.0],[562,20,1.0],[562,22,1.0],[562,25,1.0],[562,27,1.0],[562,32,5.0],[562,33,8.0],[562,34,2.0],[562,35,2.0],[562,37,3.0],[562,38,2.0],[562,39,1.0],[562,41,2.0],[562,42,1.0],[562,43,1.0],[562,46,1.0],[562,48,1.0],[562,50,1.0],[562,52,1.0],[562,53,1.0],[562,55,4.0],[562,56,1.0],[562,57,1.0],[562,62,2.0],[562,67,2.0],[562,69,1.0],[563,0,2.0],[563,1,1.0],[563,3,1.0],[563,6,2.0],[563,8,1.0],[563,11,1.0],[563,15,1.0],[563,19,2.0],[563,21,1.0],[563,23,2.0],[563,24,1.0],[563,25,1.0],[563,30,1.0],[563,37,1.0],[563,41,1.0],[563,42,3.0],[563,43,4.0],[563,44,1.0],[563,45,4.0],[563,52,3.0],[563,53,2.0],[563,54,2.0],[563,57,3.0],[563,61,1.0],[563,62,1.0],[563,64,5.0],[563,66,1.0],[563,69,1.0],[564,0,1.0],[564,3,3.0],[564,7,1.0],[564,8,1.0],[564,15,2.0],[564,17,2.0],[564,18,1.0],[564,19,1.0],[564,21,1.0],[564,23,4.0],[564,27,2.0],[564,34,1.0],[564,35,2.0],[564,37,1.0],[564,38,1.0],[564,39,2.0],[564,42,2.0],[564,46,276.0],[564,47,227.0],[564,48,164.0],[564,49,104.0],[564,50,348.0],[564,51,445.0],[564,52,4.0],[564,53,155.0],[564,54,310.0],[564,55,824.0],[564,56,478.0],[564,57,257.0],[564,58,484.0],[564,59,434.0],[564,60,1.0],[564,61,1.0],[564,62,1.0],[564,63,1.0],[564,64,1.0],[564,65,1.0],[564,67,210.0],[564,68,4.0],[565,2,2.0],[565,4,4.0],[565,5,3.0],[565,6,6.0],[565,7,1.0],[565,8,1.0],[565,12,2.0],[565,13,1.0],[565,14,5.0],[565,15,2.0],[565,16,1.0],[565,17,1.0],[565,18,2.0],[565,19,3.0],[565,20,1.0],[565,21,6.0],[565,22,3.0],[565,27,3.0],[565,28,2.0],[565,29,1.0],[565,30,1.0],[565,31,1.0],[565,34,1.0],[565,35,3.0],[565,36,1.0],[565,37,1.0],[565,39,2.0],[565,41,2.0],[565,42,4.0],[565,43,5.0],[565,44,2.0],[565,45,2.0],[565,46,1.0],[565,50,3.0],[565,52,2.0],[565,53,1.0],[565,54,10.0],[565,55,5.0],[565,56,1.0],[565,57,9.0],[565,58,4.0],[565,59,4.0],[565,60,1.0],[565,61,10.0],[565,62,2.0],[565,63,4.0],[565,64,6.0],[565,66,6.0],[565,67,4.0],[565,69,5.0],[566,0,14.0],[566,1,2.0],[566,2,4.0],[566,3,35.0],[566,4,5.0],[566,5,4.0],[566,6,6.0],[566,7,10.0],[566,8,4.0],[566,9,10.0],[566,10,1.0],[566,11,2.0],[566,12,4.0],[566,13,1.0],[566,14,8.0],[566,16,12.0],[566,17,14.0],[566,18,1.0],[566,19,11.0],[566,20,9.0],[566,21,1.0],[566,22,10.0],[566,23,5.0],[566,24,3.0],[566,25,7.0],[566,26,4.0],[566,27,9.0],[566,28,7.0],[566,29,8.0],[566,30,13.0],[566,31,15.0],[566,32,1.0],[566,33,2.0],[566,34,7.0],[566,35,8.0],[566,36,2.0],[566,37,1.0],[566,38,3.0],[566,39,3.0],[566,40,7.0],[566,41,6.0],[566,42,18.0],[566,44,9.0],[566,45,7.0],[566,46,17.0],[566,47,1.0],[566,48,10.0],[566,49,23.0],[566,50,1.0],[566,51,5.0],[566,52,10.0],[566,53,17.0],[566,54,2.0],[566,55,1.0],[566,56,6.0],[566,57,1.0],[566,58,3.0],[566,59,13.0],[566,60,9.0],[566,62,11.0],[566,63,14.0],[566,64,16.0],[566,65,22.0],[566,66,7.0],[566,67,3.0],[566,68,10.0],[566,69,1.0],[566,70,12.0],[567,0,1.0],[567,1,1.0],[567,2,1.0],[567,5,1.0],[567,8,1.0],[567,19,1.0],[567,21,1.0],[567,23,1.0],[567,24,2.0],[567,26,2.0],[567,30,2.0],[567,35,1.0],[567,38,1.0],[567,40,1.0],[567,43,2.0],[567,47,2.0],[567,48,1.0],[567,51,4.0],[567,53,3.0],[567,54,4.0],[567,55,6.0],[567,56,1.0],[567,57,1.0],[567,59,1.0],[567,60,6.0],[567,61,1.0],[567,62,2.0],[567,63,2.0],[567,64,1.0],[567,66,1.0],[567,68,4.0],[567,69,7.0],[567,70,2.0],[568,0,10.0],[568,1,4.0],[568,2,5.0],[568,3,5.0],[568,5,6.0],[568,6,8.0],[568,7,19.0],[568,8,6.0],[568,9,91.0],[568,10,5.0],[568,11,143.0],[568,12,3.0],[568,13,30.0],[568,14,15.0],[568,15,4.0],[568,16,23.0],[568,17,1.0],[568,18,2.0],[568,19,4.0],[568,22,1.0],[568,23,1.0],[568,24,1.0],[568,25,14.0],[568,26,2.0],[568,27,26.0],[568,28,7.0],[568,29,15.0],[568,30,6.0],[568,31,13.0],[568,32,30.0],[568,33,15.0],[568,34,86.0],[568,35,2.0],[568,36,4.0],[568,37,4.0],[568,38,16.0],[568,39,2.0],[568,40,28.0],[568,41,123.0],[568,42,2.0],[568,45,8.0],[568,47,1.0],[568,48,17.0],[568,49,1.0],[568,50,17.0],[568,51,2.0],[568,52,9.0],[568,54,6.0],[568,55,5.0],[568,56,5.0],[568,57,2.0],[568,58,1.0],[568,59,5.0],[568,60,3.0],[568,61,2.0],[568,62,13.0],[568,63,12.0],[568,64,5.0],[568,65,2.0],[568,66,2.0],[568,67,6.0],[568,68,3.0],[568,69,2.0],[568,70,5.0],[569,0,8.0],[569,1,5.0],[569,2,7.0],[569,3,7.0],[569,4,7.0],[569,5,10.0],[569,6,4.0],[569,7,2.0],[569,8,1.0],[569,12,2.0],[569,13,5.0],[569,14,4.0],[569,15,1.0],[569,16,2.0],[569,17,10.0],[569,18,3.0],[569,19,3.0],[569,20,1.0],[569,21,2.0],[569,22,2.0],[569,24,14.0],[569,25,10.0],[569,26,20.0],[569,27,5.0],[569,28,5.0],[569,29,7.0],[569,30,7.0],[569,31,4.0],[569,32,1.0],[569,33,1.0],[569,35,2.0],[569,36,6.0],[569,37,4.0],[569,38,2.0],[569,39,3.0],[569,41,3.0],[569,42,4.0],[569,43,2.0],[569,44,1.0],[569,45,1.0],[569,47,7.0],[569,48,5.0],[569,51,1.0],[569,52,8.0],[569,53,1.0],[569,60,4.0],[569,61,10.0],[569,62,8.0],[569,63,4.0],[569,64,2.0],[569,65,1.0],[569,66,1.0],[569,67,6.0],[569,68,1.0],[569,69,16.0],[569,70,7.0],[570,3,2.0],[570,6,2.0],[570,7,1.0],[570,8,1.0],[570,13,3.0],[570,17,2.0],[570,18,2.0],[570,20,1.0],[570,23,1.0],[570,27,4.0],[570,30,1.0],[570,31,1.0],[570,33,3.0],[570,35,2.0],[570,37,1.0],[570,39,1.0],[570,40,1.0],[570,41,1.0],[570,43,1.0],[570,44,2.0],[570,45,1.0],[570,47,1.0],[570,53,3.0],[570,57,1.0],[570,61,4.0],[570,64,1.0],[570,66,2.0],[570,69,1.0],[571,7,1.0],[571,8,1.0],[571,9,1.0],[571,17,1.0],[571,18,1.0],[571,32,1.0],[571,35,1.0],[571,37,1.0],[571,40,2.0],[571,41,1.0],[571,42,1.0],[571,49,1.0],[571,55,1.0],[571,65,5.0],[572,0,2.0],[572,1,8.0],[572,2,1.0],[572,3,2.0],[572,4,2.0],[572,5,2.0],[572,6,3.0],[572,8,2.0],[572,10,2.0],[572,13,2.0],[572,15,3.0],[572,16,1.0],[572,17,2.0],[572,18,3.0],[572,19,8.0],[572,21,15.0],[572,22,1.0],[572,23,6.0],[572,24,2.0],[572,25,2.0],[572,26,1.0],[572,27,1.0],[572,28,2.0],[572,29,14.0],[572,30,2.0],[572,32,1.0],[572,33,1.0],[572,34,1.0],[572,37,4.0],[572,38,1.0],[572,40,1.0],[572,41,1.0],[572,42,4.0],[572,43,4.0],[572,45,4.0],[572,49,1.0],[572,50,6.0],[572,52,2.0],[572,53,2.0],[572,54,1.0],[572,57,23.0],[572,59,1.0],[572,61,1.0],[572,62,2.0],[572,64,1.0],[572,66,7.0],[572,67,5.0],[572,69,2.0],[572,70,1.0],[573,5,2.0],[573,6,1.0],[573,11,2.0],[573,12,1.0],[573,13,1.0],[573,15,2.0],[573,17,2.0],[573,18,2.0],[573,19,1.0],[573,20,1.0],[573,21,7.0],[573,22,2.0],[573,23,1.0],[573,30,1.0],[573,31,1.0],[573,42,2.0],[573,43,4.0],[573,45,1.0],[573,52,1.0],[573,57,1.0],[573,60,1.0],[573,62,1.0],[573,64,1.0],[573,65,1.0],[574,0,1.0],[574,1,7.0],[574,2,8.0],[574,3,5.0],[574,4,4.0],[574,5,9.0],[574,6,3.0],[574,7,1.0],[574,8,5.0],[574,9,2.0],[574,10,1.0],[574,11,7.0],[574,12,3.0],[574,13,2.0],[574,14,1.0],[574,15,1.0],[574,17,1.0],[574,18,11.0],[574,19,7.0],[574,20,1.0],[574,21,6.0],[574,22,4.0],[574,24,1.0],[574,25,4.0],[574,26,11.0],[574,27,1.0],[574,28,1.0],[574,29,1.0],[574,31,3.0],[574,32,3.0],[574,35,1.0],[574,36,1.0],[574,37,1.0],[574,40,3.0],[574,41,2.0],[574,42,4.0],[574,43,3.0],[574,44,1.0],[574,45,1.0],[574,46,1.0],[574,47,8.0],[574,48,1.0],[574,51,4.0],[574,52,1.0],[574,53,3.0],[574,54,3.0],[574,55,1.0],[574,56,3.0],[574,60,4.0],[574,61,2.0],[574,62,5.0],[574,63,5.0],[574,64,6.0],[574,65,1.0],[574,66,4.0],[574,67,7.0],[574,68,5.0],[574,70,5.0],[575,2,3.0],[575,3,3.0],[575,6,4.0],[575,7,5.0],[575,8,1.0],[575,9,1.0],[575,10,6.0],[575,11,2.0],[575,13,2.0],[575,14,1.0],[575,15,2.0],[575,16,4.0],[575,17,6.0],[575,18,5.0],[575,19,5.0],[575,20,4.0],[575,21,1.0],[575,22,1.0],[575,23,3.0],[575,24,5.0],[575,25,1.0],[575,26,2.0],[575,27,1.0],[575,28,4.0],[575,30,2.0],[575,31,2.0],[575,32,2.0],[575,33,1.0],[575,34,1.0],[575,35,9.0],[575,36,4.0],[575,37,2.0],[575,38,1.0],[575,39,3.0],[575,40,15.0],[575,41,2.0],[575,42,2.0],[575,43,1.0],[575,44,1.0],[575,45,4.0],[575,46,4.0],[575,47,3.0],[575,48,6.0],[575,49,10.0],[575,50,10.0],[575,51,4.0],[575,52,1.0],[575,53,2.0],[575,54,8.0],[575,55,6.0],[575,56,3.0],[575,57,4.0],[575,58,4.0],[575,59,5.0],[575,60,1.0],[575,61,2.0],[575,62,2.0],[575,63,3.0],[575,64,7.0],[575,66,4.0],[575,68,1.0],[575,69,2.0],[575,70,2.0],[576,0,4.0],[576,2,4.0],[576,3,3.0],[576,4,7.0],[576,5,10.0],[576,6,1.0],[576,7,1.0],[576,8,1.0],[576,9,6.0],[576,10,3.0],[576,11,3.0],[576,12,2.0],[576,13,9.0],[576,14,4.0],[576,15,5.0],[576,16,8.0],[576,17,8.0],[576,18,6.0],[576,19,3.0],[576,20,2.0],[576,22,1.0],[576,24,3.0],[576,25,8.0],[576,26,3.0],[576,27,11.0],[576,28,6.0],[576,29,20.0],[576,30,1.0],[576,31,5.0],[576,32,2.0],[576,33,2.0],[576,34,1.0],[576,35,8.0],[576,36,8.0],[576,37,2.0],[576,39,1.0],[576,40,6.0],[576,41,14.0],[576,42,2.0],[576,43,1.0],[576,45,1.0],[576,46,3.0],[576,47,8.0],[576,48,12.0],[576,50,1.0],[576,51,4.0],[576,61,6.0],[576,62,2.0],[576,63,2.0],[576,66,1.0],[576,67,1.0],[576,68,2.0],[576,69,4.0],[576,70,1.0],[577,0,2.0],[577,2,1.0],[577,3,2.0],[577,8,1.0],[577,9,7.0],[577,10,3.0],[577,11,1.0],[577,12,1.0],[577,13,1.0],[577,14,1.0],[577,15,1.0],[577,16,1.0],[577,17,4.0],[577,18,5.0],[577,19,2.0],[577,21,1.0],[577,22,1.0],[577,25,1.0],[577,26,2.0],[577,27,1.0],[577,29,1.0],[577,32,1.0],[577,33,3.0],[577,34,6.0],[577,35,2.0],[577,39,1.0],[577,40,1.0],[577,41,6.0],[577,42,1.0],[577,43,2.0],[577,44,3.0],[577,45,2.0],[577,46,1.0],[577,47,1.0],[577,49,3.0],[577,50,1.0],[577,56,1.0],[577,57,1.0],[577,58,1.0],[577,62,1.0],[577,66,1.0],[577,67,2.0],[578,0,3.0],[578,2,11.0],[578,3,2.0],[578,4,6.0],[578,5,1.0],[578,6,7.0],[578,7,9.0],[578,8,2.0],[578,9,6.0],[578,10,2.0],[578,11,2.0],[578,12,23.0],[578,13,4.0],[578,14,2.0],[578,15,2.0],[578,16,3.0],[578,18,9.0],[578,19,6.0],[578,20,16.0],[578,22,4.0],[578,24,1.0],[578,25,4.0],[578,26,7.0],[578,27,2.0],[578,28,8.0],[578,29,6.0],[578,31,3.0],[578,32,1.0],[578,33,2.0],[578,34,9.0],[578,35,2.0],[578,37,7.0],[578,39,14.0],[578,40,1.0],[578,41,45.0],[578,42,12.0],[578,45,5.0],[578,50,1.0],[578,52,2.0],[578,53,3.0],[578,55,27.0],[578,59,2.0],[578,60,8.0],[578,61,1.0],[578,62,8.0],[578,64,7.0],[578,65,8.0],[578,66,15.0],[578,68,2.0],[578,69,3.0],[579,31,1.0],[579,41,1.0],[579,46,1.0],[580,13,1.0],[580,18,1.0],[580,21,1.0],[580,28,1.0],[580,47,1.0],[580,53,1.0],[580,66,1.0],[581,0,5.0],[581,1,3.0],[581,2,2.0],[581,3,2.0],[581,4,1.0],[581,5,1.0],[581,7,1.0],[581,8,2.0],[581,10,4.0],[581,11,3.0],[581,13,2.0],[581,14,3.0],[581,15,2.0],[581,18,1.0],[581,22,2.0],[581,24,6.0],[581,26,2.0],[581,27,2.0],[581,28,2.0],[581,30,1.0],[581,32,1.0],[581,34,1.0],[581,35,3.0],[581,36,1.0],[581,37,2.0],[581,38,3.0],[581,39,2.0],[581,41,2.0],[581,43,2.0],[581,45,1.0],[581,55,1.0],[581,56,2.0],[581,57,1.0],[581,58,3.0],[581,59,1.0],[581,60,1.0],[581,61,5.0],[581,63,3.0],[581,64,2.0],[581,65,1.0],[581,66,1.0],[581,67,4.0],[581,68,1.0],[581,69,2.0],[581,70,4.0],[582,0,1.0],[582,2,1.0],[582,5,2.0],[582,6,1.0],[582,11,1.0],[582,13,1.0],[582,18,1.0],[582,22,1.0],[582,24,5.0],[582,30,1.0],[582,31,1.0],[582,32,1.0],[582,43,2.0],[582,58,2.0],[582,59,1.0],[582,61,3.0],[582,62,2.0],[582,63,2.0],[582,64,1.0],[582,66,1.0],[582,67,1.0],[582,68,1.0],[582,69,1.0],[583,1,1.0],[583,2,1.0],[583,8,1.0],[583,13,2.0],[583,15,1.0],[583,18,4.0],[583,19,3.0],[583,20,4.0],[583,23,8.0],[583,24,3.0],[583,25,4.0],[583,27,1.0],[583,33,1.0],[583,35,1.0],[583,39,1.0],[583,42,4.0],[583,43,1.0],[583,44,1.0],[583,45,2.0],[583,51,1.0],[583,52,4.0],[583,53,8.0],[583,54,6.0],[583,57,9.0],[583,59,1.0],[583,61,2.0],[583,62,1.0],[583,63,1.0],[583,64,3.0],[583,67,1.0],[583,68,4.0],[583,69,1.0],[584,0,1.0],[584,18,2.0],[584,20,1.0],[584,21,2.0],[584,28,1.0],[584,30,1.0],[584,33,1.0],[584,44,1.0],[584,49,1.0],[584,60,1.0],[585,0,2.0],[585,5,2.0],[585,7,1.0],[585,8,1.0],[585,11,1.0],[585,12,2.0],[585,13,1.0],[585,16,1.0],[585,18,2.0],[585,19,3.0],[585,20,1.0],[585,21,1.0],[585,22,1.0],[585,24,3.0],[585,25,1.0],[585,26,3.0],[585,27,1.0],[585,31,1.0],[585,35,1.0],[585,36,1.0],[585,37,1.0],[585,38,1.0],[585,39,1.0],[585,41,2.0],[585,42,2.0],[585,43,4.0],[585,44,1.0],[585,45,1.0],[585,47,2.0],[585,50,1.0],[585,52,6.0],[585,60,2.0],[585,61,6.0],[585,62,3.0],[585,63,3.0],[585,64,5.0],[585,65,1.0],[585,66,3.0],[585,67,3.0],[585,68,5.0],[585,69,7.0],[585,70,8.0],[586,0,2.0],[586,1,2.0],[586,3,1.0],[586,5,3.0],[586,6,1.0],[586,8,1.0],[586,11,1.0],[586,12,1.0],[586,13,2.0],[586,18,8.0],[586,19,1.0],[586,21,1.0],[586,25,1.0],[586,26,2.0],[586,27,1.0],[586,28,1.0],[586,31,2.0],[586,36,1.0],[586,37,1.0],[586,43,1.0],[586,46,1.0],[586,47,3.0],[586,50,2.0],[586,51,2.0],[586,52,2.0],[586,53,3.0],[586,54,4.0],[586,55,2.0],[586,56,3.0],[586,60,2.0],[586,61,1.0],[586,62,2.0],[586,63,1.0],[586,66,2.0],[586,67,2.0],[586,68,4.0],[587,0,3.0],[587,1,3.0],[587,2,2.0],[587,3,8.0],[587,4,9.0],[587,5,7.0],[587,6,10.0],[587,8,2.0],[587,9,14.0],[587,10,4.0],[587,11,3.0],[587,12,13.0],[587,14,2.0],[587,15,3.0],[587,16,1.0],[587,17,4.0],[587,18,9.0],[587,19,9.0],[587,20,8.0],[587,21,9.0],[587,22,6.0],[587,23,4.0],[587,24,6.0],[587,25,7.0],[587,27,3.0],[587,28,14.0],[587,29,11.0],[587,31,2.0],[587,32,7.0],[587,35,2.0],[587,36,5.0],[587,37,1.0],[587,38,3.0],[587,40,2.0],[587,41,1.0],[587,42,11.0],[587,43,5.0],[587,45,4.0],[587,47,3.0],[587,50,1.0],[587,51,2.0],[587,52,1.0],[587,53,1.0],[587,54,4.0],[587,56,2.0],[587,58,3.0],[587,61,1.0],[587,62,4.0],[587,63,3.0],[587,64,1.0],[587,65,3.0],[587,66,1.0],[587,67,22.0],[587,68,14.0],[587,70,2.0],[588,3,1.0],[588,13,1.0],[588,18,5.0],[588,19,10.0],[588,20,7.0],[588,21,5.0],[588,22,2.0],[588,23,1.0],[588,40,3.0],[588,41,20.0],[588,42,15.0],[588,43,11.0],[588,44,41.0],[588,45,27.0],[588,47,1.0],[588,66,5.0],[588,67,2.0],[588,68,6.0],[588,69,11.0],[588,70,6.0],[589,44,1.0],[589,58,1.0],[590,0,8.0],[590,1,597.0],[590,2,9.0],[590,3,15.0],[590,4,34.0],[590,5,128.0],[590,6,4.0],[590,7,16.0],[590,8,1.0],[590,9,9.0],[590,10,6.0],[590,12,1.0],[590,13,4.0],[590,14,65.0],[590,15,9.0],[590,16,190.0],[590,17,47.0],[590,19,2.0],[590,20,3.0],[590,21,29.0],[590,22,66.0],[590,23,1.0],[590,24,112.0],[590,25,326.0],[590,26,435.0],[590,27,2.0],[590,28,2.0],[590,29,529.0],[590,30,767.0],[590,31,115.0],[590,32,2.0],[590,33,22.0],[590,34,3.0],[590,35,53.0],[590,36,1.0],[590,37,6.0],[590,38,1559.0],[590,39,76.0],[590,40,58.0],[590,41,3.0],[590,42,2.0],[590,43,3.0],[590,44,317.0],[590,45,253.0],[590,46,3.0],[590,49,1.0],[590,50,3.0],[590,51,8.0],[590,52,64.0],[590,53,1.0],[590,54,3.0],[590,56,3.0],[590,57,3.0],[590,58,2.0],[590,59,1.0],[590,61,1.0],[590,62,2.0],[590,64,1.0],[590,67,1.0],[590,70,2.0],[591,6,1.0],[591,18,1.0],[591,19,4.0],[591,21,2.0],[591,23,5.0],[591,25,2.0],[591,28,1.0],[591,29,1.0],[591,30,2.0],[591,31,2.0],[591,34,1.0],[591,43,2.0],[591,45,1.0],[591,57,2.0],[591,64,2.0],[591,69,3.0],[592,0,1.0],[592,2,1.0],[592,7,1.0],[592,8,2.0],[592,18,3.0],[592,23,1.0],[592,25,1.0],[592,26,1.0],[592,34,1.0],[592,35,1.0],[592,40,2.0],[593,0,2.0],[593,1,1.0],[593,2,2.0],[593,3,4.0],[593,5,5.0],[593,6,3.0],[593,13,3.0],[593,15,1.0],[593,17,1.0],[593,18,3.0],[593,19,1.0],[593,20,1.0],[593,22,1.0],[593,24,3.0],[593,25,2.0],[593,26,1.0],[593,27,2.0],[593,28,1.0],[593,29,1.0],[593,33,1.0],[593,34,1.0],[593,35,1.0],[593,40,1.0],[593,42,1.0],[593,44,1.0],[593,47,4.0],[593,50,1.0],[593,51,2.0],[593,52,2.0],[593,53,12.0],[593,54,6.0],[593,57,6.0],[593,58,1.0],[593,59,3.0],[593,63,1.0],[593,64,1.0],[593,66,2.0],[593,67,1.0],[593,68,2.0],[593,69,15.0],[594,0,1.0],[594,1,1.0],[594,2,3.0],[594,4,3.0],[594,5,2.0],[594,6,2.0],[594,7,2.0],[594,8,1.0],[594,9,3.0],[594,10,2.0],[594,11,3.0],[594,12,4.0],[594,13,2.0],[594,14,4.0],[594,15,3.0],[594,16,10.0],[594,17,2.0],[594,18,6.0],[594,19,12.0],[594,20,2.0],[594,21,6.0],[594,22,7.0],[594,23,3.0],[594,24,3.0],[594,25,11.0],[594,26,3.0],[594,27,6.0],[594,28,5.0],[594,29,3.0],[594,30,7.0],[594,31,11.0],[594,32,5.0],[594,33,6.0],[594,34,11.0],[594,35,2.0],[594,36,3.0],[594,37,12.0],[594,38,5.0],[594,39,10.0],[594,40,4.0],[594,41,3.0],[594,42,8.0],[594,43,4.0],[594,44,6.0],[594,45,2.0],[594,46,4.0],[594,47,5.0],[594,48,4.0],[594,49,5.0],[594,50,3.0],[594,51,3.0],[594,52,3.0],[594,53,4.0],[594,54,11.0],[594,55,4.0],[594,56,2.0],[594,57,22.0],[594,58,34.0],[594,59,4.0],[594,60,5.0],[594,61,2.0],[594,62,1.0],[594,63,4.0],[594,64,2.0],[594,65,5.0],[594,67,3.0],[594,70,2.0],[595,1,2.0],[595,2,2.0],[595,3,4.0],[595,4,4.0],[595,5,3.0],[595,6,1.0],[595,7,2.0],[595,10,5.0],[595,11,1.0],[595,12,2.0],[595,13,3.0],[595,14,3.0],[595,15,1.0],[595,16,2.0],[595,17,4.0],[595,18,3.0],[595,19,1.0],[595,21,3.0],[595,22,5.0],[595,23,1.0],[595,25,5.0],[595,26,2.0],[595,27,1.0],[595,28,8.0],[595,29,5.0],[595,30,5.0],[595,31,3.0],[595,32,1.0],[595,35,1.0],[595,36,2.0],[595,39,1.0],[595,40,1.0],[595,41,1.0],[595,42,3.0],[595,43,4.0],[595,44,2.0],[595,45,1.0],[595,46,1.0],[595,47,1.0],[595,50,2.0],[595,51,1.0],[595,62,1.0],[595,63,2.0],[595,65,4.0],[595,66,1.0],[595,67,2.0],[595,70,2.0],[596,0,3.0],[596,1,3.0],[596,2,2.0],[596,3,2.0],[596,5,9.0],[596,6,2.0],[596,7,1.0],[596,8,4.0],[596,9,2.0],[596,10,2.0],[596,11,3.0],[596,12,3.0],[596,13,3.0],[596,14,3.0],[596,15,6.0],[596,16,5.0],[596,18,1.0],[596,19,2.0],[596,20,2.0],[596,21,1.0],[596,23,1.0],[596,24,5.0],[596,25,2.0],[596,26,3.0],[596,27,2.0],[596,28,2.0],[596,29,2.0],[596,30,1.0],[596,31,4.0],[596,32,1.0],[596,33,3.0],[596,36,1.0],[596,39,1.0],[596,40,3.0],[596,42,2.0],[596,43,2.0],[596,45,1.0],[596,46,2.0],[596,47,1.0],[596,48,1.0],[596,49,2.0],[596,50,3.0],[596,52,2.0],[596,54,2.0],[596,55,1.0],[596,56,2.0],[596,57,2.0],[596,58,3.0],[596,59,1.0],[596,60,1.0],[596,61,1.0],[596,62,1.0],[596,63,1.0],[597,7,1.0],[597,8,1.0],[597,18,1.0],[597,19,2.0],[597,21,2.0],[597,28,1.0],[597,29,1.0],[597,30,1.0],[597,36,1.0],[597,42,1.0],[597,44,1.0],[597,65,1.0],[597,68,1.0],[597,70,1.0],[598,0,5.0],[598,1,4.0],[598,2,2.0],[598,3,2.0],[598,4,3.0],[598,5,2.0],[598,6,3.0],[598,8,14.0],[598,9,10.0],[598,10,13.0],[598,11,10.0],[598,12,9.0],[598,13,11.0],[598,14,11.0],[598,15,5.0],[598,16,15.0],[598,17,4.0],[598,18,4.0],[598,19,8.0],[598,20,8.0],[598,21,6.0],[598,22,10.0],[598,23,7.0],[598,24,7.0],[598,25,2.0],[598,26,1.0],[598,27,4.0],[598,28,4.0],[598,29,5.0],[598,30,4.0],[598,31,4.0],[598,32,10.0],[598,33,2.0],[598,34,15.0],[598,35,11.0],[598,36,5.0],[598,37,6.0],[598,38,9.0],[598,39,12.0],[598,40,4.0],[598,41,1.0],[598,42,2.0],[598,43,3.0],[598,44,6.0],[598,45,6.0],[598,46,4.0],[598,47,3.0],[598,48,2.0],[598,49,2.0],[598,50,4.0],[598,51,3.0],[598,52,4.0],[598,53,1.0],[598,54,2.0],[598,56,13.0],[598,57,8.0],[598,58,3.0],[598,59,3.0],[598,60,10.0],[598,61,5.0],[598,62,2.0],[598,63,4.0],[598,64,2.0],[598,65,2.0],[598,66,6.0],[598,67,5.0],[598,68,2.0],[598,69,5.0],[598,70,1.0],[599,1,6.0],[599,2,1.0],[599,4,3.0],[599,8,1.0],[599,9,1.0],[599,10,1.0],[599,12,2.0],[599,13,1.0],[599,14,2.0],[599,15,1.0],[599,17,6.0],[599,18,2.0],[599,20,2.0],[599,21,3.0],[599,25,1.0],[599,28,6.0],[599,29,3.0],[599,30,2.0],[599,32,1.0],[599,33,1.0],[599,34,1.0],[599,36,5.0],[599,37,1.0],[599,40,1.0],[599,41,1.0],[599,43,1.0],[599,44,2.0],[599,48,1.0],[599,50,2.0],[599,52,1.0],[599,69,1.0],[599,70,1.0],[600,0,2.0],[600,1,1.0],[600,2,5.0],[600,3,1.0],[600,4,1.0],[600,5,3.0],[600,6,1.0],[600,15,1.0],[600,16,1.0],[600,17,5.0],[600,18,3.0],[600,20,3.0],[600,21,1.0],[600,23,1.0],[600,24,4.0],[600,25,6.0],[600,26,1.0],[600,27,5.0],[600,28,2.0],[600,29,1.0],[600,37,1.0],[600,41,4.0],[600,42,1.0],[600,43,1.0],[600,48,1.0],[600,60,2.0],[600,61,1.0],[600,63,1.0],[600,66,2.0],[600,68,5.0],[600,69,12.0],[600,70,1.0],[601,0,3.0],[601,1,2.0],[601,2,2.0],[601,3,4.0],[601,4,1.0],[601,5,3.0],[601,6,4.0],[601,18,1.0],[601,19,1.0],[601,20,1.0],[601,21,1.0],[601,27,1.0],[601,30,3.0],[601,42,1.0],[601,46,1.0],[601,47,3.0],[601,48,9.0],[601,51,3.0],[601,69,2.0],[601,70,1.0],[602,18,1.0],[602,29,1.0],[602,41,1.0],[602,42,1.0],[602,51,1.0],[602,53,1.0],[602,62,1.0],[603,0,1.0],[603,18,1.0],[603,19,2.0],[603,22,1.0],[603,43,1.0],[603,47,1.0],[603,53,1.0],[603,54,2.0],[603,56,2.0],[603,57,1.0],[603,60,1.0],[603,61,1.0],[603,62,1.0],[603,66,1.0],[603,69,1.0],[604,6,1.0],[604,8,1.0],[604,14,1.0],[604,15,3.0],[604,18,1.0],[604,21,1.0],[604,25,1.0],[604,28,1.0],[604,43,1.0],[604,52,1.0],[604,61,1.0],[605,1,2.0],[605,2,5.0],[605,4,2.0],[605,8,2.0],[605,10,1.0],[605,13,1.0],[605,14,1.0],[605,15,1.0],[605,17,1.0],[605,18,1.0],[605,20,2.0],[605,23,1.0],[605,24,1.0],[605,27,2.0],[605,45,1.0],[605,48,1.0],[605,51,1.0],[605,54,1.0],[605,58,1.0],[605,59,1.0],[605,61,2.0],[605,63,1.0],[605,65,1.0],[605,68,2.0],[606,10,1.0],[606,11,2.0],[606,13,1.0],[606,14,1.0],[606,15,2.0],[606,20,1.0],[606,22,2.0],[606,31,1.0],[606,32,2.0],[606,33,1.0],[606,34,1.0],[606,35,2.0],[606,40,1.0],[606,42,1.0],[606,51,2.0],[606,53,4.0],[606,54,4.0],[606,55,2.0],[606,56,1.0],[606,57,5.0],[606,59,1.0],[606,61,1.0],[606,62,2.0],[606,63,1.0],[606,64,1.0],[606,66,1.0],[607,5,1.0],[607,8,1.0],[607,9,1.0],[607,12,1.0],[607,13,1.0],[607,14,2.0],[607,18,2.0],[607,20,1.0],[607,26,1.0],[607,31,2.0],[607,34,1.0],[607,52,1.0],[607,61,1.0],[608,1,1.0],[608,5,2.0],[608,6,1.0],[608,8,1.0],[608,9,1.0],[608,14,1.0],[608,15,4.0],[608,16,1.0],[608,18,3.0],[608,19,1.0],[608,20,1.0],[608,22,1.0],[608,23,1.0],[608,24,6.0],[608,25,4.0],[608,27,3.0],[608,28,1.0],[608,29,1.0],[608,30,1.0],[608,34,2.0],[608,36,1.0],[608,42,2.0],[608,43,1.0],[608,44,1.0],[608,45,1.0],[608,47,1.0],[608,51,1.0],[608,52,1.0],[608,53,2.0],[608,57,2.0],[608,59,2.0],[608,60,1.0],[608,61,1.0],[608,63,1.0],[608,67,2.0],[608,68,2.0],[608,69,3.0],[609,9,1.0],[609,12,1.0],[609,18,1.0],[609,32,1.0],[609,39,1.0],[609,62,1.0],[610,0,2.0],[610,2,1.0],[610,4,1.0],[610,5,1.0],[610,6,3.0],[610,12,1.0],[610,14,3.0],[610,16,1.0],[610,20,2.0],[610,21,2.0],[610,22,1.0],[610,23,1.0],[610,24,2.0],[610,28,4.0],[610,30,1.0],[610,34,3.0],[610,35,2.0],[610,36,1.0],[610,37,1.0],[610,38,1.0],[610,42,1.0],[610,45,1.0],[610,50,1.0],[610,51,1.0],[610,54,2.0],[610,56,3.0],[610,58,4.0],[610,59,3.0],[610,61,1.0],[610,62,1.0],[610,63,1.0],[610,64,1.0],[610,67,6.0],[610,70,1.0],[611,18,1.0],[612,1,1.0],[612,6,2.0],[612,9,1.0],[612,15,1.0],[612,17,1.0],[612,18,2.0],[612,19,2.0],[612,20,1.0],[612,21,5.0],[612,23,5.0],[612,28,2.0],[612,34,1.0],[612,36,1.0],[612,39,1.0],[612,42,1.0],[612,50,3.0],[612,51,1.0],[612,54,1.0],[612,57,2.0],[612,58,5.0],[612,65,1.0],[612,67,8.0],[613,0,1.0],[613,7,1.0],[613,12,1.0],[613,18,1.0],[613,19,1.0],[613,33,1.0],[613,43,1.0],[613,55,1.0],[613,59,1.0],[613,60,1.0],[614,2,3.0],[614,11,6.0],[614,16,1.0],[614,18,1.0],[614,19,6.0],[614,20,1.0],[614,22,3.0],[614,23,4.0],[614,24,2.0],[614,26,2.0],[614,27,1.0],[614,29,1.0],[614,32,4.0],[614,33,1.0],[614,34,1.0],[614,37,1.0],[614,39,2.0],[614,41,2.0],[614,42,9.0],[614,43,1.0],[614,44,5.0],[614,45,7.0],[614,46,2.0],[614,47,2.0],[614,48,1.0],[614,49,1.0],[614,50,1.0],[614,51,6.0],[614,52,3.0],[614,54,2.0],[614,57,4.0],[614,58,8.0],[614,59,2.0],[614,61,1.0],[614,62,1.0],[614,63,1.0],[614,64,2.0],[614,65,4.0],[614,66,1.0],[614,67,8.0],[614,68,2.0],[614,70,15.0],[615,2,1.0],[615,3,1.0],[615,6,1.0],[615,7,1.0],[615,8,1.0],[615,9,3.0],[615,10,1.0],[615,12,3.0],[615,13,1.0],[615,15,1.0],[615,16,1.0],[615,17,2.0],[615,18,1.0],[615,20,3.0],[615,21,1.0],[615,23,2.0],[615,26,3.0],[615,27,2.0],[615,28,1.0],[615,30,1.0],[615,31,2.0],[615,34,1.0],[615,37,1.0],[615,38,3.0],[615,39,1.0],[615,40,2.0],[615,41,1.0],[615,42,1.0],[615,43,2.0],[615,45,1.0],[615,48,1.0],[615,52,2.0],[615,55,1.0],[615,56,1.0],[615,59,1.0],[615,60,2.0],[615,61,1.0],[615,62,1.0],[615,65,1.0],[615,66,2.0],[616,0,8.0],[616,1,6.0],[616,2,4.0],[616,3,5.0],[616,4,12.0],[616,5,3.0],[616,6,8.0],[616,7,7.0],[616,8,50.0],[616,9,27.0],[616,10,35.0],[616,11,40.0],[616,12,30.0],[616,13,49.0],[616,14,39.0],[616,15,43.0],[616,16,17.0],[616,17,12.0],[616,18,7.0],[616,19,11.0],[616,20,10.0],[616,21,12.0],[616,22,5.0],[616,23,6.0],[616,24,6.0],[616,25,16.0],[616,26,6.0],[616,27,9.0],[616,28,10.0],[616,29,13.0],[616,30,6.0],[616,31,11.0],[616,32,40.0],[616,33,29.0],[616,34,34.0],[616,35,30.0],[616,36,27.0],[616,37,27.0],[616,38,26.0],[616,39,31.0],[616,40,6.0],[616,41,7.0],[616,42,8.0],[616,43,6.0],[616,44,18.0],[616,45,7.0],[616,46,7.0],[616,47,5.0],[616,48,9.0],[616,49,5.0],[616,50,8.0],[616,51,8.0],[616,52,9.0],[616,53,6.0],[616,54,9.0],[616,55,5.0],[616,56,5.0],[616,57,2.0],[616,58,6.0],[616,59,3.0],[616,60,9.0],[616,61,2.0],[616,62,7.0],[616,63,5.0],[616,64,3.0],[616,65,2.0],[616,66,1.0],[616,67,2.0],[616,68,4.0],[616,69,1.0],[617,7,2.0],[617,8,1.0],[617,9,8.0],[617,10,12.0],[617,11,1.0],[617,12,6.0],[617,13,1.0],[617,14,7.0],[617,15,2.0],[617,17,7.0],[617,18,8.0],[617,19,1.0],[617,20,8.0],[617,21,1.0],[617,22,7.0],[617,33,3.0],[617,34,5.0],[617,35,8.0],[617,36,4.0],[617,38,3.0],[617,39,5.0],[617,40,3.0],[617,41,2.0],[617,42,12.0],[617,43,1.0],[617,44,3.0],[617,45,1.0],[617,46,2.0],[617,49,15.0],[617,51,5.0],[617,52,1.0],[617,54,3.0],[617,55,3.0],[617,56,2.0],[617,57,7.0],[617,58,8.0],[617,59,5.0],[617,61,7.0],[617,62,4.0],[617,63,3.0],[617,64,3.0],[617,65,19.0],[617,66,6.0],[617,67,1.0],[617,68,2.0],[617,70,2.0],[618,0,4.0],[618,1,2.0],[618,3,5.0],[618,5,2.0],[618,6,3.0],[618,8,5.0],[618,11,5.0],[618,15,3.0],[618,16,6.0],[618,18,1.0],[618,19,9.0],[618,21,1.0],[618,23,1.0],[618,24,1.0],[618,27,8.0],[618,29,1.0],[618,30,4.0],[618,32,3.0],[618,34,1.0],[618,35,4.0],[618,36,3.0],[618,38,3.0],[618,40,3.0],[618,43,5.0],[618,44,1.0],[618,45,1.0],[618,46,1.0],[618,47,3.0],[618,48,3.0],[618,49,3.0],[618,51,5.0],[618,54,3.0],[618,55,1.0],[618,59,3.0],[618,60,3.0],[618,64,3.0],[618,65,1.0],[618,66,1.0],[618,67,3.0],[619,1,3.0],[619,2,5.0],[619,4,1.0],[619,5,4.0],[619,6,1.0],[619,7,1.0],[619,9,1.0],[619,10,1.0],[619,11,5.0],[619,13,2.0],[619,15,2.0],[619,16,3.0],[619,17,4.0],[619,18,2.0],[619,19,4.0],[619,20,1.0],[619,21,3.0],[619,24,1.0],[619,25,1.0],[619,29,1.0],[619,30,2.0],[619,31,1.0],[619,32,6.0],[619,33,1.0],[619,34,3.0],[619,37,2.0],[619,39,2.0],[619,40,8.0],[619,42,1.0],[619,43,3.0],[619,44,9.0],[619,45,1.0],[619,46,5.0],[619,47,1.0],[619,48,1.0],[619,49,2.0],[619,50,3.0],[619,51,2.0],[619,52,2.0],[619,53,1.0],[619,54,5.0],[619,55,7.0],[619,56,1.0],[619,57,1.0],[619,58,1.0],[619,59,1.0],[619,63,1.0],[619,64,2.0],[619,65,1.0],[619,70,1.0],[620,0,4.0],[620,1,1.0],[620,2,4.0],[620,3,1.0],[620,5,1.0],[620,7,2.0],[620,11,2.0],[620,14,2.0],[620,18,1.0],[620,19,4.0],[620,20,2.0],[620,22,1.0],[620,24,2.0],[620,26,5.0],[620,27,1.0],[620,32,2.0],[620,37,1.0],[620,39,2.0],[620,41,5.0],[620,42,3.0],[620,46,1.0],[620,47,2.0],[620,52,1.0],[620,53,3.0],[620,55,1.0],[620,56,1.0],[620,57,1.0],[620,58,2.0],[620,59,1.0],[620,60,1.0],[620,61,3.0],[620,62,4.0],[620,63,3.0],[620,64,4.0],[620,65,7.0],[620,67,4.0],[620,68,6.0],[620,69,2.0],[620,70,7.0],[621,0,6.0],[621,1,3.0],[621,2,6.0],[621,3,7.0],[621,4,7.0],[621,5,7.0],[621,6,1.0],[621,7,1.0],[621,8,4.0],[621,9,8.0],[621,10,6.0],[621,11,4.0],[621,12,1.0],[621,13,9.0],[621,14,1.0],[621,15,4.0],[621,16,1.0],[621,17,6.0],[621,18,7.0],[621,19,3.0],[621,20,4.0],[621,21,5.0],[621,22,2.0],[621,23,8.0],[621,24,11.0],[621,26,10.0],[621,27,9.0],[621,28,4.0],[621,30,4.0],[621,31,6.0],[621,32,2.0],[621,33,2.0],[621,34,2.0],[621,35,1.0],[621,36,9.0],[621,37,2.0],[621,38,4.0],[621,39,3.0],[621,40,1.0],[621,41,4.0],[621,42,7.0],[621,43,4.0],[621,44,2.0],[621,45,1.0],[621,46,5.0],[621,47,7.0],[621,49,2.0],[621,50,2.0],[621,51,6.0],[621,52,4.0],[621,53,7.0],[621,54,15.0],[621,55,7.0],[621,56,8.0],[621,57,13.0],[621,58,7.0],[621,59,10.0],[621,60,2.0],[621,61,15.0],[621,62,4.0],[621,63,12.0],[621,64,7.0],[621,65,25.0],[621,66,5.0],[621,67,1.0],[621,68,3.0],[621,69,2.0],[621,70,2.0],[622,0,1.0],[622,3,3.0],[622,4,2.0],[622,7,2.0],[622,8,3.0],[622,9,3.0],[622,10,1.0],[622,11,5.0],[622,12,1.0],[622,13,4.0],[622,14,2.0],[622,15,1.0],[622,16,1.0],[622,18,1.0],[622,19,4.0],[622,20,1.0],[622,21,2.0],[622,22,1.0],[622,23,1.0],[622,24,2.0],[622,25,3.0],[622,26,4.0],[622,27,9.0],[622,28,1.0],[622,31,3.0],[622,32,20.0],[622,33,7.0],[622,34,4.0],[622,35,16.0],[622,36,4.0],[622,37,1.0],[622,38,3.0],[622,39,9.0],[622,40,1.0],[622,41,4.0],[622,42,1.0],[622,44,2.0],[622,46,6.0],[622,47,3.0],[622,48,3.0],[622,49,10.0],[622,50,5.0],[622,51,3.0],[622,53,6.0],[622,54,2.0],[622,55,1.0],[622,57,5.0],[622,58,1.0],[622,59,3.0],[622,60,3.0],[622,61,1.0],[622,62,4.0],[622,63,2.0],[622,64,2.0],[622,65,2.0],[622,66,3.0],[623,0,1.0],[623,1,2.0],[623,3,2.0],[623,4,3.0],[623,6,4.0],[623,7,1.0],[623,8,7.0],[623,9,2.0],[623,10,1.0],[623,11,1.0],[623,12,2.0],[623,14,1.0],[623,15,3.0],[623,16,1.0],[623,17,2.0],[623,18,12.0],[623,21,4.0],[623,22,5.0],[623,24,2.0],[623,26,2.0],[623,27,5.0],[623,28,2.0],[623,31,1.0],[623,32,1.0],[623,33,2.0],[623,34,1.0],[623,36,7.0],[623,37,1.0],[623,38,1.0],[623,40,1.0],[623,43,2.0],[623,47,1.0],[623,52,6.0],[623,60,2.0],[623,61,4.0],[623,62,2.0],[623,63,3.0],[623,64,4.0],[623,68,2.0],[623,69,10.0],[623,70,6.0],[624,0,2.0],[624,4,2.0],[624,6,2.0],[624,16,1.0],[624,18,3.0],[624,21,2.0],[624,25,1.0],[624,26,1.0],[624,29,1.0],[624,35,1.0],[624,36,1.0],[624,38,1.0],[624,41,2.0],[624,43,2.0],[624,47,1.0],[624,50,1.0],[624,52,3.0],[624,61,1.0],[624,62,3.0],[624,63,3.0],[624,66,1.0],[624,69,5.0],[625,0,4.0],[625,1,1.0],[625,2,1.0],[625,3,2.0],[625,4,5.0],[625,5,10.0],[625,6,3.0],[625,7,1.0],[625,8,1.0],[625,9,2.0],[625,10,2.0],[625,11,1.0],[625,13,4.0],[625,14,1.0],[625,15,9.0],[625,18,3.0],[625,19,2.0],[625,20,2.0],[625,21,3.0],[625,22,2.0],[625,24,8.0],[625,25,5.0],[625,26,7.0],[625,27,3.0],[625,28,4.0],[625,30,9.0],[625,31,1.0],[625,34,2.0],[625,35,1.0],[625,36,8.0],[625,37,2.0],[625,38,2.0],[625,41,3.0],[625,43,6.0],[625,44,3.0],[625,46,1.0],[625,47,1.0],[625,48,1.0],[625,51,3.0],[625,58,1.0],[625,60,4.0],[625,61,1.0],[625,62,2.0],[625,63,2.0],[625,66,1.0],[625,67,1.0],[625,68,4.0],[625,69,11.0],[625,70,1.0],[626,0,16.0],[626,1,63.0],[626,2,13.0],[626,3,24.0],[626,4,26.0],[626,5,32.0],[626,6,34.0],[626,7,4.0],[626,8,2.0],[626,9,3.0],[626,10,8.0],[626,11,7.0],[626,12,7.0],[626,13,5.0],[626,14,5.0],[626,15,13.0],[626,16,3.0],[626,17,14.0],[626,18,33.0],[626,19,43.0],[626,20,16.0],[626,21,23.0],[626,22,53.0],[626,23,17.0],[626,24,17.0],[626,25,3.0],[626,26,26.0],[626,27,6.0],[626,28,2.0],[626,29,8.0],[626,30,2.0],[626,31,20.0],[626,32,43.0],[626,33,1.0],[626,35,7.0],[626,36,10.0],[626,37,10.0],[626,38,4.0],[626,39,3.0],[626,40,6.0],[626,41,1.0],[626,42,7.0],[626,43,13.0],[626,44,8.0],[626,45,6.0],[626,46,3.0],[626,47,15.0],[626,48,17.0],[626,50,4.0],[626,51,10.0],[626,52,12.0],[626,53,8.0],[626,54,2.0],[626,55,3.0],[626,56,16.0],[626,59,2.0],[626,60,8.0],[626,61,7.0],[626,62,20.0],[626,63,25.0],[626,64,25.0],[626,65,39.0],[626,66,1.0],[626,67,12.0],[626,68,20.0],[626,70,20.0],[627,0,4.0],[627,1,4.0],[627,2,1.0],[627,3,9.0],[627,4,9.0],[627,5,9.0],[627,6,7.0],[627,8,1.0],[627,10,2.0],[627,12,1.0],[627,13,5.0],[627,14,5.0],[627,15,11.0],[627,16,2.0],[627,17,13.0],[627,18,4.0],[627,19,8.0],[627,20,2.0],[627,21,17.0],[627,22,2.0],[627,23,10.0],[627,24,1.0],[627,25,3.0],[627,26,1.0],[627,27,2.0],[627,28,8.0],[627,29,7.0],[627,30,7.0],[627,31,2.0],[627,32,1.0],[627,33,3.0],[627,34,4.0],[627,35,2.0],[627,36,3.0],[627,37,6.0],[627,38,1.0],[627,40,2.0],[627,42,11.0],[627,43,7.0],[627,44,14.0],[627,45,3.0],[627,49,2.0],[627,50,4.0],[627,52,4.0],[627,53,1.0],[627,54,2.0],[627,57,13.0],[627,58,4.0],[627,59,1.0],[627,61,8.0],[627,62,3.0],[627,63,1.0],[627,64,2.0],[627,66,3.0],[627,67,3.0],[627,69,7.0],[627,70,2.0],[628,0,19.0],[628,1,3.0],[628,2,13.0],[628,3,3.0],[628,4,5.0],[628,5,5.0],[628,6,19.0],[628,7,59.0],[628,8,23.0],[628,9,18.0],[628,10,40.0],[628,11,138.0],[628,12,76.0],[628,13,51.0],[628,14,19.0],[628,15,92.0],[628,16,42.0],[628,17,3.0],[628,18,5.0],[628,19,35.0],[628,20,21.0],[628,21,12.0],[628,22,13.0],[628,23,4.0],[628,24,54.0],[628,25,14.0],[628,26,36.0],[628,27,11.0],[628,28,2.0],[628,29,10.0],[628,30,18.0],[628,31,16.0],[628,32,47.0],[628,33,16.0],[628,34,2.0],[628,35,8.0],[628,36,8.0],[628,37,9.0],[628,38,3.0],[628,39,38.0],[628,40,5.0],[628,41,9.0],[628,42,12.0],[628,43,4.0],[628,44,28.0],[628,45,66.0],[628,46,23.0],[628,47,17.0],[628,48,102.0],[628,49,22.0],[628,50,1.0],[628,51,17.0],[628,52,13.0],[628,53,18.0],[628,55,12.0],[628,56,4.0],[628,57,4.0],[628,58,2.0],[628,59,5.0],[628,60,12.0],[628,61,4.0],[628,62,5.0],[628,63,2.0],[628,64,39.0],[628,65,4.0],[628,66,13.0],[628,67,1.0],[628,68,4.0],[628,69,20.0],[628,70,6.0],[629,7,1.0],[629,11,2.0],[629,13,1.0],[629,15,1.0],[629,19,3.0],[629,21,2.0],[629,32,1.0],[629,35,4.0],[629,36,2.0],[629,37,1.0],[629,38,1.0],[629,39,1.0],[629,40,8.0],[629,41,3.0],[629,44,4.0],[629,51,1.0],[629,62,1.0],[629,64,1.0],[629,65,3.0],[629,66,1.0],[629,69,1.0],[630,0,7.0],[630,1,2.0],[630,2,7.0],[630,4,2.0],[630,5,8.0],[630,6,2.0],[630,7,2.0],[630,10,2.0],[630,13,1.0],[630,14,7.0],[630,15,2.0],[630,16,1.0],[630,18,2.0],[630,19,2.0],[630,20,2.0],[630,21,1.0],[630,22,2.0],[630,24,11.0],[630,25,1.0],[630,26,3.0],[630,27,2.0],[630,28,3.0],[630,30,1.0],[630,31,2.0],[630,36,1.0],[630,37,2.0],[630,38,1.0],[630,42,1.0],[630,44,4.0],[630,47,4.0],[630,48,14.0],[630,49,1.0],[630,50,1.0],[630,52,4.0],[630,53,1.0],[630,58,1.0],[630,60,6.0],[630,61,1.0],[630,62,1.0],[630,63,2.0],[630,64,1.0],[630,66,2.0],[630,67,2.0],[630,68,2.0],[630,70,3.0],[631,0,4.0],[631,1,5.0],[631,2,3.0],[631,4,11.0],[631,5,13.0],[631,6,3.0],[631,7,3.0],[631,8,13.0],[631,9,1.0],[631,10,5.0],[631,11,7.0],[631,12,5.0],[631,13,3.0],[631,14,15.0],[631,15,8.0],[631,16,11.0],[631,17,11.0],[631,18,7.0],[631,19,9.0],[631,20,10.0],[631,22,11.0],[631,23,7.0],[631,24,7.0],[631,26,3.0],[631,27,7.0],[631,30,1.0],[631,31,2.0],[631,32,2.0],[631,35,1.0],[631,36,5.0],[631,37,8.0],[631,38,2.0],[631,39,4.0],[631,40,5.0],[631,41,4.0],[631,42,5.0],[631,43,12.0],[631,44,1.0],[631,45,1.0],[631,46,10.0],[631,47,2.0],[631,49,10.0],[631,50,4.0],[631,51,5.0],[631,52,8.0],[631,53,1.0],[631,54,5.0],[631,57,2.0],[631,58,1.0],[631,59,4.0],[631,60,1.0],[631,61,5.0],[631,62,2.0],[631,63,7.0],[631,64,7.0],[631,65,13.0],[631,66,10.0],[631,67,9.0],[631,68,7.0],[631,69,2.0],[631,70,6.0],[632,3,1.0],[632,4,1.0],[632,6,2.0],[632,7,1.0],[632,8,2.0],[632,13,5.0],[632,14,1.0],[632,15,2.0],[632,16,1.0],[632,17,4.0],[632,18,2.0],[632,19,2.0],[632,20,1.0],[632,22,1.0],[632,24,2.0],[632,25,1.0],[632,27,1.0],[632,28,2.0],[632,36,1.0],[632,41,1.0],[632,43,1.0],[632,44,1.0],[632,47,2.0],[632,48,2.0],[632,50,1.0],[632,52,3.0],[632,59,1.0],[632,60,3.0],[632,61,1.0],[632,62,2.0],[632,63,3.0],[632,68,1.0],[632,69,1.0],[632,70,1.0],[633,0,1.0],[633,1,1.0],[633,4,1.0],[633,16,1.0],[633,17,1.0],[633,18,1.0],[633,19,1.0],[633,20,1.0],[633,22,3.0],[633,25,1.0],[633,27,1.0],[633,29,2.0],[633,33,1.0],[633,36,1.0],[633,38,1.0],[633,40,1.0],[633,41,1.0],[633,46,1.0],[633,54,1.0],[633,56,1.0],[633,60,3.0],[633,61,1.0],[634,0,1.0],[634,1,2.0],[634,3,1.0],[634,4,1.0],[634,5,1.0],[634,6,1.0],[634,8,1.0],[634,9,1.0],[634,12,1.0],[634,15,1.0],[634,18,1.0],[634,19,1.0],[634,21,1.0],[634,29,1.0],[634,30,1.0],[634,31,2.0],[634,32,1.0],[634,34,1.0],[634,36,1.0],[634,38,1.0],[634,43,2.0],[634,45,1.0],[634,56,1.0],[634,58,2.0],[634,59,1.0],[634,61,1.0],[634,64,1.0],[634,65,3.0],[635,1,1.0],[635,4,1.0],[635,6,1.0],[635,7,2.0],[635,8,1.0],[635,11,2.0],[635,13,2.0],[635,14,3.0],[635,16,1.0],[635,18,1.0],[635,19,2.0],[635,21,1.0],[635,22,1.0],[635,24,1.0],[635,26,1.0],[635,27,1.0],[635,30,1.0],[635,31,1.0],[635,32,1.0],[635,33,1.0],[635,34,1.0],[635,35,1.0],[635,36,1.0],[635,37,2.0],[635,38,1.0],[635,45,1.0],[635,47,2.0],[635,49,1.0],[635,51,1.0],[635,52,3.0],[635,53,1.0],[635,57,2.0],[635,58,1.0],[635,59,1.0],[635,60,3.0],[635,63,1.0],[635,66,2.0],[635,68,1.0],[636,10,1.0],[636,29,1.0],[636,42,1.0],[637,0,5.0],[637,1,9.0],[637,2,1.0],[637,3,4.0],[637,4,9.0],[637,5,3.0],[637,6,6.0],[637,7,1.0],[637,8,1.0],[637,11,3.0],[637,12,1.0],[637,14,2.0],[637,16,1.0],[637,18,4.0],[637,19,13.0],[637,20,3.0],[637,21,3.0],[637,22,8.0],[637,23,4.0],[637,24,3.0],[637,26,4.0],[637,27,1.0],[637,31,6.0],[637,32,6.0],[637,33,2.0],[637,34,3.0],[637,35,1.0],[637,36,2.0],[637,37,2.0],[637,38,2.0],[637,39,2.0],[637,41,3.0],[637,42,2.0],[637,43,2.0],[637,48,1.0],[637,50,3.0],[637,51,4.0],[637,52,2.0],[637,53,3.0],[637,54,1.0],[637,56,2.0],[637,58,1.0],[637,60,2.0],[637,61,6.0],[637,62,8.0],[637,63,17.0],[637,64,13.0],[637,65,31.0],[637,67,8.0],[637,68,3.0],[637,69,10.0],[637,70,1.0],[638,0,1.0],[638,12,1.0],[638,15,1.0],[638,23,1.0],[638,27,1.0],[638,28,1.0],[638,36,1.0],[638,41,1.0],[638,43,1.0],[638,44,1.0],[638,47,1.0],[638,50,1.0],[638,55,1.0],[638,59,1.0],[638,65,2.0],[638,68,1.0],[639,2,4.0],[639,4,2.0],[639,5,1.0],[639,6,1.0],[639,7,1.0],[639,13,1.0],[639,15,1.0],[639,17,2.0],[639,18,3.0],[639,21,2.0],[639,24,3.0],[639,26,3.0],[639,27,2.0],[639,28,2.0],[639,31,1.0],[639,33,1.0],[639,37,3.0],[639,38,1.0],[639,43,2.0],[639,46,1.0],[639,47,2.0],[639,48,3.0],[639,50,1.0],[639,52,2.0],[639,58,1.0],[639,60,1.0],[639,61,1.0],[639,69,1.0],[640,0,9.0],[640,1,1.0],[640,3,7.0],[640,4,7.0],[640,5,6.0],[640,6,7.0],[640,7,23.0],[640,8,10.0],[640,9,1.0],[640,10,7.0],[640,11,1.0],[640,12,14.0],[640,13,2.0],[640,14,4.0],[640,15,2.0],[640,16,8.0],[640,18,16.0],[640,19,17.0],[640,20,1.0],[640,21,2.0],[640,24,5.0],[640,25,5.0],[640,26,5.0],[640,27,7.0],[640,28,9.0],[640,29,22.0],[640,30,2.0],[640,31,18.0],[640,32,6.0],[640,33,17.0],[640,36,6.0],[640,37,6.0],[640,38,3.0],[640,39,7.0],[640,40,5.0],[640,41,33.0],[640,42,1.0],[640,43,13.0],[640,44,1.0],[640,46,7.0],[640,47,6.0],[640,48,4.0],[640,49,5.0],[640,52,2.0],[640,53,5.0],[640,54,3.0],[640,55,6.0],[640,56,1.0],[640,59,3.0],[640,60,7.0],[640,62,5.0],[640,63,3.0],[640,64,13.0],[640,65,12.0],[640,66,4.0],[641,6,1.0],[641,14,1.0],[641,18,2.0],[642,3,1.0],[642,12,2.0],[642,13,1.0],[642,18,2.0],[642,20,1.0],[642,24,1.0],[642,25,2.0],[642,30,1.0],[642,35,1.0],[642,61,1.0],[642,70,1.0],[643,0,12.0],[643,1,13.0],[643,2,5.0],[643,3,6.0],[643,4,13.0],[643,5,14.0],[643,6,24.0],[643,8,2.0],[643,9,3.0],[643,10,4.0],[643,11,11.0],[643,12,4.0],[643,13,11.0],[643,14,13.0],[643,15,22.0],[643,16,4.0],[643,17,9.0],[643,18,20.0],[643,19,21.0],[643,20,21.0],[643,21,15.0],[643,22,7.0],[643,23,10.0],[643,24,15.0],[643,25,16.0],[643,26,17.0],[643,27,8.0],[643,28,11.0],[643,29,19.0],[643,30,22.0],[643,31,13.0],[643,32,4.0],[643,33,1.0],[643,34,4.0],[643,35,4.0],[643,36,17.0],[643,37,15.0],[643,38,6.0],[643,39,1.0],[643,40,5.0],[643,42,16.0],[643,43,26.0],[643,44,17.0],[643,45,14.0],[643,47,5.0],[643,49,1.0],[643,50,1.0],[643,51,6.0],[643,52,18.0],[643,53,16.0],[643,54,3.0],[643,57,12.0],[643,58,2.0],[643,59,3.0],[643,60,6.0],[643,61,13.0],[643,62,10.0],[643,63,8.0],[643,64,18.0],[643,65,1.0],[643,66,6.0],[643,67,11.0],[643,68,9.0],[643,69,32.0],[643,70,7.0],[644,1,2.0],[644,2,1.0],[644,3,1.0],[644,4,1.0],[644,6,1.0],[644,8,7.0],[644,9,1.0],[644,10,4.0],[644,11,6.0],[644,12,3.0],[644,13,2.0],[644,14,2.0],[644,15,2.0],[644,17,9.0],[644,18,8.0],[644,19,2.0],[644,20,2.0],[644,22,3.0],[644,25,1.0],[644,28,1.0],[644,29,1.0],[644,36,2.0],[644,37,1.0],[644,38,1.0],[644,41,5.0],[644,42,1.0],[644,43,1.0],[644,45,1.0],[644,47,1.0],[644,48,1.0],[644,52,7.0],[644,54,1.0],[644,55,5.0],[644,56,6.0],[644,57,1.0],[644,58,1.0],[644,60,1.0],[644,62,3.0],[644,63,5.0],[644,64,5.0],[644,65,13.0],[644,66,7.0],[644,68,5.0],[644,70,2.0],[645,0,3.0],[645,1,2.0],[645,11,1.0],[645,15,2.0],[645,17,1.0],[645,18,1.0],[645,24,1.0],[645,25,2.0],[645,45,2.0],[645,49,1.0],[645,50,1.0],[645,51,1.0],[645,54,1.0],[645,58,5.0],[645,59,1.0],[645,64,2.0],[645,66,1.0],[645,68,1.0],[646,3,1.0],[646,18,1.0],[646,34,1.0],[646,39,1.0],[646,40,1.0],[646,68,1.0],[647,0,3.0],[647,1,2.0],[647,2,11.0],[647,3,1.0],[647,7,6.0],[647,8,3.0],[647,9,3.0],[647,10,7.0],[647,11,3.0],[647,12,4.0],[647,14,1.0],[647,15,3.0],[647,16,1.0],[647,17,1.0],[647,18,5.0],[647,19,3.0],[647,20,4.0],[647,21,1.0],[647,22,2.0],[647,23,4.0],[647,24,2.0],[647,25,3.0],[647,26,4.0],[647,28,2.0],[647,29,3.0],[647,30,1.0],[647,31,5.0],[647,36,1.0],[647,37,1.0],[647,38,1.0],[647,39,1.0],[647,40,1.0],[647,41,3.0],[647,42,14.0],[647,44,2.0],[647,45,1.0],[647,47,5.0],[647,48,3.0],[647,50,3.0],[647,51,5.0],[647,52,14.0],[647,53,16.0],[647,54,19.0],[647,55,1.0],[647,56,19.0],[647,57,3.0],[647,58,1.0],[647,59,1.0],[647,60,1.0],[647,61,1.0],[647,62,1.0],[647,63,4.0],[647,64,3.0],[647,66,8.0],[647,67,10.0],[647,68,16.0],[647,70,40.0],[648,18,1.0],[648,20,2.0],[648,25,1.0],[648,69,1.0],[649,2,1.0],[649,14,1.0],[649,18,1.0],[649,24,2.0],[649,26,1.0],[649,28,2.0],[649,30,1.0],[649,42,1.0],[649,43,1.0],[649,44,1.0],[649,45,1.0],[649,67,1.0],[649,68,2.0],[649,69,2.0],[650,0,2.0],[650,1,2.0],[650,3,1.0],[650,4,2.0],[650,5,3.0],[650,6,9.0],[650,8,1.0],[650,9,1.0],[650,11,1.0],[650,16,1.0],[650,17,1.0],[650,18,3.0],[650,19,18.0],[650,20,1.0],[650,21,2.0],[650,22,2.0],[650,23,22.0],[650,24,1.0],[650,25,2.0],[650,28,3.0],[650,29,5.0],[650,31,3.0],[650,32,2.0],[650,33,2.0],[650,34,10.0],[650,35,9.0],[650,36,1.0],[650,45,3.0],[650,47,2.0],[650,50,5.0],[650,51,2.0],[650,52,1.0],[650,54,2.0],[650,56,11.0],[650,57,1.0],[650,58,5.0],[650,59,3.0],[650,60,1.0],[650,62,3.0],[650,63,1.0],[650,64,2.0],[650,65,1.0],[650,67,5.0],[650,68,1.0],[650,69,2.0],[651,2,3.0],[651,4,1.0],[651,8,1.0],[651,9,1.0],[651,11,1.0],[651,15,2.0],[651,16,2.0],[651,18,1.0],[651,27,1.0],[651,28,1.0],[651,29,2.0],[651,30,1.0],[651,31,1.0],[651,32,1.0],[651,33,1.0],[651,37,2.0],[651,40,1.0],[651,42,1.0],[651,46,1.0],[651,48,1.0],[651,49,1.0],[651,57,1.0],[651,60,2.0],[651,62,1.0],[651,63,1.0],[651,64,2.0],[652,18,1.0],[652,24,1.0],[652,29,1.0],[652,32,1.0],[652,51,1.0],[652,68,1.0],[653,10,1.0],[653,14,1.0],[653,15,1.0],[653,17,1.0],[653,19,1.0],[653,29,1.0],[653,31,2.0],[653,32,2.0],[653,33,4.0],[653,35,4.0],[653,36,1.0],[653,38,1.0],[653,39,3.0],[653,47,1.0],[653,50,1.0],[653,54,1.0],[653,57,2.0],[653,59,1.0],[653,61,1.0],[653,62,2.0],[653,64,1.0],[653,65,5.0],[653,66,2.0],[653,70,2.0],[654,2,1.0],[654,5,1.0],[654,10,1.0],[654,15,1.0],[654,18,1.0],[654,39,1.0],[654,46,20.0],[654,47,36.0],[654,48,20.0],[654,49,12.0],[654,50,38.0],[654,51,48.0],[654,53,28.0],[654,54,43.0],[654,55,82.0],[654,56,85.0],[654,57,20.0],[654,58,59.0],[654,59,48.0],[654,61,1.0],[654,67,41.0],[654,68,1.0],[655,1,4.0],[655,2,5.0],[655,3,33.0],[655,4,2.0],[655,5,2.0],[655,6,33.0],[655,12,1.0],[655,18,3.0],[655,21,10.0],[655,24,2.0],[655,27,1.0],[655,28,1.0],[655,30,14.0],[655,31,9.0],[655,32,1.0],[655,33,9.0],[655,34,3.0],[655,35,42.0],[655,37,5.0],[655,38,35.0],[655,39,19.0],[655,40,52.0],[655,41,9.0],[655,43,9.0],[655,44,1.0],[655,45,23.0],[655,46,1.0],[655,47,1.0],[655,52,4.0],[655,54,2.0],[655,59,26.0],[655,65,1.0],[655,66,9.0],[655,67,1.0],[655,70,1.0],[656,0,6.0],[656,1,2.0],[656,2,1.0],[656,3,2.0],[656,4,5.0],[656,5,8.0],[656,6,10.0],[656,8,7.0],[656,11,2.0],[656,12,3.0],[656,13,1.0],[656,14,1.0],[656,15,2.0],[656,18,4.0],[656,20,2.0],[656,22,1.0],[656,24,7.0],[656,25,4.0],[656,26,6.0],[656,27,11.0],[656,30,2.0],[656,31,5.0],[656,32,2.0],[656,35,2.0],[656,36,1.0],[656,37,2.0],[656,41,3.0],[656,42,2.0],[656,43,4.0],[656,44,1.0],[656,47,2.0],[656,48,2.0],[656,50,1.0],[656,51,1.0],[656,52,13.0],[656,53,8.0],[656,54,29.0],[656,55,6.0],[656,56,11.0],[656,57,9.0],[656,58,5.0],[656,59,8.0],[656,60,31.0],[656,61,4.0],[656,62,5.0],[656,63,10.0],[656,64,9.0],[656,65,1.0],[656,66,1.0],[656,67,7.0],[656,68,12.0],[656,69,15.0],[656,70,1.0],[657,0,7.0],[657,1,1.0],[657,2,2.0],[657,3,7.0],[657,4,5.0],[657,5,9.0],[657,6,2.0],[657,7,6.0],[657,8,3.0],[657,9,7.0],[657,10,3.0],[657,11,2.0],[657,12,1.0],[657,13,1.0],[657,14,3.0],[657,15,4.0],[657,16,3.0],[657,17,7.0],[657,18,8.0],[657,20,1.0],[657,21,2.0],[657,22,5.0],[657,23,3.0],[657,24,11.0],[657,25,5.0],[657,26,6.0],[657,27,2.0],[657,28,6.0],[657,30,3.0],[657,31,1.0],[657,32,2.0],[657,35,2.0],[657,36,2.0],[657,37,2.0],[657,38,1.0],[657,40,3.0],[657,41,1.0],[657,42,4.0],[657,43,8.0],[657,46,2.0],[657,47,5.0],[657,49,1.0],[657,51,1.0],[657,52,1.0],[657,53,2.0],[657,54,6.0],[657,55,5.0],[657,61,2.0],[657,62,7.0],[657,63,7.0],[657,64,5.0],[657,65,6.0],[657,66,2.0],[657,68,2.0],[657,70,2.0],[658,0,2.0],[658,1,3.0],[658,2,2.0],[658,3,3.0],[658,4,5.0],[658,5,1.0],[658,6,2.0],[658,7,1.0],[658,9,1.0],[658,10,1.0],[658,11,2.0],[658,12,1.0],[658,13,3.0],[658,14,5.0],[658,15,1.0],[658,17,4.0],[658,18,3.0],[658,20,2.0],[658,21,3.0],[658,22,2.0],[658,24,2.0],[658,26,2.0],[658,27,5.0],[658,29,2.0],[658,30,2.0],[658,31,3.0],[658,36,4.0],[658,37,1.0],[658,38,2.0],[658,42,1.0],[658,43,2.0],[658,47,5.0],[658,48,4.0],[658,50,1.0],[658,51,2.0],[658,52,2.0],[658,60,1.0],[658,61,3.0],[658,64,1.0],[658,65,1.0],[658,69,2.0],[658,70,1.0],[659,6,2.0],[659,14,2.0],[659,18,2.0],[659,21,1.0],[659,22,1.0],[659,36,2.0],[660,18,1.0],[660,19,1.0],[660,21,3.0],[660,25,1.0],[660,28,1.0],[660,29,2.0],[660,30,1.0],[660,39,1.0],[660,50,1.0],[661,1,1.0],[661,2,1.0],[661,5,1.0],[661,11,1.0],[661,16,1.0],[661,18,1.0],[661,24,1.0],[661,26,1.0],[661,39,2.0],[661,41,1.0],[661,42,1.0],[661,55,1.0],[661,58,2.0],[661,59,1.0],[661,60,1.0],[661,62,1.0],[661,63,2.0],[661,65,4.0],[661,66,3.0],[661,67,2.0],[661,68,5.0],[661,69,3.0],[661,70,1.0],[662,6,1.0],[662,8,1.0],[662,15,1.0],[662,17,1.0],[662,18,1.0],[662,22,1.0],[662,30,1.0],[662,32,1.0],[662,35,2.0],[662,38,1.0],[662,41,1.0],[662,45,1.0],[662,52,1.0],[662,56,1.0],[662,58,1.0],[662,61,1.0],[662,62,1.0],[662,66,2.0],[662,69,1.0],[662,70,1.0]
[truncated: 2,300,745 more chars]
