# Supplementary material for: ASMT determines gut microbiota and increases neurobehavioral adaptability to exercise in female mice
Source: Commun Biol. 2023 Nov 7;6:1126. doi: 10.1038/s42003-023-05520-8 (PMC10630421; doi:10.1038/s42003-023-05520-8)
Supplement: Supplementary file 4 — Supplementary Data 1 [file 42003_2023_5520_MOESM4_ESM.zip › 2.OTUs/OTUs_stat/otu_table_summary.txt]

Num samples: 71
Num observations: 6370
Total count: 2637324
Table density (fraction of non-zero values): 0.310
Table md5 (unzipped): 3314cc5eee44f50d46f65778427711a5

Counts/sample summary:
 Min: 34608.0
 Max: 39225.0
 Median: 37108.000
 Mean: 37145.408
 Std. dev.: 1233.743
 Sample Metadata Categories: None provided
 Observation Metadata Categories: taxonomy

Counts/sample detail:
 s3WT6: 34608.0
 s2WT4: 35155.0
 s2KE2: 35240.0
 s1KO1: 35358.0
 s1WE3: 35431.0
 s3WT3: 35493.0
 s1WT1: 35733.0
 s3WE2: 35790.0
 s1KE6: 35795.0
 s2WE5: 35798.0
 s3WE4: 35819.0
 s3WT2: 35884.0
 s1WT4: 35890.0
 s2WE2: 35914.0
 s1WT7: 35990.0
 s3KO1: 36032.0
 s3WE3: 36035.0
 s3KO5: 36045.0
 s1WT6: 36050.0
 s1KE3: 36121.0
 s2KO2: 36138.0
 s1WE4: 36180.0
 s1KO4: 36224.0
 s2KO3: 36243.0
 s2WT6: 36267.0
 s2WT3: 36292.0
 s2WE4: 36444.0
 s3WE7: 36501.0
 s1WE6: 36628.0
 s3KO6: 36716.0
 s1KE2: 36756.0
 s1KO2: 36810.0
 s1KO5: 36840.0
 s2WE1: 36908.0
 s1KE1: 37082.0
 s3WT4: 37108.0
 s1KO3: 37206.0
 s3WT5: 37251.0
 s3WE6: 37354.0
 s1WE5: 37362.0
 s2KE5: 37390.0
 s2WT5: 37396.0
 s2KE3: 37440.0
 s2KO4: 37477.0
 s1KE5: 37546.0
 s3WE1: 37567.0
 s2KE1: 37603.0
 s2KE4: 37611.0
 s2WT7: 37735.0
 s2KE6: 37779.0
 s3WT1: 37842.0
 s1WT2: 38165.0
 s3KE1: 38297.0
 s3KO3: 38317.0
 s2WE3: 38545.0
 s3KE4: 38602.0
 s1KE4: 38638.0
 s1WE2: 38672.0
 s1WT3: 38716.0
 s2KO1: 38730.0
 s3KO4: 38737.0
 s3KE2: 38747.0
 s3WT7: 38782.0
 s3WE5: 38859.0
 s3KE3: 38886.0
 s3KE5: 38975.0
 s2WT1: 39026.0
 s1WT5: 39117.0
 s3KO2: 39204.0
 s2WT2: 39207.0
 s1WE1: 39225.0
