# Supplementary material for: ASMT determines gut microbiota and increases neurobehavioral adaptability to exercise in female mice
Source: Commun Biol. 2023 Nov 7;6:1126. doi: 10.1038/s42003-023-05520-8 (PMC10630421; doi:10.1038/s42003-023-05520-8)
Supplement: Supplementary file 4 — Supplementary Data 1 [file 42003_2023_5520_MOESM4_ESM.zip › 2.OTUs/rep_phylo.tre]

(((((3055:0.00781,3695:0.01201)0.772:0.00305,(703:0.0068,((5824:0.01016,(5509:0.00556,((3273:0.00601,6038:0.01307)0.947:0.0102,((3814:0.00787,(((60:0.00954,1451:0.01259)0.711:0.00179,1573:0.00672)0.959:0.00814,((5872:0.00846,549:0.00991)0.958:0.0097,((1933:0.00822,4382:0.01421)0.451:0.00258,(2030:0.01396,(92:0.00278,(5054:0.01177,(((5282:0.01722,3381:0.00627)0.063:0.00488,5354:0.01033)0.725:0.00309,((1437:0.01005,(2305:0.00589,4322:0.01231)0.216:0.00418)0.578:0.00263,(4561:0.01239,(3461:0.01738,5627:0.0086)0.778:0.00555)0.867:0.00554)0.871:0.00344)0.850:0.00334)0.847:0.00378)0.958:0.00551)0.540:0.00016)0.871:0.00471)0.741:0.00146)0.822:0.00325)0.870:0.00505,(2255:0.01529,801:0.00734)0.747:0.00745)0.915:0.0072)0.358:0.00261)0.894:0.00638)0.788:0.00277,787:0.0115)0.839:0.0034)0.892:0.00437)0.971:0.0116,((4997:0.0033,(1557:0.00015,((5506:0.01066,(4692:0.01009,3650:0.01215)0.677:0.00561)0.111:0.00195,(2249:0.01594,3085:0.013)0.955:0.01321)0.982:0.01448)0.988:0.01526)0.904:0.007,((5498:0.00582,5596:0.01349)0.851:0.00379,(1037:0.00904,(3458:0.01193,4564:0.00506)0.925:0.0098)0.848:0.00513)0.766:0.00352)0.900:0.00663)0.796:0.00352,((1232:0.00624,((5906:0.00082,(2810:0.01491,5741:0.00601)0.961:0.01137)0.965:0.01053,6027:0.01081)0.492:0.00541)0.898:0.00854,((((1969:0.02188,1538:0.00014)0.983:0.0095,888:0.00962)0.871:0.00516,((3025:0.00877,5121:0.01333)0.856:0.00534,(3509:0.01353,804:0.0121)0.823:0.00281)0.913:0.00452)0.297:0.00157,((3184:0.01282,((6092:0.00949,(((2086:0.00016,(3626:0.01228,(1487:0.00357,(((3026:0.01202,3572:0.0182)0.847:0.00634,(1980:0.00973,445:0.01649)0.407:0.00309)0.597:0.00394,((6007:0.00689,(3428:0.01545,504:0.01471)0.357:0.00337)0.942:0.00774,(((((((2055:0.02192,1163:0.00575)0.912:0.00636,(1858:0.00573,1468:0.01425)0.745:0.00189)0.885:0.00532,665:0.01291)0.764:0.00565,2040:0.00828)0.766:0.00153,(1878:0.01017,(1987:0.01016,2798:0.01192)0.860:0.00899)0.757:0.00318)0.870:0.00465,2847:0.00992)0.942:0.00744,(((2078:0.00266,(611:0.00817,938:0.0208)0.968:0.01282)0.985:0.01208,((1167:0.0112,(1420:0.02143,1454:0.00014)0.824:0.00819)0.971:0.01148,(4694:0.01113,5876:0.01112)0.887:0.00506)0.576:0.00134)0.948:0.00942,(193:0.02022,3138:0.00639)0.946:0.00906)0.890:0.00472)0.753:0.00141)0.739:0.0016)0.753:0.00198)0.907:0.00805)0.979:0.01435)0.996:0.01772,(6089:0.02379,(((1708:0.00998,(1817:0.00862,(4008:0.01551,4937:0.00344)0.950:0.00672)0.832:0.00316)0.800:0.00017,((3862:0.0164,1624:0.00538)0.938:0.00999,4332:0.01356)0.606:0.00538)0.972:0.01732,(1649:0.01198,(4686:0.01082,(2527:0.01023,3828:0.01368)0.503:0.00279)0.890:0.00609)0.270:0.00295)0.789:0.00786)0.255:0.00195)0.841:0.00442,710:0.01036)0.315:0.00277)0.754:0.00177,((6055:0.00015,(((3040:0.00016,(((((1368:0.01543,5908:0.00508)0.897:0.00804,((2083:0.00851,4441:0.01294)0.867:0.0049,(3325:0.01349,(2229:0.00967,3311:0.00928)0.322:0.00366)0.461:0.0053)0.673:0.00109)0.779:0.00556,(((2048:0.01518,2833:0.00926)0.826:0.00493,(2141:0.00596,(3316:0.00386,6142:0.01828)0.953:0.00932)0.778:0.00266)0.831:0.00365,3415:0.01359)0.686:0.00091)0.908:0.00722,(3441:0.01327,(5075:0.00599,(4477:0.01723,5146:0.00384)0.971:0.01234)0.888:0.00665)0.809:0.00433)0.843:0.00361,(((6297:0.01565,(615:0.01503,(5181:0.01999,6077:0.01864)0.519:0.00609)0.950:0.01547)0.951:0.01289,(((((((5779:0.01455,(5012:0.00649,(2535:0.0181,((1803:0.00292,((279:0.01109,4489:0.00818)0.831:0.00383,((4195:0.02296,(3222:0.01064,4154:0.0126)0.594:0.00354)0.865:0.00628,4895:0.01667)0.564:0.00625)0.874:0.00419)0.885:0.00647,(3769:0.00015,664:0.02399)1.000:0.01731)0.924:0.00688)0.828:0.00729)0.743:0.00208)0.950:0.00875,(((((3451:0.00274,(4413:0.01655,4639:0.00971)0.908:0.00716)0.438:0.00542,3514:0.03257)0.430:0.00388,((4646:0.00822,959:0.01026)0.893:0.00781,(4330:0.02116,5714:0.01909)0.238:0.00351)0.701:0.00568)0.849:0.00536,(5149:0.02016,5671:0.00732)0.859:0.00477)0.810:0.00288,(((1293:0.00981,5621:0.0203)0.721:0.00183,(4696:0.00543,5989:0.01315)0.897:0.00429)0.752:0.00216,4374:0.01576)0.770:0.0021)0.803:0.00351)0.790:0.00357,3518:0.01189)0.911:0.0087,5749:0.00778)0.898:0.00893,3611:0.00742)0.954:0.01178,(5760:0.014,(2635:0.01236,2685:0.00802)0.939:0.01103)0.660:0.00192)0.982:0.02588,((((((351:0.00685,((5318:0.01138,937:0.01305)0.819:0.00629,588:0.00703)0.804:0.00648)0.470:0.0042,(975:0.00932,((6227:0.01725,(2802:0.02229,6253:0.01508)0.834:0.00563)0.904:0.00732,(651:0.00622,((726:0.01447,821:0.00733)0.951:0.00747,185:0.00887)0.883:0.00532)0.730:0.00233)0.257:0.00486)0.812:0.00475)0.451:0.00188,(2673:0.00915,1629:0.01928)0.753:0.00249)0.872:0.00532,((5875:0.00978,((((1510:0.00753,(2700:0.00965,4216:0.01189)0.574:0.00606)0.872:0.00484,(2283:0.00944,(5830:0.02668,2377:0.00611)0.444:0.00431)0.859:0.00511)0.856:0.00448,(35:0.00142,3767:0.02158)0.932:0.00563)0.743:0.00149,(2160:0.00989,2654:0.00847)0.765:0.00134)0.892:0.00016)0.677:0.00805,((346:0.0069,(((4497:0.00014,(1148:0.01859,5559:0.01678)0.864:0.01472)0.943:0.01305,2289:0.01526)0.841:0.00427,(126:0.00558,((2304:0.0074,(2827:0.01193,1875:0.01194)0.787:0.00301)0.788:0.0046,(399:0.01065,4245:0.00965)0.900:0.00615)0.840:0.00327)0.737:0.00146)0.897:0.00414)0.905:0.00548,((((((3105:0.01047,3609:0.00864)0.891:0.00866,((2215:0.01134,3231:0.01316)0.903:0.00909,1194:0.00748)0.111:0.00483)0.112:0.00342,3618:0.01335)0.696:0.00373,(1023:0.0144,((6363:0.01158,(1333:0.02467,((1410:0.01792,1634:0.00519)0.841:0.00753,(2233:0.00861,5357:0.01455)0.613:0.0041)0.835:0.00715)0.650:0.00092)0.758:0.00182,((2403:0.02131,2409:0.00716)0.702:0.00632,2982:0.01989)0.088:0.00322)0.887:0.00532)0.944:0.00872)0.887:0.00564,1389:0.00661)0.347:0.00301,4490:0.01608)0.725:0.00108)0.969:0.01092)0.731:0.00251)0.932:0.00734,463:0.01348)0.632:0.00181,((5612:0.0207,(5342:0.02234,(3429:0.02847,3780:0.01462)0.986:0.02185)0.661:0.01768)0.874:0.011,((((4478:0.0167,(((2122:0.0129,4433:0.01444)0.984:0.01287,(4:0.00015,((494:0.0056,5526:0.02684)0.918:0.01026,(192:0.01492,2172:0.00758)0.888:0.00589)0.922:0.00648)0.953:0.00016)0.956:0.006,(1844:0.01018,(1164:0.01336,((4465:0.02154,(((5909:0.0113,(3903:0.00998,6199:0.01366)0.307:0.00442)0.992:0.01452,((5570:0.01956,(1551:0.01016,571:0.01329)0.378:0.00329)0.774:0.00446,(430:0.01259,507:0.0056)0.869:0.00436)0.835:0.00278)0.503:0.00123,(1363:0.01762,1715:0.00236)0.983:0.01032)0.989:0.0104)0.444:0.00161,(592:0.00935,1076:0.00934)0.923:0.0061)0.819:0.00666)0.843:0.00434)0.804:0.00323)0.739:0.00115)1.000:0.02054,(((34:0.01228,(644:0.00599,855:0.01317)0.428:0.00332)0.544:0.00406,((((69:0.00486,700:0.0142)0.925:0.00625,((679:0.00892,(1098:0.01301,765:0.00748)0.929:0.00815)0.855:0.00474,(((574:0.00568,966:0.01731)0.964:0.01476,291:0.01441)0.819:0.00392,477:0.00959)0.839:0.00297)0.806:0.00274)0.776:0.00214,(6195:0.01002,(1494:0.00262,5970:0.02044)0.889:0.00557)0.864:0.00285)0.775:0.00222,(706:0.01003,(((609:0.0116,(2703:0.01094,1339:0.00506)0.964:0.00967)0.646:0.00016,((((584:0.01381,(2966:0.00995,((254:0.00358,1718:0.01525)0.887:0.00502,1471:0.01155)0.698:0.00289)0.917:0.00867)0.926:0.00774,(3217:0.01174,6002:0.00997)0.886:0.00425)0.769:0.00251,(321:0.00014,1052:0.01974)0.993:0.01148)0.509:0.00077,5886:0.01253)0.939:0.00718)0.819:0.00381,(2636:0.00711,1288:0.01427)0.943:0.01208)0.437:0.00249)0.921:0.00715)0.192:0.00014)0.932:0.00773,((219:0.01089,(4218:0.0147,124:0.009)0.490:0.0064)0.700:0.00491,39:0.00716)0.469:0.00392)0.715:0.0013)0.840:0.00412,991:0.01243)0.752:0.0027,(376:0.0069,(2813:0.0109,562:0.01874)0.941:0.01399)0.908:0.00613)0.968:0.01641)0.025:0.01325)0.939:0.01597)0.825:0.00984)0.994:0.02417,(((2850:0.00687,(3298:0.01254,(4603:0.01073,(((662:0.00849,3183:0.01196)0.366:0.00307,(5168:0.01249,5868:0.00651)0.823:0.00421)0.894:0.00441,((4616:0.00891,4631:0.00993)0.847:0.004,(5183:0.00621,5889:0.01252)0.914:0.00633)0.742:0.00163)0.614:0.0026)0.847:0.00525)0.147:0.00273)0.831:0.0039,((4536:0.01094,(4535:0.01081,(3583:0.0124,5731:0.01417)0.879:0.00755)0.135:0.0025)0.327:0.00361,(5954:0.00499,(5005:0.02414,(4821:0.00808,754:0.01757)0.975:0.01377)0.907:0.00823)0.951:0.01095)0.945:0.00881)0.939:0.00768,(((((2297:0.00015,3523:0.02003)0.985:0.01498,(1230:0.01851,1005:0.00015)0.947:0.0068)0.898:0.00675,414:0.01352)0.746:0.003,(((((810:0.00064,1659:0.02574)0.982:0.01397,(3742:0.00932,635:0.00638)0.807:0.00387)0.755:0.00238,2427:0.00555)0.443:0.00183,(3889:0.00913,5748:0.01122)0.958:0.01075)0.764:0.0033,(((2092:0.01156,6001:0.01161)0.851:0.00532,858:0.01304)0.734:0.0021,((2394:0.00626,4942:0.01188)0.561:0.00644,5903:0.0103)0.695:0.00383)0.959:0.00756)0.457:0.00289)0.896:0.00706,(((433:0.01032,328:0.00978)0.877:0.00422,(((((2042:0.00139,3450:0.01707)0.072:0.00164,(303:0.014,4647:0.0046)0.978:0.01237)0.985:0.00954,(853:0.00422,(5341:0.01468,(1173:0.00493,(2665:0.00986,2996:0.016)0.910:0.00621)1.000:0.02375)0.743:0.00094)0.983:0.01064)0.786:0.00015,1559:0.01501)0.909:0.00437,(((169:0.00997,(3910:0.00698,(5398:0.02088,(518:0.00195,5442:0.02036)0.850:0.00784)0.720:0.00244)0.821:0.00674)0.782:0.00544,1259:0.00989)0.810:0.00362,(4891:0.00943,154:0.00991)0.768:0.00205)0.578:0.00346)0.575:0.00015)0.849:0.00285,(3908:0.01712,1341:0.00354)0.905:0.00697)0.996:0.01839)0.937:0.01004)0.811:0.00484)0.720:0.00257)0.967:0.01356)0.836:0.00526,(4563:0.0014,((((3308:0.01155,(5073:0.00631,(2278:0.0135,3588:0.00584)0.905:0.00904)0.944:0.00988)0.182:0.0051,((4431:0.00681,5059:0.0202)0.871:0.00749,(((170:0.01466,1015:0.02047)0.475:0.00971,(4887:0.02626,5530:0.00453)0.728:0.00389)0.213:0.00362,528:0.00695)0.918:0.00763)0.297:0.00491)0.967:0.01716,(1737:0.00014,((((431:0.00368,(1495:0.01131,((901:0.00594,(((5020:0.00042,(6293:0.02488,(5867:0.02354,6087:0.01423)0.886:0.01903)0.988:0.03066)0.975:0.01101,(((5879:0.01087,5024:0.00959)0.941:0.00919,71:0.0031)0.832:0.00266,5502:0.01713)0.743:0.00134)0.923:0.00427,2269:0.00974)0.815:0.00249)0.350:0.00264,(((1506:0.01433,(1958:0.01059,1863:0.0138)0.191:0.00495)0.788:0.01105,2809:0.0295)0.881:0.00923,((1566:0.00528,(1031:0.0341,5809:0.00646)0.996:0.02497)0.869:0.00406,(539:0.01888,(356:0.01378,6201:0.00475)0.993:0.01736)0.907:0.00698)0.939:0.00817)0.859:0.00834)0.931:0.00767)0.963:0.00959)0.892:0.00512,4530:0.01764)0.733:0.00207,((((4440:0.0137,1067:0.00982)0.812:0.0044,(233:0.01659,2370:0.00357)0.592:0.00409)0.562:0.00522,4172:0.01158)0.806:0.00288,4896:0.00549)0.908:0.00418)0.751:0.00243,(4674:0.00847,(3237:0.01735,467:0.01279)0.486:0.0005)0.818:0.00477)0.970:0.01114)0.701:0.00369)0.875:0.00619,(4783:0.01588,(4372:0.01532,5923:0.01674)0.874:0.00758)0.977:0.01536)0.915:0.00762)0.993:0.01874)0.826:0.012,(1630:0.00915,((((((1796:0.01191,((2607:0.0072,(4391:0.00598,4622:0.01482)0.967:0.01314)0.835:0.00571,(5319:0.01114,1632:0.00931)0.728:0.00487)0.139:0.00198)0.185:0.00201,3633:0.00883)0.891:0.00428,((1021:0.0073,(3244:0.01653,(4269:0.01975,5798:0.00276)0.523:0.00584)0.312:0.00535)0.815:0.00399,((1461:0.01532,2059:0.01233)0.869:0.00472,(198:0.01757,(((2704:0.01179,(2663:0.00806,1804:0.01428)0.635:0.00478)0.961:0.01386,((2731:0.01105,(4333:0.0167,4339:0.00802)0.920:0.00825)0.735:0.00209,(2694:0.01353,(1592:0.01975,2824:0.00575)0.114:0.00475)0.877:0.01023)0.824:0.00525)0.987:0.01684,(3973:0.00016,4100:0.01453)0.907:0.01337)0.545:0.00293)0.086:0.00247)0.856:0.00329)0.048:0.00015)0.639:0.00114,1692:0.01096)0.863:0.0063,387:0.01297)0.000:0.00016,(530:0.00763,(4223:0.01638,4772:0.0102)0.878:0.00628)0.769:0.00628)0.935:0.00816)0.811:0.00494)0.665:0.00563)0.905:0.00593,(4572:0.00978,((772:0.00015,((800:0.0015,((1137:0.01954,1450:0.01817)0.829:0.00529,((((1242:0.00607,((594:0.01523,1697:0.00686)0.960:0.01329,(1645:0.01162,(2009:0.01315,(4634:0.01078,(281:0.0067,6004:0.01751)0.277:0.00302)0.861:0.00639)0.929:0.00808)0.615:0.00533)0.000:0.00304)0.929:0.00948,((1412:0.01145,581:0.00772)0.000:0.00207,2544:0.02158)0.000:0.00446)0.878:0.00771,((499:0.01586,(2883:0.00754,(110:0.00277,(5680:0.01418,1564:0.00802)0.914:0.00649)0.956:0.01023)0.938:0.00958)0.387:0.00622,3639:0.01561)0.893:0.00908)0.919:0.00799,4417:0.01605)0.815:0.00429)0.825:0.00555)0.850:0.00625,(((((4429:0.00548,2193:0.0144)0.836:0.00997,123:0.0003)0.764:0.00331,4326:0.01805)0.367:0.00972,1755:0.01563)0.621:0.00529,(379:0.00874,(1215:0.00993,(164:0.00365,(73:0.01225,729:0.01034)0.464:0.00604)0.925:0.00761)0.768:0.00189)0.686:0.00142)0.469:0.0033)0.985:0.0111)0.952:0.01113,((512:0.01722,1489:0.01196)0.122:0.00458,(1285:0.00014,(697:0.01682,4461:0.01037)0.916:0.00848)0.961:0.00983)0.750:0.00724)0.919:0.00919)0.890:0.00997)0.952:0.00955)0.557:0.00016)0.831:0.00185,((((4703:0.00561,(1182:0.01367,6076:0.01172)0.539:0.00266)0.872:0.00625,6119:0.01155)0.953:0.00925,5922:0.00015)0.993:0.01494,(582:0.00015,(((((840:0.00132,(2382:0.01565,(((587:0.00855,(3771:0.01444,(5698:0.00016,5936:0.02308)0.987:0.00967)0.845:0.00278)0.745:0.0012,1085:0.01115)0.966:0.00997,(213:0.00949,(197:0.01206,568:0.00645)0.699:0.00417)0.383:0.00014)0.875:0.00493)0.911:0.00641)0.883:0.00582,(1505:0.00934,(1053:0.00992,(25:0.00016,(3574:0.01648,(4255:0.00953,((4406:0.00872,2152:0.00962)0.879:0.00558,((3162:0.01254,4939:0.00993)0.614:0.00217,(3948:0.00417,5290:0.01461)0.612:0.00609)0.841:0.00479)0.267:0.00391)0.893:0.00548)0.784:0.00416)0.993:0.01365)0.744:0.00015)0.879:0.00663)0.910:0.00585,3399:0.00765)0.863:0.00437,(307:0.0067,6014:0.01427)0.843:0.00516)0.288:0.00176,(2476:0.00933,456:0.01325)0.899:0.00724)0.944:0.00736)0.939:0.00813)0.830:0.00409)0.181:0.00016)0.775:0.00278)0.950:0.0104)0.557:0.00435,(((1415:0.02127,(37:0.01127,1446:0.01155)0.870:0.00659)0.836:0.00698,(6163:0.01038,((5018:0.0215,988:0.00014)0.997:0.02258,(2708:0.01376,5863:0.00477)0.604:0.00488)0.734:0.00287)0.886:0.00602)0.958:0.01088,((2303:0.01967,((2648:0.01099,(3764:0.01277,(280:0.00733,3046:0.01238)0.000:0.00089)0.863:0.00896)0.937:0.00789,668:0.00016)0.208:0.00745)0.615:0.0078,((((526:0.00715,(3819:0.01208,1283:0.00974)0.897:0.0106)0.819:0.01081,(((2069:0.01272,6023:0.00738)0.878:0.00482,((2347:0.02869,5485:0.00346)0.941:0.00897,5878:0.00732)0.888:0.00568)0.685:0.00066,1353:0.00735)0.657:0.0022)0.863:0.00544,4669:0.00897)0.021:0.00245,((1741:0.00014,(((3916:0.0145,(890:0.0081,(4292:0.01898,5660:0.01266)0.748:0.0048)0.862:0.00571)0.661:0.00481,(4178:0.01074,5289:0.01326)0.224:0.00221)0.796:0.00648,((((1206:0.01892,(5267:0.00742,4950:0.02054)0.481:0.007)0.549:0.00084,(2602:0.01038,3735:0.01414)0.930:0.00929)0.846:0.00333,((((402:0.0024,1661:0.02064)0.328:0.00853,(((875:0.00907,(1278:0.01359,(2543:0.03838,((5982:0.01232,(2501:0.00797,4396:0.01402)0.831:0.00888)0.930:0.01298,((4370:0.00975,6145:0.01906)0.687:0.00537,(2357:0.01867,2964:0.01841)0.818:0.01038)0.800:0.0061)0.087:0.01134)0.050:0.01201)0.764:0.00015)0.909:0.00971,((673:0.01007,(3140:0.01315,4825:0.01231)0.209:0.00374)0.790:0.00396,2041:0.01171)0.122:0.00016)0.919:0.00541,1417:0.00734)0.862:0.00547)0.842:0.00571,((6096:0.01844,(2318:0.01354,((5182:0.01209,6243:0.01111)0.547:0.00615,(31:0.00016,519:0.01893)0.788:0.00246)0.833:0.00409)0.885:0.00611)0.623:0.00055,3270:0.0158)0.000:0.00057)0.992:0.01891,((2872:0.02307,(5981:0.02056,(2385:0.01863,180:0.00015)0.533:0.00718)0.961:0.02049)0.881:0.0115,((((251:0.00014,5503:0.02006)0.997:0.01363,(((2769:0.0126,1682:0.01351)0.936:0.00864,(((4200:0.01585,5609:0.0079)0.418:0.00509,(5572:0.02087,((3498:0.01981,4018:0.01053)0.922:0.01761,(3693:0.03043,6232:0.03425)0.000:0.00648)0.619:0.0077)0.863:0.01293)0.895:0.00985,((4402:0.01108,(3466:0.00733,(5975:0.00991,(3123:0.00742,4473:0.01835)0.429:0.00575)0.791:0.00463)0.679:0.00233)0.270:0.00324,(3307:0.01789,4325:0.01004)0.790:0.00377)0.815:0.00375)0.967:0.00977)0.827:0.00379,(3052:0.01792,(5766:0.01113,(2484:0.01247,(2321:0.01984,4554:0.00464)0.855:0.0065)0.996:0.01867)0.867:0.00511)0.777:0.00314)0.886:0.00459)0.023:0.00014,(2517:0.00799,583:0.01235)0.778:0.00276)0.996:0.0214,((5608:0.01369,(((4524:0.02509,(2497:0.01387,1497:0.01661)0.987:0.01815)0.786:0.00555,(4208:0.01444,763:0.01173)0.524:0.00816)0.707:0.003,(4890:0.00547,(2180:0.0353,5804:0.0141)0.980:0.02281)0.905:0.0109)0.753:0.00734)0.881:0.00015,555:0.03391)0.989:0.01428)0.913:0.0116)0.879:0.00912)0.956:0.01382)0.355:0.00144,((4595:0.00795,(((4538:0.00773,5454:0.01874)0.965:0.01191,147:0.00014)0.916:0.00014,(2171:0.01424,4652:0.01857)0.780:0.00273)0.959:0.01221)0.872:0.00541,((1181:0.01433,5547:0.00856)0.982:0.01568,2376:0.01211)0.825:0.00518)0.664:0.00242)0.994:0.01956)0.815:0.00725)0.997:0.01779,(3103:0.01134,(4193:0.01055,(((40:0.00136,(81:0.01547,(5789:0.01846,(4136:0.00953,4884:0.00727)0.179:0.00268)0.918:0.00554)0.752:0.0018)0.757:0.0013,(1970:0.00819,(4835:0.00938,(3358:0.01275,1508:0.01091)0.863:0.00589)0.542:0.00364)0.964:0.00955)0.724:0.00135,((((5865:0.01102,(1864:0.02426,(2718:0.00934,(3722:0.01309,1044:0.00699)0.848:0.00791)0.906:0.006)0.746:0.00223)0.478:0.00228,1297:0.00613)0.899:0.00582,(3756:0.00542,144:0.01275)0.776:0.00252)0.949:0.00783,((2478:0.00016,((4167:0.01327,4201:0.01061)0.842:0.00671,((2253:0.01434,((114:0.00014,(6155:0.01136,(1874:0.00326,(4684:0.01189,6332:0.01296)0.762:0.00823)0.486:0.00661)0.947:0.00996)0.691:0.00128,(4452:0.00867,1795:0.0148)0.931:0.00898)0.822:0.00506)0.750:0.00257,4266:0.01073)0.756:0.00781)0.941:0.0109)0.997:0.02051,(1639:0.00832,(361:0.01394,3671:0.00554)0.959:0.01616)0.504:0.0063)0.837:0.00481)0.983:0.01089)0.869:0.00501)0.238:0.00243)0.819:0.00359)0.607:0.00354)0.392:0.00015)0.778:0.00127)0.977:0.01077,(((((2209:0.01374,4868:0.00645)0.992:0.01778,(((((2298:0.01253,(2986:0.01163,716:0.01332)0.874:0.00723)0.758:0.00216,(4748:0.0127,963:0.01386)0.738:0.00193)0.911:0.00434,784:0.01141)0.808:0.00254,(150:0.00452,(3330:0.01128,4780:0.01019)0.953:0.00998)0.767:0.00227)0.892:0.00718,((((((3755:0.01555,((3256:0.00781,(1035:0.01045,(1106:0.00647,(4358:0.01051,(4380:0.00014,5535:0.01879)0.897:0.00576)0.969:0.01113)0.874:0.00721)0.797:0.01152)0.851:0.00652,((((2239:0.00678,((3875:0.00956,4463:0.00909)0.865:0.0053,842:0.01557)0.591:0.00628)0.980:0.01273,(3172:0.00661,4221:0.01237)0.454:0.00229)0.837:0.00457,(6189:0.00759,((6173:0.01144,(3462:0.01319,3830:0.00502)0.253:0.00294)0.713:0.0045,(3762:0.0097,5366:0.00999)0.916:0.00662)0.748:0.00522)0.917:0.00515)0.681:0.00143,1432:0.00713)0.475:0.00128)0.758:0.00178)0.739:0.00165,(4593:0.00914,((5854:0.01068,6244:0.01006)0.495:0.00445,385:0.01345)0.772:0.00282)0.604:0.00273)0.903:0.00341,(5019:0.00134,6127:0.01888)0.465:0.00281)0.712:0.00015,(3176:0.01486,3884:0.00296)0.992:0.01325)0.926:0.00542,(231:0.0083,(((4751:0.01774,5300:0.00386)0.115:0.00293,5801:0.01319)0.390:0.00082,4148:0.01719)0.780:0.00138)0.743:0.00134)0.768:0.00235,(((2071:0.01844,((5488:0.00998,(2675:0.01556,134:0.00778)0.989:0.01452)0.314:0.00136,1384:0.00969)0.958:0.00823)0.207:0.00013,((5347:0.01083,1073:0.01179)0.976:0.01309,2258:0.00775)0.994:0.00013)0.875:0.00567,(5501:0.00999,910:0.01357)0.963:0.01336)0.884:0.00705)0.995:0.01891)0.484:0.00418)0.906:0.0074,((((2246:0.01407,((2924:0.01075,(4915:0.02257,(((5473:0.01846,(5487:0.01114,(3999:0.02007,269:0.00822)0.803:0.00014)0.872:0.00267)0.863:0.00015,((4222:0.00972,(2266:0.00296,(3707:0.01193,(4591:0.0158,4110:0.00426)0.666:0.00554)0.067:0.00525)0.862:0.00783)0.914:0.00659,(45:0.00824,(4897:0.01993,4468:0.00954)0.876:0.00791)0.243:0.00148)0.375:0.00015)0.746:0.0027,3165:0.0103)0.428:0.00152)0.748:0.00318)0.361:0.00504,(4010:0.00755,(2880:0.01467,5658:0.00598)0.953:0.00826)0.130:0.00015)0.887:0.00889)0.177:0.00495,5340:0.01706)0.829:0.00462,3125:0.0028)0.963:0.01095,((457:0.0086,((5590:0.02277,17:0.00014)0.966:0.01027,((((902:0.01215,904:0.00878)0.866:0.00496,(((((107:0.00414,(3520:0.00797,4621:0.02208)0.925:0.00825)0.287:0.00141,((1477:0.01348,(2062:0.01577,2938:0.00631)0.510:0.00488)0.783:0.0029,(3821:0.00627,(3063:0.00945,(3465:0.01117,1884:0.02035)0.170:0.00281)0.796:0.00311)0.834:0.00409)0.929:0.00616)0.968:0.00895,(4373:0.01314,3368:0.01699)0.798:0.0033)0.820:0.0031,(1869:0.01061,(1907:0.01474,5430:0.00411)0.878:0.00727)0.885:0.00695)0.828:0.0057,294:0.00016)0.892:0.00704)0.734:0.00137,(2494:0.00613,5616:0.014)0.856:0.0041)0.938:0.00431,(5850:0.00143,((3051:0.00677,(3265:0.00812,((1957:0.0189,2452:0.00553)0.919:0.00868,(((4296:0.00966,(3234:0.01085,5769:0.01125)0.665:0.00913)0.861:0.00814,5733:0.00871)0.724:0.00112,((3945:0.01598,((3109:0.00712,(((3008:0.01403,3088:0.00983)0.973:0.01404,5266:0.00618)0.722:0.00241,3594:0.01588)0.919:0.00794)0.791:0.00294,(85:0.00014,(((((3134:0.00586,3406:0.01705)0.865:0.00411,(3107:0.00669,683:0.01791)0.924:0.00874)0.905:0.00583,(3064:0.01703,(5734:0.0113,6181:0.01494)0.872:0.00726)0.940:0.00949)0.742:0.00133,1866:0.01608)0.802:0.00215,(2001:0.01173,5604:0.0118)0.969:0.01014)0.923:0.00015)0.990:0.00989)0.744:0.00108)0.524:0.00278,(3081:0.01275,(5887:0.01608,1626:0.00557)0.749:0.00255)0.440:0.00599)0.878:0.00016)0.733:0.00228)0.870:0.00508)0.917:0.00649)0.920:0.00016,3405:0.01113)0.943:0.01313)0.914:0.0043)0.958:0.00823)0.757:0.00193)0.791:0.00223,(370:0.00962,227:0.02304)0.681:0.00102)0.749:0.00178)0.968:0.00958)0.236:0.00015,((3078:0.01121,(((699:0.013,6184:0.00705)0.886:0.00565,(1651:0.01396,(3198:0.00925,(5548:0.00677,(4250:0.01056,(906:0.02264,1610:0.00992)0.782:0.00379)0.937:0.00957)0.186:0.00408)0.409:0.00332)0.761:0.00448)0.726:0.0021,(((((717:0.00828,((48:0.00014,812:0.02302)0.833:0.00244,(4623:0.01143,((6259:0.00777,(964:0.01066,(5552:0.00946,6140:0.00958)0.845:0.00413)0.935:0.00873)0.580:0.00359,(5536:0.01127,1057:0.0068)0.935:0.00688)0.889:0.00501)0.891:0.00472)0.975:0.01214)0.897:0.0082,((4274:0.01051,475:0.01038)0.940:0.00887,4355:0.01007)0.093:0.00015)0.794:0.00341,(394:0.00177,4318:0.02208)0.963:0.01184)0.772:0.00294,(5529:0.00742,(((3497:0.01565,1853:0.00757)0.911:0.00567,(1926:0.00682,649:0.01608)0.952:0.00869)0.687:0.00122,393:0.01833)0.973:0.01012)0.783:0.00302)0.926:0.00686,344:0.00583)0.852:0.00484)0.854:0.00534)0.998:0.01925,((((((1584:0.0064,(2113:0.01791,1328:0.00545)0.693:0.00638)0.922:0.00901,6174:0.009)0.696:0.00078,1236:0.00842)0.786:0.00145,(((5725:0.00564,((2326:0.02926,3395:0.02292)0.823:0.00569,(4878:0.01122,(442:0.01246,(2876:0.01008,(284:0.00283,(((2273:0.01321,(6043:0.01423,6171:0.01094)0.761:0.00393)0.143:0.0058,2674:0.00928)0.882:0.00453,(2686:0.01624,1342:0.00871)0.438:0.00777)0.726:0.00184)0.922:0.00777)0.565:0.00337)0.821:0.00406)0.956:0.00811)0.416:0.00123)0.969:0.01048,1546:0.00256)0.960:0.00859,(1405:0.0143,(1186:0.00777,3642:0.02798)0.658:0.00151)0.908:0.00647)0.800:0.00015)0.922:0.00552,((((((2192:0.01345,5242:0.01645)0.894:0.009,(1756:0.00694,((6032:0.00728,(4030:0.00963,((6138:0.01375,(4270:0.01763,767:0.01158)0.512:0.00305)0.865:0.00515,(78:0.00014,4439:0.01832)0.835:0.00251)0.928:0.00615)0.898:0.00699)0.889:0.00703,(3646:0.00845,4356:0.01505)0.884:0.00651)0.746:0.00227)0.878:0.00485)0.830:0.00438,((2868:0.02825,5252:0.02094)0.956:0.01679,((((2617:0.00698,(5759:0.00877,(2292:0.00271,(2380:0.00709,4121:0.01789)0.908:0.00916)0.906:0.00774)0.880:0.00561)0.873:0.00414,(5662:0.01271,(1954:0.00885,2346:0.01129)0.812:0.00672)0.919:0.0079)0.303:0.00014,((2463:0.01166,6090:0.00858)0.941:0.00697,552:0.00565)0.750:0.00143)0.953:0.00587,(((((719:0.00816,1596:0.01268)0.733:0.00157,(5947:0.00976,(1989:0.00917,(3504:0.00481,4531:0.01565)0.937:0.00867)0.777:0.00283)0.961:0.0071)0.927:0.00015,(304:0.00488,(5877:0.00476,((5605:0.01793,(2594:0.00926,5890:0.0237)0.850:0.0067)0.884:0.00725,2524:0.01271)0.431:0.00535)0.986:0.01743)0.924:0.00817)0.214:0.00531,(((3648:0.01251,(5051:0.01024,5709:0.00867)0.753:0.00753)0.944:0.01068,((1619:0.01115,(5705:0.0125,(4661:0.0097,((((2632:0.01007,1397:0.00859)0.962:0.00923,4860:0.01178)0.094:0.00205,5948:0.00926)0.917:0.00606,319:0.00587)0.631:0.00397)0.796:0.00728)0.907:0.00777)0.580:0.00494,1444:0.00831)0.741:0.00119)0.892:0.00778,(2094:0.02382,3089:0.00634)0.902:0.0091)0.950:0.01084)0.821:0.00816,(3834:0.0164,6208:0.02403)0.878:0.01316)0.683:0.00363)0.487:0.00051)0.941:0.01004)0.710:0.00109,((((((1868:0.00441,(953:0.0109,236:0.01472)0.742:0.00442)0.904:0.005,(299:0.02643,6175:0.01165)0.725:0.00256)0.739:0.00165,(((4901:0.01923,646:0.00448)0.987:0.01575,(4586:0.00908,(4481:0.00907,5085:0.01318)0.836:0.01283)0.849:0.00471)0.958:0.00916,4952:0.00704)0.890:0.0056)0.227:0.00016,((357:0.00559,(4418:0.01604,650:0.01254)0.792:0.00342)0.875:0.00486,(((5639:0.01387,6006:0.00901)0.844:0.00423,(4337:0.00793,766:0.01448)0.883:0.00569)0.858:0.00349,2154:0.00982)0.758:0.0019)0.960:0.0069)0.993:0.01973,(((1140:0.00967,3439:0.01763)0.856:0.00493,((373:0.01105,(3124:0.01057,(645:0.01168,997:0.00821)0.951:0.01003)0.718:0.00147)0.890:0.00328,(6035:0.00628,1560:0.01437)0.795:0.00384)0.262:0.00135)0.741:0.00106,((2725:0.01565,3723:0.00665)0.912:0.0095,(2726:0.01703,3603:0.00679)0.077:0.00534)0.756:0.00239)0.757:0.00355)0.972:0.01537,(((((5153:0.05776,(5885:0.01763,(2860:0.00941,4795:0.01407)0.015:0.00158)0.272:0.007)0.960:0.01833,604:0.01156)0.052:0.00274,(((5566:0.00997,(2715:0.0098,(((4398:0.00894,5743:0.00951)0.915:0.00623,(4812:0.01381,199:0.0047)0.202:0.00326)0.972:0.01609,5096:0.01896)0.838:0.00014)0.936:0.00731)0.897:0.009,(500:0.02028,6286:0.00016)0.932:0.00997)0.757:0.00664,1211:0.00756)0.965:0.00946)0.956:0.00015,(4866:0.00842,((3721:0.00907,(((1286:0.00503,5436:0.01922)0.738:0.0027,(1953:0.00713,1083:0.01276)0.865:0.00606)0.170:0.00316,(5049:0.00853,1068:0.01408)0.899:0.00724)0.761:0.00167)0.867:0.00356,6308:0.01006)0.781:0.00362)0.769:0.00178)0.975:0.01134,(((((((((3090:0.0112,3339:0.00886)0.867:0.0042,((2905:0.03345,((4384:0.00676,4737:0.01699)0.970:0.01226,((2750:0.00984,5968:0.05681)0.088:0.01073,770:0.0157)0.945:0.0114)0.584:0.00391)0.718:0.0052,(((2559:0.04165,2691:0.0089)0.166:0.01017,3942:0.00967)0.789:0.00412,(1577:0.01391,(1209:0.00931,6018:0.01932)0.846:0.00477)0.429:0.00164)0.920:0.00516)0.571:0.00014)0.722:0.00097,(((2570:0.01467,404:0.00586)0.769:0.00328,965:0.02206)0.469:0.002,2325:0.00993)0.858:0.00329)0.953:0.01413,(761:0.00966,(((((3336:0.01743,4041:0.01601)0.831:0.00403,(1861:0.01366,(2114:0.00932,(2198:0.0121,1616:0.00508)0.738:0.00878)0.697:0.00191)0.893:0.00602)0.901:0.00498,931:0.00941)0.560:0.00166,(((3748:0.00735,837:0.02254)0.872:0.00901,(573:0.01893,6165:0.02592)0.962:0.01497)0.582:0.00457,(4241:0.01504,1687:0.02047)0.307:0.0077)0.764:0.00242)0.979:0.01395,(2655:0.01882,1043:0.02569)0.916:0.01042)0.832:0.00487)0.976:0.01652)0.900:0.01484,((((4472:0.09047,(((4308:0.01513,(1988:0.01357,3012:0.01605)1.000:0.04841)0.439:0.0154,(5205:0.02592,(1146:0.01458,4127:0.00632)0.919:0.01673)0.993:0.04248)0.375:0.00984,1318:0.04213)0.979:0.04189)0.967:0.03103,(5291:0.10815,((((((6225:0.03923,((4853:0.0188,913:0.01705)0.773:0.01078,2838:0.03182)0.981:0.02254)0.814:0.00895,((1673:0.06865,3820:0.00221)0.986:0.01646,122:0.00015)0.926:0.0148)0.998:0.05363,((5999:0.02039,(2554:0.01769,5035:0.01878)0.675:0.01651)0.914:0.01952,((((1434:0.00339,4619:0.01737)0.514:0.00014,(1695:0.00507,4698:0.01807)0.972:0.01111)0.362:0.00303,(7:0.00014,(5235:0.00987,2668:0.0129)0.989:0.01434)0.977:0.01507)0.985:0.02903,(((((1282:0.00673,1783:0.0124)0.972:0.01322,(((((3586:0.0201,((5619:0.01122,(1780:0.00914,(2274:0.00616,6154:0.01638)0.932:0.00834)0.843:0.0035)0.968:0.00834,(417:0.00015,5425:0.01837)0.711:0.00014)0.772:0.00278)0.949:0.00815,((((38:0.00015,((4871:0.01636,1876:0.01481)0.845:0.00414,(5737:0.01942,((5753:0.00947,1700:0.01215)0.748:0.00196,(6202:0.00608,(3566:0.00588,1763:0.01499)0.929:0.00676)0.919:0.0052)0.867:0.00339)0.913:0.00534)0.759:0.00129)0.968:0.00661,(4880:0.01878,3824:0.00524)0.895:0.00696)0.486:0.00045,((3207:0.0201,(3295:0.00891,252:0.0178)0.685:0.00278)0.175:0.0055,557:0.0128)0.751:0.00439)0.963:0.00813,(((2852:0.00896,1571:0.01583)0.539:0.00578,(((57:0.00015,((391:0.00723,4185:0.01702)0.521:0.0081,5376:0.0223)0.923:0.00816)0.852:0.0051,4077:0.01933)0.314:0.00272,2539:0.01544)0.987:0.01698)0.731:0.00183,(((2366:0.00821,5197:0.04819)0.826:0.00464,(65:0.00014,(5751:0.00975,(2450:0.01357,6311:0.0118)0.879:0.00545)0.974:0.01031)0.994:0.01678)0.888:0.01097,(3433:0.01033,3438:0.01105)0.841:0.01269)0.828:0.00644)0.750:0.0018)0.830:0.00548)0.403:0.00182,(2803:0.02439,((3874:0.01542,5447:0.01541)0.747:0.00165,135:0.00134)0.597:0.00015)0.992:0.01451)0.750:0.00157,(478:0.00014,6220:0.0184)1.000:0.03123)0.388:0.00254,(203:0.00457,5471:0.01708)0.806:0.00327)0.962:0.01318)0.962:0.01044,(711:0.00016,(5325:0.01725,5255:0.0368)0.708:0.00126)0.970:0.00015)0.489:0.00157,(1179:0.00795,(3006:0.01598,6139:0.00779)0.788:0.00737)0.980:0.01287)0.878:0.00644,((2959:0.01115,4648:0.03963)0.998:0.02831,((((2619:0.02271,4004:0.00859)0.961:0.01068,245:0.00015)0.992:0.01992,3303:0.01624)0.797:0.00603,3210:0.00015)0.940:0.01444)0.954:0.01412)0.819:0.01152)0.992:0.04203)0.946:0.02757)0.954:0.03282,(3373:0.03097,(3363:0.00016,1518:0.02743)1.000:0.09039)0.787:0.0341)0.868:0.01561,((2121:0.01691,((637:0.0079,(3724:0.02804,(1512:0.00721,590:0.02979)0.921:0.01445)0.354:0.00738)0.793:0.00864,(4476:0.02169,4080:0.01619)0.873:0.00677)0.969:0.01961)0.999:0.05332,((3632:0.03221,5835:0.06011)0.988:0.03275,((4397:0.10909,(((469:0.00015,((1903:0.00923,6044:0.01173)0.664:0.00371,(1561:0.00603,4914:0.01935)0.644:0.00424)0.959:0.01029)0.995:0.01356,(((5215:0.00937,5726:0.02041)0.934:0.01278,(((4273:0.00282,4519:0.01981)0.827:0.00879,((((2206:0.00866,((2759:0.02006,(4098:0.02823,5707:0.00179)0.875:0.00873)0.985:0.01835,3108:0.01737)0.617:0.00489)0.912:0.00881,(2085:0.01107,4246:0.0082)0.312:0.00435)0.912:0.00782,5852:0.01405)0.861:0.00589,(331:0.0101,4579:0.01512)0.941:0.0091)0.154:0.00016)0.865:0.00655,4287:0.0117)0.835:0.01227)0.689:0.00624,(2779:0.00971,(3984:0.02098,4543:0.03969)0.930:0.01054)0.989:0.02119)0.872:0.00581)0.763:0.00172,(1302:0.01219,(2643:0.0158,5375:0.00365)0.819:0.00489)1.000:0.03378)0.737:0.00488)0.960:0.02065,(5169:0.04108,((((((4134:0.00746,((4738:0.0077,((((((1279:0.00993,6303:0.01138)0.767:0.00177,(5787:0.00384,1582:0.01662)0.891:0.00543)0.858:0.00284,873:0.01701)0.708:0.0014,(5023:0.01078,(((3013:0.05615,(5459:0.06436,5704:0.02777)0.865:0.03044)0.957:0.02599,(5859:0.01153,(322:0.02225,1886:0.00882)0.538:0.00645)0.770:0.00697)0.829:0.00706,1872:0.01754)0.232:0.00151)0.922:0.00595)0.817:0.00418,(6264:0.00183,((1731:0.00994,(5107:0.00958,6017:0.01718)0.870:0.00497)0.802:0.00418,5082:0.01247)0.932:0.00905)0.919:0.00834)0.664:0.00673,4515:0.00756)0.681:0.0117)0.758:0.0035,4051:0.02647)0.964:0.01535)0.947:0.01066,(((4865:0.01564,(419:0.00686,(3322:0.00737,5407:0.01701)0.193:0.00666)0.702:0.00964)0.823:0.01282,(4875:0.02031,6156:0.00395)0.657:0.00413)0.955:0.01321,130:0.00077)0.984:0.01837)0.849:0.00774,(3397:0.01542,4876:0.01938)0.947:0.01181)0.761:0.00163,((2748:0.01989,(4576:0.01301,(5806:0.00516,927:0.03695)0.969:0.01799)0.722:0.0022)0.961:0.01774,(4943:0.01742,5961:0.01725)0.980:0.02239)0.945:0.01529)0.995:0.02557,((5401:0.03621,(4575:0.01259,((5358:0.00859,((1490:0.0127,996:0.00832)0.738:0.00574,((349:0.01506,(4114:0.01292,4854:0.00817)0.653:0.00475)0.938:0.00699,(3447:0.01001,5317:0.00985)0.312:0.00015)0.902:0.00515)0.882:0.0059)0.851:0.00474,189:0.01001)0.836:0.00483)0.917:0.01392)0.577:0.01517,(5750:0.05055,(((5093:0.03497,3028:0.04117)0.751:0.02322,5433:0.02671)0.201:0.00528,2705:0.03658)0.881:0.01685)0.974:0.02697)0.402:0.005)0.402:0.01076,(4582:0.01377,(1077:0.02249,(4083:0.0092,(5625:0.01391,(2887:0.01015,(5321:0.01343,2958:0.01101)0.558:0.00454)0.705:0.00246)0.901:0.01648)0.938:0.01485)0.785:0.01027)0.996:0.03054)0.771:0.00737)0.871:0.00926)0.867:0.00835)0.824:0.01052)0.731:0.00794)0.851:0.01657,(((4758:0.00016,(2275:0.00393,(1530:0.01372,4958:0.0106)0.504:0.00616)0.974:0.0187)1.000:0.1134,(((((6326:0.00403,(((3120:0.00945,(4809:0.01211,1119:0.00921)0.174:0.00245)0.454:0.0051,(1959:0.02003,5403:0.00015)0.997:0.01942)0.747:0.00218,((1743:0.01419,(259:0.00186,4217:0.01971)0.723:0.00717)0.623:0.00114,(6144:0.00994,(3547:0.01321,1513:0.00875)0.829:0.00336)0.876:0.00309)0.890:0.00494)0.999:0.01897)0.911:0.01069,1418:0.01644)0.828:0.00812,((3015:0.02003,1323:0.00015)1.000:0.02862,3185:0.00016)0.989:0.0157)0.898:0.00881,850:0.00015)0.869:0.00937,(27:0.00015,(((6323:0.00835,(6345:0.00383,((2772:0.01821,(4312:0.00832,908:0.01145)0.794:0.00358)0.609:0.00443,6148:0.0068)0.983:0.01758)0.976:0.01235)0.692:0.00067,((((345:0.00014,6086:0.02455)0.992:0.0239,3656:0.01673)0.890:0.00971,((77:0.00015,((((4946:0.00015,6334:0.03386)0.999:0.03734,(4111:0.00014,6197:0.04776)0.989:0.02164)0.925:0.01513,(3388:0.01881,((2763:0.02012,1251:0.01254)0.912:0.01409,(5232:0.00014,(952:0.01818,5334:0.02167)0.985:0.01962)0.994:0.01637)0.714:0.002)0.776:0.00712)0.889:0.01657,(210:0.00015,(((1458:0.01078,(1406:0.00016,(((((829:0.00237,((4152:0.01023,(((6268:0.01022,(1968:0.01115,(3844:0.01293,(367:0.02109,1000:0.02366)0.795:0.00799)0.988:0.02703)0.997:0.03476)0.978:0.01923,(1436:0.01086,1802:0.0167)0.009:0.00791)0.793:0.00765,4584:0.0167)0.994:0.02015)0.938:0.01107,(2342:0.01563,5588:0.0076)0.151:0.00423)0.797:0.00406)0.804:0.00821,(2066:0.017,1769:0.00997)0.875:0.00594)0.862:0.00534,((2787:0.00015,(1010:0.02839,4359:0.01031)0.986:0.01391)0.999:0.02478,602:0.01509)0.918:0.00924)0.541:0.00457,((5715:0.01929,6348:0.01572)0.238:0.00479,(4252:0.00371,(4456:0.01308,80:0.01679)0.987:0.01476)0.904:0.00926)0.951:0.00015)0.080:0.00589,(926:0.00014,((((((3912:0.01849,(4589:0.01759,5172:0.01252)0.973:0.01529)0.791:0.00549,((1411:0.0116,(4638:0.01313,(4506:0.01508,(3865:0.00918,4980:0.02169)0.373:0.00512)0.234:0.00519)0.825:0.00536)0.063:0.00574,4625:0.00824)0.936:0.00874)0.726:0.00163,3983:0.01349)0.883:0.00664,2324:0.01313)0.952:0.01226,3114:0.00016)0.990:0.01913,3592:0.02515)0.941:0.01084)0.946:0.00971)0.998:0.02012)1.000:0.02203)0.909:0.00617,3555:0.00897)0.730:0.00033,(((945:0.00945,(1511:0.01165,1727:0.01616)0.714:0.00228)0.819:0.00519,((((((1133:0.01669,2774:0.01729)0.562:0.01021,(2021:0.01832,2079:0.01335)0.767:0.00258)0.794:0.00497,((((2068:0.01002,2912:0.01324)0.865:0.00732,(1481:0.00328,(58:0.00225,(3901:0.01334,(5453:0.01767,6152:0.00015)0.819:0.01406)0.868:0.004)0.994:0.01477)0.866:0.00404)0.843:0.00508,((5792:0.01603,(4702:0.01874,(3031:0.00857,(2529:0.01897,3352:0.00868)0.365:0.01093)0.881:0.01058)0.990:0.01771)0.907:0.00902,(3345:0.01224,(1962:0.00014,701:0.02009)0.988:0.0166)0.918:0.01718)0.897:0.00873)0.858:0.00836,((3095:0.00014,4277:0.04204)0.997:0.03842,(3093:0.01093,(((3654:0.00014,(4624:0.0309,(3427:0.03664,5276:0.00648)0.929:0.01923)0.996:0.0333)0.963:0.01527,3985:0.01591)0.990:0.03641,3502:0.05814)0.791:0.01081)0.999:0.04606)0.895:0.01564)0.907:0.01497)0.904:0.00753,(((1329:0.00615,1393:0.0153)0.953:0.01033,(1746:0.00404,(2061:0.00717,3277:0.01168)0.996:0.02508)0.676:0.01204)0.871:0.00426,((5632:0.0181,1820:0.00663)0.920:0.00774,(3386:0.00844,(4803:0.00842,1699:0.01315)0.870:0.00703)0.831:0.00454)0.958:0.00016)0.154:0.00014)0.905:0.00412,((((1604:0.00442,(449:0.0123,942:0.01904)0.986:0.0145)0.773:0.00309,((220:0.00808,5125:0.01443)0.402:0.00559,(424:0.01529,(4171:0.01342,(5567:0.01824,108:0.00014)0.995:0.01913)0.802:0.00562)0.099:0.00604)0.777:0.00397)0.171:0.00277,(396:0.00627,1685:0.01429)0.931:0.00788)0.751:0.00446,(238:0.00703,1229:0.01336)0.864:0.00476)0.658:0.00015)1.000:0.038,(((99:0.01409,1810:0.01638)0.983:0.01577,(2954:0.00748,(2028:0.00979,5971:0.02319)0.288:0.0078)0.705:0.00279)0.921:0.0082,((5274:0.00847,((4196:0.00827,(2891:0.01612,1669:0.01891)0.857:0.00522)0.935:0.0098,4513:0.03012)0.749:0.00252)0.338:0.0036,(4768:0.01672,((((1839:0.0014,(4137:0.02346,3969:0.0107)0.917:0.00678)0.961:0.00909,(((1354:0.0239,(2032:0.01074,3914:0.01396)0.833:0.0094)0.961:0.01278,2684:0.00014)1.000:0.03755,(3573:0.00015,3606:0.03673)0.968:0.01514)0.987:0.02164)0.437:0.00469,(3533:0.00015,1824:0.03674)0.997:0.01648)0.747:0.00171,(1429:0.00745,((4203:0.00015,5895:0.02182)0.997:0.02958,794:0.01395)0.944:0.01314)0.861:0.00696)0.860:0.00544)0.828:0.0056)0.607:0.00366)0.812:0.0042)0.737:0.00014)0.828:0.00321,(3629:0.00801,(2739:0.0139,1395:0.01634)0.381:0.00134)0.870:0.00321)0.997:0.01774)0.964:0.01118)0.979:0.01528)0.842:0.00631)0.859:0.00016,((3340:0.00603,(4046:0.01947,5450:0.0088)0.510:0.00809)0.614:0.0048,(1271:0.00874,(932:0.00883,(5067:0.01084,2819:0.00736)0.935:0.00565)0.845:0.00385)0.819:0.00416)0.940:0.00712)0.869:0.00526)1.000:0.0238,1985:0.00014)0.999:0.01601)0.017:0.00316,6271:0.01333)0.945:0.0071)0.798:0.01038)0.390:0.01088)0.996:0.06395,((4932:0.0799,((2682:0.0204,((5364:0.01742,6115:0.00769)0.995:0.03329,((2738:0.01841,(3560:0.02698,(1379:0.0331,(3850:0.01077,5578:0.0136)0.824:0.00505)0.876:0.01054)0.117:0.01244)0.795:0.00685,(5910:0.04748,(2584:0.04909,((5196:0.01086,(1617:0.01876,(4001:0.00576,2624:0.01673)0.860:0.00552)0.742:0.00043)0.948:0.00899,(2627:0.0215,((((3503:0.0224,((2775:0.01302,4695:0.01354)0.692:0.00286,(4736:0.02452,((((3127:0.01513,5978:0.00937)0.984:0.01779,5404:0.00399)0.754:0.00914,4671:0.00937)0.908:0.00877,(1548:0.03152,2082:0.00584)0.947:0.01134)0.000:0.00199)0.393:0.00684)0.923:0.00865)0.695:0.00934,(2426:0.0165,(5428:0.02069,(4021:0.0149,5592:0.00399)0.856:0.0079)0.933:0.01114)0.994:0.03057)0.783:0.00411,4552:0.01378)0.822:0.0065,2224:0.02115)0.770:0.00321)0.850:0.00564)0.906:0.01265)0.976:0.02399)0.988:0.02681)0.709:0.007)0.898:0.01793)0.164:0.00799,3391:0.05297)0.897:0.01773)0.999:0.04204,(2506:0.08467,(((((((((((((4108:0.01737,(1785:0.00957,(1750:0.01179,(4604:0.01203,(2133:0.01199,255:0.01913)0.387:0.00239)0.878:0.00311)0.936:0.00595)0.514:0.00014)0.900:0.00667,(2540:0.00878,4036:0.01213)0.998:0.02788)0.871:0.00493,(3375:0.02333,((2432:0.00728,2765:0.01097)0.772:0.00253,(2142:0.00592,3949:0.01713)0.850:0.006)0.976:0.0176)0.868:0.00779)0.472:0.0053,(5624:0.02672,3213:0.02322)0.842:0.00804)0.891:0.00933,((1169:0.00652,((4116:0.00967,(((3079:0.00804,(1606:0.00656,1193:0.0239)0.829:0.01559)0.273:0.00843,731:0.01754)0.891:0.0101,3994:0.01759)0.801:0.00635)0.710:0.0078,(2865:0.00771,(5620:0.01961,(2306:0.0137,3446:0.00554)0.983:0.01908)0.652:0.00726)0.762:0.00399)0.938:0.00943)0.755:0.00295,(814:0.00149,(5449:0.01531,(2065:0.02261,4912:0.0202)0.980:0.02095)0.488:0.00341)0.952:0.00893)0.931:0.00942)0.868:0.0077,(3173:0.00901,4320:0.01872)0.973:0.01419)0.909:0.0103,(3267:0.00015,4867:0.01863)0.994:0.02432)0.817:0.00792,2611:0.02585)0.824:0.01047,(6336:0.01623,(4796:0.02716,(5343:0.03662,5969:0.03742)0.100:0.00936)0.906:0.01343)0.956:0.01682)0.955:0.02311,((1158:0.01285,5678:0.0077)1.000:0.08513,(4829:0.04602,1883:0.01412)0.979:0.03085)0.861:0.01161)0.923:0.02469,(3003:0.07268,(3269:0.00173,(2423:0.00594,(2101:0.00888,(1327:0.01104,(1760:0.00791,3598:0.01144)0.480:0.0031)0.344:0.00344)0.870:0.00737)0.892:0.01202)0.948:0.03899)0.973:0.041)0.530:0.01382,(5482:0.03669,(6190:0.08021,(4974:0.05908,(4165:0.01743,(5285:0.06848,(3612:0.00964,(5935:0.01027,1601:0.01443)0.608:0.00527)0.856:0.0169)0.772:0.01402)0.992:0.03445)0.823:0.00691)0.985:0.03404)0.952:0.02605)0.932:0.0163,(((2591:0.01625,4742:0.00402)1.000:0.0483,((1350:0.03011,(5796:0.01492,(3463:0.01169,(2119:0.01108,3804:0.03199)0.228:0.0084)0.918:0.01745)0.999:0.06567)0.980:0.029,(4525:0.01368,547:0.01847)0.980:0.02247)0.670:0.00244)0.964:0.01582,(5176:0.0069,((1550:0.05144,(4094:0.00736,(3421:0.01893,6314:0.01518)0.415:0.00749)0.810:0.00959)1.000:0.04814,(2509:0.0482,2793:0.03421)0.959:0.02348)0.911:0.01484)0.956:0.01791)0.933:0.01792)0.692:0.01643)0.698:0.00843)0.706:0.02699)0.705:0.02182)0.584:0.00164)0.873:0.01526)0.795:0.00507,((((3807:0.00666,(365:0.02629,5427:0.026)0.948:0.01444)0.890:0.00665,2218:0.03078)0.980:0.00016,((5178:0.00682,(3370:0.00086,(4419:0.0494,5539:0.01591)0.321:0.00928)0.901:0.01148)0.948:0.01168,2138:0.01255)0.784:0.00212)0.998:0.06013,((4805:0.00978,1833:0.01583)0.769:0.00373,((153:0.01074,(((2773:0.00736,4798:0.0131)0.850:0.00608,((((4827:0.02084,(4729:0.00683,(1995:0.01166,5406:0.00866)0.853:0.00424)0.919:0.00702)0.128:0.00139,1830:0.00712)0.845:0.00475,4965:0.01291)0.935:0.00712,690:0.0072)0.917:0.00541)0.535:0.00014,(((51:0.01342,5014:0.02402)0.869:0.00623,(6339:0.00461,1852:0.01434)0.930:0.00774)0.342:0.00011,5665:0.01761)0.934:0.00471)0.829:0.00372)0.739:0.0017,(2837:0.01132,(1079:0.01051,(5089:0.01348,((((2036:0.01144,441:0.03715)0.990:0.0253,4924:0.01673)0.715:0.0024,(((2279:0.02606,(5094:0.03249,((4967:0.00465,6317:0.04005)1.000:0.06017,(((5156:0.03056,(5394:0.03943,(6307:0.02083,1680:0.00015)0.965:0.02292)0.853:0.00938)0.866:0.01303,(4784:0.0101,5399:0.04129)0.915:0.0167)0.940:0.01672,6230:0.02106)0.031:0.00015)0.949:0.01491)0.396:0.00015)0.787:0.01017,(5370:0.00015,1703:0.03282)0.999:0.05006)0.977:0.03154,((((2664:0.01428,1879:0.02467)0.954:0.01434,(((329:0.05681,6122:0.00765)0.793:0.00971,545:0.01415)0.826:0.00552,(1739:0.01232,(5174:0.01194,(4857:0.0144,677:0.00893)0.919:0.01046)0.832:0.01399)0.852:0.00889)0.180:0.00206)0.762:0.00616,((1524:0.02292,(1719:0.02727,1813:0.01593)0.958:0.01369)0.807:0.01156,(1782:0.00505,(2671:0.00036,5048:0.03375)0.985:0.02056)0.998:0.02949)0.804:0.00821)0.907:0.00871,((2645:0.00897,(2491:0.01696,6085:0.00164)0.940:0.0105)0.871:0.00736,(((84:0.00015,((1280:0.00937,((4789:0.01531,(4856:0.00996,1887:0.01517)0.311:0.00443)0.249:0.00782,(4731:0.01983,1688:0.01238)0.599:0.00972)0.904:0.01248)0.863:0.00566,4708:0.00852)0.998:0.01967)1.000:0.02175,1478:0.00346)0.887:0.00501,2610:0.01131)0.728:0.00202)0.995:0.02296)0.854:0.00803)0.778:0.00392)0.880:0.00838,(1184:0.01358,(2740:0.01693,5344:0.03366)0.817:0.01467)0.921:0.01353)0.899:0.0079)0.678:0.00206)0.844:0.00423)0.149:0.00361)0.695:0.00201)1.000:0.07805)0.919:0.01903)0.874:0.00915,(((((2000:0.02485,3525:0.03341)0.591:0.0066,811:0.01418)0.884:0.01105,(4509:0.01497,4580:0.01691)0.748:0.01231)0.788:0.00413,4832:0.00273)0.630:0.01344,((5650:0.01286,(4215:0.0024,(((((2680:0.01642,((((((5657:0.00337,6353:0.03302)0.998:0.03584,(5728:0.00015,(5262:0.02281,6247:0.0126)0.879:0.00662)0.969:0.01675)0.970:0.01762,(3152:0.00016,4558:0.03388)0.916:0.00863)0.238:0.00746,(2492:0.01962,3795:0.00765)0.138:0.00764)0.902:0.00015,2096:0.01369)0.846:0.00303,(((((((4845:0.01842,((921:0.00378,(333:0.01712,4346:0.02744)0.886:0.00709)0.959:0.01175,4112:0.00763)0.800:0.0045)0.993:0.01908,3027:0.00437)0.000:0.00015,(((6034:0.02494,1788:0.01501)0.364:0.00559,3744:0.0158)0.921:0.01527,2722:0.001)0.948:0.01363)0.974:0.01314,3732:0.00681)0.996:0.01661,3613:0.00015)0.988:0.01316,6194:0.01654)0.190:0.00347,(4097:0.00659,(1713:0.01887,(2519:0.01134,3550:0.0087)0.376:0.00437)0.620:0.00501)0.496:0.00505)0.850:0.00411)1.000:0.02703)0.010:0.00014,(3148:0.00383,((3378:0.00014,936:0.03013)0.965:0.01299,((2567:0.01402,(1460:0.00014,905:0.02153)0.974:0.01629)0.976:0.01844,1247:0.00111)0.986:0.01868)0.986:0.01475)0.911:0.00986)0.801:0.00313,2990:0.01364)0.867:0.00691,(2537:0.03043,1793:0.00059)1.000:0.02852)0.369:0.00276,(3374:0.01207,3401:0.01074)0.931:0.00888)0.801:0.00204)0.735:0.00141)0.939:0.00992,(3344:0.00069,((((3137:0.01881,3939:0.01067)0.971:0.01702,2410:0.0147)0.449:0.00404,(3356:0.01161,(922:0.01418,4237:0.01001)0.333:0.00309)0.114:0.00577)0.925:0.01169,(3927:0.01902,5421:0.01294)0.523:0.00561)0.752:0.00187)0.995:0.02513)0.832:0.01034)1.000:0.0414)0.908:0.01118)0.918:0.00799,(3652:0.05196,((3537:0.01539,3822:0.0196)1.000:0.0402,((2189:0.03637,(1290:0.02725,(3343:0.01183,1403:0.0104)0.945:0.02259)0.992:0.03993)0.956:0.02974,((3038:0.04732,5298:0.05906)0.923:0.02184,(((5754:0.01046,((((5904:0.00559,5723:0.01227)0.416:0.00522,133:0.01458)0.752:0.00562,327:0.01336)0.908:0.00704,4842:0.00315)0.972:0.01591)0.984:0.0279,(5784:0.05865,(2812:0.04802,(4257:0.03044,(3809:0.02228,3878:0.03275)0.924:0.01603)0.809:0.01687)0.852:0.0098)0.818:0.00963)0.857:0.01104,((((((((((((5003:0.00832,(536:0.00015,(4128:0.01908,(1549:0.00772,1686:0.01164)0.818:0.00573)0.914:0.00645)0.985:0.01133)0.745:0.0017,((((4905:0.01752,((97:0.00538,(1993:0.00137,(2111:0.00015,(2418:0.01748,((320:0.00876,4672:0.01478)0.685:0.00112,(4069:0.01841,4486:0.01272)0.592:0.00468)0.839:0.00386)0.960:0.00775)0.910:0.01897)0.995:0.01794)0.994:0.0194,(156:0.00016,(4328:0.01198,4978:0.01199)0.925:0.00694)0.858:0.00277)0.826:0.00291)0.928:0.00691,(5438:0.01043,(2149:0.00242,47:0.02317)0.962:0.00885)0.991:0.01818)0.885:0.00729,2625:0.00013)0.666:0.00556,2236:0.02062)0.867:0.00516)0.981:0.00911,(((2707:0.0114,5270:0.01461)0.913:0.00775,70:0.00015)0.960:0.00704,1087:0.01434)0.224:0.00133)0.902:0.00016,2890:0.01278)0.982:0.0137,(6039:0.0078,(1932:0.01021,6330:0.0096)0.853:0.00692)0.848:0.01192)0.748:0.00321,((3170:0.01334,(846:0.01065,4529:0.00993)0.620:0.00335)0.750:0.00543,(3425:0.00729,(3923:0.01383,595:0.00603)0.896:0.00687)0.634:0.00074)0.554:0.0062)0.818:0.0032,3643:0.02054)0.885:0.00445,(6279:0.00311,((6324:0.00496,5882:0.01691)0.885:0.00485,(1583:0.00255,(1380:0.01076,286:0.02894)0.973:0.00972)0.946:0.00759)0.977:0.01249)0.917:0.01214)0.838:0.00015,217:0.00565)0.835:0.00312,(5390:0.04117,1835:0.00165)0.998:0.02674)0.898:0.00755,(3324:0.0274,((2820:0.01881,((5130:0.01678,(2375:0.00621,((3403:0.02843,(2587:0.01808,799:0.00389)0.867:0.01048)0.962:0.01738,(261:0.00015,4899:0.02353)0.154:0.00581)0.935:0.0172)0.972:0.0156)0.757:0.00869,(843:0.02181,(538:0.0158,480:0.02422)0.733:0.01731)0.617:0.00309)0.944:0.01632)0.944:0.01646,5819:0.01701)0.763:0.00895)0.514:0.00664)0.880:0.00855,(((((1093:0.02137,5790:0.00784)0.857:0.00467,(750:0.00698,3177:0.0196)0.178:0.00255)0.940:0.01935,(132:0.01595,(5532:0.05975,((2226:0.02253,3443:0.00464)0.445:0.01118,(2814:0.01548,4933:0.02861)0.822:0.00919)0.865:0.01928)0.120:0.00926)0.695:0.0039)1.000:0.08361,((5561:0.00496,(1801:0.0101,(3408:0.00718,3895:0.01587)0.875:0.00685)0.940:0.01453)0.998:0.03218,((753:0.07065,(5899:0.04576,5041:0.04391)0.532:0.01027)0.877:0.0162,((1022:0.04639,((3460:0.01259,3964:0.02393)0.761:0.00787,((2330:0.01482,4354:0.03461)0.104:0.00014,(2231:0.01713,1562:0.01799)0.143:0.00919)0.403:0.00484)0.997:0.03591)0.801:0.00442,(1443:0.0441,(1317:0.03731,4518:0.01562)0.975:0.01816)0.113:0.00063)0.962:0.01364)0.956:0.01411)0.866:0.0105)0.458:0.0116,((2687:0.0669,((2265:0.00487,4858:0.03272)1.000:0.08429,((5611:0.03933,5774:0.08461)0.813:0.00986,((((2666:0.01494,5833:0.01302)0.890:0.00698,((2222:0.02372,2123:0.01319)0.261:0.00197,((2087:0.01806,2125:0.01183)0.915:0.00681,384:0.00014)0.798:0.00223)0.878:0.00632)0.954:0.01172,(2251:0.00866,((3976:0.0089,6132:0.01057)0.938:0.00958,(((4099:0.01947,((1827:0.02385,(2301:0.00014,1847:0.0249)0.942:0.01113)0.712:0.00966,(3534:0.01331,1815:0.02658)0.950:0.01498)0.671:0.0033)0.689:0.00633,2821:0.01049)0.952:0.01138,(((((2007:0.01613,(117:0.00896,6223:0.01433)0.042:0.00474)0.512:0.00016,(2080:0.00717,(2091:0.00671,5462:0.01483)0.945:0.0081)0.389:0.00409)0.802:0.00511,380:0.01318)0.911:0.00697,1:0.00016)0.894:0.00447,((1030:0.01626,(3587:0.00016,((4063:0.00927,(3179:0.02045,(5374:0.04322,2762:0.04154)0.348:0.00696)0.998:0.04095)0.875:0.01821,1273:0.04936)0.161:0.01575)0.977:0.01277)0.854:0.00532,6284:0.00966)0.677:0.00357)0.982:0.01624)0.857:0.0044)0.802:0.00379)0.899:0.01136)0.947:0.01724,(((5155:0.01522,(3599:0.10591,((2892:0.00892,171:0.01136)0.755:0.0039,(5811:0.0162,3750:0.03017)0.751:0.00497)0.264:0.00562)0.872:0.01078)0.986:0.02727,(4934:0.06439,(2994:0.01125,3347:0.03356)0.773:0.00963)0.629:0.01343)0.812:0.01109,((3775:0.0118,(2580:0.00015,4007:0.02006)0.913:0.01488)0.942:0.0147,(4422:0.02412,5131:0.05149)0.824:0.01019)0.525:0.01414)0.256:0.00415)0.454:0.01039)0.651:0.00555)0.978:0.02589)0.961:0.02025,(1160:0.0249,5941:0.05382)0.945:0.02735)0.866:0.01432)0.641:0.00938)0.994:0.02157)0.953:0.02089)0.715:0.00647)0.921:0.01647)0.746:0.0054)0.972:0.01665)0.836:0.0061,(((((5687:0.01522,1848:0.01428)0.691:0.00082,((5742:0.02499,5746:0.00456)0.875:0.00729,5135:0.03344)0.924:0.00805)0.917:0.00773,((((2334:0.00948,4155:0.01037)0.941:0.01101,((6231:0.0093,(806:0.00015,2244:0.0472)0.997:0.02251)0.811:0.01355,(2767:0.01848,438:0.00193)0.925:0.02722)0.951:0.02385)0.920:0.01251,((5388:0.00016,(4282:0.00252,6111:0.03084)0.997:0.03407)0.984:0.00954,(1026:0.00975,4352:0.00833)0.898:0.00015)0.661:0.00979)0.955:0.01312,((4957:0.0087,((4649:0.01281,(3521:0.00837,(2721:0.02352,5648:0.01003)0.903:0.00686)0.754:0.00168)0.797:0.00541,(2367:0.0255,(5293:0.01695,5385:0.00796)0.868:0.00557)0.821:0.00445)0.892:0.00476)0.835:0.00419,(4566:0.00905,(3445:0.025,6245:0.01348)0.810:0.00016)1.000:0.02319)0.817:0.00529)0.777:0.0073)0.223:0.00032,(((2063:0.01547,(1668:0.01509,(3801:0.0062,852:0.02993)0.744:0.00345)0.750:0.00219)0.475:0.01085,790:0.01929)0.955:0.00014,(((4510:0.00357,6012:0.02506)0.662:0.00757,4341:0.03412)0.335:0.00137,((2234:0.01838,1372:0.00016)0.941:0.0078,(2978:0.01725,4249:0.00134)0.996:0.01559)0.649:0.00288)0.759:0.00182)0.924:0.0081)0.996:0.02638,(((5781:0.02807,6246:0.01772)0.831:0.00534,((((5825:0.01191,(5778:0.01055,(5844:0.01563,5829:0.00705)0.743:0.00536)0.499:0.00417)0.771:0.0021,6147:0.00557)0.900:0.00344,((6149:0.01993,5785:0.01795)0.805:0.00642,((((5782:0.02234,6250:0.00672)0.838:0.00331,(4938:0.01453,(5812:0.00619,6248:0.02076)0.228:0.01164)0.977:0.01759)0.945:0.00814,(6117:0.01027,6124:0.02895)0.893:0.01967)0.493:0.00018,(((5772:0.01082,6242:0.00764)0.992:0.0195,(6057:0.01296,6099:0.01733)0.872:0.00708)0.717:0.00931,(((5845:0.0226,6108:0.01424)0.929:0.01278,((5420:0.01183,(5633:0.01582,6320:0.0109)0.727:0.00015)0.974:0.01324,5805:0.01155)0.868:0.00849)0.735:0.00718,(6106:0.02293,(6228:0.04469,6257:0.04583)0.989:0.03468)0.855:0.01028)0.954:0.01538)0.775:0.01156)0.205:0.00226)0.795:0.00016)0.899:0.00268,((((5799:0.01682,(4662:0.0097,5786:0.01046)0.991:0.02261)0.730:0.00254,(6070:0.015,6081:0.00941)0.844:0.00338)0.754:0.00179,5775:0.0142)0.853:0.00504,(5797:0.01105,(5773:0.01083,5837:0.01096)0.973:0.01193)0.896:0.00776)0.962:0.00014)0.847:0.00015)0.988:0.02413,(((((6216:0.02144,1080:0.00707)0.940:0.00876,((2521:0.01647,167:0.01366)0.989:0.01765,(780:0.02636,3930:0.00672)0.918:0.00672)0.943:0.00893)0.790:0.00014,(((((305:0.01445,((3249:0.01001,3317:0.01126)0.913:0.00668,3679:0.01167)0.786:0.00457)0.953:0.01147,(2562:0.01044,(137:0.01221,(109:0.0124,1913:0.01085)0.928:0.00863)0.866:0.0059)0.747:0.00188)0.798:0.00279,816:0.01857)0.871:0.0062,833:0.0083)0.647:0.00411,(((4894:0.00014,(2104:0.04758,4310:0.00014)0.999:0.02485)0.988:0.01003,(3785:0.01721,((3186:0.01208,4883:0.01019)0.963:0.01489,525:0.0138)0.873:0.00703)0.413:0.00014)1.000:0.03728,(2217:0.03147,335:0.00016)0.991:0.01995)0.705:0.00256)0.797:0.00194)0.737:0.00159,(607:0.00517,(1088:0.01825,(2469:0.0134,(239:0.00795,423:0.01582)0.892:0.0064)0.957:0.00818)0.654:0.00123)0.968:0.01102)0.941:0.01359,(2723:0.01198,(((2629:0.01917,(2205:0.02678,2317:0.01047)0.965:0.01411)0.919:0.00716,(4239:0.01119,2356:0.01659)0.887:0.00703)0.779:0.00262,(2115:0.01414,2163:0.0191)0.843:0.00442)0.784:0.00268)0.935:0.01456)0.853:0.0112)1.000:0.03145)0.836:0.01222)0.904:0.01285,(5912:0.04209,(((4135:0.00651,(3022:0.01732,(5382:0.01578,(1220:0.01157,((((572:0.01034,4597:0.03197)0.716:0.00448,1871:0.01285)0.842:0.00826,(1997:0.0065,((((1509:0.0136,(5492:0.0083,(471:0.02059,1375:0.00563)0.895:0.00807)0.256:0.00167)0.866:0.00672,(((3250:0.00576,1698:0.01591)0.995:0.018,(962:0.01768,((1974:0.02421,4540:0.01956)0.974:0.02143,872:0.01453)0.051:0.00393)0.967:0.01655)0.873:0.00906,((1072:0.00702,(((186:0.0084,(450:0.00949,(3905:0.01015,1733:0.0096)0.895:0.01101)0.340:0.00411)0.912:0.0072,4819:0.00621)0.876:0.00526,(((2866:0.01434,(214:0.00994,(5071:0.00774,896:0.01825)0.804:0.0057)0.880:0.00639)0.709:0.00385,3230:0.00671)0.121:0.00124,(1928:0.01515,4455:0.00654)0.963:0.01042)0.790:0.00463)0.861:0.00418)0.708:0.00116,2950:0.01291)0.780:0.00307)0.513:0.00014)0.954:0.01663,(2899:0.01688,4187:0.00963)0.148:0.00454)0.861:0.00685,1991:0.01055)0.990:0.02088)0.972:0.0155)0.591:0.00274,((((2806:0.00651,(4993:0.02618,(3868:0.03832,4909:0.00014)0.772:0.02012)0.981:0.01991)0.770:0.00472,((3800:0.04479,3314:0.01378)0.920:0.01851,(((1359:0.00611,(511:0.00601,1894:0.01572)0.875:0.0146)1.000:0.04821,(4644:0.00725,(6221:0.02392,(3442:0.00838,((3475:0.01012,((((5574:0.00296,3714:0.02064)0.867:0.00647,((5384:0.00573,(4852:0.02343,(1553:0.00291,(((6238:0.00974,(3825:0.00045,1378:0.02341)0.957:0.01656)0.997:0.03684,3359:0.00583)0.076:0.00283,(3696:0.01243,4104:0.0086)0.919:0.00681)0.971:0.00962)0.746:0.00241)0.916:0.01011)0.858:0.00624,1531:0.00015)0.983:0.00793)0.751:0.00144,(((22:0.00016,((283:0.01576,5337:0.02044)0.806:0.00378,(((1281:0.012,6277:0.0053)0.264:0.00456,(1990:0.01156,741:0.00984)0.833:0.00537)0.926:0.00767,(3479:0.01624,5615:0.02072)0.848:0.00426)0.799:0.0023)0.050:0.00014)0.749:0.0012,5412:0.01939)0.951:0.0055,(1829:0.00495,(4412:0.00906,1967:0.02127)0.850:0.01017)0.958:0.01202)0.196:0.00262)0.988:0.01459,4120:0.00016)0.848:0.01447)0.839:0.008,5902:0.02354)0.964:0.01243)0.859:0.00624)0.360:0.00564)0.933:0.01245)0.192:0.00425,(1859:0.03961,4828:0.0088)0.919:0.00794)0.698:0.01368)0.515:0.00052)0.977:0.02955,1710:0.04164)0.431:0.01895,880:0.03753)0.890:0.01275)0.970:0.02185)0.824:0.00713)0.959:0.02366)1.000:0.06986)0.999:0.05434,(4280:0.05162,(5200:0.02504,6262:0.05867)0.878:0.01556)0.756:0.00904)0.096:0.00617,(((4849:0.03117,((4235:0.00792,(2144:0.00014,4017:0.02582)0.921:0.02077)0.990:0.0281,3926:0.02495)0.932:0.01218)0.967:0.03218,(410:0.12748,762:0.02072)1.000:0.05254)0.921:0.01911,(((((((1284:0.00644,(1129:0.01535,5646:0.02628)0.452:0.0102)0.833:0.01223,(5332:0.00958,(5577:0.03153,5668:0.0152)0.790:0.01093)1.000:0.03803)0.951:0.01856,(3500:0.02121,(1357:0.02962,(4242:0.00014,4569:0.0407)0.987:0.01411)0.086:0.00371)0.830:0.01045)0.997:0.0337,(((1463:0.05863,6095:0.01995)0.997:0.05909,4389:0.04906)0.837:0.00748,(1784:0.05504,(4091:0.00709,(3377:0.02174,3675:0.00016)0.935:0.03055)0.961:0.02018)0.959:0.02203)0.926:0.01853)0.318:0.00913,5688:0.08293)0.363:0.00301,((4336:0.02604,((3920:0.01799,(1978:0.03982,1799:0.02377)0.998:0.04804)0.995:0.05976,(6019:0.06949,((4706:0.0361,1413:0.01331)0.803:0.00569,(5288:0.05036,(5416:0.0127,5597:0.04522)0.769:0.01246)0.695:0.00824)0.788:0.01513)0.463:0.01312)0.932:0.0206)0.000:0.00014,(((((3898:0.0171,(((4340:0.00603,(4233:0.02828,5942:0.01184)0.859:0.00585)0.738:0.00252,3938:0.01849)0.908:0.00939,(4039:0.03547,((3488:0.02825,(2784:0.11338,2951:0.04508)0.973:0.04961)0.999:0.11718,(((3426:0.0084,(4475:0.02111,(2616:0.01489,(((((2005:0.00553,((4056:0.01795,5199:0.0108)0.854:0.0074,3575:0.01391)0.805:0.00816)0.794:0.00547,(1426:0.01187,(2137:0.01086,(((3472:0.00651,4802:0.03925)0.894:0.01017,5929:0.01967)0.697:0.0013,1770:0.00533)0.985:0.01327)0.035:0.00186)0.994:0.01398)0.845:0.00336,(((176:0.01078,((745:0.01242,((2818:0.01034,((4044:0.01434,6025:0.01089)0.796:0.00388,(4976:0.02242,183:0.00086)0.957:0.01133)0.794:0.0048)0.741:0.00183,(56:0.00155,738:0.02413)0.965:0.00893)0.755:0.00175)0.981:0.00016,1424:0.03336)0.918:0.01235)0.736:0.00237,(3720:0.01577,5756:0.01401)0.410:0.00645)0.783:0.00398,(971:0.0122,(136:0.00556,(5251:0.01787,4528:0.0162)0.897:0.00794)0.822:0.00826)0.944:0.00014)0.846:0.00214)0.668:0.00015,((((776:0.03612,(3366:0.00904,((1055:0.00991,389:0.01484)0.742:0.00368,(((((2411:0.01361,5259:0.01742)0.734:0.00284,5917:0.02173)0.880:0.00014,((3837:0.01625,3957:0.01073)0.945:0.01144,(2908:0.02258,119:0.00618)0.414:0.00158)0.964:0.0093)0.848:0.00527,(3228:0.01528,5719:0.00967)0.613:0.00375)0.932:0.01313,(4290:0.01236,((((2474:0.0086,4650:0.01435)0.980:0.01409,(5179:0.01981,((3404:0.02382,3833:0.00321)0.999:0.02174,413:0.00015)0.339:0.00526)0.728:0.00433)0.897:0.00703,((5545:0.01192,((1125:0.00014,(4145:0.01389,(4411:0.00656,4449:0.01714)0.900:0.00555)0.969:0.01139)0.925:0.00016,(((4527:0.01888,5654:0.0156)0.981:0.01829,4082:0.01283)0.287:0.00507,(4620:0.013,4663:0.01726)0.872:0.00817)0.887:0.00663)0.973:0.0117)0.950:0.01217,((1200:0.00801,(2622:0.01384,(158:0.02208,2909:0.00712)0.881:0.00539)0.911:0.00553)0.630:0.00016,((4144:0.01357,(2107:0.00895,2566:0.01574)0.911:0.01041)0.466:0.00643,(2208:0.01654,173:0.0058)0.853:0.00613)0.780:0.00358)0.763:0.00401)0.716:0.00517)0.649:0.0051,(4904:0.01247,(629:0.01041,(474:0.01396,6058:0.01053)0.726:0.00173)0.940:0.00869)0.981:0.01245)0.111:0.00014)0.730:0.00053)0.852:0.00832)0.947:0.00733)0.707:0.00256)0.561:0.00595,(2443:0.01633,(((88:0.00543,(3659:0.01954,4106:0.01172)0.081:0.0061)0.800:0.00659,5669:0.01301)0.507:0.00937,4072:0.00436)0.573:0.01214)0.785:0.0053)0.938:0.00993,((1716:0.01322,(2369:0.01452,5042:0.0088)0.760:0.00793)0.880:0.00916,(2486:0.0072,4188:0.01965)0.747:0.00256)0.430:0.00424)0.773:0.00014,3778:0.02341)0.947:0.00704)0.931:0.00934,((5964:0.01874,(4749:0.02422,5271:0.00179)0.978:0.026)0.996:0.05054,5027:0.00014)0.925:0.00735)0.807:0.00832)0.264:0.00989)0.776:0.00914)0.485:0.01111,((5346:0.03709,(2191:0.0132,4746:0.02628)0.149:0.00101)0.965:0.01467,(4026:0.01914,4949:0.01581)0.970:0.01442)0.731:0.00432)0.846:0.01173,((3955:0.08622,3997:0.02158)0.469:0.02363,(2960:0.08249,(3975:0.00016,(5630:0.08205,5579:0.02404)0.816:0.00556)0.740:0.02011)0.989:0.04306)0.796:0.01239)0.172:0.01416)0.923:0.02542)0.884:0.01508)0.612:0.00094)0.797:0.00543,((4718:0.00713,5330:0.03831)0.853:0.00453,5336:0.01103)0.953:0.01452)0.870:0.00841,(3701:0.01557,((4084:0.0185,(2989:0.01928,(3559:0.00745,(3281:0.01102,4542:0.01503)0.850:0.00466)0.760:0.0053)0.905:0.01159)0.898:0.02043,(3792:0.02926,6126:0.00415)0.903:0.0138)0.777:0.00658)0.950:0.0102)0.997:0.0341,((5581:0.01955,(2175:0.02294,(4970:0.01584,(2804:0.02442,3777:0.01642)0.957:0.01834)0.794:0.01047)0.698:0.00165)0.989:0.0369,((2734:0.00014,(2714:0.04045,(2623:0.00015,(4906:0.02903,(434:0.00016,(5072:0.01974,6269:0.02177)0.791:0.00477)0.285:0.00161)0.997:0.03445)0.986:0.02991)0.963:0.02132)0.994:0.02755,(3070:0.04555,5201:0.00015)0.987:0.0274)0.965:0.02228)0.412:0.01446)0.708:0.00527,((((5546:0.0251,(3688:0.00014,((6316:0.02183,6338:0.02904)0.899:0.01462,(6050:0.01436,(1734:0.00016,((4928:0.0115,(5925:0.02557,(5214:0.01558,(4281:0.01343,(5211:0.01556,5212:0.01363)0.860:0.00607)0.749:0.00198)0.820:0.00655)0.943:0.01562)0.979:0.02008,(6358:0.03741,181:0.00014)0.946:0.01114)0.963:0.01217)0.928:0.01898)0.273:0.013)0.998:0.03597)1.000:0.04687)0.682:0.00305,((3737:0.02477,6029:0.01099)0.968:0.01352,(((3241:0.01182,983:0.01119)0.939:0.00953,4493:0.01895)0.894:0.00611,(2336:0.00788,3212:0.02556)0.736:0.00238)0.957:0.01029)0.884:0.00562)0.998:0.02149,(((1971:0.02294,(3492:0.01829,3886:0.01586)0.991:0.02534)0.720:0.00206,5768:0.00884)0.946:0.01161,((5246:0.0033,(2662:0.03579,(5312:0.00992,(5556:0.01957,5378:0.01195)0.785:0.00653)0.938:0.02353)0.952:0.02626)0.958:0.02175,((2913:0.02165,4050:0.01231)0.888:0.01444,(2613:0.01066,(4677:0.04012,(((1241:0.01994,5208:0.01836)0.984:0.02906,429:0.00502)1.000:0.02903,3416:0.00014)0.987:0.02753)0.911:0.01571)0.841:0.01005)0.988:0.02497)0.820:0.00893)0.918:0.01319)0.000:0.0047,((3944:0.03876,(1070:0.01413,4032:0.04187)0.573:0.01119)0.966:0.02545,(((1117:0.0084,3362:0.0337)0.978:0.02089,((4227:0.0283,(((3292:0.00014,((1956:0.01897,((1986:0.00016,5026:0.0271)0.992:0.02573,4713:0.0086)0.527:0.0077)0.965:0.02035,(2869:0.00656,6056:0.02352)0.737:0.01044)1.000:0.03821)0.966:0.04847,6010:0.00199)1.000:0.04291,((5610:0.04036,(4149:0.01349,5217:0.02114)0.882:0.01459)0.861:0.0088,6331:0.07999)0.623:0.00798)0.887:0.01684)0.808:0.00868,4654:0.00818)0.000:0.00014)0.920:0.01479,((4560:0.03316,(4244:0.04287,6031:0.01084)0.949:0.02398)0.000:0.00015,(2462:0.04327,4693:0.00016)0.968:0.02243)0.999:0.04201)0.701:0.01257)0.958:0.02448)0.973:0.02487)0.937:0.01861)0.890:0.01049)0.819:0.00829,((5461:0.02543,5921:0.02574)0.998:0.04648,((((((297:0.00016,6107:0.02949)0.998:0.02625,(((6193:0.02588,((5189:0.02908,5240:0.03334)0.997:0.03934,(298:0.03192,(5851:0.00652,6170:0.02469)0.876:0.01201)0.983:0.0249)0.950:0.01491)0.722:0.0013,5883:0.01511)0.965:0.01171,4813:0.00234)0.991:0.02347)0.550:0.00847,(((((2545:0.00281,(4038:0.03171,6066:0.0551)0.488:0.02019)0.097:0.01422,6182:0.02406)0.991:0.02158,2488:0.00014)0.999:0.02296,734:0.01494)0.928:0.00812,2578:0.00015)0.992:0.01978)0.838:0.00412,(1201:0.01136,6369:0.01431)0.943:0.00882)0.720:0.00127,(1272:0.01186,(437:0.00015,(((((3817:0.01121,919:0.01754)0.947:0.01383,(5891:0.01694,3988:0.01803)0.716:0.00184)0.808:0.00296,((5231:0.01649,(353:0.01195,(5580:0.00182,980:0.02142)0.511:0.00684)0.709:0.0012)0.917:0.00616,(((5881:0.0191,(2176:0.0042,(89:0.03081,(205:0.00389,3838:0.01476)0.648:0.00796)0.983:0.01715)0.782:0.00314)0.763:0.00249,643:0.01163)0.923:0.0057,(3035:0.01731,3242:0.00692)0.936:0.00998)0.699:0.00322)0.331:0.00014)0.229:0.00392,(1912:0.02767,2285:0.01206)0.000:0.00864)0.980:0.01376,730:0.00016)1.000:0.02421)0.988:0.01323)0.795:0.00357)1.000:0.06794,((2489:0.01401,(3047:0.01506,(((3301:0.01913,809:0.03568)0.664:0.00653,(642:0.01266,4690:0.02111)0.828:0.00799)0.398:0.00633,2532:0.02246)0.354:0.00285)0.808:0.00498)0.989:0.03202,(((2514:0.02306,4523:0.01171)0.982:0.02224,(((2179:0.00968,4408:0.01117)0.940:0.01312,(((3570:0.01632,2433:0.02152)0.000:0.00263,(3965:0.03168,(2634:0.00014,(3774:0.02414,(1479:0.02551,1522:0.0016)0.767:0.00436)0.997:0.02772)0.555:0.01293)0.962:0.01699)0.919:0.01602,4861:0.0294)0.132:0.00524)0.872:0.00783,((2397:0.02493,693:0.00758)0.039:0.00475,4183:0.0216)0.000:0.00315)0.775:0.00779)0.679:0.01739,(3662:0.01872,(5893:0.01946,5934:0.01749)0.904:0.00783)0.859:0.00963)0.827:0.02228)0.975:0.03299)0.810:0.01041)0.889:0.01718)0.790:0.01242)0.980:0.02494)0.779:0.00492)0.999:0.03313)0.927:0.01681,(((2575:0.01133,(503:0.02384,((2428:0.01094,4910:0.01975)0.748:0.00404,((6046:0.0086,(1312:0.00015,4635:0.01985)0.972:0.01191)0.358:0.00499,((((989:0.0092,(2834:0.01177,(((((((44:0.00421,(2145:0.01018,6219:0.01699)0.970:0.01064)0.329:0.00014,((2134:0.0372,3540:0.00014)0.987:0.0098,((1982:0.03003,2785:0.00411)0.999:0.02521,6204:0.01149)0.809:0.00278)0.827:0.00407)0.845:0.00325,(4338:0.02347,(2503:0.01932,1231:0.01126)0.331:0.00319)0.319:0.0062)0.840:0.00897,(4732:0.00962,(4539:0.01737,1535:0.00734)0.905:0.01184)0.901:0.01363)0.910:0.01345,(2228:0.01822,2400:0.01081)0.991:0.03066)0.186:0.00941,5739:0.02454)0.810:0.01288,((2280:0.0711,2291:0.00965)0.458:0.00621,3986:0.03326)0.736:0.00838)0.011:0.00569)0.843:0.00552)0.681:0.00611,(3815:0.01092,((2724:0.01134,4444:0.00747)0.923:0.00729,(1198:0.0046,(6042:0.01282,(5916:0.01629,1825:0.00917)0.390:0.00584)0.824:0.00497)0.596:0.00241)0.883:0.00723)0.903:0.00603)0.705:0.00264,((((4921:0.02574,175:0.00148)0.975:0.01912,(5434:0.02345,998:0.00015)0.922:0.01075)0.988:0.01601,672:0.01359)0.728:0.00176,(3851:0.00382,1622:0.01628)1.000:0.03637)0.873:0.00595)0.829:0.00388,(742:0.00819,4522:0.01291)0.756:0.00151)0.961:0.00012)0.763:0.00261)0.935:0.00969)0.770:0.00377)0.997:0.03141,(((3268:0.00015,1554:0.02427)1.000:0.03314,((((1598:0.01906,6040:0.00449)0.925:0.00932,405:0.01824)0.787:0.00382,(3543:0.0212,((((((((4720:0.01998,(1707:0.00015,(862:0.01652,1469:0.01259)0.922:0.00835)0.947:0.00551)0.884:0.00411,(((((2373:0.01477,3702:0.02008)0.462:0.00451,(4511:0.00141,(5914:0.02489,(232:0.00551,4482:0.01002)0.920:0.00016)0.994:0.01166)0.844:0.00382)0.888:0.00391,(2204:0.00786,2976:0.01513)0.877:0.00614)0.763:0.00181,1438:0.00967)0.861:0.00406,((3516:0.00713,501:0.01261)0.800:0.0039,5696:0.01087)0.933:0.00646)0.944:0.00745)0.876:0.00445,276:0.01276)0.572:0.00301,566:0.0056)0.853:0.00399,(234:0.01295,((1492:0.00575,5720:0.01895)0.941:0.00771,3059:0.01685)0.830:0.00502)0.727:0.00202)0.504:0.00146,2389:0.01188)0.726:0.00114,((((725:0.01482,807:0.01318)0.759:0.0037,(2480:0.01331,((((((((5738:0.00415,(5377:0.00711,(606:0.00627,6278:0.0141)0.913:0.00506)0.919:0.00686)0.916:0.00805,(6301:0.00815,(1172:0.00625,4387:0.01302)0.966:0.01332)0.973:0.01299)0.733:0.00347,(1910:0.00781,(((3933:0.01085,(5794:0.00341,((((4520:0.00479,1774:0.01705)0.011:0.0043,(((3400:0.01795,2261:0.01582)0.794:0.00277,(2407:0.00297,2406:0.0159)0.773:0.0043)0.759:0.00015,(4133:0.01465,5730:0.02324)0.926:0.0096)0.977:0.01316)0.987:0.02383,5472:0.01528)0.969:0.01519,(2438:0.03556,5846:0.00104)0.994:0.01499)0.157:0.00445)0.869:0.00797)0.919:0.00868,2128:0.01174)0.538:0.00355,618:0.02205)0.965:0.01047)0.301:0.00253)0.850:0.00591,((2744:0.00016,2993:0.01846)0.998:0.02112,(1402:0.01588,(1039:0.00189,(1109:0.00526,(4632:0.01679,(1396:0.00833,(2637:0.00968,(1694:0.01017,(4353:0.01897,4735:0.00256)0.719:0.00961)0.771:0.00868)0.877:0.00815)0.778:0.00246)0.565:0.00315)0.998:0.02535)0.973:0.01558)0.872:0.00816)0.540:0.00799)0.859:0.0138,((2151:0.01833,2502:0.01717)0.980:0.02095,((4929:0.0296,5389:0.01578)0.887:0.0124,((2386:0.00516,6213:0.01823)0.994:0.02925,((((2719:0.00614,4500:0.02258)0.620:0.00535,(1822:0.01433,3614:0.06658)0.982:0.01961)0.888:0.00661,(372:0.02501,(5711:0.00685,(3211:0.01518,4886:0.01529)0.895:0.00973)0.949:0.0147)0.880:0.0086)0.748:0.00332,(4037:0.01369,(3291:0.00375,(2090:0.00646,2387:0.03068)0.967:0.01317)0.985:0.02111)0.929:0.01069)0.873:0.01588)0.852:0.01277)0.827:0.00915)0.985:0.02682)0.945:0.01021,((4485:0.00627,(4265:0.01277,(1217:0.02019,1507:0.00014)0.895:0.0057)0.982:0.01566)0.432:0.0042,1888:0.01087)0.770:0.00289)0.950:0.01391,(2459:0.00873,4670:0.00981)0.997:0.02023)0.923:0.01093,(2182:0.01278,498:0.01223)0.585:0.00259)0.847:0.00469)0.755:0.00212)0.738:0.0028,4335:0.02025)0.959:0.00016,((2072:0.01735,3190:0.00892)0.900:0.00571,((3491:0.00777,(2237:0.00264,(4545:0.01467,377:0.01536)0.875:0.0058)0.950:0.01172)0.875:0.00856,((3117:0.028,(3062:0.02815,516:0.00341)0.930:0.01115)0.897:0.00865,(5831:0.00633,(1218:0.00713,1644:0.01014)0.981:0.013)0.908:0.01224)0.865:0.00881)0.890:0.00924)0.898:0.00516)0.802:0.00566)0.965:0.01078,3872:0.01049)0.941:0.00815)0.826:0.00691)0.706:0.00414,(2161:0.04016,6346:0.03159)0.834:0.0119)0.813:0.00383)0.736:0.00201,(4836:0.02063,(5256:0.00015,(1704:0.02896,1819:0.00413)0.998:0.01745)0.999:0.02695)0.358:0.00015)0.992:0.02197)0.978:0.02069,(((6186:0.01241,2327:0.02736)0.716:0.00604,4869:0.0184)0.828:0.00587,((3660:0.01218,(4747:0.01096,(5849:0.01863,946:0.00014)0.993:0.01976)0.136:0.00495)0.681:0.00526,1064:0.02044)0.672:0.0012)0.998:0.02891)0.117:0.00284)0.862:0.01028)0.800:0.00379)0.937:0.00803)0.391:0.00016,(((((5744:0.00652,(((826:0.00015,(2362:0.00808,5499:0.01167)0.969:0.01171)0.968:0.01319,5521:0.02674)0.532:0.0015,(((((981:0.01274,(6176:0.01358,886:0.00555)0.789:0.00806)0.836:0.00898,4488:0.00391)0.891:0.00563,3309:0.00981)0.804:0.0041,((2214:0.01774,(2033:0.01387,2157:0.0096)0.203:0.00688)0.756:0.00229,(12:0.00014,(((2633:0.00435,5946:0.01507)0.867:0.00509,(2716:0.01361,4605:0.00639)0.768:0.00661)0.846:0.00574,((((2056:0.00894,1069:0.01062)0.865:0.00797,(2352:0.02294,5953:0.00016)0.441:0.00343)0.058:0.00343,676:0.01717)0.895:0.00528,(287:0.00875,4272:0.01255)0.878:0.00414)0.440:0.00326)0.923:0.00627)0.738:0.00014)0.948:0.00764)0.747:0.00277,(343:0.00015,(273:0.00026,447:0.02015)0.965:0.01822)0.993:0.01239)0.853:0.0033)0.772:0.00355)0.995:0.01186,(((((5634:0.00016,((2988:0.00572,((4293:0.01437,((41:0.00177,(3773:0.01379,688:0.01443)0.779:0.00291)0.852:0.00439,(2421:0.01642,795:0.00944)0.789:0.00407)0.540:0.00264)0.874:0.0038,657:0.00532)0.959:0.00838)0.498:0.00169,((2941:0.01477,3000:0.00668)0.868:0.00633,(4464:0.01515,822:0.00726)0.905:0.0094)0.616:0.00286)0.998:0.01525)0.975:0.0089,((((((3422:0.01387,(3935:0.01861,3899:0.00375)0.059:0.00354)0.859:0.00709,(2093:0.00707,1856:0.01694)0.825:0.00487)0.922:0.00692,2937:0.00015)0.995:0.01289,(((4474:0.01243,(3155:0.00552,(1089:0.01419,5998:0.0186)0.411:0.00296)0.954:0.00872)0.888:0.00663,111:0.00015)0.841:0.00264,(2343:0.00015,560:0.0182)0.999:0.01633)0.847:0.0028)0.836:0.0026,(515:0.00799,((((3526:0.00768,4022:0.01866)0.892:0.00744,4615:0.02366)0.074:0.00171,3160:0.00662)0.822:0.00488,4260:0.00881)0.899:0.00577)0.855:0.00347)0.902:0.00014,4607:0.0099)0.953:0.00831)0.827:0.00393,4546:0.01214)0.772:0.00239,2201:0.00437)0.997:0.01592,(((957:0.00483,((2574:0.02191,(3797:0.0072,(((3740:0.00735,678:0.01203)0.940:0.0055,(2:0.00512,((1419:0.0106,(914:0.0044,3437:0.01378)0.265:0.00287)0.450:0.00298,3992:0.00971)0.851:0.00329)0.758:0.00113)0.770:0.00122,(6356:0.01428,1003:0.00841)0.849:0.00375)0.843:0.00498)0.847:0.00357)0.129:0.00015,((575:0.00178,(3304:0.00908,3940:0.01941)0.911:0.00938)0.813:0.00356,(3995:0.00103,5918:0.02204)0.523:0.01023)0.949:0.01205)0.144:0.0031)0.922:0.00787,((2520:0.01816,493:0.00052)0.902:0.00564,(((1061:0.00242,(789:0.00968,((786:0.00777,1041:0.01371)0.739:0.00212,(3922:0.01094,((((((((2482:0.00584,601:0.01672)0.951:0.01192,(2931:0.01138,864:0.00912)0.892:0.0074)0.185:0.00677,696:0.00852)0.751:0.00287,266:0.00783)0.955:0.00862,82:0.00638)0.325:0.00156,(((((((1274:0.01696,(5866:0.012,631:0.01339)0.742:0.00351)0.861:0.00402,(2254:0.01574,((((5915:0.02697,5265:0.007)0.955:0.01083,152:0.00402)0.895:0.0072,(3729:0.03153,3476:0.01188)0.905:0.00861)0.000:0.00136,190:0.00812)0.787:0.00167)0.685:0.00159)0.801:0.00303,((2599:0.03882,1020:0.00857)0.774:0.00313,((((3556:0.01315,(1123:0.02201,2250:0.00932)0.758:0.00611)0.943:0.01041,((9:0.00016,(5120:0.01232,5478:0.01233)0.916:0.007)0.894:0.00285,(((((2384:0.00537,((1949:0.01286,1961:0.01071)0.073:0.00551,((600:0.01016,1351:0.00836)0.807:0.00541,771:0.00561)0.311:0.00295)0.251:0.00412)0.887:0.00565,(274:0.00918,5140:0.02089)0.788:0.00617)0.766:0.00322,340:0.00714)0.847:0.00415,808:0.0088)0.812:0.00463,(5702:0.011,4656:0.00902)0.740:0.00151)0.885:0.00456)0.731:0.00191)0.376:0.00519,(640:0.01215,(2351:0.01474,1009:0.03102)0.921:0.009)0.234:0.00418)0.990:0.01766,(686:0.00418,((366:0.02391,2894:0.00848)0.790:0.0031,(2131:0.00746,(487:0.01064,(248:0.00987,876:0.01307)0.647:0.00798)0.932:0.01009)0.933:0.00799)0.915:0.00572)0.961:0.00858)0.673:0.00016)0.843:0.00337)0.810:0.0033,((222:0.00819,472:0.01599)0.862:0.0043,(626:0.00725,(570:0.01523,3161:0.00609)0.880:0.00438)0.828:0.0055)0.836:0.00448)0.107:0.00312,(3528:0.01158,1892:0.01072)0.880:0.00712)0.325:0.00475,443:0.00442)0.886:0.00524,3593:0.01019)0.860:0.00389)0.856:0.00334,3305:0.01427)0.537:0.00261,86:0.00957)0.908:0.00015)0.514:0.00015)0.959:0.00016)0.957:0.00884)0.990:0.01253,(736:0.0155,4964:0.0246)0.671:0.00083)0.727:0.00219,(596:0.01121,5706:0.01367)0.938:0.0087)0.892:0.00552)0.771:0.00149)0.759:0.00506,((289:0.00586,((((755:0.00964,((3235:0.01672,1525:0.00208)0.990:0.01368,((2319:0.00561,5510:0.01501)0.875:0.00568,(((5623:0.01438,5832:0.01005)0.786:0.00486,4962:0.00847)0.868:0.00381,((3156:0.01816,4351:0.00014)0.990:0.0133,1768:0.00674)0.953:0.00716)0.389:0.00296)0.892:0.00459)0.517:0.00015)0.426:0.00015,((4400:0.00971,(((2212:0.01374,5458:0.01079)0.893:0.00517,(911:0.01073,(4940:0.01107,5126:0.01081)0.841:0.00717)0.918:0.00588)0.901:0.0045,923:0.00792)0.910:0.00563)0.749:0.00122,(((20:0.00015,((2576:0.00672,8:0.01264)0.880:0.00653,(2003:0.00875,(((1427:0.00846,(3238:0.00944,6370:0.00924)0.691:0.00499)0.931:0.00784,3960:0.01082)0.851:0.00464,3576:0.01196)0.727:0.00151)0.700:0.00138)0.981:0.01099)0.826:0.00235,3581:0.01618)0.754:0.00133,823:0.0187)0.979:0.01024)0.832:0.00015)0.969:0.01033,529:0.0097)0.429:0.00384,((586:0.0107,(3029:0.01202,1371:0.01252)0.928:0.0092)0.206:0.00539,(((2130:0.00606,3004:0.01514)0.784:0.0031,((4991:0.01684,1885:0.00206)0.944:0.00966,548:0.01108)0.669:0.00361)0.920:0.00727,((709:0.01135,(4873:0.01011,5078:0.01358)0.786:0.00355)0.896:0.00529,(768:0.00994,(5277:0.00754,1002:0.01266)0.827:0.00429)0.750:0.00118)0.746:0.00128)0.139:0.00016)0.848:0.00487)0.765:0.00175)0.984:0.01415,((((((627:0.01018,(408:0.00015,5940:0.01983)0.969:0.0091)0.880:0.00537,(1178:0.00957,1257:0.01182)0.917:0.00778)0.685:0.00055,(((1207:0.0043,1223:0.01609)0.915:0.00668,(2683:0.00982,(1348:0.01123,(482:0.01032,1851:0.00844)0.785:0.00861)0.621:0.00295)0.678:0.00593)0.574:0.00016,((5838:0.00982,(476:0.00331,(1526:0.01366,897:0.00441)0.917:0.01004)0.959:0.01046)0.769:0.00296,((2699:0.01272,363:0.01151)0.739:0.00377,((638:0.00703,(4295:0.00806,((11:0.01518,1112:0.00727)0.583:0.00566,(1162:0.00632,(4657:0.02266,933:0.01339)0.946:0.01296)0.547:0.00304)0.936:0.00983)0.945:0.01237)0.812:0.0082,(((6133:0.00768,(2359:0.00556,1199:0.02631)0.550:0.02064)0.994:0.02354,30:0.00014)0.733:0.00131,((3215:0.01846,((1981:0.01382,(2456:0.02287,1147:0.00016)0.880:0.01079)0.713:0.0043,((1143:0.01947,2178:0.00725)0.880:0.0054,(2108:0.00817,(((1612:0.00328,(4311:0.0241,((3567:0.00689,4436:0.01746)0.756:0.00227,6008:0.01441)0.904:0.00493)0.267:0.00347)0.977:0.01097,((2766:0.00784,6036:0.016)0.828:0.00393,1121:0.01206)0.867:0.00293)0.920:0.00553,1486:0.00979)0.742:0.00266)0.557:0.00014)0.897:0.00582)0.640:0.00383)0.880:0.00014,(5052:0.01545,(5409:0.00959,(5467:0.01275,((1620:0.00915,(2781:0.00961,(1313:0.00548,(2402:0.0143,(2835:0.01986,4610:0.00015)0.710:0.00417)0.924:0.00925)0.636:0.0028)0.889:0.00508)0.892:0.00358,654:0.01428)0.755:0.00125)0.860:0.00427)0.746:0.00182)0.924:0.00644)0.767:0.00014)0.903:0.00467)0.780:0.00175)0.761:0.00183)0.901:0.00428)0.769:0.00016)0.996:0.01511,(((1390:0.01185,(4089:0.00966,((2314:0.01791,4629:0.00014)0.992:0.01684,(2309:0.00015,6129:0.01716)0.698:0.00239)0.992:0.01815)0.952:0.0109)0.431:0.00151,(1472:0.00583,(2398:0.01237,3551:0.0156)0.832:0.00925)0.847:0.00621)0.742:0.00166,((((648:0.00486,6172:0.01409)0.866:0.00482,(4029:0.00586,6013:0.01888)0.736:0.0055)0.755:0.0015,((1189:0.01305,5229:0.00834)0.931:0.007,((288:0.01427,3745:0.01098)0.812:0.00342,(3329:0.01418,944:0.00466)0.905:0.00488)0.574:0.00257)0.880:0.00309)0.750:0.00226,(4048:0.01673,(((4815:0.01472,6361:0.00762)0.811:0.00523,(828:0.00463,5818:0.01642)0.915:0.00561)0.994:0.0173,(5791:0.00016,5848:0.0202)0.846:0.00303)0.719:0.0016)0.956:0.01407)0.869:0.00613)0.929:0.00553)0.806:0.00224,((((((5110:0.01369,(879:0.01254,(1234:0.00166,(2364:0.00685,488:0.01757)0.941:0.00993)0.919:0.00579)0.751:0.00207)0.626:0.00374,1580:0.01287)0.442:0.00545,((1838:0.01849,(16:0.00148,(2612:0.01361,((4881:0.01241,(4067:0.01384,1533:0.00623)0.537:0.00398)0.755:0.0035,(749:0.00525,(1979:0.0099,3866:0.01218)0.803:0.00692)0.852:0.00366)0.810:0.00358)0.867:0.00439)0.373:0.00343)0.390:0.00433,((1459:0.0111,(3146:0.0073,(994:0.01636,(338:0.00693,544:0.01726)0.622:0.00607)0.912:0.00876)0.908:0.00804)0.830:0.00705,737:0.0156)0.423:0.00386)0.709:0.00282)0.668:0.00086,((1488:0.0177,253:0.01175)0.684:0.00087,(1174:0.0088,3787:0.01202)0.926:0.00775)0.956:0.00709)0.871:0.00014,(1681:0.01643,(1581:0.00556,(6237:0.00959,1663:0.01171)0.892:0.00769)0.865:0.00355)0.775:0.00171)0.409:0.00135,((229:0.00859,1330:0.01113)0.180:0.0026,((4267:0.013,6168:0.00819)0.280:0.00401,863:0.01347)0.839:0.00308)1.000:0.00016)0.997:0.01369)0.707:0.00066,(5466:0.00641,((2333:0.01306,((5522:0.01164,(2493:0.01347,509:0.00718)0.874:0.00957)0.958:0.01154,412:0.01264)0.146:0.00602)0.386:0.00016,(50:0.00015,(4057:0.01086,4911:0.01256)0.944:0.00904)0.840:0.00688)0.998:0.02091)0.976:0.01444)0.992:0.0153)0.484:0.00217)0.898:0.00493)0.000:0.00016)0.556:0.00152,(5221:0.01174,((((4181:0.00016,((4206:0.01346,4889:0.00661)0.946:0.00892,(4504:0.00661,(((21:0.0063,900:0.01273)0.914:0.00514,4462:0.01543)0.454:0.00014,4024:0.00704)0.889:0.00603)0.813:0.00519)0.948:0.00979)0.950:0.00858,(2946:0.01713,(((1786:0.00512,5118:0.01531)0.920:0.00726,(4804:0.00581,5822:0.01519)0.975:0.01603)0.820:0.00011,1369:0.00926)0.946:0.00978)0.898:0.00774)0.839:0.003,(((4052:0.00986,(3788:0.01231,4810:0.00632)0.948:0.00796)0.685:0.0007,(5136:0.0177,5991:0.00554)0.895:0.00486)0.938:0.00598,(1942:0.01014,621:0.00886)0.819:0.00293)0.933:0.00568)0.675:0.00138,((2631:0.02848,5040:0.01105)0.876:0.01469,(5716:0.00016,((4920:0.01222,(1307:0.00966,((5004:0.02578,6020:0.00254)0.966:0.01053,((658:0.01023,(3289:0.01505,(((3360:0.01415,3882:0.01103)0.869:0.01113,(6143:0.01108,(5985:0.01507,(3569:0.02121,6123:0.00015)0.939:0.01344)0.992:0.01956)0.671:0.00937)0.972:0.01804,4834:0.01284)0.869:0.00866)0.980:0.01835)0.858:0.01,(1545:0.01118,4770:0.01599)0.772:0.00789)0.363:0.00045)0.750:0.0056)0.812:0.00483)0.367:0.00313,((1940:0.01138,1096:0.01296)0.954:0.00922,(((36:0.01091,2174:0.01266)0.691:0.00115,((((2118:0.00516,543:0.02128)0.992:0.01433,(79:0.00269,((622:0.01012,(2413:0.00675,((5457:0.00442,6328:0.014)0.972:0.01043,(2243:0.00816,6102:0.01614)0.779:0.00363)0.811:0.00326)0.428:0.00325)0.913:0.00586,4577:0.01387)0.784:0.00015)0.875:0.00412)0.864:0.00537,((((2296:0.01556,(4551:0.01533,5537:0.00645)0.265:0.00353)0.478:0.00677,3084:0.02537)0.762:0.00412,(1615:0.0073,(4392:0.007,6179:0.01577)0.944:0.00886)0.882:0.00435)0.726:0.00161,798:0.00813)0.862:0.00306)0.533:0.0029,(5017:0.01693,5350:0.00816)0.921:0.00691)0.755:0.00137)0.878:0.00456,5520:0.008)0.295:0.00142)0.860:0.00375)0.939:0.00754)0.951:0.0106)0.941:0.00813)0.731:0.00152)0.956:0.00883)0.936:0.00801,((2768:0.00676,((832:0.01274,824:0.00832)0.732:0.00131,((392:0.00485,((1386:0.01336,(2034:0.01194,3670:0.01188)0.787:0.0031)0.747:0.00149,5905:0.01329)0.629:0.00268)0.880:0.00452,(3387:0.01242,(3326:0.00531,((5100:0.00862,1558:0.01489)0.972:0.01188,(5180:0.01867,(32:0.00137,((1431:0.02053,5670:0.0145)0.927:0.00759,((3115:0.00726,(4123:0.00906,4409:0.01409)0.767:0.00829)0.608:0.00295,((4977:0.00702,(3435:0.00819,2846:0.02304)0.532:0.0058)0.815:0.00531,3430:0.01051)0.534:0.00274)0.886:0.0055)0.740:0.00225)0.902:0.00432)0.764:0.00164)0.866:0.00583)0.416:0.00369)0.912:0.00577)0.786:0.002)0.879:0.0029)0.788:0.00545,(6120:0.00349,(1224:0.00286,(((((((1340:0.00719,1811:0.01771)0.755:0.00675,(1111:0.0023,(4159:0.01213,802:0.00846)0.196:0.0079)0.890:0.00694)0.808:0.00391,(1837:0.0108,(1946:0.0085,1364:0.01963)0.561:0.0041)0.128:0.00419)0.777:0.00237,(1108:0.00683,4885:0.01475)0.877:0.00576)0.829:0.00014,(((2786:0.01287,((2064:0.00922,5816:0.01627)0.591:0.00451,5803:0.01455)0.756:0.00254)0.968:0.01134,(1157:0.01499,4219:0.00892)0.849:0.00681)0.587:0.00087,((225:0.00556,((1542:0.00626,(1250:0.01021,((1142:0.01105,918:0.02791)0.588:0.00327,783:0.00864)0.872:0.00462)0.756:0.00234)0.957:0.00812,((100:0.00969,2568:0.00868)0.942:0.00772,((75:0.00426,((1658:0.00906,(((2751:0.02036,6298:0.01323)0.866:0.0065,(2656:0.01505,4259:0.01749)0.633:0.00275)0.806:0.00312,1435:0.00728)0.496:0.00425)0.733:0.00306,(1579:0.00997,((1563:0.00014,(1261:0.02183,4537:0.00014)1.000:0.02135)0.988:0.01183,(4752:0.00791,6069:0.01181)0.172:0.00142)0.724:0.00461)0.904:0.00466)0.894:0.00514)0.873:0.00436,(1676:0.01564,(6112:0.01277,4614:0.00556)0.861:0.00417)0.749:0.00127)0.927:0.00518)0.832:0.00271)0.871:0.00291)0.732:0.00178,((1589:0.01403,(4158:0.00139,1529:0.01725)0.982:0.01219)0.818:0.00274,(((1493:0.01836,(5827:0.01604,773:0.00257)0.936:0.0193)0.955:0.01847,((5828:0.01397,(4182:0.00531,4186:0.03084)0.947:0.01482)0.993:0.02884,(5724:0.02482,1787:0.02863)0.984:0.02336)0.779:0.00935)0.905:0.01397,(4379:0.0281,(4360:0.02325,(1145:0.02842,3334:0.01961)0.998:0.04031)0.403:0.01431)0.652:0.00675)0.974:0.01573)0.743:0.00147)0.834:0.00355)0.342:0.00189)0.787:0.00368,(1960:0.00359,(1305:0.00829,(4101:0.00782,1781:0.01681)0.898:0.00812)0.876:0.01244)0.576:0.00946)0.815:0.00674,5817:0.01848)0.728:0.00243)0.997:0.02066)0.998:0.03052)0.599:0.00493)0.779:0.00347,(((((2984:0.00014,((3361:0.00783,(4995:0.03673,(1408:0.00654,5673:0.02066)0.864:0.01073)0.486:0.0022)0.897:0.01024,4675:0.01626)0.913:0.01016)0.934:0.00798,2466:0.01624)0.988:0.01668,775:0.00454)0.116:0.0016,5901:0.02236)0.985:0.01423,(1059:0.01806,(3058:0.01739,1004:0.01349)0.826:0.0058)0.731:0.00161)0.997:0.0187)0.535:0.00015)0.954:0.0089,((262:0.01333,((3164:0.00814,3783:0.03082)0.797:0.00541,(4211:0.01473,5480:0.01894)0.821:0.00481)0.984:0.01519)0.690:0.00315,(1568:0.01832,(2447:0.0082,(((((2553:0.00016,(5762:0.01094,(221:0.01964,1816:0.00424)0.916:0.01012)0.996:0.02019)1.000:0.02488,(196:0.00758,177:0.01338)0.946:0.00957)0.643:0.00287,68:0.00461)0.846:0.00348,(5807:0.00851,(2534:0.01502,(323:0.00824,4534:0.01068)0.248:0.00609)0.808:0.00017)0.933:0.00428)0.487:0.00143,(((((4305:0.0172,14:0.00135)0.887:0.00452,(4562:0.00737,(2538:0.00408,(950:0.01131,325:0.00544)0.868:0.00647)0.992:0.02042)0.949:0.01031)0.754:0.00128,((((3293:0.00912,((4279:0.00015,(3263:0.01122,3760:0.03458)0.945:0.01211)0.705:0.0007,(2598:0.05052,(3953:0.01572,4284:0.00311)0.398:0.01207)0.532:0.01088)0.950:0.01094)0.840:0.0086,(1222:0.01408,(((265:0.00014,4512:0.01857)0.976:0.00926,((358:0.00652,(2281:0.00842,2441:0.01026)0.898:0.00572)0.854:0.00497,((3175:0.01662,3195:0.00497)0.943:0.00813,(390:0.01126,(554:0.01191,1726:0.01186)0.564:0.0041)0.755:0.00223)0.085:0.00317)0.815:0.00654)0.191:0.00189,1723:0.0123)0.912:0.00705)0.876:0.00437)0.879:0.00015,(514:0.01052,(29:0.01246,1338:0.00674)0.207:0.00314)0.901:0.00573)0.807:0.00356,(1798:0.00721,(3121:0.00406,4930:0.01508)0.926:0.00922)0.886:0.00635)0.763:0.00239)0.762:0.00122,(827:0.01072,((2058:0.00659,3747:0.01422)0.833:0.00475,((2372:0.00781,(1893:0.00678,(1244:0.01214,(1253:0.00085,510:0.01763)0.936:0.00958)0.889:0.00848)0.089:0.00403)0.938:0.00693,(((3619:0.00176,215:0.01686)0.961:0.00837,((4782:0.01944,2395:0.00812)0.874:0.00465,((3253:0.0019,4236:0.01824)0.983:0.01236,53:0.00554)0.427:0.00297)0.673:0.00269)0.983:0.01185,898:0.00064)0.946:0.00727)0.863:0.00491)0.819:0.00663)0.846:0.00475)0.841:0.00403,378:0.00693)0.766:0.00151)0.933:0.00594)0.941:0.01131)0.856:0.0073)0.836:0.00724)0.834:0.00395)0.763:0.00202,(((((854:0.01733,((((3883:0.009,(1270:0.01516,5007:0.014)0.821:0.00488)0.883:0.00646,((4495:0.0132,735:0.00665)0.993:0.01737,((564:0.01463,(2451:0.00142,6198:0.01722)0.777:0.00252)0.984:0.01538,1880:0.00662)0.440:0.0061)0.399:0.00015)0.983:0.01169,(1728:0.00669,(4797:0.00551,((1930:0.00778,(4301:0.02256,(3448:0.0177,4763:0.00994)0.141:0.00347)0.845:0.0067)0.796:0.00299,4238:0.01288)0.940:0.00893)0.764:0.00576)0.720:0.00114)0.891:0.00607,(((2973:0.00941,(1845:0.01547,422:0.00776)0.361:0.00279)0.718:0.00308,6167:0.0111)0.401:0.00154,(2430:0.01134,((((5090:0.02262,(6252:0.00751,(2363:0.00454,4994:0.01538)0.380:0.00709)0.837:0.00482)0.871:0.0093,(6203:0.00415,((3813:0.01568,(5871:0.00344,(3243:0.00806,5064:0.01337)0.650:0.00975)0.886:0.00642)0.856:0.00406,((5958:0.00462,6183:0.01744)0.869:0.00506,(3848:0.00577,4981:0.01676)0.561:0.00528)0.742:0.00183)0.918:0.00655)0.801:0.00383)0.894:0.00534,2197:0.00488)0.964:0.00858,33:0.00508)0.853:0.00337)0.931:0.00549)0.770:0.00139)0.817:0.00411)0.749:0.00141,(((2240:0.00392,5994:0.01611)0.416:0.0058,((6360:0.03828,1614:0.00242)0.978:0.01145,(3205:0.01719,1455:0.01567)0.759:0.00256)0.921:0.0036)0.406:0.00015,((1855:0.00965,(1452:0.00828,(2361:0.00614,2630:0.01954)0.434:0.00921)0.935:0.011)0.358:0.00632,(5957:0.01331,1711:0.00819)0.614:0.00359)0.769:0.00165)0.774:0.00015)0.995:0.01421,((1024:0.0073,6214:0.01321)0.912:0.00624,((2915:0.00386,5856:0.01618)0.913:0.00582,((4324:0.01368,(4168:0.01702,(3111:0.01257,1367:0.00956)0.726:0.00303)0.792:0.00492)0.551:0.00533,((2841:0.01071,((4289:0.0026,((2971:0.01004,(2733:0.00801,2743:0.01692)0.488:0.0064)0.920:0.00885,(6105:0.01721,(93:0.00016,((2045:0.00731,5333:0.01732)0.898:0.00766,(6295:0.01133,(3993:0.01223,4074:0.00651)0.533:0.0037)0.788:0.00567)0.909:0.00651)0.790:0.0027)0.947:0.0074)0.915:0.00579)0.965:0.01046,2992:0.00973)0.390:0.00297)0.855:0.0046,(3163:0.01364,(3202:0.00921,(3490:0.01881,((4226:0.00944,5647:0.01489)0.950:0.01189,3380:0.00373)0.848:0.00384)0.750:0.00194)0.739:0.00504)0.522:0.00371)0.800:0.00152)0.440:0.00015)0.390:0.00015)0.936:0.00666)0.691:0.00436,(((((((5402:0.01134,(813:0.00925,1860:0.0242)0.712:0.00787)0.350:0.00455,(4850:0.01458,4945:0.00456)0.777:0.00337)0.817:0.00505,((4969:0.00916,5216:0.01948)0.716:0.00166,1776:0.01163)0.548:0.00417)0.994:0.0397,((((1895:0.01735,(4984:0.01218,(6296:0.01437,1725:0.01034)0.980:0.01353)0.745:0.00225)0.744:0.00168,(4996:0.00992,(4851:0.02448,(1483:0.01206,1881:0.00661)0.915:0.01027)0.665:0.00319)0.917:0.0082)0.787:0.00298,((5622:0.00874,(6100:0.02423,6235:0.00694)0.481:0.00375)0.918:0.00529,((4882:0.01083,(6200:0.00995,105:0.00913)0.767:0.00331)0.866:0.00315,((5763:0.01082,((5192:0.0132,(4998:0.0032,1358:0.03129)0.294:0.0054)0.894:0.00659,(5116:0.00753,(1890:0.01328,(6267:0.01151,(5036:0.01087,6263:0.01442)0.895:0.00733)0.914:0.01114)0.893:0.00749)0.862:0.00437)0.222:0.00135)0.990:0.0134,((5280:0.02701,(2842:0.01563,5802:0.02846)0.997:0.03839)0.846:0.01437,(((5323:0.01722,6310:0.07196)0.998:0.04843,((6222:0.00456,(5092:0.00963,5963:0.02072)0.916:0.01383)0.990:0.05297,(5188:0.00871,(5009:0.0449,5380:0.02379)0.855:0.01439)0.991:0.04674)0.082:0.00901)0.999:0.05717,((5108:0.03416,5752:0.0212)0.984:0.02796,((5057:0.0129,(5038:0.00787,(5037:0.01399,5386:0.01194)0.962:0.01706)0.943:0.01461)0.964:0.02212,(6283:0.03604,(2017:0.01285,1314:0.02558)0.887:0.01444)0.996:0.03976)0.131:0.00987)0.898:0.01847)0.837:0.01134)0.950:0.01481)0.640:0.00014)0.870:0.00416)0.901:0.00015)0.764:0.00173,(5144:0.01041,(4840:0.01428,868:0.0093)0.807:0.00741)0.756:0.00046)0.506:0.00677)0.991:0.03449,(((3996:0.01476,(3962:0.00699,5361:0.01922)0.155:0.00488)0.697:0.00045,(1642:0.02372,(3284:0.01664,((3991:0.02024,5667:0.00742)1.000:0.03872,5272:0.00645)0.762:0.00429)0.984:0.01885)0.874:0.00691)0.988:0.02403,(((6121:0.01326,(5950:0.0257,(4453:0.00352,6134:0.02988)0.351:0.00521)0.551:0.00236)0.955:0.01733,((((((2095:0.01407,3812:0.00911)0.921:0.00841,625:0.00938)0.636:0.00216,((((748:0.00016,4141:0.02575)0.982:0.00942,5979:0.01756)0.582:0.00016,3867:0.01213)0.982:0.00868,(5888:0.0146,(2267:0.01301,1854:0.00871)0.880:0.00767)0.872:0.00824)0.853:0.00471)0.870:0.00293,((1264:0.01174,((4143:0.00349,(1898:0.02922,605:0.01497)0.795:0.00493)0.952:0.0104,4299:0.00891)0.815:0.00451)0.149:0.00321,4898:0.01187)0.799:0.0034)0.712:0.00014,5113:0.01248)0.716:0.00165,((1666:0.02209,(1170:0.01744,72:0.02263)0.799:0.0002)0.997:0.02562,(5757:0.01744,((1808:0.03425,1006:0.002)0.998:0.02264,((((1365:0.00631,(2089:0.02992,1464:0.00015)0.985:0.0181)0.907:0.00994,1392:0.00729)0.987:0.01572,(5599:0.00399,(1514:0.01419,5740:0.0133)0.808:0.00624)0.820:0.00465)0.722:0.00369,871:0.01206)0.726:0.00462)0.634:0.00083)0.740:0.00786)0.989:0.02595)0.746:0.00669)0.997:0.02927,(((((3390:0.01578,((6045:0.02154,(5133:0.00015,(5249:0.00061,5571:0.03767)1.000:0.07373)0.904:0.00764)0.978:0.02609,(((2338:0.00014,(((((2293:0.00994,3327:0.03691)0.978:0.03349,(5495:0.05711,1556:0.0172)0.855:0.01633)0.917:0.02224,5815:0.00518)0.846:0.00699,5112:0.01849)0.955:0.01441,(((((2117:0.00435,5988:0.01507)0.877:0.00401,(3802:0.01537,(5483:0.00902,(4258:0.02037,5869:0.01228)0.896:0.00699)0.785:0.00291)0.763:0.00143)0.905:0.0041,((3076:0.00833,6016:0.01614)0.321:0.00582,(5663:0.00418,4680:0.02713)0.842:0.00459)0.902:0.00548)0.752:0.00147,2294:0.00803)0.653:0.00144,(6290:0.01058,(3623:0.01914,4369:0.01014)0.989:0.01948)0.400:0.00654)0.997:0.02548)0.261:0.00802)0.732:0.00441,(2896:0.01558,4126:0.0042)0.975:0.02066)0.874:0.01332,(5148:0.03112,((3861:0.00015,(2525:0.02018,(3218:0.00884,3816:0.03877)0.740:0.01452)0.869:0.00774)0.936:0.00936,(2903:0.02955,542:0.00016)0.972:0.01159)0.255:0.00886)0.848:0.00862)0.999:0.04183)0.852:0.01231)0.926:0.01487,((5410:0.10037,((3624:0.00753,4581:0.03473)0.910:0.00882,(3023:0.02731,4466:0.00376)0.991:0.02477)0.425:0.0067)0.576:0.00575,(((2697:0.06434,(1319:0.00014,((5349:0.01631,(3101:0.01119,2968:0.02827)0.193:0.00726)0.924:0.00936,535:0.00319)1.000:0.04308)0.978:0.03209)0.939:0.03042,(5352:0.06462,(4628:0.02437,((1973:0.00014,6241:0.03455)0.155:0.00332,((3126:0.00349,5568:0.02574)0.897:0.0131,5185:0.06)0.908:0.01201)0.971:0.0234)0.959:0.01717)0.727:0.00425)0.840:0.01027,((3951:0.01659,((4113:0.01132,(3676:0.03258,((((((4548:0.01454,((324:0.00351,(5104:0.01758,5732:0.0177)0.868:0.00575)0.753:0.00296,(5637:0.0184,4601:0.00959)0.570:0.00762)0.883:0.00824)0.762:0.00758,4727:0.00897)0.972:0.01797,6005:0.01531)0.243:0.00777,4309:0.01232)0.939:0.01368,4421:0.01187)0.899:0.01195,2760:0.00243)0.574:0.00971)0.926:0.01197)0.703:0.00452,(3255:0.02617,(2112:0.0207,4442:0.00513)0.868:0.01713)0.267:0.00615)0.944:0.01975)1.000:0.06333,(((1607:0.01832,(5338:0.03356,((4062:0.00016,5755:0.03701)0.983:0.01391,((((4371:0.02177,5653:0.02958)0.905:0.01264,(4268:0.0162,(((591:0.00518,((((5080:0.02096,5490:0.01074)0.991:0.0265,(5439:0.03548,(2050:0.00723,6030:0.01798)0.974:0.02088)0.682:0.00739)0.981:0.02382,(4450:0.07148,((3855:0.02925,(((1927:0.01012,(((3251:0.00556,(2953:0.0122,815:0.01263)0.843:0.00527)0.943:0.00988,((4423:0.00433,4437:0.02902)0.924:0.00773,5083:0.01437)0.874:0.00553)0.854:0.00649,6097:0.02162)0.000:0.00014)0.940:0.00701,(3647:0.00861,4767:0.00878)0.930:0.00698)0.953:0.01015,3685:0.00016)0.243:0.00995)0.875:0.02232,2419:0.03892)0.682:0.01855)0.274:0.00568)0.321:0.00721,(((((4726:0.0088,612:0.02749)0.475:0.00729,2312:0.03333)0.883:0.0105,((((((((2889:0.01068,491:0.01269)0.950:0.0091,(3836:0.01438,3918:0.00335)0.905:0.00521)0.767:0.00205,(3499:0.01633,4790:0.00727)0.552:0.00488)0.329:0.00015,2038:0.03306)0.525:0.00651,((((2676:0.01739,5186:0.02334)0.823:0.00594,1537:0.00874)0.771:0.00371,5069:0.01208)0.327:0.00448,(((((3798:0.01091,1588:0.0292)0.799:0.00954,(1761:0.01008,(2496:0.00934,5314:0.00998)0.314:0.00323)0.795:0.00423)0.713:0.0018,(415:0.01293,((928:0.00616,995:0.01334)0.732:0.00249,680:0.01658)0.867:0.00383)0.742:0.00134)0.742:0.00237,(((308:0.01583,((3216:0.0173,1385:0.01335)0.973:0.01445,(((((940:0.00208,5721:0.01942)0.937:0.00962,623:0.01062)0.914:0.00793,1306:0.00575)0.757:0.00384,(((576:0.01119,(2981:0.01062,1720:0.01556)0.893:0.00768)0.756:0.00403,1216:0.03078)0.891:0.00934,1618:0.01804)0.890:0.00717)0.950:0.01286,(((2457:0.0089,((2822:0.01068,1652:0.01088)0.721:0.00159,4395:0.00915)0.758:0.00165)0.864:0.00602,(2156:0.00788,(4275:0.01602,1779:0.02116)0.974:0.01672)0.865:0.00618)0.799:0.00473,(((1219:0.01535,656:0.01322)0.261:0.00759,((3287:0.01061,(2348:0.02548,5316:0.00129)0.996:0.02797)0.809:0.00925,((2902:0.03073,941:0.01485)0.763:0.00638,((1653:0.00015,(1691:0.01289,1331:0.01733)0.942:0.00589)0.727:0.00439,((3741:0.01394,1752:0.01705)0.981:0.02196,2098:0.02315)0.552:0.00459)0.967:0.0111)0.787:0.00418)0.917:0.01007)0.762:0.00326,1775:0.00892)0.601:0.00373)0.972:0.01411)0.740:0.00048)0.874:0.00645)0.717:0.0019,(1226:0.01778,820:0.01177)0.910:0.00758)0.927:0.00758,(3625:0.01633,((1265:0.00015,(5233:0.02938,(3665:0.02797,3459:0.01649)0.934:0.01143)0.736:0.00257)0.926:0.00527,4059:0.01981)0.732:0.00186)0.945:0.01009)0.841:0.00491)0.948:0.00771,(5301:0.01322,((2923:0.04497,1051:0.05378)0.973:0.03366,5310:0.02972)0.797:0.01073)0.927:0.00919)0.924:0.00014)0.925:0.01381)0.532:0.0059,((5066:0.02694,(((1269:0.00014,182:0.00166)0.923:0.00977,(5269:0.01107,5284:0.00711)0.857:0.0071)0.907:0.01055,(364:0.01495,4399:0.01272)0.734:0.00244)0.876:0.00776)0.887:0.00899,(((5063:0.02554,(212:0.00753,2099:0.03042)0.342:0.00189)0.986:0.02067,5225:0.00981)0.866:0.00669,((((1896:0.00677,(1114:0.01275,(599:0.01247,972:0.01404)0.426:0.00015)0.874:0.00834)0.972:0.0151,((567:0.00016,6054:0.04325)0.901:0.00857,((((2196:0.02542,((1300:0.01449,19:0.0091)0.717:0.00116,(1445:0.00816,1636:0.02087)0.850:0.00841)0.901:0.0081)0.907:0.00862,5292:0.02461)0.729:0.00263,537:0.00715)0.723:0.00211,4641:0.01962)0.933:0.01228)0.966:0.01409)0.883:0.00594,(2907:0.01196,3245:0.01773)0.922:0.00798)0.882:0.00519,(((4931:0.01356,(3628:0.01677,563:0.01082)0.930:0.01004)0.904:0.01006,(5220:0.00726,((2464:0.02248,1239:0.01475)0.737:0.00211,(1421:0.01604,(4060:0.01823,1370:0.01021)0.873:0.00705)0.806:0.00524)0.978:0.01383)0.868:0.0077)0.703:0.00732,(((887:0.01329,1091:0.03605)0.706:0.00165,(((((1536:0.01335,((2999:0.00894,3668:0.01642)0.893:0.00861,885:0.00545)0.790:0.00487)0.905:0.00755,((2638:0.02666,139:0.00133)0.847:0.006,((((5496:0.00879,1767:0.01906)0.824:0.00702,5029:0.01562)0.752:0.00218,5631:0.00703)0.751:0.00192,98:0.01433)0.865:0.00803)0.934:0.01278)0.907:0.01094,483:0.00224)0.864:0.00732,(((((((785:0.01191,(1107:0.01322,149:0.01064)0.721:0.00513)0.764:0.00293,(401:0.00685,((5469:0.01308,(3907:0.01113,((((241:0.00503,6065:0.02034)0.975:0.01804,((1116:0.01771,5717:0.00959)1.000:0.05149,(1249:0.00015,5363:0.03917)0.857:0.01734)0.755:0.01244)0.818:0.00928,(((5463:0.01985,(5043:0.02036,6333:0.00904)0.755:0.01079)0.893:0.01346,(2439:0.02446,3921:0.01536)0.918:0.00986)0.912:0.01513,((3590:0.01587,3597:0.01493)0.892:0.01317,(1191:0.04087,((83:0.00348,((1975:0.01292,295:0.01066)0.950:0.01103,(1212:0.00564,(4799:0.01394,4705:0.01677)0.746:0.00479)0.964:0.01034)0.848:0.00343)0.831:0.00397,(4745:0.00913,1381:0.01715)0.874:0.0071)0.909:0.01017)0.798:0.00996)0.820:0.01211)0.393:0.00992)0.920:0.0138,(((3967:0.02821,4494:0.01181)0.815:0.00623,((((439:0.00352,(436:0.01528,4550:0.01613)0.957:0.01128)0.863:0.00863,((1474:0.00856,(1315:0.01621,818:0.00915)0.427:0.0051)0.973:0.01694,(1794:0.0173,(2429:0.01375,((1362:0.01108,(1717:0.01642,1836:0.00372)0.996:0.0265)0.963:0.01591,3640:0.00823)0.299:0.01114)0.427:0.00754)0.999:0.02885)0.858:0.006)0.751:0.00393,(865:0.01267,1605:0.0134)0.569:0.00774)0.936:0.01269,1156:0.00014)0.828:0.00806)0.826:0.00443,(((1485:0.01729,(1447:0.0033,((3879:0.01438,(569:0.00239,707:0.01015)0.882:0.01128)0.926:0.02665,2935:0.01684)0.266:0.01495)0.842:0.0127)0.862:0.00922,((((2431:0.0149,1058:0.00976)0.903:0.01149,(191:0.00736,4470:0.027)0.619:0.01127)0.715:0.00299,((((1387:0.00533,5943:0.01149)0.849:0.00641,(681:0.01423,(2169:0.00884,(4822:0.0156,(550:0.0148,1301:0.02028)0.749:0.00362)0.938:0.01091)0.940:0.00895)0.624:0.00015)0.689:0.00649,((((((1296:0.00603,(4598:0.01362,5304:0.00221)0.837:0.0058)0.933:0.00934,3754:0.01002)0.926:0.0103,2448:0.00497)0.932:0.01011,(1672:0.01607,1736:0.00747)0.787:0.00533)0.920:0.01005,4982:0.00956)0.760:0.00949,((3083:0.03074,1360:0.00419)0.938:0.01965,4189:0.00681)0.930:0.01303)0.802:0.00544)0.499:0.00668,(((464:0.00752,(3482:0.01019,(5305:0.00863,(5022:0.01214,5353:0.01404)0.735:0.00215)0.768:0.00263)0.768:0.00265)0.421:0.00441,(2885:0.01193,(416:0.00654,4613:0.02664)0.952:0.01636)0.578:0.00706)0.886:0.00965,1722:0.01558)0.236:0.00816)0.878:0.00678)0.885:0.00761,((5443:0.03739,6037:0.01326)0.521:0.01003,(5236:0.02133,((5527:0.00516,5549:0.01424)0.887:0.018,687:0.00012)0.823:0.01543)0.866:0.01153)0.614:0.00194)0.944:0.01475)0.865:0.00717,((((((3383:0.01239,5513:0.01827)0.936:0.00872,((1221:0.0035,461:0.0017)0.995:0.01486,(((((1128:0.00338,4516:0.01766)0.272:0.00633,(((((3758:0.01398,(6344:0.03176,6343:0.00578)0.833:0.00454)0.960:0.01348,6335:0.00014)0.966:0.0146,6337:0.01519)0.883:0.00778,4304:0.00906)0.920:0.00729,(5593:0.02099,337:0.00014)0.880:0.0066)0.687:0.00192)0.889:0.00452,(4314:0.00331,(1159:0.01153,(3700:0.00391,(1465:0.0145,4132:0.01103)0.144:0.00249)0.759:0.00342)0.946:0.00859)0.946:0.00842)0.980:0.00014,4499:0.01383)0.924:0.0058,(168:0.01016,5351:0.00871)0.390:0.00014)0.924:0.00617)0.764:0.00222)0.827:0.0039,398:0.00238)0.798:0.00345,((4467:0.01806,(4142:0.00016,4229:0.0044)0.884:0.00605)0.128:0.00551,(3578:0.00496,(6078:0.00807,6309:0.01524)0.941:0.01222)0.616:0.00507)0.816:0.00456)0.310:0.00366,(((6366:0.00607,((42:0.00236,2510:0.00877)0.738:0.00236,3030:0.01038)0.754:0.00358)0.817:0.00664,95:0.00836)0.805:0.00691,5508:0.02127)0.867:0.00996)0.951:0.01238,1456:0.02024)0.831:0.00428)0.477:0.0019)0.792:0.00386)0.960:0.01007)0.719:0.00152)0.926:0.00882,2016:0.00773)0.903:0.00914)0.740:0.00384)0.964:0.01168,(((702:0.01059,(((3310:0.002,(2720:0.02176,142:0.0021)1.000:0.03478)0.945:0.01516,((1388:0.00624,((((5008:0.01937,5139:0.02297)0.754:0.00179,5659:0.01776)0.927:0.00565,(1149:0.01407,1593:0.01074)0.952:0.01193)0.897:0.00015,(5141:0.01239,3667:0.0129)0.773:0.00195)0.738:0.00544)0.808:0.00419,1205:0.02779)0.865:0.0057)0.991:0.02083,(4779:0.01267,(3354:0.00391,1976:0.02227)0.929:0.00896)0.469:0.0038)0.776:0.00333)0.732:0.00179,(4153:0.01045,(1197:0.00711,5645:0.01628)0.744:0.00153)0.910:0.00521)0.940:0.00518,(((((5972:0.02746,1738:0.00014)0.428:0.00484,((732:0.0052,3232:0.0218)0.604:0.0124,(((2901:0.01509,326:0.01173)0.905:0.00962,(5543:0.00466,(5540:0.01336,263:0.02623)0.708:0.00836)0.893:0.00898)0.320:0.00714,849:0.00999)0.312:0.0047)0.829:0.00808)0.941:0.01124,894:0.01155)0.942:0.01155,(355:0.01297,4533:0.01427)0.572:0.00214)0.373:0.00213,((3843:0.0236,(3203:0.01437,4870:0.0128)0.965:0.01051)0.770:0.00015,5238:0.00367)0.983:0.00903)0.906:0.00636)0.611:0.00014)0.876:0.00412,(((((4839:0.0168,3864:0.01294)0.854:0.00492,((((805:0.00015,(5468:0.0202,5638:0.02422)0.743:0.00321)0.788:0.00807,(4321:0.01708,((3746:0.02171,1337:0.00197)0.989:0.02032,(2328:0.0017,6341:0.03557)0.731:0.00215)0.949:0.01235)0.897:0.01135)0.576:0.00223,((468:0.00484,(5542:0.00957,6362:0.01595)0.902:0.01054)0.863:0.00606,(3869:0.01016,4315:0.0142)0.853:0.00541)0.865:0.00359)0.845:0.00016,(1151:0.00645,((202:0.0209,(1078:0.01584,277:0.01664)0.371:0.01144)0.142:0.00739,5123:0.01212)0.827:0.00775)0.915:0.00868)0.508:0.00208)0.434:0.00015,((2801:0.01625,722:0.00783)0.798:0.00302,((714:0.02914,(2653:0.0223,920:0.02019)0.449:0.00979)0.763:0.00362,559:0.01285)0.807:0.00318)0.969:0.00874)0.912:0.00536,((((4908:0.01255,1439:0.01637)0.808:0.00359,(4283:0.01095,(240:0.00204,((4285:0.01159,(1245:0.00865,5990:0.00886)0.763:0.00344)0.445:0.00569,(((((74:0.00901,1732:0.01812)0.728:0.00159,(1056:0.00906,406:0.01006)0.624:0.00172)0.876:0.0041,(1527:0.01582,((5441:0.00477,((((3803:0.00588,5365:0.01903)0.252:0.01169,(5602:0.00978,((1834:0.00824,(5405:0.00406,(5261:0.01747,4573:0.01338)0.610:0.00807)0.943:0.02376)0.948:0.01543,(3734:0.01691,(2906:0.01436,4714:0.01149)0.947:0.01057)0.108:0.00565)0.947:0.00016)0.980:0.02143)0.336:0.00527,((1136:0.01081,2925:0.01252)0.729:0.00134,(4425:0.01411,352:0.0088)0.754:0.00172)0.845:0.00599)0.746:0.00281,(((179:0.01368,(3932:0.01357,((3278:0.01798,(4709:0.0033,781:0.01046)0.937:0.00677)0.400:0.00144,1195:0.00633)0.705:0.00156)0.975:0.00641)0.851:0.00015,(5519:0.02115,1467:0.00845)0.982:0.00015)0.868:0.00289,((1690:0.00015,((3698:0.00875,(5322:0.00435,4664:0.01244)0.864:0.0029)0.950:0.00587,((3627:0.00804,6217:0.01146)0.760:0.00362,5278:0.01602)0.913:0.01055)0.760:0.0018)0.953:0.0064,((5046:0.01559,(4826:0.0176,2794:0.01396)0.218:0.00326)0.943:0.00015,((6211:0.01672,((3371:0.01027,(4689:0.01907,(3296:0.01381,3680:0.01194)0.940:0.00014)0.551:0.00015)0.874:0.00858,24:0.01113)0.770:0.00494)0.662:0.0028,5679:0.01917)0.767:0.00256)0.300:0.00014)0.892:0.00321)0.955:0.00833)0.907:0.00561)0.671:0.00172,5222:0.01546)0.849:0.00219)0.813:0.00236)0.946:0.00622,(2857:0.01585,5808:0.01122)0.343:0.00358)0.749:0.00187,((1766:0.00992,(4088:0.01304,(990:0.01643,5455:0.01222)0.861:0.00702)0.891:0.00625)0.801:0.00016,((2039:0.01235,2933:0.00437)0.554:0.00585,(((608:0.01585,5381:0.01364)0.684:0.01142,1729:0.02519)0.912:0.00014,(13:0.00014,(2060:0.01312,5387:0.01309)0.967:0.01112)0.831:0.00171)0.781:0.00237)0.649:0.00128)0.919:0.00874)0.780:0.00804)0.545:0.01293)0.798:0.00658)0.822:0.00562)0.871:0.00747,(224:0.0058,((116:0.01105,698:0.00945)0.936:0.00949,((440:0.01366,((1916:0.01563,834:0.00777)0.790:0.00351,52:0.01475)0.852:0.00413)0.892:0.00552,3056:0.01135)0.908:0.00638)0.793:0.00361)0.765:0.00346)0.353:0.00259,(((1608:0.02007,3638:0.04523)0.879:0.01139,4521:0.0067)0.732:0.00302,(3605:0.01545,((3860:0.00304,4848:0.00564)0.477:0.00015,(1204:0.01271,4424:0.02172)0.337:0.00793)0.931:0.01136)0.829:0.00402)0.876:0.00631)0.724:0.00221)0.884:0.00539,(2252:0.00812,(2105:0.0116,715:0.0219)0.736:0.00416)0.860:0.00492)0.632:0.00157)0.630:0.00313,(4214:0.00865,(((1665:0.01233,((6256:0.02018,1849:0.00173)0.790:0.00742,4787:0.01416)0.924:0.0077)0.763:0.0039,720:0.02663)0.704:0.00153,3074:0.01661)0.735:0.0027)0.775:0.00387)0.741:0.00334,(1906:0.0169,551:0.01344)0.880:0.00612)0.636:0.00829,((1998:0.00853,(860:0.02371,(6233:0.0166,1721:0.00376)0.534:0.0071)0.537:0.00797)0.450:0.00311,121:0.01547)0.914:0.00858)0.030:0.00015)0.947:0.0069,(((1243:0.01473,(113:0.01191,((2927:0.01197,151:0.01216)0.756:0.0054,2360:0.02709)0.871:0.00868)0.806:0.00365)0.723:0.00433,495:0.00727)0.917:0.00978,1347:0.01273)0.723:0.00226)0.829:0.00012)0.959:0.01182,(1095:0.02134,(2155:0.02076,((5230:0.02385,(418:0.00014,(4055:0.01818,4954:0.0105)0.909:0.00697)0.954:0.00016)0.949:0.01168,(5031:0.0182,958:0.00851)0.858:0.00574)0.152:0.00432)0.487:0.00626)0.894:0.00795)0.867:0.00706)0.404:0.00687)0.041:0.00014)0.965:0.00694)0.122:0.00031)0.427:0.00401,((5248:0.01849,(1113:0.00344,4717:0.00542)0.815:0.00333)0.974:0.01132,(3658:0.00176,(4323:0.01555,3226:0.01758)0.882:0.00697)0.790:0.00353)0.855:0.00387)0.902:0.00553,(((630:0.01055,(617:0.01845,1667:0.00707)0.976:0.01922)0.870:0.00872,(((((2778:0.01944,(1187:0.00014,(2855:0.01145,3684:0.01552)0.969:0.01327)0.785:0.00022)0.961:0.01126,(5626:0.03033,(6351:0.0166,(6349:0.02379,1745:0.00347)0.259:0.00525)0.742:0.00258)0.826:0.0035)0.611:0.0029,(46:0.0102,5227:0.01746)0.895:0.00749)0.743:0.0027,6354:0.02183)0.902:0.00983,6350:0.01128)0.938:0.01688)0.911:0.00963,((((1631:0.02159,((3841:0.02036,((1344:0.00848,4585:0.0107)0.883:0.00511,(2207:0.02433,362:0.0185)0.896:0.007)0.889:0.00497)0.752:0.00187,4420:0.02267)0.804:0.00286)0.878:0.00378,((3464:0.01782,((2942:0.02503,(1948:0.01344,2755:0.01394)0.222:0.00741)0.880:0.00697,((1343:0.01607,(285:0.03884,454:0.00744)0.852:0.0075)0.899:0.01756,3077:0.02039)0.801:0.00516)0.947:0.00807)0.796:0.00018,(3010:0.011,558:0.01443)0.936:0.00744)0.577:0.00016)0.879:0.00355,(((4261:0.03114,(4716:0.00734,(4248:0.00955,(3494:0.01454,(2485:0.01474,4712:0.0109)0.950:0.01192)0.863:0.00789)0.959:0.01096)0.000:0.00016)0.950:0.00913,(6094:0.01179,(666:0.01771,1889:0.00585)0.975:0.01452)0.940:0.01019)0.997:0.01839,((1570:0.01418,(4728:0.00582,(2029:0.00641,4744:0.01262)0.743:0.00239)0.743:0.00157)0.876:0.00325,(((5544:0.01419,(5484:0.00869,5617:0.00699)0.209:0.00015)0.885:0.00641,((2284:0.00656,(3512:0.0158,5163:0.01581)0.738:0.00288)0.752:0.00347,(((3645:0.00882,5210:0.02343)0.871:0.00355,4445:0.01246)0.755:0.00146,5091:0.01067)0.864:0.00393)0.913:0.0061)0.783:0.0036,(6315:0.01753,(4031:0.02084,67:0.00343)0.119:0.00015)0.946:0.00841)0.780:0.00368)0.000:0.00014)0.799:0.00555)0.799:0.00396,(3708:0.00644,((2022:0.00121,(4700:0.04947,3431:0.01227)0.989:0.02428)0.985:0.02054,5479:0.02924)0.888:0.01013)1.000:0.02925)0.938:0.00015)0.300:0.00174)0.568:0.00016)0.559:0.00382,(1448:0.02371,5569:0.06133)0.927:0.01452)0.856:0.00461,(1374:0.01894,6130:0.01534)0.713:0.00097)0.868:0.00427)0.983:0.01509)0.769:0.00353,(3355:0.01081,4480:0.01445)0.672:0.00861)0.967:0.0146,(5011:0.00015,3542:0.03619)0.979:0.01572)0.966:0.01913)0.990:0.02959)0.778:0.00456,((1931:0.00962,(2987:0.03096,5101:0.0197)0.913:0.00832)0.890:0.00718,(6101:0.05237,((((4608:0.00551,4959:0.01869)0.787:0.00408,(((5628:0.00016,((5295:0.01661,1873:0.01987)0.986:0.02223,947:0.01074)0.994:0.02722)0.996:0.02456,3653:0.01551)0.885:0.00898,5585:0.01366)0.879:0.00756)0.870:0.00507,4526:0.01217)0.899:0.00776,3341:0.00457)0.997:0.03146)0.847:0.00814)0.846:0.00465)0.887:0.00384,(3524:0.00712,(4192:0.01629,1457:0.01469)0.714:0.00132)0.941:0.0075)0.746:0.00144)0.325:0.00015)0.339:0.00557)0.843:0.01078,((3102:0.00703,4800:0.01619)0.858:0.00827,((((3963:0.00589,((1099:0.00175,(5117:0.02213,1638:0.07748)0.766:0.00533)0.871:0.00579,4075:0.02146)0.942:0.01156)0.598:0.0063,2220:0.02228)0.995:0.02993,3730:0.00467)0.974:0.02455,(4276:0.04872,1689:0.00446)1.000:0.0631)0.849:0.01508)0.768:0.0086)0.986:0.02952,(((3832:0.03904,(5138:0.03431,5109:0.06292)0.586:0.01038)0.957:0.02464,(3585:0.04945,((3981:0.00014,((((882:0.02018,((4739:0.00729,((((5167:0.0123,2590:0.03263)0.826:0.0092,3424:0.01294)0.129:0.00491,((3743:0.01117,2878:0.02158)0.738:0.00288,4034:0.01023)0.860:0.00547)0.924:0.00897,(106:0.00015,((5223:0.02093,6091:0.01447)0.965:0.01574,(2102:0.00161,5589:0.05221)0.984:0.0208)0.940:0.01215)0.717:0.00125)0.999:0.03093)0.995:0.02571,(397:0.02868,(((((((((5652:0.0134,5712:0.00845)0.976:0.02226,3655:0.06245)0.920:0.01337,(((1299:0.00735,(1951:0.01094,3419:0.00664)0.886:0.01057)0.880:0.00806,(5437:0.01734,(((5595:0.0104,647:0.01244)0.971:0.01236,3282:0.00014)0.820:0.00989,2345:0.01115)0.976:0.01283)0.937:0.00974)0.517:0.00344,((455:0.01032,((((5538:0.00257,5701:0.0189)0.979:0.01972,(2315:0.03869,5258:0.00014)0.928:0.0164)0.968:0.01312,1171:0.00016)0.700:0.00051,2329:0.04237)0.953:0.01303)0.999:0.03018,(5257:0.02434,5987:0.00151)0.847:0.00347)0.941:0.00795)0.227:0.00016)0.991:0.02968,(6098:0.0172,((((1670:0.00498,2698:0.02188)0.847:0.00015,((((6229:0.00988,(4271:0.02086,6260:0.02703)0.825:0.01808)0.387:0.01018,4532:0.00541)0.900:0.00904,((6206:0.00817,5493:0.04052)0.916:0.01011,4642:0.01145)0.864:0.005)0.888:0.00339,((6272:0.01,6280:0.04114)0.947:0.01468,(4435:0.03105,4685:0.00014)0.967:0.01785)0.706:0.0016)0.851:0.00337)0.551:0.00014,(4225:0.02025,4405:0.00607)0.979:0.01833)0.970:0.02176,5675:0.04319)0.597:0.00862)0.832:0.01391)0.950:0.02114,5497:0.02959)0.791:0.00945,(4297:0.01086,((195:0.01409,(1599:0.00559,(3934:0.02054,4184:0.02569)0.725:0.01177)0.367:0.01163)0.178:0.00736,(3351:0.02961,5557:0.03321)0.912:0.01115)0.739:0.0061)0.888:0.00826)0.969:0.01583,(((4047:0.03865,1684:0.0269)0.841:0.01491,(((((3335:0.02284,782:0.02014)0.764:0.00706,((4824:0.03442,((((5962:0.02376,877:0.01125)0.927:0.01217,1496:0.0185)0.823:0.00467,1501:0.01026)0.822:0.00757,3607:0.04469)0.634:0.00066)0.909:0.0061,(3091:0.01842,1308:0.01795)0.852:0.00816)0.946:0.00016)0.975:0.01664,4156:0.04419)0.813:0.00016,((4778:0.02591,531:0.01297)0.997:0.02632,(1934:0.04114,2886:0.01907)0.822:0.0057)0.927:0.01141)0.834:0.00418,((((3128:0.01112,3478:0.01033)0.995:0.02122,(((1765:0.0116,(4972:0.01214,674:0.01527)0.970:0.01539)0.739:0.00467,(3135:0.00785,((1532:0.03077,3887:0.01254)0.697:0.00727,(1740:0.02519,(984:0.01067,1828:0.03358)0.885:0.01062)0.911:0.01344)0.972:0.01721)0.828:0.00448)0.959:0.01201,((((4364:0.03091,4264:0.02333)0.828:0.00613,208:0.00015)0.546:0.00011,(((3897:0.01941,4460:0.0108)0.721:0.00915,(2569:0.00814,2649:0.03111)0.551:0.00856)0.901:0.0118,6240:0.0201)0.563:0.00933)0.850:0.00567,1714:0.01827)0.971:0.01458)0.617:0.00172)0.623:0.00046,(2853:0.02379,(712:0.01943,1664:0.01655)0.899:0.01233)0.911:0.01461)0.801:0.0065,(869:0.03263,(2202:0.01775,675:0.00674)0.901:0.02104)0.982:0.02772)0.780:0.0031)0.944:0.01533)0.751:0.00248,(4197:0.02365,((1996:0.02571,3412:0.03174)0.663:0.0127,(3915:0.034,(249:0.00449,(1623:0.01595,3486:0.01557)0.073:0.00667)0.950:0.01846)0.985:0.02685)0.510:0.00503)0.896:0.00803)0.963:0.01747)0.765:0.00339,((3018:0.03618,((5084:0.01522,((3467:0.02466,6150:0.01447)0.866:0.01034,((94:0.02286,(311:0.01702,143:0.00669)0.948:0.01441)0.860:0.01924,(1275:0.0086,4009:0.01691)0.882:0.01241)0.879:0.01346)0.946:0.01421)0.902:0.01477,(2530:0.02482,3549:0.01088)0.993:0.04088)0.553:0.00873)0.029:0.00549,2031:0.04962)0.992:0.02524)0.919:0.01035,((((((((194:0.00635,4701:0.02511)0.771:0.00413,5656:0.02147)0.953:0.01497,((2164:0.00641,(2947:0.01455,5297:0.01187)0.814:0.01095)0.914:0.01176,747:0.00277)0.925:0.01102)0.348:0.01121,5432:0.00044)1.000:0.04339,(230:0.03073,(((3299:0.01755,(5641:0.00851,1790:0.0357)0.863:0.0104)0.412:0.00277,4170:0.02545)0.764:0.0084,((2245:0.04134,4028:0.02531)0.965:0.02373,(3691:0.01543,1292:0.01772)0.973:0.02351)0.906:0.01329)0.782:0.00822)0.894:0.01697)0.648:0.0094,4416:0.02554)0.923:0.01285,((((4715:0.07294,((5103:0.01379,6151:0.03464)0.663:0.00656,(3554:0.0548,5095:0.00866)0.987:0.03615)0.872:0.03004)0.809:0.01194,(4710:0.01399,5124:0.01703)0.819:0.01014)0.961:0.02048,((((((3220:0.03939,((((432:0.00514,(2416:0.01186,(5002:0.02729,(653:0.0351,3353:0.00622)0.147:0.00626)0.277:0.00794)0.839:0.0076)0.996:0.02192,3890:0.00977)0.918:0.00909,((5967:0.04431,(5601:0.01812,5629:0.01792)0.935:0.00895)0.733:0.00333,5635:0.01798)0.849:0.00752)0.842:0.00737,3987:0.01014)0.941:0.0118)0.941:0.01027,((2777:0.03271,(3531:0.0198,(((2190:0.03827,5451:0.02121)0.659:0.00555,((1914:0.01556,5170:0.01281)0.913:0.01025,(4220:0.02146,6084:0.01587)0.951:0.01444)0.351:0.00849)0.533:0.00797,(4968:0.01955,(5525:0.00591,(3545:0.0215,(2789:0.01719,2967:0.02251)0.973:0.01732)0.191:0.00532)0.988:0.02208)0.963:0.01451)0.235:0.00014)0.965:0.01568)0.937:0.01109,(3779:0.02541,(((2264:0.03185,3048:0.01006)0.896:0.01564,4760:0.01682)0.968:0.01262,(((2795:0.00766,(3757:0.01275,4191:0.01107)0.919:0.00925)0.771:0.00299,(5175:0.01695,(1238:0.01419,5860:0.01237)0.572:0.00389)0.750:0.00226)0.987:0.01296,(2650:0.01537,1336:0.03361)0.724:0.00144)0.874:0.00389)0.372:0.00222)0.768:0.00264)0.828:0.00567)0.925:0.01066,(2522:0.02904,5847:0.0428)0.845:0.00963)0.932:0.01241,5423:0.02221)0.996:0.03096,(((((4719:0.02776,(3191:0.00621,(((2983:0.01023,3871:0.01292)0.980:0.01883,(((383:0.01344,(2445:0.02161,((1409:0.01426,6051:0.03036)0.749:0.00368,(3392:0.02001,3919:0.02464)0.856:0.01022)0.946:0.00941)0.000:0.00015)0.907:0.01024,3936:0.0104)0.929:0.01301,235:0.01248)0.683:0.00236)0.968:0.018,((3032:0.02049,3568:0.00676)0.760:0.00357,((((6285:0.02143,(96:0.00016,(2972:0.02168,(2881:0.007,4150:0.0142)0.934:0.01232)0.809:0.00305)0.724:0.00159)0.992:0.02162,((5039:0.00015,6088:0.02319)0.997:0.02142,870:0.0059)0.908:0.0082)0.726:0.00164,(4349:0.02093,2592:0.00668)0.999:0.00014)0.859:0.00342,((3398:0.01053,6276:0.01414)0.788:0.00321,(115:0.00411,(4711:0.01267,((((3893:0.02299,756:0.00014)0.837:0.00602,(1349:0.00015,(1032:0.01782,2027:0.03082)0.890:0.01211)0.997:0.02752)0.909:0.00981,6266:0.01932)0.780:0.00463,(5287:0.00519,(((1877:0.01285,(3131:0.01518,((101:0.00663,((1751:0.01705,((5245:0.00838,2977:0.02619)0.957:0.0141,5927:0.00667)0.896:0.0115)0.813:0.00546,5907:0.01236)0.862:0.00353)0.976:0.0141,(4611:0.02462,496:0.00457)0.764:0.00311)0.402:0.00683)0.922:0.01038)0.913:0.00769,((369:0.00014,6313:0.0306)0.845:0.00573,4655:0.01724)0.791:0.0055)0.876:0.00694,1161:0.01433)0.895:0.00658)0.910:0.00813)0.864:0.00869)0.476:0.00803)0.855:0.00446)0.921:0.00688)0.350:0.00343)0.841:0.00702)0.874:0.00756)0.153:0.00693)0.834:0.00757,((((2642:0.0089,4224:0.03087)0.465:0.00952,652:0.05722)0.300:0.00931,3474:0.0181)0.814:0.00674,(((260:0.00212,(3902:0.01734,(5523:0.02276,3471:0.0154)0.502:0.00678)0.392:0.00014)0.977:0.0146,(2018:0.01319,188:0.02279)0.842:0.01)0.912:0.01038,1132:0.00016)0.947:0.01234)0.929:0.01113)0.888:0.00618,(5939:0.00736,((5032:0.00425,5614:0.0249)0.932:0.01053,5563:0.02039)0.965:0.01528)0.726:0.01124)0.786:0.00397,((((((2381:0.03241,6009:0.01253)0.725:0.00172,(((4151:0.01054,(3149:0.00014,3906:0.04155)0.998:0.02529)0.825:0.00331,3020:0.02359)0.868:0.00015,((1929:0.01654,(5268:0.02537,(5413:0.00857,5464:0.01746)0.916:0.00015)0.928:0.01048)0.803:0.00408,206:0.00259)0.874:0.00408)0.823:0.00375)0.884:0.0001,((1600:0.02089,(3328:0.01068,(2211:0.01803,1504:0.00491)0.907:0.00728)0.660:0.00014)0.796:0.0069,(1228:0.03233,((((3005:0.01741,3041:0.01037)0.819:0.00014,((((4743:0.00743,6275:0.03689)0.976:0.01601,1075:0.01284)0.744:0.00273,49:0.00769)0.971:0.01153,375:0.01027)0.759:0.00203)0.876:0.00459,(6282:0.00578,6327:0.0209)0.956:0.01036)0.973:0.01134,3909:0.01799)0.775:0.00014)0.946:0.01041)0.986:0.01856)0.961:0.01053,((3689:0.02238,(5154:0.02368,5283:0.01043)0.221:0.00366)0.855:0.00537,(((4553:0.00853,4345:0.01421)0.884:0.00596,(641:0.01642,258:0.00901)0.940:0.00871)0.263:0.00015,((((1757:0.02255,((3053:0.00016,(2412:0.05243,(2864:0.01027,((((5307:0.0117,5504:0.00954)0.851:0.0098,((2854:0.00984,3379:0.01128)0.989:0.0201,5558:0.01188)0.786:0.00617)0.528:0.00713,(5512:0.00634,(5134:0.02417,(3168:0.00014,4194:0.01653)0.899:0.01489)0.995:0.03508)0.654:0.01397)0.793:0.00865,3154:0.01964)0.901:0.00934)0.952:0.01321)0.651:0.00015)0.884:0.00786,(6325:0.03518,5664:0.00374)0.972:0.01561)0.942:0.01145)0.965:0.01578,(347:0.00016,((((4498:0.01221,4971:0.01437)0.660:0.00996,(5303:0.00958,5541:0.01219)0.839:0.00925)0.964:0.00015,(5194:0.01275,2170:0.01855)0.927:0.00908)0.944:0.00015,((4699:0.01102,(5119:0.01206,5204:0.01641)0.859:0.00924)0.756:0.00029,(2150:0.01751,(5419:0.02693,(4503:0.00014,4570:0.02868)0.998:0.02408)0.436:0.00654)0.576:0.00721)0.933:0.0098)0.829:0.00165)0.932:0.00995)0.833:0.00679,(695:0.02191,2919:0.00698)0.471:0.00015)0.810:0.00346,((5045:0.01072,(6083:0.00695,(5475:0.02182,2936:0.01555)0.478:0.00016)0.910:0.00518)0.996:0.01792,(4003:0.00878,((955:0.00966,(3856:0.01413,(59:0.00014,(2930:0.01229,1660:0.00997)0.816:0.00944)0.896:0.00772)0.274:0.00016)0.522:0.00327,(((5553:0.01065,(4115:0.01262,4020:0.02039)0.711:0.00123)0.232:0.00016,((5339:0.01073,4407:0.0146)0.683:0.00299,(6254:0.02344,382:0.00185)0.904:0.0068)0.858:0.00356)0.874:0.00334,1922:0.00705)0.862:0.00427)0.785:0.00291)0.921:0.00633)0.763:0.00149)0.887:0.00374)0.960:0.00746)0.833:0.00374)0.951:0.00972,((((3596:0.00941,1643:0.0356)0.272:0.00388,((5021:0.02462,857:0.01538)0.858:0.00755,(((2167:0.018,(5418:0.00962,3116:0.02647)0.513:0.00563)0.847:0.00402,(883:0.0084,((3409:0.01418,1602:0.01001)0.964:0.01385,1594:0.00645)0.898:0.00976)0.745:0.0032)0.667:0.00207,(43:0.00173,(5764:0.02351,6329:0.01252)0.929:0.00836)0.960:0.00873)0.882:0.00702)0.962:0.01257)0.835:0.0065,((1065:0.01624,((1621:0.009,(4556:0.02303,1597:0.01253)0.598:0.00014)0.981:0.00849,141:0.00015)0.841:0.00015)0.786:0.00014,2542:0.02904)0.824:0.00659)0.906:0.00653,1141:0.00816)0.955:0.00915)0.000:0.00012,(((522:0.00624,6288:0.01732)0.976:0.02152,(3772:0.02574,1462:0.0151)0.813:0.0134)0.785:0.00539,(4771:0.03601,(3831:0.04713,5060:0.05217)0.430:0.00322)0.959:0.02196)0.836:0.00547)0.981:0.0247)0.830:0.00666,((5160:0.02135,5952:0.0173)0.996:0.03914,(2470:0.01858,3060:0.01431)0.809:0.01086)0.985:0.02044)0.867:0.00679)0.963:0.01707,(1018:0.03722,((((((((((1027:0.05105,(2980:0.08732,172:0.00874)0.943:0.05562)1.000:0.11663,((((((4927:0.01232,((3943:0.0091,4095:0.13328)0.996:0.07936,(5173:0.05879,(5202:0.02048,(2109:0.02777,2791:0.0372)0.919:0.02269)0.151:0.00604)0.844:0.00834)0.846:0.01095)0.996:0.04313,(((505:0.03337,((2764:0.01605,(2963:0.0294,(1127:0.0058,6236:0.03219)0.988:0.03124)0.940:0.01563)0.705:0.00297,(267:0.02601,4243:0.01744)0.916:0.01042)0.963:0.01743)0.982:0.02576,(6028:0.01734,5476:0.01634)0.884:0.00793)0.717:0.00158,271:0.00015)0.990:0.02792)0.986:0.02864,6342:0.04186)0.677:0.00178,5086:0.0015)0.999:0.04012,((((5722:0.24118,(((((2832:0.0288,(3259:0.04104,(4559:0.03638,(395:0.00805,(1915:0.01917,4681:0.00226)0.928:0.01094)0.983:0.02413)0.927:0.02042)0.651:0.01453)0.983:0.0354,((3527:0.044,(3313:0.01094,(1124:0.01061,3840:0.02029)0.682:0.00129)0.994:0.03215)0.934:0.01644,((((1040:0.02244,(((5976:0.01286,((3024:0.00427,(929:0.00647,(1324:0.01418,(3589:0.01036,(3150:0.00628,3454:0.01243)0.849:0.00603)0.921:0.00764)0.749:0.00153)0.924:0.00911)0.948:0.01034,(4987:0.01558,(3505:0.01753,1291:0.0077)0.913:0.00798)0.728:0.00148)0.991:0.01468)0.806:0.00669,(3687:0.01658,((3980:0.00859,5993:0.01606)0.835:0.00576,(6289:0.01102,((2870:0.01094,3635:0.01056)0.872:0.00499,1480:0.00674)0.919:0.00695)0.502:0.00192)0.706:0.00461)0.123:0.00819)0.983:0.01838,(((5524:0.00665,5820:0.02021)0.205:0.00896,(((3043:0.01606,4006:0.0344)0.578:0.00228,317:0.0288)0.869:0.0105,3456:0.0206)0.876:0.0088)0.881:0.00826,((1188:0.00148,(((((((6125:0.01052,(435:0.01245,(757:0.01224,(5823:0.01702,705:0.00794)0.860:0.0056)0.753:0.00195)0.901:0.00571)0.966:0.01023,(1491:0.00014,((23:0.00014,((312:0.0119,830:0.00756)0.939:0.00799,(((2332:0.01261,3315:0.01062)0.831:0.00461,(502:0.00807,(2148:0.01029,(292:0.00819,6357:0.01603)0.652:0.00494)0.880:0.0048)0.749:0.00228)0.848:0.00439,2302:0.00919)0.925:0.00813)0.852:0.004)0.864:0.00015,((624:0.00928,(3530:0.00756,(204:0.00698,3515:0.0119)0.433:0.00294)0.058:0.00265)0.928:0.00933,3113:0.01552)0.884:0.00655)1.000:0.01795)0.998:0.0149)0.856:0.0027,18:0.00014)0.611:0.00014,448:0.02037)0.972:0.01339,2565:0.00935)0.987:0.01753,1498:0.00104)0.826:0.00475,((66:0.00014,(5584:0.01079,(874:0.01612,5691:0.01325)0.783:0.00578)0.944:0.00867)0.613:0.00208,2227:0.02502)1.000:0.02954)0.954:0.01504)0.871:0.0198,((3274:0.0309,(5894:0.02713,(3577:0.06519,(5514:0.02379,((3738:0.00803,465:0.01083)0.985:0.01991,(2140:0.01764,4679:0.01457)0.078:0.00012)0.891:0.00926)0.780:0.00492)0.956:0.02211)0.761:0.0156)0.986:0.03221,((6367:0.03101,6239:0.0632)0.691:0.00356,((((4107:0.02472,(5783:0.02881,1771:0.01057)0.822:0.00916)0.962:0.01675,(4459:0.00614,(3808:0.00444,793:0.02073)0.416:0.0114)0.971:0.01665)0.925:0.01078,((2127:0.02328,4118:0.02318)0.867:0.00014,4640:0.01254)0.865:0.00521)0.957:0.01532,((3394:0.02681,3806:0.01648)0.497:0.00875,3224:0.01099)0.867:0.00663)0.873:0.01318)0.813:0.01763)0.934:0.02045)0.994:0.03695)0.844:0.00675)0.868:0.00985)0.934:0.01305,(4733:0.02802,(3725:0.01975,4162:0.00397)0.731:0.00999)0.996:0.03715)0.367:0.0097,((3931:0.00352,(3673:0.00903,5198:0.00922)0.871:0.00537)0.920:0.01113,(1905:0.01389,(5129:0.0169,(3710:0.00014,6274:0.02173)0.839:0.00638)0.884:0.00643)0.994:0.02457)0.629:0.0123)0.863:0.01029,(((((2573:0.01033,129:0.01559)0.537:0.00218,(((616:0.01629,(2669:0.00478,691:0.01304)0.856:0.00585)0.914:0.00598,(2560:0.01212,4386:0.01055)0.903:0.00702)0.874:0.00559,1441:0.00742)0.899:0.00805)0.985:0.01408,(341:0.01634,((2712:0.04642,(2124:0.01853,4660:0.02329)0.684:0.01035)0.394:0.00206,(((4331:0.00519,(4086:0.02914,(3784:0.00271,5128:0.02705)0.840:0.0043)0.125:0.00742)0.970:0.01396,1048:0.00775)0.871:0.00791,2528:0.01714)0.996:0.02247)0.901:0.00961)0.660:0.00477)0.905:0.00812,((3045:0.01789,((903:0.01078,(138:0.00593,2523:0.01922)0.756:0.00312)1.000:0.04426,5992:0.01496)0.032:0.00534)0.908:0.01476,(2259:0.0246,(3318:0.00016,(5873:0.0214,1033:0.00718)0.958:0.01068)0.900:0.01162)0.990:0.0249)0.910:0.00937)0.854:0.00531,((((318:0.00016,(2657:0.0045,187:0.01349)0.948:0.01351)0.921:0.007,(1945:0.00933,(((4240:0.00797,5955:0.01496)0.908:0.00259,(2817:0.01346,3142:0.00627)0.148:0.00747)0.911:0.00015,(2541:0.00393,2075:0.01803)0.856:0.00432)0.951:0.00412)0.728:0.00087)0.985:0.01231,(1016:0.01276,3794:0.01301)0.173:0.00279)0.819:0.00595,3436:0.00539)1.000:0.02358)0.902:0.0057)0.816:0.00639)0.998:0.03598)0.418:0.00877,(2934:0.03509,((((3098:0.00746,3752:0.0096)0.851:0.0127,(2010:0.01724,5676:0.01814)0.025:0.00849)0.897:0.01003,(4769:0.02518,5286:0.0296)0.181:0.00875)0.920:0.01224,((((((1662:0.00761,(1294:0.01111,2012:0.00788)0.553:0.00399)0.678:0.00275,((4766:0.00689,1591:0.01418)0.766:0.00379,(3204:0.01338,521:0.00434)0.962:0.01435)0.817:0.00646)0.779:0.00357,(1862:0.01081,(948:0.0018,(3455:0.0078,4053:0.01026)0.958:0.01189)0.865:0.0094)0.917:0.0072)0.737:0.00394,(((((1603:0.01369,3718:0.02268)0.818:0.00576,3275:0.0224)0.937:0.0084,1792:0.00221)1.000:0.02284,4014:0.03183)0.709:0.00072,(2536:0.00412,(5486:0.01386,2681:0.01064)0.861:0.00426)0.905:0.00637)0.847:0.00419)0.820:0.00251,(2729:0.01343,(((6255:0.00368,((4176:0.00946,4410:0.00821)0.938:0.01097,(4054:0.01099,774:0.01271)0.832:0.00504)0.993:0.01941)0.741:0.00492,5327:0.02009)0.797:0.00611,2620:0.01766)0.853:0.00612)0.802:0.0027)0.935:0.00959,(3845:0.01467,1404:0.01217)0.980:0.01541)0.135:0.00866)0.917:0.01766)0.963:0.0188)0.966:0.02704,((1442:0.02324,((2672:0.03707,1295:0.08039)0.907:0.02985,((5228:0.03895,(2917:0.04592,((619:0.08251,((2186:0.00882,(3100:0.01862,6079:0.00645)0.774:0.00742)1.000:0.08277,((4863:0.01533,(2741:0.00318,3666:0.0148)0.997:0.02591)0.509:0.01121,(((6:0.00014,5575:0.02509)0.987:0.01192,(817:0.00796,((2884:0.012,1712:0.0133)0.896:0.00864,1992:0.01821)0.896:0.00769)0.851:0.0066)0.173:0.00323,(1917:0.02428,3513:0.01146)0.841:0.00346)0.925:0.01811)0.744:0.00606)0.955:0.01682)0.463:0.00512,4368:0.0723)0.396:0.00758)0.446:0.01009)0.929:0.0131,(3219:0.01317,(4117:0.01374,(2446:0.0051,6178:0.01337)0.259:0.00754)0.889:0.01305)0.981:0.0231)0.806:0.0063)0.930:0.02447)0.770:0.01011,(5000:0.09325,((2132:0.00846,((1842:0.01943,517:0.00015)0.081:0.00932,5025:0.00823)0.907:0.01307)0.995:0.04076,(2126:0.026,(1256:0.03045,5864:0.02916)0.781:0.00858)0.862:0.01197)0.847:0.01303)0.946:0.02482)0.683:0.01831)0.429:0.0099,((2758:0.02697,4557:0.03687)0.965:0.01777,((3071:0.03423,(5494:0.04254,(985:0.06765,(((3014:0.01793,960:0.01042)0.858:0.01333,(3272:0.01945,(2287:0.01251,(5965:0.00957,(3896:0.01356,(2547:0.00518,4375:0.0208)0.156:0.00147)0.834:0.00254)0.781:0.00278)0.852:0.00736)0.989:0.02309)0.792:0.00944,(((760:0.02494,819:0.00957)0.757:0.00413,3888:0.03678)0.939:0.01512,(1520:0.01842,(2735:0.02275,1679:0.00768)0.786:0.00329)0.639:0.00706)0.766:0.01098)0.631:0.0015)0.952:0.01595)0.173:0.00377)0.894:0.00758,(1400:0.00751,5945:0.01341)1.000:0.0572)0.056:0.00151)0.856:0.00715)0.629:0.00014)1.000:0.06946,((((((((2652:0.07079,5424:0.08679)0.821:0.01508,((((3663:0.01415,(3411:0.03187,(3021:0.03415,1572:0.02638)0.760:0.00567)0.994:0.02395)0.983:0.02068,(2753:0.04379,(3759:0.07062,(4892:0.03527,4792:0.03007)0.057:0.01219)0.757:0.01061)0.698:0.00585)0.787:0.00722,(((5686:0.01968,(3990:0.02449,((3487:0.01279,1045:0.0353)0.921:0.01283,(2581:0.03612,3178:0.02454)0.851:0.01116)0.272:0.00433)0.826:0.01127)0.715:0.00149,(((3968:0.00869,6191:0.0151)0.999:0.02768,(3535:0.03367,(2313:0.02902,160:0.00739)0.908:0.01439)0.509:0.00793)0.142:0.00016,((5960:0.01478,4874:0.02933)0.908:0.01539,682:0.01039)0.942:0.0133)0.996:0.01984)0.922:0.0001,((6281:0.03286,1150:0.02205)0.959:0.01541,(2187:0.04177,1831:0.00291)0.842:0.01106)0.563:0.00417)0.926:0.01502)0.799:0.0066,((5460:0.0233,(3894:0.00015,5177:0.02546)1.000:0.0448)0.968:0.02263,((2757:0.02032,3917:0.03491)0.795:0.00433,(((4040:0.02047,935:0.01442)0.500:0.00684,(1675:0.01173,1555:0.02806)0.805:0.00627)0.846:0.00766,3790:0.04895)0.636:0.00383)0.866:0.00965)0.250:0.00908)0.900:0.01322)0.000:0.00584,(1821:0.04135,(3349:0.01424,3711:0.02536)0.983:0.02627)0.620:0.00761)0.987:0.02599,(388:0.05898,((2702:0.01891,634:0.01227)0.943:0.02083,(3913:0.02541,(585:0.01316,(282:0.01672,764:0.0104)0.902:0.01062)0.797:0.00714)0.858:0.01173)0.996:0.03758)0.842:0.01023)0.916:0.0113,(3950:0.03192,4992:0.02102)0.948:0.01471)0.741:0.0023,(((3432:0.00929,5603:0.02672)0.951:0.01559,(((1806:0.00884,(893:0.01167,(428:0.00581,(2955:0.00906,836:0.01662)0.906:0.0074)0.913:0.00747)0.749:0.00227)0.941:0.00473,5326:0.00315)0.360:0.00399,((((4953:0.0185,2076:0.01543)0.198:0.0037,5661:0.00743)0.863:0.00457,((3749:0.0216,485:0.00225)0.976:0.02152,866:0.01122)0.895:0.00722)0.933:0.00751,6068:0.00585)0.911:0.00899)0.887:0.01016)0.993:0.02914,(((((5897:0.05819,((4666:0.00486,(3300:0.03111,636:0.01177)0.785:0.01248)0.999:0.05034,(118:0.01159,6299:0.01414)0.950:0.018)0.818:0.00801)0.622:0.01839,((3961:0.00897,1937:0.04606)0.633:0.0052,(614:0.00168,(5996:0.00592,(3197:0.00987,4005:0.01384)0.963:0.01135)1.000:0.03763)0.979:0.02198)0.938:0.01146)0.953:0.01487,(4298:0.01699,((((((1139:0.00502,(1425:0.01844,3470:0.00578)0.973:0.01442)0.929:0.00774,((3842:0.01063,(3863:0.01464,(2861:0.01209,1391:0.0318)0.900:0.01116)0.056:0.00746)0.770:0.01138,(1154:0.00365,2943:0.02002)0.754:0.00239)0.880:0.00603)0.951:0.00905,4903:0.00358)0.864:0.00706,(1180:0.00596,((((3099:0.02701,777:0.01437)0.998:0.03063,((2618:0.00852,5190:0.02343)0.825:0.00696,1361:0.0215)0.849:0.00486)0.633:0.00854,(3507:0.02328,(2608:0.00571,(2465:0.01092,4606:0.03549)0.888:0.01135)0.998:0.04228)0.935:0.01766)0.801:0.00621,((5372:0.00955,5489:0.01589)0.349:0.00573,5209:0.01533)0.898:0.00897)0.857:0.00609)0.980:0.01831)0.739:0.00279,((1797:0.02416,((3697:0.01294,4794:0.01228)0.838:0.00014,(((2286:0.0207,4667:0.01348)0.927:0.00882,1373:0.01345)0.431:0.00371,2262:0.01129)0.969:0.01165)0.802:0.005)0.914:0.00581,(2339:0.02995,(4975:0.0232,(4855:0.0055,(2437:0.01106,3553:0.01223)0.575:0.0107)0.215:0.0096)0.285:0.00186)0.732:0.00605)0.961:0.01403)0.923:0.01078,(((2353:0.01675,2505:0.00883)0.853:0.01404,5422:0.00695)0.810:0.00764,(1809:0.02806,2888:0.00228)0.872:0.00752)0.836:0.00755)0.727:0.00229)0.469:0.00015)0.771:0.00652,((6000:0.01391,1277:0.0135)0.816:0.00393,(2100:0.0043,(2897:0.02396,1071:0.00015)0.986:0.01957)0.292:0.00506)0.926:0.01102)0.811:0.01443,((1433:0.04943,(1414:0.01131,(2475:0.00324,((4102:0.00016,(4754:0.02327,4645:0.07315)0.908:0.0176)0.776:0.00439,4774:0.01982)0.999:0.05349)0.826:0.01517)0.990:0.02387)0.126:0.00357,(5264:0.03223,1540:0.01866)0.994:0.03434)0.206:0.00608)0.924:0.01588)0.974:0.02077)0.438:0.00385,4730:0.04357)0.808:0.02476,3538:0.2775)0.625:0.01042)0.803:0.02142,(4707:0.01564,((3017:0.01566,1449:0.01319)0.961:0.01362,(247:0.00722,(3672:0.00964,(2390:0.01783,2829:0.00816)0.816:0.0058)0.980:0.01543)0.934:0.00862)0.688:0.00671)1.000:0.16696)0.630:0.00694,(788:0.15738,1753:0.05524)0.916:0.02684)0.990:0.06741)0.802:0.02191,(((((((4130:0.00014,861:0.0178)0.973:0.01272,(((1086:0.00689,((1925:0.01348,3674:0.01451)0.768:0.00197,(5426:0.00792,2019:0.01479)0.857:0.00346)0.772:0.00208)0.426:0.00398,(5674:0.01701,(3703:0.00124,(4179:0.02027,(891:0.01054,4071:0.00756)0.751:0.0026)0.966:0.00898)0.967:0.00879)0.825:0.00505)0.751:0.00248,(3501:0.00693,(2916:0.00525,3011:0.01345)0.926:0.00676)0.891:0.00867)0.997:0.02061)0.776:0.0043,3591:0.05215)0.816:0.0075,((3853:0.00143,(((3049:0.01912,302:0.00014)0.896:0.00671,(((1268:0.00161,5030:0.0162)0.915:0.00967,(3873:0.0176,492:0.00016)0.998:0.02252)0.909:0.01199,4893:0.01054)0.483:0.00501)0.513:0.00213,(2693:0.01431,3365:0.0377)0.827:0.00635)0.973:0.01094)0.817:0.00764,(1356:0.02083,889:0.05088)0.904:0.0117)0.943:0.01326)0.718:0.00761,(2922:0.00015,(1547:0.0533,(969:0.00015,(5415:0.00812,5299:0.02652)0.934:0.01017)0.844:0.00864)0.819:0.0165)0.928:0.01162)0.997:0.03313,5456:0.04099)0.199:0.00609,(6352:0.03081,5840:0.06034)0.925:0.01487)0.643:0.00347)0.848:0.01932)0.703:0.01065,(((((2893:0.00283,(2508:0.00964,4363:0.0216)0.524:0.00831)1.000:0.04266,(((3414:0.02341,(5296:0.00539,(131:0.01088,((((1994:0.02479,986:0.00741)0.659:0.00669,3892:0.01062)0.715:0.00464,2874:0.00999)0.267:0.00116,2425:0.00947)0.803:0.00714)0.650:0.00495)0.833:0.01588)0.998:0.08243,(2555:0.04287,2593:0.05502)0.998:0.08098)0.746:0.03168,4578:0.09534)0.847:0.02333)0.697:0.0022,((4846:0.0127,(2583:0.00688,(2129:0.01581,4043:0.01114)0.671:0.00665)0.456:0.00493)0.995:0.03775,(3306:0.12016,(2974:0.03211,3169:0.07114)0.986:0.04204)0.578:0.01362)0.946:0.02014)0.986:0.02827,((5294:0.07334,(3468:0.08447,(6196:0.05368,((5074:0.02336,1502:0.0394)0.969:0.02567,((1484:0.01433,(3634:0.03857,1678:0.00946)0.884:0.00844)0.904:0.01255,(4045:0.031,5613:0.04363)0.814:0.0149)0.798:0.00718)0.899:0.01777)0.916:0.02232)0.822:0.02099)0.826:0.01988,((((2146:0.01062,2939:0.02731)0.920:0.0207,6113:0.09967)0.922:0.02322,(2605:0.03954,((4651:0.01488,5088:0.01864)0.715:0.00482,(2097:0.0139,(2515:0.00977,(2177:0.00661,5938:0.01947)0.926:0.01037)0.841:0.00752)0.974:0.02226)0.901:0.0129)0.822:0.01046)0.808:0.00652,((((((4678:0.00955,4759:0.01774)0.999:0.05827,((2070:0.0051,3630:0.01742)0.922:0.02511,(((4844:0.02076,3481:0.02367)0.543:0.01091,3016:0.00616)0.053:0.00763,2477:0.01026)0.958:0.02485)0.966:0.02939)0.829:0.0115,3616:0.05655)0.780:0.00016,((((((5234:0.03675,(3136:0.02262,3151:0.02329)0.869:0.00834)0.986:0.02788,(2856:0.04463,(2710:0.02484,5517:0.02986)0.110:0.01509)0.941:0.02426)0.849:0.01329,(2783:0.08511,3682:0.02363)0.746:0.01188)0.963:0.02579,5239:0.02857)0.701:0.00826,((1941:0.03198,(((3239:0.01634,(3223:0.01691,1453:0.005)0.454:0.00401)0.916:0.00631,((((5997:0.01514,4366:0.01219)0.862:0.00255,(2337:0.00268,5033:0.01529)0.748:0.00131)0.705:0.00184,(2805:0.01841,(2057:0.02021,3147:0.00989)0.922:0.01063)0.717:0.00263)0.438:0.00568,6093:0.04442)0.528:0.0019)0.951:0.01053,((2424:0.01616,(5689:0.02709,(3050:0.02734,3636:0.00876)0.278:0.0028)0.893:0.00719)0.778:0.01147,((4919:0.01147,(4377:0.03228,(((3669:0.01853,4061:0.01535)0.969:0.01118,5279:0.00141)0.954:0.00824,3781:0.00855)0.852:0.00642)0.531:0.00411)0.938:0.01129,(4092:0.01069,(4793:0.01591,5995:0.01104)0.877:0.00534)0.252:0.00396)0.290:0.00499)0.939:0.0107)0.841:0.00535)0.886:0.00844,(2499:0.01655,((3495:0.02113,3529:0.01097)0.985:0.01934,1019:0.00263)0.916:0.0079)0.962:0.017)0.927:0.01179)0.941:0.01791,(((2571:0.01112,(1092:0.01789,4306:0.03483)0.364:0.00816)1.000:0.06066,(((2223:0.03031,(2002:0.02412,4430:0.01414)0.935:0.01288)0.921:0.01266,(((2006:0.01959,3297:0.01664)0.987:0.02215,1939:0.01378)0.905:0.00861,(2526:0.01326,5065:0.01682)0.637:0.00068)0.918:0.00902)0.838:0.00388,(((1346:0.01103,(2185:0.01014,3286:0.01074)0.986:0.01858)0.954:0.01588,(2556:0.01475,(5898:0.02943,(2088:0.00842,1332:0.03245)0.555:0.01218)0.885:0.01233)0.976:0.01914)0.715:0.00414,(((1377:0.01105,1401:0.00739)0.990:0.01802,(5417:0.01025,(1303:0.01746,2678:0.01496)0.931:0.00813)0.947:0.00935)0.307:0.00016,(3519:0.01618,(2873:0.00974,(1252:0.0094,1805:0.01001)0.979:0.01752)0.941:0.01485)0.933:0.01234)0.971:0.01698)0.862:0.00415)0.765:0.00317)0.085:0.00681,(5980:0.029,(4599:0.02628,(4484:0.01515,5713:0.00888)0.655:0.00311)0.855:0.00704)0.962:0.01314)0.998:0.03085)0.909:0.00973)0.977:0.0178,((1190:0.03696,3073:0.01944)0.979:0.02605,((2015:0.01304,4103:0.02087)0.906:0.01037,(5600:0.01735,((692:0.01127,881:0.01047)0.987:0.02012,(2276:0.02885,1376:0.03076)0.294:0.00575)0.828:0.00403)0.829:0.00972)0.816:0.00988)0.958:0.02102)0.716:0.00753,(4633:0.03018,(3751:0.06198,5505:0.02349)0.064:0.00904)1.000:0.05424)0.863:0.0067)0.863:0.00872)0.007:0.00037)0.940:0.01656,(((2695:0.08338,(4140:0.01453,5079:0.01226)1.000:0.0598)0.857:0.01273,((1258:0.02315,(1919:0.02627,4630:0.03777)0.851:0.01125)0.997:0.03776,((((((5151:0.01771,((3044:0.01037,(3469:0.01665,2513:0.01211)0.907:0.00926)0.863:0.00826,915:0.01194)0.927:0.0135)1.000:0.03947,((((5015:0.03432,(((5044:0.01264,3827:0.02127)0.888:0.01323,4125:0.01467)0.400:0.00328,3129:0.01191)0.981:0.01902)0.881:0.01135,(4913:0.01081,(2358:0.01194,1647:0.03174)0.583:0.00507)0.978:0.02274)0.570:0.00845,2490:0.01673)0.944:0.01169,(2998:0.00015,(1334:0.01544,3257:0.00615)0.894:0.01367)1.000:0.04801)0.749:0.00279)0.968:0.01897,(2135:0.00014,((((2807:0.00186,(2969:0.00973,3402:0.00888)0.928:0.00849)0.374:0.00684,4544:0.01446)0.933:0.01035,(4808:0.00784,2737:0.01535)0.488:0.00292)0.806:0.00435,1575:0.01025)0.955:0.00741)1.000:0.04076)0.597:0.01084,(5152:0.01006,5977:0.01958)0.991:0.02522)0.000:0.00016,348:0.03234)0.164:0.00577,(1105:0.13673,2420:0.06669)0.988:0.06376)0.744:0.00357)0.976:0.02486)0.975:0.02241,(((((((((2479:0.0039,(3194:0.02028,4722:0.0133)0.928:0.01174)1.000:0.12583,((1943:0.02813,(2839:0.02297,((((4750:0.00964,(2453:0.00552,4773:0.01511)0.854:0.00266)0.917:0.00525,((5097:0.00657,(2168:0.00924,1310:0.00974)0.738:0.00413)0.945:0.00826,((1311:0.01138,1001:0.01156)0.952:0.00871,(4602:0.01446,1702:0.00627)0.789:0.00332)0.791:0.00444)0.402:0.00014)0.899:0.00016,((3104:0.0196,506:0.00921)0.793:0.00349,((1742:0.00765,((5162:0.01279,1552:0.00747)0.930:0.00705,3692:0.00639)0.874:0.00345)0.759:0.00267,(1900:0.01488,5560:0.00736)0.949:0.00727)0.975:0.00932)0.870:0.0052)0.918:0.00575,3119:0.00352)0.806:0.00472)0.986:0.02438)0.783:0.00744,4190:0.15652)0.792:0.01454)0.277:0.00709,((((6287:0.02216,(3312:0.00865,((3066:0.00699,(3959:0.01042,1047:0.01245)0.819:0.00485)0.967:0.01072,(2911:0.01519,4979:0.01579)0.796:0.00518)0.848:0.00531)0.919:0.0063)0.849:0.00501,((((3452:0.01591,(3544:0.00045,4776:0.01866)0.990:0.01417)0.091:0.00241,(2728:0.02413,5320:0.02427)0.891:0.00848)0.617:0.00521,(((3106:0.01928,452:0.02652)0.912:0.00824,4383:0.01313)0.823:0.0063,3130:0.02451)0.707:0.00221)0.823:0.00449,4415:0.03237)0.874:0.004)0.893:0.00725,(4923:0.0068,1499:0.01539)0.602:0.00584)0.950:0.01633,2754:0.00841)0.995:0.03542)0.824:0.00976,((((4294:0.01033,(3546:0.02194,5328:0.00601)0.844:0.01273)0.967:0.01703,721:0.01342)0.824:0.00441,5531:0.01089)0.994:0.029,(((((4066:0.03203,(5928:0.01363,((2241:0.01767,5411:0.02199)0.413:0.00296,(4907:0.0167,4027:0.03058)0.862:0.00726)0.998:0.03789)0.924:0.01479)0.776:0.00812,(((2139:0.0065,(3580:0.02528,4454:0.00966)0.833:0.00913)0.951:0.03131,3726:0.04769)0.935:0.02034,((1094:0.01437,((2585:0.03967,5841:0.01628)0.721:0.00016,(532:0.00586,(3877:0.01419,5896:0.00888)0.999:0.03244)0.758:0.00721)0.953:0.01007)0.738:0.00167,(4514:0.00133,4068:0.03997)0.950:0.01169)0.740:0.00209)0.842:0.00562)0.926:0.00878,(((6368:0.0268,(2601:0.01445,((((((3904:0.01442,4173:0.01244)0.972:0.01324,((((1430:0.00875,(2391:0.01242,2414:0.0158)0.461:0.0078)0.965:0.01949,3541:0.0072)0.945:0.01513,2879:0.0018)0.950:0.01353,(2473:0.01218,(5165:0.02471,2717:0.01131)0.831:0.00548)0.842:0.00887)0.813:0.00635)0.715:0.00453,3686:0.00786)0.807:0.00382,3810:0.01351)0.969:0.009,5937:0.02381)0.341:0.00049,(3357:0.01049,((((((2230:0.02227,3571:0.00873)0.973:0.01618,1066:0.00889)0.919:0.00702,4401:0.00712)0.901:0.00751,3763:0.03245)0.539:0.00587,669:0.01537)0.809:0.00721,603:0.00902)0.952:0.01546)0.914:0.01036)0.697:0.00479)0.762:0.00747)0.843:0.005,1503:0.02439)0.888:0.00653,(2533:0.04309,(446:0.0117,4160:0.02724)0.337:0.00678)0.048:0.00014)0.761:0.00187)0.902:0.01039,(3604:0.02292,(4668:0.01909,(4762:0.00782,(2661:0.00596,5102:0.01915)0.988:0.01789)0.915:0.01049)0.812:0.00507)0.885:0.00851)0.624:0.02204,((((3891:0.01868,708:0.03219)0.891:0.01365,(4362:0.03042,5640:0.03351)0.915:0.01641)0.821:0.01626,((4985:0.05297,((2831:0.01998,5690:0.02169)0.970:0.0199,(((((4329:0.01768,(3706:0.03532,54:0.00014)0.991:0.01765)0.853:0.00641,3229:0.01432)0.941:0.00993,(4076:0.01115,1355:0.02636)0.834:0.0059)0.753:0.00266,(2511:0.02276,3350:0.00769)0.986:0.01816)0.769:0.00474,1482:0.02505)0.814:0.00532)0.982:0.029)0.560:0.01316,(((4547:0.02934,(5077:0.0178,(2596:0.01963,3002:0.00405)0.984:0.02003)0.931:0.01424)0.839:0.00746,(2471:0.02664,(3246:0.03745,1867:0.03966)0.875:0.01217)0.922:0.01124)0.892:0.01137,((5260:0.01698,((1255:0.00396,(4491:0.01258,5515:0.02431)0.770:0.00604)0.769:0.00305,(907:0.02266,6364:0.01387)0.725:0.00131)0.971:0.0106)0.880:0.00506,(2588:0.02641,(((3768:0.00759,1611:0.01849)0.979:0.01487,((((3236:0.01271,((841:0.0205,(4124:0.01033,1534:0.03227)0.935:0.01209)0.733:0.00198,166:0.00016)0.918:0.00971)0.999:0.02778,(((5684:0.01835,1735:0.01331)0.694:0.00401,(1909:0.02403,2263:0.00328)0.769:0.00552)0.748:0.00287,(3057:0.01413,847:0.0003)0.911:0.00632)0.954:0.01071)0.381:0.00015,639:0.02635)1.000:0.03859,((4755:0.01624,(4734:0.02504,(5984:0.01859,(4761:0.00204,3188:0.02201)0.723:0.00834)0.839:0.013)0.934:0.01257)0.663:0.00318,(2444:0.02777,1097:0.02162)0.924:0.00972)0.952:0.01097)0.631:0.00109)0.787:0.00698,(((((2851:0.00273,((2670:0.01782,(4432:0.01047,((2800:0.02166,835:0.01652)0.932:0.01338,(4926:0.03179,(5106:0.01661,(4653:0.01169,(1210:0.00206,3925:0.01714)0.913:0.01383)0.988:0.02519)0.898:0.01096)0.382:0.00606)0.576:0.00015)0.940:0.01051)0.955:0.01732,5583:0.01862)0.788:0.00562)0.967:0.01658,1423:0.01747)0.613:0.00674,((4013:0.01263,(4015:0.00726,4023:0.01594)0.928:0.0177)1.000:0.04128,1050:0.00585)0.970:0.01686)0.862:0.00499,2918:0.00404)0.910:0.00991,(((3728:0.0123,(2047:0.00387,3477:0.01204)0.950:0.01135)0.929:0.00955,((2561:0.02126,((3266:0.01236,(5159:0.02274,5534:0.02041)0.970:0.02298)0.629:0.01324,((5446:0.00743,(1103:0.01392,4348:0.01175)0.894:0.03694)0.926:0.02688,796:0.07468)0.845:0.02064)0.730:0.00466)0.951:0.01465,4164:0.0139)0.046:0.00729)0.877:0.00992,1082:0.00409)0.934:0.01201)0.257:0.00485)0.808:0.00413)0.845:0.00647)0.941:0.02037)0.973:0.02472)0.895:0.01461)0.890:0.01904,(3193:0.04886,4775:0.00381)0.974:0.02513)0.146:0.0127)0.963:0.02658)0.894:0.00881)0.954:0.02101,((((5861:0.01086,76:0.00015)0.966:0.01776,(201:0.01087,(4814:0.00897,5:0.02034)0.964:0.01977)0.988:0.03398)0.904:0.01924,(((5147:0.06144,(2792:0.03132,5814:0.0435)0.801:0.00946)0.991:0.03537,(((1289:0.02305,(5099:0.03094,598:0.00693)0.618:0.01019)0.998:0.03644,(257:0.02312,155:0.01636)0.803:0.00472)0.855:0.00913,3563:0.01205)0.938:0.02069)0.381:0.00551,5359:0.03648)0.904:0.0155)0.971:0.03371,(((4841:0.00979,(1309:0.02608,(((((2194:0.00931,839:0.03067)0.766:0.00369,(3506:0.04315,5765:0.00751)0.990:0.02447)0.575:0.00535,(2615:0.00016,5695:0.03325)0.991:0.01894)0.394:0.00016,((2311:0.00293,((3791:0.01327,((246:0.00466,4307:0.04349)0.878:0.00743,(5355:0.02917,((((3420:0.01832,694:0.00966)0.470:0.01068,((((4483:0.01772,((290:0.03091,987:0.01026)0.869:0.01276,(((2727:0.01593,1633:0.01441)0.999:0.03226,((5158:0.02152,973:0.0355)0.879:0.01537,(1036:0.00821,(5452:0.03139,848:0.02034)0.927:0.01291)0.834:0.00653)0.661:0.00745)0.799:0.00642,((2200:0.01187,3007:0.03153)0.736:0.00644,943:0.00523)0.305:0.00475)0.289:0.00335)0.714:0.00434)0.713:0.00424,1013:0.01026)0.910:0.01265,895:0.03286)0.696:0.00915,3972:0.01951)0.710:0.00748)0.926:0.01227,978:0.03625)0.688:0.00331,2690:0.01908)0.500:0.01094)0.865:0.00743)0.736:0.00774)0.893:0.00957,2882:0.01205)0.814:0.00578)0.243:0.00277,2579:0.0322)0.650:0.00611)0.992:0.02708,597:0.00899)0.607:0.01517)0.910:0.01955)0.935:0.02469,(3717:0.04111,561:0.03493)0.778:0.0124)0.987:0.03865,728:0.02358)0.923:0.02298)0.983:0.03903)0.978:0.01846,(((((3271:0.14915,((2195:0.07983,(976:0.0408,1857:0.05041)0.931:0.06356)0.889:0.03508,(5362:0.09788,(3796:0.06203,(4590:0.02585,(1176:0.02661,((2308:0.01139,3247:0.03286)0.999:0.03755,5329:0.03208)0.791:0.00697)0.961:0.01722)0.780:0.0096)0.859:0.02414)0.986:0.05283)0.796:0.01509)0.948:0.04181,(((3739:0.01838,713:0.02299)0.995:0.03391,(((((2299:0.01401,(2552:0.04438,4502:0.00246)0.549:0.0081)0.979:0.02253,(((3979:0.01808,(2603:0.01526,4900:0.00834)0.865:0.00676)0.238:0.01006,1748:0.00289)0.871:0.00884,2921:0.01158)0.818:0.00659)0.773:0.00609,(1965:0.01049,(610:0.0288,5145:0.02428)0.844:0.00723)0.961:0.01632)0.979:0.02427,(1260:0.00302,(2756:0.02044,4496:0.01479)0.975:0.01605)0.896:0.00843)0.761:0.00306,1724:0.03029)0.862:0.00725)1.000:0.06154,(1952:0.01673,(5056:0.03906,3483:0.01071)0.790:0.00648)0.999:0.05926)0.511:0.0129)0.836:0.01029,(2067:0.04396,(((3600:0.0135,(3683:0.01499,4983:0.00643)0.822:0.00521)0.748:0.00275,(4254:0.01241,6160:0.02334)0.980:0.017)0.694:0.00156,((5010:0.01067,(2626:0.02104,3319:0.01994)0.294:0.01605)0.966:0.01795,1007:0.00803)0.876:0.01161)0.965:0.02783)0.924:0.01703)0.475:0.0054,4596:0.03804)0.977:0.03377,((5345:0.06818,(5254:0.02339,(4725:0.01513,(2136:0.0024,1891:0.03078)1.000:0.05565)0.611:0.01466)1.000:0.11189)0.921:0.03266,((4011:0.00016,1646:0.02551)1.000:0.11176,1500:0.07537)0.806:0.01414)0.157:0.01516)0.856:0.01287)0.780:0.01106,((2440:0.0838,3384:0.05909)0.933:0.02289,(2679:0.04704,(237:0.0516,1650:0.04708)0.969:0.02884)0.958:0.02819)0.995:0.03434)0.919:0.01495,(5275:0.05103,((2504:0.01786,3112:0.01618)0.997:0.0424,(5448:0.01874,(5651:0.0208,(1440:0.01678,1843:0.0172)0.426:0.0097)0.156:0.00014)0.938:0.02125)0.912:0.02624)0.571:0.01278)0.877:0.00717,((((2408:0.02685,(((2914:0.01877,5081:0.02669)0.940:0.01516,(3072:0.00015,1246:0.00554)0.911:0.00654)0.850:0.00534,5047:0.0068)0.959:0.01579)0.973:0.02483,(((3192:0.05005,87:0.00846)0.889:0.00723,((((((1576:0.00823,2054:0.03218)0.614:0.00498,1074:0.00839)0.930:0.01221,1812:0.00377)0.670:0.01246,(1025:0.0051,1590:0.01726)0.798:0.00446)0.769:0.00426,3159:0.01279)0.829:0.006,(2290:0.00902,(1122:0.01392,508:0.03382)0.728:0.00656)0.971:0.02075)0.672:0.00315)0.942:0.00879,((2383:0.00879,3418:0.01893)0.978:0.02289,(2213:0.02682,(1202:0.00539,3449:0.01695)0.876:0.01313)0.843:0.00842)0.763:0.00535)0.980:0.02122)0.353:0.00376,((((6305:0.0368,(1759:0.01221,4033:0.04978)0.937:0.01266)0.758:0.00339,(718:0.00953,(2808:0.01237,6137:0.01344)0.907:0.01012)0.998:0.02209)0.382:0.00727,5207:0.04121)0.822:0.00642,((3727:0.00947,(((970:0.00445,(3065:0.01192,3288:0.01864)0.651:0.01626)1.000:0.07503,(((1326:0.01506,(2340:0.01879,(2551:0.0148,4385:0.00665)0.912:0.00842)0.799:0.00496)0.817:0.00621,4070:0.00867)0.836:0.00834,(3118:0.00591,(489:0.03235,1028:0.01795)0.520:0.01617)0.524:0.0175)0.917:0.02483)0.841:0.02176,(2550:0.00337,5184:0.02054)0.998:0.03132)0.751:0.00574)0.524:0.00994,(((4180:0.01095,((((2320:0.02523,(2597:0.00925,1183:0.01954)0.979:0.02147)0.841:0.01829,3480:0.02906)0.870:0.00917,6073:0.01989)0.948:0.01183,((3240:0.01701,4988:0.00957)0.997:0.02748,2811:0.02203)0.843:0.00374)0.954:0.0092)0.868:0.0064,((((2548:0.01516,(1955:0.02825,2188:0.02786)0.379:0.00923)0.974:0.01997,(((1516:0.0279,1517:0.04976)0.831:0.01677,663:0.01903)0.902:0.01713,3776:0.0278)0.857:0.01104)0.893:0.00922,(2871:0.00553,4212:0.05359)0.778:0.02074)0.714:0.00873,(((2531:0.02759,974:0.00787)0.960:0.01269,(2271:0.01581,5132:0.04141)0.801:0.00906)0.970:0.01676,(5373:0.01961,(1977:0.00786,2468:0.02565)0.560:0.00797)0.872:0.01064)0.919:0.01099)0.809:0.00532)0.729:0.00295,(4487:0.05649,(((2044:0.00926,3699:0.01523)0.923:0.0145,(2467:0.02499,2483:0.01258)0.924:0.0158)0.980:0.01707,((4806:0.01237,5115:0.01317)0.942:0.01362,((((1521:0.00883,4941:0.03818)0.913:0.01061,(3457:0.01562,4016:0.02151)0.850:0.00834)0.861:0.00975,(3413:0.02663,5281:0.02378)0.870:0.00509)0.601:0.00424,(2646:0.02145,(4947:0.02927,4202:0.03551)0.063:0.00726)0.381:0.00522)0.892:0.00733)0.904:0.00495)0.764:0.00384)0.942:0.01509)0.958:0.0173)0.451:0.00065)1.000:0.04904)0.755:0.02186,(((2945:0.00386,3584:0.01673)0.999:0.05044,(((460:0.02849,(5974:0.00016,(1175:0.01716,1422:0.0204)0.946:0.01273)0.888:0.00855)0.890:0.01004,(5708:0.04366,(250:0.02551,5122:0.02954)0.761:0.00895)0.684:0.00658)0.852:0.00782,(859:0.01438,((2399:0.0148,(2235:0.01428,4458:0.00514)0.325:0.00404)0.999:0.04261,(2658:0.02731,((4838:0.00248,(2647:0.01478,(((3075:0.00276,(4146:0.0143,759:0.00884)0.821:0.00821)0.987:0.02213,(1641:0.01924,(4096:0.0276,5551:0.04779)0.847:0.01131)0.668:0.01255)0.962:0.01375,1627:0.00016)0.985:0.01224)0.181:0.00429)0.976:0.01691,5193:0.00857)0.964:0.02036)0.824:0.01625)0.995:0.04003)0.934:0.01976)0.822:0.01905)0.949:0.02839,((3393:0.07409,((2709:0.00645,(1046:0.00935,999:0.00986)0.974:0.01259)0.181:0.00337,(4262:0.02402,(4549:0.01061,1744:0.00625)0.998:0.03133)0.954:0.0199)0.862:0.02808)0.893:0.02168,(((1254:0.01993,(3434:0.00992,(3110:0.01634,3260:0.01219)0.021:0.00562)1.000:0.05762)0.869:0.00842,((1950:0.01247,(2014:0.01372,3610:0.00833)0.988:0.01869)0.829:0.00709,(4209:0.00774,(4501:0.0227,1814:0.0163)0.993:0.03)0.451:0.00914)0.993:0.02415)0.819:0.00639,(((3320:0.02286,(5470:0.01079,(6265:0.0204,(3617:0.01499,4917:0.00797)0.980:0.02444)0.998:0.03114)0.773:0.00889)0.087:0.00151,((3852:0.01037,1640:0.01835)0.916:0.01166,((2747:0.00827,2867:0.01764)0.770:0.00252,993:0.02356)0.795:0.0032)0.892:0.00748)0.693:0.0025,((2549:0.01204,(4966:0.00663,(3595:0.00906,1322:0.00992)0.839:0.00795)0.861:0.00962)0.733:0.0074,(1262:0.0074,(6306:0.05301,3622:0.00632)0.985:0.0225)0.599:0.00797)0.949:0.00999)0.970:0.02499)0.984:0.03077)0.801:0.01662)0.938:0.02347)0.989:0.03887)0.311:0.00562)0.743:0.0062)0.988:0.05999)0.938:0.02298,(4122:0.00015,5161:0.02486)1.000:0.2049)0.208:0.00014,(5237:0.05203,(((1984:0.01009,((268:0.01627,(3753:0.01823,336:0.00725)0.713:0.00147)0.899:0.00765,(3564:0.00842,(2257:0.00943,1963:0.01799)0.840:0.00723)0.892:0.00781)1.000:0.05197)0.929:0.02168,1635:0.00015)1.000:0.11413,(3385:0.05723,5892:0.05104)0.999:0.06133)0.089:0.00229)0.966:0.01991)0.925:0.02777,((4157:0.07639,(5224:0.02347,((((520:0.00016,5587:0.02753)0.634:0.01121,3201:0.02176)0.646:0.01115,4302:0.00656)0.950:0.01661,((2849:0.01956,64:0.00653)0.746:0.00226,((4986:0.00934,(3657:0.00929,2991:0.01658)0.892:0.00739)0.847:0.00551,2997:0.01215)0.778:0.00194)0.773:0.00233)0.858:0.00582)0.808:0.00953)1.000:0.0831,(((((368:0.08249,(2354:0.01545,2677:0.01003)0.983:0.05753)0.996:0.06745,(5758:0.01884,(3248:0.04619,5142:0.02767)0.930:0.02391)0.937:0.04148)0.966:0.04472,((((5241:0.00014,((306:0.01465,((125:0.00779,4427:0.01097)0.836:0.00566,1674:0.02004)0.997:0.00015)0.798:0.00815,(3532:0.02975,159:0.00678)0.994:0.01994)0.330:0.00045)0.985:0.06798,(4955:0.20619,5308:0.29729)0.831:0.02265)0.965:0.06469,(3036:0.10978,(3552:0.02992,((2940:0.00725,(5874:0.03095,1585:0.02963)0.750:0.00819)0.778:0.02255,5058:0.03136)0.909:0.02316)0.941:0.04456)1.000:0.15409)0.726:0.00697,((3199:0.10712,4012:0.11018)0.988:0.08486,((5465:0.06387,((6116:0.01044,(((4316:0.00586,4818:0.01706)0.964:0.01455,6136:0.01336)0.841:0.0028,684:0.00665)0.872:0.00326)0.803:0.00381,(6209:0.00014,1120:0.12597)0.903:0.01492)0.827:0.03099)0.999:0.1325,(4228:0.1145,951:0.22778)0.452:0.03236)0.834:0.03075)0.355:0.00898)0.698:0.02892)0.630:0.01071,4119:0.21728)0.589:0.01377,((2073:0.03843,2749:0.05208)0.998:0.06074,((5050:0.02803,(3389:0.04711,4109:0.02091)0.320:0.00844)0.880:0.02542,(2621:0.04173,5367:0.05365)0.999:0.10083)0.978:0.05042)0.943:0.04095)0.246:0.01466)0.773:0.03421)0.905:0.03215,((((((120:0.00016,(899:0.00015,(546:0.01007,5431:0.04109)0.691:0.013)0.995:0.0248)0.859:0.02534,((2586:0.03678,(2862:0.02166,4574:0.01706)0.048:0.003)0.999:0.03756,(((310:0.00015,(2272:0.02075,1267:0.01914)0.978:0.01517)0.966:0.01424,(350:0.01487,3608:0.01713)0.774:0.00619)0.816:0.00675,(((2790:0.00262,2965:0.05586)0.858:0.01448,(332:0.00632,3364:0.01706)0.962:0.01534)0.744:0.01155,((((5516:0.01866,892:0.01225)0.749:0.00932,(1152:0.04437,2928:0.02267)0.961:0.02144)0.942:0.01698,(727:0.02675,(6080:0.01078,878:0.01472)0.974:0.01921)0.754:0.00347)0.212:0.00263,(((5006:0.014,(2043:0.01778,((4683:0.00378,6292:0.05886)1.000:0.04697,127:0.00125)0.849:0.00606)0.703:0.00475)0.905:0.01074,3144:0.01168)0.975:0.01948,((2948:0.02352,(1237:0.02004,5335:0.00726)0.983:0.01803)0.370:0.00907,339:0.01745)0.851:0.00842)0.515:0.00659)0.936:0.01602)0.738:0.00581)0.775:0.00584)0.997:0.04334)0.926:0.0271,4811:0.07319)0.891:0.01894,(497:0.05033,(((5564:0.02764,(6047:0.09206,779:0.00014)0.283:0.00395)0.927:0.02011,5554:0.04484)0.774:0.01087,(2481:0.01511,2701:0.01012)1.000:0.07324)0.822:0.02308)0.995:0.04871)0.646:0.01416,(1011:0.04534,2730:0.05135)0.929:0.02639)0.866:0.01759,(((((1924:0.01292,4230:0.01217)0.725:0.00186,(2815:0.01099,825:0.01995)0.914:0.007)0.945:0.01005,(145:0.0238,1060:0.01478)0.614:0.01068)0.801:0.00563,(3174:0.01551,(1138:0.00014,6041:0.05296)1.000:0.11688)0.864:0.01053)0.988:0.03166,((((2371:0.00106,4347:0.01654)1.000:0.14671,((2442:0.05284,5013:0.01849)0.961:0.02337,(((((2877:0.04852,(((61:0.00014,667:0.02366)0.998:0.04383,(146:0.00155,(3766:0.01087,4637:0.01288)0.932:0.00667)0.834:0.01243)1.000:0.0592,(((((2374:0.01767,(((218:0.00047,2589:0.04607)0.897:0.00411,(2401:0.01118,(5313:0.00541,6359:0.01927)0.853:0.00406)0.898:0.00545)0.874:0.00615,5360:0.0121)0.738:0.00432)0.982:0.02158,(1865:0.02547,(1904:0.02153,243:0.00749)0.913:0.01198)0.933:0.01214)0.999:0.0364,(((1683:0.01121,(3067:0.01766,5780:0.00147)0.890:0.0053)0.796:0.00755,(444:0.06386,((209:0.00875,(803:0.00742,(313:0.03624,161:0.02003)0.672:0.00298)0.970:0.01185)0.026:0.00184,3859:0.02782)0.897:0.00712)0.110:0.00281)0.889:0.00699,(211:0.01279,((2025:0.01265,5062:0.01412)0.868:0.00383,797:0.01099)0.691:0.0004)0.975:0.01271)0.921:0.01692)0.773:0.00598,(4740:0.00686,4704:0.03106)0.824:0.00545)0.526:0.00257,(3039:0.00948,(578:0.01216,527:0.00667)0.751:0.00121)0.902:0.00878)0.000:0.00055)0.816:0.01422)0.830:0.00451,(4753:0.01395,((3423:0.00332,4961:0.01979)0.973:0.01227,(2256:0.01145,(2295:0.01953,(1166:0.00946,(2248:0.00159,((3157:0.01306,(2859:0.00064,(4446:0.01164,1657:0.00301)0.993:0.01696)0.961:0.01325)0.786:0.01061,5951:0.03926)0.892:0.00831)0.896:0.00527)0.918:0.0068)0.690:0.00293)0.895:0.00569)0.890:0.0072)0.915:0.00776)0.852:0.00549,2816:0.01695)0.866:0.00857,((((((((((2270:0.00247,5644:0.0266)0.323:0.0089,(3929:0.01127,(5582:0.05188,3970:0.00364)0.978:0.0183)0.987:0.02485)0.954:0.01562,(5853:0.00935,(2378:0.00015,(5070:0.01084,(3196:0.00014,((2558:0.05202,660:0.00015)1.000:0.0545,(3097:0.01545,(((909:0.03257,(((3:0.00014,3280:0.01777)0.964:0.00983,3342:0.00992)0.925:0.00768,5933:0.0104)0.995:0.03042)0.691:0.00971,(3180:0.01314,4588:0.03109)0.875:0.00997)0.775:0.00926,3262:0.02841)0.858:0.00968)0.963:0.01823)0.924:0.01081)1.000:0.05726)0.960:0.02086)0.994:0.02262)0.196:0.00522)0.941:0.01545,(5586:0.03381,((1168:0.00357,4541:0.01903)0.806:0.00364,(4388:0.01399,5356:0.02235)0.891:0.00584)0.783:0.01019)0.106:0.00335)0.914:0.00722,((((3958:0.00015,(((5966:0.00355,3206:0.02336)0.986:0.01432,(490:0.00014,(5956:0.01882,5858:0.01759)0.984:0.00014)0.906:0.00016)0.995:0.01915,5924:0.01608)0.924:0.00804)0.998:0.02698,(3561:0.00016,(752:0.05706,((((979:0.01723,(5435:0.00728,925:0.02128)0.482:0.00626)0.782:0.00303,((26:0.00134,2604:0.01644)0.721:0.001,(3651:0.00343,5834:0.02733)0.957:0.0106)0.993:0.01251)0.644:0.00254,3982:0.0139)0.959:0.0086,2507:0.00213)0.416:0.00941)0.840:0.01287)0.946:0.01276)0.582:0.01013,((((165:0.00016,(2742:0.00957,2606:0.02254)0.933:0.01182)1.000:0.02456,1416:0.00142)0.419:0.0082,(((5694:0.00128,6103:0.01819)0.829:0.00916,4688:0.00778)0.964:0.00997,200:0.00043)0.999:0.02934)0.870:0.0084,((((5870:0.00425,(4936:0.00444,6109:0.01348)1.000:0.04437)0.360:0.0115,((2595:0.00934,6304:0.01057)0.734:0.00224,((2349:0.01109,2020:0.01054)0.874:0.00306,(5392:0.01156,(2106:0.00792,(1398:0.00338,4198:0.02226)0.683:0.01099)0.831:0.00288)0.732:0.00178)0.885:0.00408)0.865:0.00367)0.753:0.00156,(2392:0.01733,(2350:0.03406,5920:0.00638)0.953:0.0162)0.914:0.00893)0.739:0.0009,162:0.00131)0.758:0.0015)0.920:0.01033)0.984:0.01565,4177:0.03474)0.680:0.00099)0.853:0.01348,(2173:0.00016,((4426:0.18777,(5573:0.00016,((6294:0.02751,(2761:0.02577,3382:0.04209)0.661:0.02012)0.996:0.04567,((2746:0.00802,(((5218:0.0069,(1923:0.02575,174:0.02038)0.975:0.02221)0.978:0.02335,(5477:0.0135,(2711:0.01105,(5034:0.00119,5565:0.03152)0.928:0.01019)0.727:0.00428)0.934:0.00909)0.726:0.00014,62:0.00157)0.956:0.01333)0.939:0.03108,(2970:0.01547,4820:0.01612)0.885:0.01157)0.473:0.01507)0.980:0.02761)0.949:0.04695)0.954:0.03747,1320:0.01747)0.740:0.00616)0.979:0.02822)1.000:0.04504,((2158:0.02527,(((4492:0.03239,157:0.0594)0.000:0.00412,(6273:0.02369,((1701:0.02602,(1208:0.00014,5718:0.02321)0.858:0.00773)0.861:0.01253,(1102:0.0148,2472:0.02081)0.757:0.01062)0.362:0.00869)0.801:0.0062)0.913:0.01879,(4049:0.04408,(2316:0.02011,5379:0.01793)0.937:0.01983)0.114:0.0093)0.967:0.02271)0.854:0.01068,((1017:0.0164,1693:0.04176)0.970:0.02146,(791:0.07418,(4925:0.01872,(2858:0.02108,(216:0.00016,(6015:0.03439,5736:0.02559)0.620:0.02747)0.919:0.01943)0.992:0.02821)0.344:0.00742)0.852:0.01143)0.974:0.01848)0.676:0.00262)0.713:0.00381,(1131:0.01761,(((((1115:0.00852,((917:0.02115,6207:0.02442)0.872:0.00815,2825:0.00673)0.919:0.00965)0.607:0.00842,5986:0.02001)0.950:0.01414,(334:0.00035,1476:0.02176)0.998:0.03104)0.716:0.00817,(3453:0.02191,(1165:0.01462,3141:0.01145)0.651:0.01002)0.099:0.00529)0.844:0.00705,(4361:0.01355,(6322:0.05233,1394:0.00015)0.323:0.00404)1.000:0.068)0.826:0.01377)1.000:0.06555)0.324:0.01614,(5944:0.07514,(((3829:0.047,(3621:0.02318,(((2422:0.02515,(4922:0.02539,(1586:0.02214,(4843:0.01256,(4659:0.01641,1901:0.03279)0.257:0.00753)0.983:0.02494)0.938:0.01938)0.921:0.01322)0.804:0.004,4393:0.00663)0.957:0.00924,((5930:0.02218,(2165:0.01779,3181:0.00014)0.965:0.0081)0.970:0.01206,(3694:0.00592,(2335:0.01347,1870:0.01006)0.982:0.01271)0.809:0.00341)0.945:0.00014)0.958:0.01282)0.835:0.00588)0.941:0.01316,5206:0.03134)0.889:0.0172,(((((((3302:0.01045,3719:0.01485)0.696:0.00465,(458:0.00515,(1266:0.00288,6060:0.01467)0.915:0.00931)0.783:0.00609)0.736:0.00181,3641:0.01694)0.846:0.00359,(4161:0.01177,(733:0.00149,(4231:0.01929,5761:0.03382)0.743:0.00551)0.989:0.01766)0.954:0.01218)0.873:0.00461,((4300:0.01961,(3966:0.00422,4448:0.02247)0.058:0.00952)0.219:0.01104,(2956:0.01203,3082:0.00543)0.667:0.00394)0.878:0.00617)0.501:0.00437,((4847:0.0042,(6064:0.04153,6074:0.02661)0.976:0.02856)0.903:0.01802,5643:0.02793)0.999:0.04367)0.821:0.00698,(1155:0.03852,(3254:0.02488,(4600:0.01641,(1134:0.01375,2713:0.02456)0.981:0.01971)0.891:0.0115)0.996:0.03486)0.877:0.01172)0.797:0.0074)1.000:0.05745)0.862:0.01744)0.993:0.03993,(((104:0.00015,3261:0.02468)0.949:0.00014,(670:0.02308,(4447:0.01988,((3279:0.0222,3182:0.01049)0.741:0.00261,((3793:0.01087,(3122:0.01304,3042:0.01404)0.756:0.00476)0.910:0.00696,3615:0.0117)0.938:0.00812)0.367:0.00251)0.778:0.00288)0.758:0.00112)0.948:0.01271,(4457:0.06299,(3517:0.01451,5395:0.00843)0.995:0.02777)0.714:0.00313)0.966:0.01966)0.974:0.02621)0.803:0.00514,3731:0.04184)0.929:0.0252)0.569:0.01358)0.813:0.02237,(3681:0.14541,(4741:0.05593,((184:0.01949,(3372:0.05292,(2995:0.04734,1762:0.02572)0.859:0.02113)0.815:0.01573)0.626:0.00878,(2563:0.00798,(924:0.01321,3283:0.01328)0.616:0.00359)0.775:0.0058)0.998:0.06408)0.950:0.02807)0.551:0.00254)0.971:0.03503,(2600:0.02282,(473:0.05086,2796:0.02912)0.718:0.01795)0.928:0.03105)0.832:0.01516)0.764:0.00885)0.921:0.02057)0.685:0.00313,(((5150:0.05602,((3947:0.02167,(2895:0.01329,3885:0.03581)0.169:0.0046)0.875:0.01135,(1090:0.03998,(5028:0.01228,5157:0.01815)0.948:0.01385)0.902:0.01321)0.873:0.00963)0.400:0.00593,((5959:0.04396,4963:0.02093)0.472:0.00702,(((3367:0.02478,(2582:0.00555,(4213:0.0294,1758:0.01579)0.983:0.02408)0.036:0.00877)0.952:0.01817,(2975:0.01722,((((2799:0.01955,(314:0.00895,(2845:0.01452,4817:0.01439)0.864:0.00671)0.860:0.00599)0.941:0.01372,5164:0.02271)0.890:0.0075,(3473:0.0181,4303:0.00782)0.718:0.00135)0.972:0.01745,(6347:0.02718,(3805:0.01549,5576:0.02336)0.793:0.01388)0.924:0.01459)0.272:0.0122)0.999:0.05707)0.871:0.01048,15:0.04666)0.337:0.0066)0.893:0.00834)0.974:0.02207,(856:0.03996,((((2572:0.05688,(((293:0.00342,4999:0.02313)0.341:0.00015,((5795:0.0321,6302:0.01901)0.779:0.00321,(5745:0.0257,2210:0.00225)0.948:0.01006)0.960:0.01021)0.411:0.00514,1304:0.01884)0.738:0.01148)0.810:0.01176,((309:0.0049,(1565:0.02764,2826:0.0527)0.976:0.02105)0.230:0.00619,((4343:0.00983,4571:0.01302)0.957:0.0096,3649:0.00501)0.494:0.00676)0.895:0.01782)0.991:0.02884,(140:0.03251,(((((1225:0.01526,462:0.00806)0.927:0.01102,(1029:0.00598,1637:0.03888)0.131:0.00584)0.940:0.01398,(((620:0.01367,(4381:0.00465,5855:0.02291)0.935:0.01131)0.296:0.00016,(((5213:0.00756,3396:0.02514)0.952:0.01019,((2435:0.00875,1214:0.01402)0.729:0.00161,((6355:0.02139,(4757:0.0365,1325:0.00014)0.691:0.00689)0.746:0.00166,3690:0.01569)0.859:0.00335)0.829:0.00328)0.244:0.00514,278:0.01033)0.861:0.00015)0.810:0.00656,4723:0.05439)0.948:0.01866)0.870:0.00923,((2780:0.01939,4567:0.02523)0.890:0.00811,(5187:0.03079,4823:0.03579)0.713:0.00665)0.663:0.01537)0.991:0.02998,(4777:0.01625,739:0.01672)0.990:0.02851)0.821:0.00597)0.858:0.00932)0.979:0.01964,(((((3620:0.02456,1345:0.05454)0.961:0.01798,(3664:0.05276,(1276:0.03211,5053:0.06377)1.000:0.06755)0.772:0.01049)0.797:0.00597,(2843:0.09869,(3034:0.01277,(5606:0.04523,579:0.02423)0.914:0.01455)0.955:0.02665)0.946:0.02987)0.924:0.0148,(1578:0.01837,((2944:0.01227,2961:0.02052)0.835:0.00704,((2026:0.01838,(2458:0.05394,524:0.01625)0.385:0.00551)0.884:0.00451,((2564:0.01043,1800:0.01497)0.292:0.00357,(4960:0.00776,(2052:0.01766,851:0.01434)0.873:0.00867)0.940:0.01093)0.734:0.00201)0.783:0.0024)0.719:0.0083)0.986:0.02982)0.516:0.00403,(((1042:0.01148,((4791:0.01247,(2828:0.0085,(3346:0.00742,1470:0.01937)0.871:0.00974)0.940:0.01786)0.755:0.00388,2011:0.01875)0.658:0.00722)0.971:0.02044,((2848:0.011,3661:0.01644)0.717:0.00132,((1248:0.01981,(3153:0.00221,4786:0.06511)0.860:0.00818)0.972:0.01441,4079:0.0222)0.180:0.00014)0.923:0.00944)0.836:0.01307,1104:0.01743)0.998:0.03968)0.909:0.01324)0.828:0.00379)0.989:0.0215)0.660:0.00664)0.850:0.00767,(4781:0.07324,((5655:0.02821,((2282:0.0153,4234:0.02827)0.965:0.01996,(5666:0.01815,5693:0.00952)0.000:0.00117)0.965:0.02473)0.944:0.01163,((((3407:0.0162,4990:0.02547)0.873:0.00742,4205:0.01418)0.960:0.0116,(6226:0.05925,(((((4724:0.0247,4756:0.01521)0.929:0.01436,(4404:0.04919,(3233:0.00484,4833:0.0336)0.132:0.01559)0.730:0.00554)0.877:0.01151,((3637:0.01509,5331:0.02482)0.905:0.01496,(5788:0.03244,(4317:0.00016,((3069:0.02809,751:0.01244)0.868:0.00747,6026:0.01369)1.000:0.03733)1.000:0.04684)0.900:0.01404)0.943:0.02056)0.979:0.02795,(((5315:0.02824,(5016:0.03428,5061:0.01908)0.957:0.02261)0.950:0.02706,((2776:0.00557,3835:0.01772)0.542:0.00603,(5681:0.02096,(5311:0.03132,(4414:0.01092,4592:0.02389)0.917:0.01116)0.865:0.00631)0.897:0.01088)0.187:0.0129)0.306:0.01066,(3410:0.0087,(3644:0.01682,5697:0.00522)0.999:0.03256)0.926:0.01772)0.960:0.01874)0.860:0.00015,((6319:0.0127,(5127:0.00589,593:0.03022)0.993:0.03157)0.820:0.01665,(2037:0.03468,(5562:0.00199,6312:0.02704)0.000:0.00591)0.000:0.00654)0.990:0.0298)0.804:0.00664)0.889:0.00863)0.935:0.00932,(((5408:0.01396,(589:0.02785,(270:0.00014,(6188:0.01909,5309:0.01515)0.922:0.00854)0.893:0.00014)0.999:0.04908)0.996:0.04956,(1706:0.04008,(1882:0.02477,(3333:0.01347,3496:0.02177)0.931:0.01345)0.198:0.00217)0.950:0.02431)0.977:0.035,(((2752:0.02037,(381:0.00015,(3187:0.02696,4042:0.02298)0.896:0.0078)0.994:0.0231)0.355:0.00382,(1130:0.0328,(3133:0.01183,(2797:0.00635,(6187:0.01247,(3511:0.01372,3582:0.01368)0.978:0.00016)0.995:0.0216)0.945:0.01306)0.902:0.00944)0.861:0.00485)0.887:0.01149,(2221:0.08085,4093:0.04824)0.930:0.01991)0.739:0.0042)0.926:0.01473)0.746:0.00229)0.932:0.01326)0.873:0.00821)0.947:0.01413,((3847:0.02223,1515:0.02596)0.951:0.01569,(((3209:0.01829,4313:0.04705)0.460:0.01454,(3208:0.03505,(4403:0.05162,(3709:0.00864,1777:0.02949)0.957:0.02046)0.891:0.01437)0.879:0.0146)0.607:0.00186,(((523:0.01553,(3369:0.01474,(2667:0.02145,4251:0.02363)0.067:0.01526)0.985:0.02738)0.604:0.00573,(3290:0.00527,(2434:0.01167,420:0.01856)0.784:0.0099)0.997:0.0333)0.962:0.01989,400:0.01639)0.867:0.01198)0.770:0.00398)0.802:0.00597)0.900:0.01365)0.941:0.01748)0.852:0.00802)0.868:0.00918,(((4105:0.02063,(1227:0.00554,5518:0.03219)0.954:0.01749)0.855:0.00995,(3954:0.0137,(3952:0.0313,(3705:0.01738,4065:0.01376)0.937:0.01825)0.802:0.012)0.980:0.0279)0.978:0.02146,(4469:0.03115,(2651:0.02754,5677:0.03511)0.983:0.03028)0.802:0.01205)0.962:0.01719)0.808:0.00738)0.994:0.02193,(((264:0.00543,2863:0.0264)0.995:0.03441,((5111:0.04354,1705:0.00858)0.938:0.01997,((1233:0.01619,((((((3417:0.01479,(3900:0.01505,(2782:0.00996,1656:0.01391)0.597:0.00212)0.741:0.00447)0.876:0.00986,256:0.00468)0.999:0.02848,(3033:0.01912,(2932:0.02935,5306:0.01478)0.928:0.01432)0.907:0.01182)0.775:0.00454,3485:0.01337)0.977:0.01652,(((2035:0.01748,2417:0.01873)0.994:0.02669,(359:0.03984,(2053:0.03349,2404:0.03298)0.290:0.00687)0.913:0.01194)0.945:0.0133,(2166:0.02274,427:0.02663)0.712:0.00283)0.904:0.00758)0.956:0.00015,1012:0.02365)0.358:0.00605)0.870:0.00857,(4837:0.00923,(2962:0.01984,(3876:0.03044,3826:0.01107)0.069:0.00899)0.972:0.02047)0.375:0.00456)0.806:0.00623)0.967:0.02456)0.951:0.01925,(954:0.02839,((1747:0.0157,(2365:0.01486,5397:0.0103)0.805:0.00345)0.782:0.00423,(5243:0.01688,533:0.02705)0.893:0.01497)0.507:0.01088)0.991:0.03136)0.715:0.00268)0.913:0.01081)0.974:0.01537)0.201:0.00514)0.733:0.00389)0.986:0.01984,((1671:0.02314,(2952:0.02313,3258:0.01018)0.818:0.00459)0.872:0.00666,(5649:0.01229,((425:0.00016,(6270:0.01457,(4253:0.01628,5533:0.01558)0.047:0.0028)0.939:0.00975)0.952:0.00949,6075:0.01468)0.785:0.00378)0.947:0.01297)0.051:0.00731)0.937:0.01194,(3508:0.02169,(2449:0.00014,(5913:0.02776,5692:0.01619)0.882:0.00712)0.822:0.00725)0.933:0.01154)0.806:0.00703,1185:0.00015)0.998:0.02558)0.984:0.02453,5591:0.02777)0.928:0.02089)0.646:0.01831)0.892:0.01959,1383:0.12491)0.833:0.0212)0.674:0.00995)0.855:0.00796)1.000:0.06897)0.384:0.01104)0.531:0.00204,((4583:0.00817,((((6011:0.06741,((2379:0.01521,(4831:0.03537,4594:0.01335)0.848:0.00908)0.967:0.01964,((5001:0.00874,5700:0.03164)0.995:0.0357,(5219:0.01598,(4147:0.01824,(4673:0.05068,6224:0.0247)0.920:0.01616)0.940:0.01626)0.993:0.02471)0.326:0.00014)0.783:0.00464)0.617:0.01728,((4801:0.01578,5247:0.03878)0.679:0.00068,((3854:0.01346,5105:0.01501)0.747:0.00393,(1038:0.00785,3678:0.03053)0.883:0.00901)0.957:0.01305)0.997:0.03939)0.865:0.01204,((((4019:0.04001,4139:0.00014)0.966:0.01668,((4443:0.01453,(((3087:0.00749,(4081:0.0187,4864:0.00926)0.908:0.00808)0.756:0.00289,(5973:0.02085,((2307:0.00884,4555:0.01183)0.965:0.01242,((5710:0.02077,(4064:0.03006,6021:0.02313)0.889:0.01265)0.761:0.004,(2242:0.01852,((2823:0.02143,(3096:0.02723,4951:0.00016)0.990:0.0219)0.181:0.00623,5931:0.03624)0.763:0.00621)0.953:0.01034)0.756:0.00262)0.499:0.004)0.530:0.00635)0.988:0.01483,6033:0.00992)0.776:0.00327)0.843:0.00575,(((2143:0.00765,(5273:0.02073,5683:0.02059)0.645:0.00943)0.920:0.01175,(4129:0.0208,((5735:0.0151,((3989:0.01574,4090:0.01935)0.989:0.02343,4438:0.00687)0.729:0.00737)0.163:0.00537,3881:0.03641)0.754:0.00366)0.796:0.00608)0.750:0.00766,2004:0.00015)0.986:0.01955)0.844:0.01638)0.932:0.01409,(4697:0.00981,(5500:0.01883,5682:0.05325)0.875:0.02374)0.840:0.00667)0.872:0.00423,(2689:0.02618,4087:0.01408)0.755:0.00386)0.960:0.01283)0.877:0.00626,((5607:0.06597,(3139:0.044,4350:0.01127)0.946:0.00935)0.742:0.00173,671:0.00648)0.899:0.00751)0.957:0.00894)0.918:0.00827,5550:0.01068)0.950:0.00948)0.929:0.01194,((4807:0.00869,(5253:0.01175,5636:0.01364)0.945:0.00845)0.593:0.00015,((6063:0.01257,6300:0.04266)0.995:0.02599,5226:0.01831)0.972:0.01571)0.937:0.00985)0.976:0.01522,((4334:0.02262,((5672:0.01821,(5699:0.01498,(6158:0.02065,1789:0.02485)0.927:0.01776)0.910:0.0094)0.937:0.01206,(5919:0.00184,(2487:0.00444,5396:0.01584)0.999:0.0286)1.000:0.03431)0.612:0.00364)0.999:0.0295,((5068:0.01838,(3846:0.02311,(((2498:0.03128,(1696:0.00209,(((4626:0.02065,2518:0.00016)0.931:0.00872,5324:0.01256)0.263:0.00454,3712:0.01002)0.961:0.01287)0.752:0.00163)0.907:0.00647,(2162:0.00015,(3323:0.01738,4479:0.01421)0.846:0.00927)0.967:0.01482)0.219:0.00289,(1235:0.01695,5114:0.00015)0.971:0.01343)0.844:0.00213)0.984:0.00016)0.938:0.00766,(((5507:0.00756,((2203:0.02251,(5703:0.01177,(2159:0.01705,(3736:0.0164,(((5685:0.00854,982:0.02564)0.437:0.00914,(244:0.00795,2900:0.01484)0.947:0.01331)0.955:0.02004,4935:0.0071)0.154:0.00734)0.864:0.01178)0.942:0.01222)0.914:0.00766)0.280:0.00496,(4687:0.01286,(1911:0.01242,5098:0.01449)0.803:0.01205)0.837:0.00696)0.910:0.01011)0.870:0.01564,((2736:0.00014,5203:0.02153)0.987:0.02223,(1595:0.00014,((3189:0.02313,5171:0.00998)0.986:0.03031,(4643:0.01737,5555:0.02954)0.778:0.00649)0.996:0.0304)0.962:0.01757)0.610:0.00684)0.970:0.0214,(4163:0.01325,(3276:0.01847,4085:0.01288)0.019:0.00339)0.820:0.00586)0.756:0.00486)0.898:0.00903)0.738:0.00238)0.942:0.0208)0.795:0.01498)0.669:0.01498)0.553:0.0085,((((6185:0.00861,(2609:0.00557,(6164:0.01117,(6082:0.00961,(((6114:0.00449,6118:0.02151)0.638:0.00706,(((((4956:0.01048,(6053:0.01876,6251:0.007)0.708:0.00962)0.844:0.00545,(5810:0.01525,6212:0.01873)0.844:0.00425)0.756:0.00363,6180:0.01426)0.959:0.01129,((6159:0.00962,6161:0.01865)0.655:0.00991,(((5771:0.00632,(5429:0.00575,(6062:0.00015,((655:0.00995,((5777:0.01001,6215:0.01002)0.906:0.00675,(6104:0.01322,(6061:0.00692,(((6052:0.01216,6072:0.01013)0.865:0.00553,5770:0.01087)0.745:0.0016,(565:0.01026,3715:0.01192)0.696:0.00086)0.770:0.0013)0.869:0.00432)0.717:0.00204)0.890:0.00515)0.740:0.00505,(6157:0.02017,6162:0.01056)0.922:0.00833)0.971:0.00971)0.981:0.01596)0.994:0.01995)0.987:0.01716,(6146:0.03874,6169:0.01047)0.834:0.01388)0.159:0.00476,5839:0.00733)0.000:0.00014)0.611:0.00244)0.745:0.00172,(5843:0.02023,5821:0.01073)0.875:0.00558)0.761:0.00194)0.971:0.00872,(6166:0.01183,(6067:0.0114,((6135:0.00574,6141:0.01873)0.978:0.01704,5826:0.00801)0.303:0.00374)0.554:0.00277)0.761:0.00131)0.807:0.00354)0.786:0.00285)0.901:0.00537)0.883:0.00562)0.823:0.00554,((3536:0.02096,(((((5400:0.00015,(2393:0.01115,4918:0.00846)0.997:0.01961)0.987:0.01707,(((((1921:0.01331,(2013:0.01658,4357:0.0075)0.993:0.02046)0.576:0.00231,3440:0.01582)0.232:0.00254,(4378:0.00015,(3092:0.00636,((1399:0.02196,(2926:0.00851,3001:0.01305)0.734:0.00369)0.816:0.00728,(426:0.00799,(4319:0.01196,(((4830:0.01427,((2051:0.00281,(1574:0.01522,(632:0.0015,(102:0.01119,5776:0.01136)0.955:0.00964)0.889:0.00918)0.877:0.01021)0.992:0.01941,((484:0.01825,1523:0.00652)0.837:0.00667,(2692:0.01184,3348:0.0068)0.883:0.00782)0.979:0.01297)0.743:0.00243)0.406:0.00014,(2979:0.01295,3337:0.01059)0.841:0.00423)0.448:0.00319,(3484:0.02009,4879:0.00755)0.917:0.0075)0.747:0.00152)0.531:0.00307)0.856:0.00515)0.786:0.0065)0.995:0.01909)0.999:0.01929)0.990:0.01533,1947:0.00014)0.997:0.0214,(3978:0.00016,4859:0.01878)0.448:0.00514)0.848:0.00668)0.868:0.00743,(2706:0.00864,(((5143:0.00985,(3143:0.01132,1625:0.01148)0.833:0.00433)0.405:0.00362,(3713:0.01385,844:0.01703)0.303:0.00199)0.870:0.00576,(6110:0.01746,(723:0.00014,(2788:0.01878,(466:0.00014,((2546:0.01249,1764:0.01239)0.899:0.00494,(223:0.01113,(2103:0.00697,1519:0.01264)0.265:0.00284)0.604:0.00297)0.992:0.0112)0.995:0.01681)0.869:0.00503)0.922:0.00568)0.957:0.01083)0.801:0.0047)0.590:0.00317)0.888:0.00545,315:0.00135)0.901:0.0069,(((3132:0.01689,((((((4025:0.01347,4232:0.01119)0.895:0.00576,(5813:0.00593,5800:0.01422)0.841:0.00594)0.882:0.00639,6049:0.01071)0.781:0.00309,(5393:0.01155,((((1935:0.01124,4636:0.01778)0.811:0.0044,1709:0.01654)0.848:0.00379,301:0.00858)0.775:0.00432,2008:0.00984)0.844:0.00476)0.893:0.00562)0.966:0.01244,5862:0.01257)0.943:0.01405,374:0.00016)0.940:0.0081)0.754:0.00631,6261:0.00899)0.789:0.00263,(((((3937:0.00906,4862:0.01272)0.812:0.00404,(4207:0.00809,(3823:0.0108,5618:0.0121)0.893:0.00586)0.376:0.00411)0.775:0.0025,(2288:0.00737,4000:0.01175)0.856:0.00506)0.982:0.01092,884:0.00015)0.948:0.00956,(128:0.00016,(((63:0.00991,(((((4286:0.01343,661:0.01633)0.660:0.00092,((5414:0.01125,4344:0.01705)0.304:0.00338,(1544:0.00887,2344:0.02259)0.826:0.0053)0.724:0.00171)0.995:0.01143,((2904:0.01208,(1263:0.00103,(2260:0.02736,(((2300:0.00628,961:0.01691)0.893:0.00458,((2277:0.0144,(1192:0.02324,296:0.003)0.949:0.00851)0.687:0.00323,5302:0.01249)0.905:0.00675)0.723:0.00164,486:0.01524)0.845:0.00626)0.981:0.01529)0.987:0.0168)0.793:0.00947,(5594:0.01647,1899:0.01662)0.833:0.00592)0.567:0.00012)0.971:0.00913,(6024:0.00988,6218:0.00854)0.235:0.00274)0.212:0.00177,((1153:0.01453,2323:0.00556)0.885:0.00425,(838:0.01315,(949:0.00801,(2949:0.0068,453:0.01741)0.948:0.01307)0.985:0.01694)0.772:0.0027)0.901:0.00015)0.903:0.00397)0.873:0.00014,((2183:0.00462,(2659:0.00474,4390:0.02571)0.971:0.01464)0.783:0.00341,930:0.01107)0.963:0.00826)0.510:0.00258,272:0.01609)0.983:0.01028)0.968:0.01039)0.956:0.01021)0.848:0.00535)0.372:0.00616)0.731:0.00359,(91:0.00015,(4394:0.0185,(2046:0.01259,(((3086:0.00681,(2322:0.00738,3331:0.01657)0.922:0.01109)0.738:0.00797,(((300:0.01714,743:0.00822)0.812:0.00336,((1972:0.01269,2388:0.0164)0.744:0.00273,(1613:0.0203,((((103:0.03495,992:0.00016)0.996:0.01829,(1287:0.00633,((3770:0.0595,3977:0.02349)0.939:0.02063,((2216:0.00742,(1964:0.00411,((411:0.00876,(10:0.00612,(((2929:0.01585,(2557:0.00928,(4002:0.0075,4609:0.01184)0.870:0.00636)0.896:0.00879)0.964:0.0124,3225:0.00251)0.875:0.00929,2147:0.00863)0.861:0.00651)0.933:0.00716)0.828:0.00361,((((4973:0.00891,1100:0.02081)0.486:0.00588,(3227:0.00582,5055:0.01922)0.896:0.00769)0.855:0.00014,(1118:0.0121,3601:0.00685)0.881:0.00545)0.640:0.00337,534:0.00758)0.893:0.00632)0.673:0.00157)0.878:0.01054)0.994:0.02146,(4721:0.0113,(1897:0.01195,(1126:0.00277,4682:0.01702)0.964:0.01258)0.873:0.00721)0.963:0.01343)0.520:0.0058)0.899:0.0136)0.847:0.00508)0.880:0.00778,(4291:0.00364,((2153:0.00274,(407:0.01242,5371:0.03435)0.990:0.02177)0.994:0.01486,4505:0.00339)0.999:0.02893)0.983:0.01612)0.863:0.00355,(4617:0.0185,(((628:0.01432,(2415:0.01025,(2660:0.01772,(3839:0.01132,1428:0.00619)0.951:0.01229)0.954:0.01205)0.835:0.0093)0.790:0.01031,1539:0.01804)0.896:0.00967,((5087:0.01278,(4658:0.0075,5729:0.01991)0.953:0.01289)0.991:0.02064,(1366:0.02429,(4166:0.03084,4508:0.03281)0.580:0.00647)0.575:0.00378)0.719:0.00152)0.988:0.01577)0.792:0.00315)0.900:0.00604)0.011:0.00148)0.764:0.00243)0.864:0.00378,(((3264:0.01239,6022:0.00752)0.802:0.00399,(1587:0.0049,2184:0.02306)0.795:0.00468)0.963:0.00743,(((3332:0.00899,613:0.02149)0.496:0.00834,(2268:0.00746,((4517:0.01593,1818:0.00386)0.995:0.02173,3548:0.007)0.324:0.00458)0.875:0.00651)0.661:0.00328,(2232:0.00406,3094:0.01576)0.428:0.00556)0.976:0.00015)0.964:0.00556)0.859:0.00325)0.689:0.00111,1352:0.00821)0.860:0.00446)0.873:0.00464)0.677:0.00564)1.000:0.03548)0.745:0.00172)0.888:0.00935,((2219:0.01037,(2199:0.00813,2368:0.0171)0.711:0.00132)0.877:0.00901,(((3857:0.0095,6048:0.01447)0.875:0.01119,(2460:0.01766,90:0.00574)0.824:0.00498)0.673:0.00136,((55:0.00479,((1846:0.01141,(6177:0.0058,968:0.01563)0.818:0.0027)0.767:0.00152,((((2238:0.00894,403:0.02005)0.916:0.0071,2495:0.00992)0.914:0.00015,(((316:0.01133,(3171:0.01299,(481:0.00015,4948:0.01843)0.998:0.0216)0.723:0.00906)0.776:0.00427,(409:0.02628,3998:0.01373)0.827:0.0072)0.912:0.00828,((1541:0.02137,1807:0.0069)0.112:0.00284,(5391:0.01073,1754:0.0313)0.993:0.02555)0.804:0.00414)0.751:0.00217)0.755:0.00124,(2455:0.01494,1826:0.00946)0.955:0.00989)0.843:0.00266)0.928:0.00633)0.869:0.00569,(3158:0.01841,3880:0.00015)0.419:0.01226)0.913:0.00011)0.994:0.02158)0.950:0.01591)0.861:0.00918,(5926:0.03412,(((((((3602:0.01136,4288:0.00855)0.912:0.00545,(3765:0.01898,((2644:0.00979,(3221:0.0137,3941:0.01226)0.450:0.00411)0.891:0.00582,4278:0.00417)0.223:0.00257)0.763:0.00159)0.152:0.00428,(((867:0.00014,(5263:0.00467,4888:0.02659)0.966:0.01517)0.988:0.02059,(((1832:0.0106,(5900:0.00016,3252:0.02055)0.980:0.00947)0.413:0.00522,((2770:0.00313,(3061:0.01213,2771:0.00983)0.867:0.00547)0.960:0.01062,(2049:0.00015,(5445:0.01987,3733:0.01096)0.914:0.00866)0.941:0.00806)0.662:0.00701)0.230:0.00016,(5747:0.01901,939:0.00014)0.993:0.0166)0.854:0.01794)0.120:0.00559,(3677:0.00015,(2957:0.0111,4989:0.01009)0.957:0.00753)0.945:0.01127)0.836:0.00543)0.393:0.0016,((2898:0.01736,4872:0.00014)0.997:0.01578,(6210:0.01394,3522:0.01379)0.838:0.00594)0.797:0.00256)0.860:0.00015,((1049:0.00014,((4877:0.01551,(2732:0.00014,6258:0.01735)1.000:0.01549)0.983:0.00015,(2355:0.00963,1144:0.01067)0.882:0.00533)0.890:0.0027)0.943:0.00568,((3811:0.00015,3818:0.01729)0.961:0.01061,((3037:0.00893,3716:0.01201)0.959:0.0136,((1014:0.02032,4204:0.00015)0.979:0.01523,(3789:0.01901,5767:0.00016)0.876:0.00703)0.956:0.01286)0.877:0.00754)0.892:0.00805)0.847:0.00258)0.973:0.00868,(((4764:0.01125,((3009:0.01176,(((934:0.00689,2120:0.01733)0.133:0.00015,(1936:0.00786,3974:0.01295)0.829:0.00634)0.810:0.00437,3956:0.01631)0.951:0.0123)0.987:0.01827,5348:0.0031)0.426:0.00576)0.879:0.00632,((3761:0.00015,(3376:0.0101,1773:0.00758)0.987:0.01092)0.995:0.01687,3704:0.01256)0.712:0.0019)0.942:0.01088,3562:0.02937)0.683:0.00109)0.803:0.00426,(((3214:0.01287,1791:0.00693)0.932:0.00906,(2628:0.00016,((((541:0.0069,6059:0.01572)0.812:0.00532,(3799:0.01213,4676:0.01427)0.989:0.01895)0.494:0.00386,5511:0.00658)0.989:0.01605,1298:0.00014)1.000:0.02056)0.897:0.00425)0.902:0.00537,((2516:0.00016,(((2454:0.00407,5481:0.02051)0.810:0.0093,(5444:0.01315,(2641:0.0072,4376:0.01328)0.898:0.00773)0.395:0.00566)0.953:0.0116,371:0.00014)1.000:0.02217)0.886:0.00284,(6153:0.01577,3631:0.0157)0.782:0.00348)0.996:0.01289)0.981:0.00014)0.939:0.01394)0.935:0.01489)0.732:0.01202)0.947:0.01289,(((((((2688:0.00014,(275:0.01359,(2640:0.01411,(((2840:0.00015,(1240:0.00016,(1944:0.01868,1823:0.00542)0.998:0.02193)0.951:0.02315)0.978:0.00997,(3579:0.01878,(((3924:0.00325,(2830:0.01622,((4256:0.00962,(3786:0.01935,4263:0.0209)0.961:0.01372)0.395:0.00319,1569:0.02068)0.536:0.00389)0.762:0.00205)0.919:0.00838,(5250:0.0018,(5076:0.0063,4175:0.02682)0.925:0.00958)0.994:0.01895)0.963:0.01279,5491:0.00923)0.990:0.00015)0.915:0.00992)0.087:0.00313,1840:0.01527)0.986:0.01766)0.764:0.00319)0.919:0.00796)0.883:0.00662,(845:0.00014,(1203:0.01546,912:0.01769)0.839:0.00607)0.991:0.01753)0.990:0.01704,(2074:0.00015,(470:0.01276,5440:0.01525)0.931:0.00919)0.967:0.00852)0.775:0.00268,(((1466:0.02033,704:0.00014)0.842:0.00657,((4131:0.0145,1841:0.01242)0.984:0.01966,((3145:0.00014,(((3565:0.01768,(((3068:0.0095,(3444:0.00229,4169:0.01694)0.949:0.01104)0.924:0.00671,5137:0.00773)0.789:0.00449,242:0.01126)0.423:0.00136)0.854:0.00418,(3321:0.0073,3539:0.01782)0.708:0.00584)0.877:0.00822,3558:0.01227)0.973:0.01282)1.000:0.02232,4174:0.00015)0.132:0.00865)0.900:0.01257)0.431:0.00773,226:0.01248)0.761:0.00163)0.870:0.00284,(((4367:0.01367,4568:0.0098)0.871:0.00546,((((((1920:0.01896,1177:0.00579)0.790:0.00449,(1135:0.00649,2910:0.01934)0.735:0.00708)0.765:0.00011,((((4565:0.0099,1382:0.01142)0.758:0.00215,(421:0.0084,((1110:0.01182,5727:0.02706)0.922:0.00851,(746:0.01226,(2985:0.01709,3489:0.00208)0.929:0.00875)0.888:0.00546)0.298:0.00016)0.888:0.00528)0.404:0.00162,(4342:0.01465,(2023:0.00022,1772:0.02163)0.957:0.01911)0.895:0.00736)0.728:0.00104,2614:0.01496)0.842:0.00382)1.000:0.02114,((4471:0.00015,(4210:0.0177,2077:0.01546)0.840:0.00608)0.999:0.01535,(1062:0.00016,(3294:0.0089,5383:0.00943)0.992:0.01451)0.918:0.00741)0.825:0.00342)0.650:0.00014,(1999:0.00015,(1966:0.00916,4612:0.00998)0.987:0.01554)0.993:0.01391)0.859:0.00261,(1543:0.00888,6321:0.02942)0.772:0.00222)0.763:0.00137)0.734:0.00238,2225:0.0098)0.898:0.00015)0.995:0.02568,(((((2920:0.01884,5911:0.00014)0.892:0.00785,((3493:0.00015,3971:0.01885)0.837:0.00561,((2639:0.01944,2696:0.00142)0.871:0.00796,(2024:0.01576,4785:0.01078)0.980:0.01701)0.236:0.00569)0.941:0.0137)0.953:0.01149,4788:0.01617)0.227:0.00263,((4618:0.00015,6340:0.01884)0.994:0.01656,(3946:0.00015,2577:0.0188)0.915:0.008)0.950:0.01148)0.975:0.00016,(((2745:0.00802,5642:0.01727)0.819:0.00511,3782:0.01081)0.820:0.00417,(((1034:0.00014,1850:0.03509)0.963:0.01048,(6131:0.01445,(6205:0.01458,((4902:0.01199,3928:0.02139)0.757:0.00279,((1528:0.02239,(4138:0.01546,1473:0.00899)0.550:0.00276)0.861:0.0066,5528:0.00705)0.852:0.00516)0.738:0.00207)0.529:0.00559)0.760:0.00284)0.993:0.0134,1983:0.00689)0.786:0.00304)0.880:0.00274)0.993:0.02109)0.854:0.00744,(2836:0.029,4078:0.05505)0.990:0.03702)0.789:0.00014)0.821:0.0063)0.980:0.01432,((((3911:0.01372,1335:0.00478)0.979:0.01039,((689:0.00693,(2436:0.01348,(2081:0.00167,(5166:0.00558,1609:0.01319)0.983:0.01497)0.908:0.00892)0.803:0.00463)0.746:0.00215,((5932:0.00456,(1081:0.00607,((((((((3858:0.02246,(((792:0.0099,(2310:0.00638,685:0.00875)0.910:0.00832)0.848:0.00582,(((2500:0.02631,(((2341:0.01532,(553:0.00637,1084:0.02161)0.813:0.00634)0.895:0.01159,556:0.04255)0.989:0.02418,3557:0.02405)0.107:0.00015)0.857:0.01487,2844:0.02796)0.954:0.01784,(((((459:0.01225,580:0.01287)0.988:0.02683,((2181:0.01068,(5368:0.02091,(4451:0.00583,5983:0.02069)0.937:0.01519)0.162:0.01145)0.713:0.00859,(3285:0.01758,5474:0.01133)0.909:0.00803)0.959:0.01892)0.371:0.00833,(4247:0.01245,((6365:0.10247,4507:0.02896)0.935:0.01912,6291:0.00726)0.696:0.00482)0.345:0.00406)0.865:0.00548,(((4058:0.00577,1063:0.02118)0.968:0.01314,4073:0.00894)0.749:0.00673,2116:0.00307)0.991:0.02646)0.933:0.01274,2405:0.0107)0.952:0.01771)0.841:0.00873)0.748:0.00433,4665:0.00662)0.992:0.02626)0.471:0.00662,5195:0.00014)0.982:0.01711,740:0.00404)0.848:0.00937,967:0.01096)0.923:0.01062,207:0.00616)0.751:0.00231,(((633:0.00887,163:0.01747)0.876:0.00583,(956:0.01072,(354:0.00927,((724:0.01144,744:0.01549)0.294:0.00374,(112:0.00966,(1407:0.01581,758:0.00725)0.895:0.00577)0.748:0.00631)0.635:0.00204)0.758:0.00345)0.763:0.00273)0.120:0.00153,(1008:0.00559,228:0.01567)0.995:0.01164)0.720:0.0009)0.739:0.00137,(((330:0.0082,(2396:0.00802,(2110:0.00925,6128:0.01995)0.964:0.01582)0.974:0.01668)0.972:0.0176,(((1054:0.01801,(2331:0.00078,831:0.01522)0.326:0.00686)0.976:0.01271,(1938:0.0111,1677:0.00758)0.893:0.00496)0.702:0.00116,386:0.01481)0.869:0.01017)0.933:0.01048,((451:0.01267,1730:0.00613)0.994:0.02183,((577:0.00014,6318:0.02019)0.874:0.00734,(2461:0.01894,148:0.00439)0.924:0.01052)0.919:0.01054)0.827:0.00652)0.959:0.01055)0.865:0.00282,((1567:0.00674,(((778:0.00912,(342:0.01007,4428:0.01124)0.947:0.01093)0.893:0.00852,3200:0.01234)0.313:0.00014,1918:0.01121)0.954:0.00799)0.842:0.0043,(((659:0.00826,((3054:0.00296,2084:0.02003)0.933:0.00724,(4035:0.01698,4691:0.00279)0.948:0.00735)0.711:0.00015)0.866:0.00579,(2247:0.01489,3849:0.01479)0.801:0.0053)0.840:0.00632,(((3080:0.00487,(1196:0.00983,540:0.00985)0.841:0.00347)0.972:0.012,(4365:0.00738,(3870:0.005,4816:0.02397)0.936:0.01163)0.964:0.01233)0.896:0.00642,(513:0.00842,(2875:0.01596,1321:0.00695)0.755:0.00448)0.692:0.00361)0.713:0.00274)0.719:0.0032)0.912:0.00633)0.929:0.00671)0.968:0.01239)0.999:0.02213,((((((4327:0.00359,(4944:0.00863,5884:0.01646)0.938:0.0098)0.919:0.00683,(1213:0.01151,4627:0.01126)0.288:0.00297)0.913:0.00788,(1475:0.00607,(((5598:0.01139,5949:0.01611)0.815:0.00398,1101:0.00481)0.888:0.00518,(3019:0.01583,(178:0.01007,((769:0.00795,(5191:0.0053,(1648:0.00955,(1316:0.00446,(1908:0.00517,1654:0.01394)0.983:0.01506)0.605:0.00748)0.984:0.01586)0.959:0.01163)0.680:0.00602,1655:0.00963)0.892:0.00609)0.766:0.00113)0.686:0.00016)0.287:0.00518)0.670:0.00315)0.413:0.00252,(479:0.00678,(((((4765:0.01572,4587:0.00929)0.901:0.00588,(5793:0.01877,5836:0.01651)0.896:0.0082)0.812:0.00313,(360:0.00454,1902:0.01527)0.247:0.00288)0.906:0.00597,4199:0.00912)0.448:0.0025,(5857:0.01196,1749:0.01001)0.211:0.00465)0.886:0.00592)0.852:0.00437)0.546:0.00341,28:0.00638)0.998:0.0152,1628:0.00016)0.472:0.00615)0.926:0.00671)0.878:0.00283)0.744:0.00184,916:0.00831)0.701:0.00061,(2512:0.00616,3167:0.015)0.907:0.0081)0.996:0.01802)0.805:0.00319)0.815:0.00267)0.909:0.00536)0.880:0.00814,(977:0.00413,(6192:0.0142,(6234:0.01352,6249:0.00721)0.958:0.00875)0.910:0.00014)0.999:0.01678)0.477:0.00018);
