# Supplementary material for: ASMT determines gut microbiota and increases neurobehavioral adaptability to exercise in female mice
Source: Commun Biol. 2023 Nov 7;6:1126. doi: 10.1038/s42003-023-05520-8 (PMC10630421; doi:10.1038/s42003-023-05520-8)
Supplement: Supplementary file 4 — Supplementary Data 1 [file 42003_2023_5520_MOESM4_ESM.zip › 4.Alpha_Diversity/alpha_boxplot/chao1_kruskal-wallis.txt]

	Kruskal-Wallis rank sum test

data:  box$value by box$Group
Kruskal-Wallis chi-squared = 21.064, df = 11, p-value = 0.03272
