# Supplementary material for: ASMT determines gut microbiota and increases neurobehavioral adaptability to exercise in female mice
Source: Commun Biol. 2023 Nov 7;6:1126. doi: 10.1038/s42003-023-05520-8 (PMC10630421; doi:10.1038/s42003-023-05520-8)
Supplement: Supplementary file 4 — Supplementary Data 1 [file 42003_2023_5520_MOESM4_ESM.zip › 4.Alpha_Diversity/alpha_index_table/alpha_estimator_summary.xls]

Samples	PD_whole_tree	chao1	goods_coverage	observed_species	shannon	simpson
s1WT1	62.344291999999996	3160.754581816	0.9674009626064001	1847.0	7.283127424142999	0.9757949006504001
s1WT2	59.205723	2811.3255948220003	0.9708811551279	1729.8	6.937812567650999	0.9648798658222999
s1WT3	59.628082000000006	2852.385628659	0.9706664198445999	1747.6	7.1237768631259994	0.9682494349522
s1WT4	60.994741999999995	2841.9535674950002	0.9703739355793	1731.7	7.107735007649	0.9720595599885999
s1WT5	61.02656399999999	2917.08523073	0.9690781192151	1792.6	6.988496526056001	0.9643951355106
s1WT6	62.47018700000001	3014.622380061	0.9684265087005999	1866.9	7.176171978445	0.9698325742478
s1WT7	58.742215	2767.437600585	0.9713698630137	1654.7	6.839400462683	0.9642843325542
s1WE1	56.106267999999986	2553.897492739	0.9735283228432999	1484.7	6.8971366352170005	0.9703927098728998
s1WE2	59.46046199999999	2732.602246905	0.9709181784526001	1593.3	6.897759836913001	0.9712617993172001
s1WE3	58.69190100000001	2718.8619081509996	0.9731728989264001	1553.2	6.981418996286	0.9672074519276
s1WE4	55.596825	2622.1545216189998	0.9740244353943002	1453.0	6.340406096297	0.9322943358424999
s1WE5	58.94881399999999	2676.586560616	0.9717845242501001	1589.5	7.09536947063	0.9726646995826
s1WE6	58.77282899999999	2826.363537581	0.9707219548316	1580.3	6.905961826002001	0.9666097244003
s1KO1	60.667619	2888.83786254	0.9703961495741	1682.8	6.978994389338	0.9668747881029001
s1KO2	60.581953	2873.592841422	0.969644576083	1686.9	7.078881950569999	0.9711453739143
s1KO3	62.84931500000001	2848.3421039800005	0.9694631617919001	1778.7	7.0522978897609985	0.9689357517152999
s1KO4	63.599824	3091.0472326740005	0.9680858941132999	1746.7	7.444206846118	0.9812643557219
s1KO5	63.75656	3024.391608694	0.9685634950016999	1762.2	7.003021279178999	0.9632353092039001
s1KE1	59.84728599999998	2857.6510453890005	0.9707700851536	1651.3	6.6960715547010015	0.9566392218878003
s1KE2	66.849115	3148.3517691459992	0.9676638282116998	1936.8	7.394530766316	0.9747412113466998
s1KE3	66.281623	3127.1221397050003	0.9667160310995	1914.2	7.302145097057002	0.9777927354507001
s1KE4	61.814372000000006	2840.629661348	0.9703072935949001	1707.4	6.972519559471	0.9722140589666999
s1KE5	61.320319	2902.5736980860006	0.9697704553869	1701.9	6.825598098054999	0.9558601401073998
s1KE6	61.587378	2620.7151399580002	0.9716475379487001	1650.8	6.949088984918999	0.9678920865348999
s2WT1	58.423342000000005	2761.120884469	0.9714216956683	1687.4	7.060083244035999	0.9694651663424999
s2WT2	61.221748000000005	2611.195640375	0.972980377638	1674.1	7.162749023898999	0.9702360234894
s2WT3	56.546651	2738.357172838	0.9720436875232	1603.1	6.915350858034	0.9660674789500998
s2WT4	63.25904499999999	2879.016799995	0.9697334320620999	1819.1	7.3375390231890005	0.9755479332801
s2WT5	61.12617200000001	2881.909965561	0.9695742317661	1744.7	7.06808682235	0.9667383701046999
s2WT6	64.37757200000001	2978.0992008269995	0.9684005923731999	1818.7	7.314287004065001	0.9788531659877002
s2WT7	58.292327	2769.8533621670003	0.9714920399850999	1648.1	6.950217673409	0.9676164043621001
s2WE1	59.650605999999996	2788.279676514	0.9712884116994001	1712.4	7.405130041503	0.9795631195598
s2WE2	59.063005999999994	2712.3071275760003	0.9723176601259	1573.3	7.028855167667001	0.9689110323067001
s2WE3	61.611626000000015	2784.840898592	0.9711588300630002	1609.6	7.015367536603999	0.9750919964510002
s2WE4	60.179742	2784.057004933	0.9708737504627999	1618.3	6.787947251378	0.9621520374274001
s2WE5	61.998400000000004	2732.338280521	0.9715512773046001	1666.5	7.108998868588001	0.9744456673457
s2KO1	60.93857799999999	2869.0703960590004	0.9705220288783	1667.5	7.024377638332998	0.9703907009361
s2KO2	61.62698	2811.4113465429996	0.9697889670491	1692.8	7.188555303497999	0.9767441076918001
s2KO3	58.86893100000001	2761.501507381	0.9714772306554	1607.6	7.088892242704	0.9762119962975001
s2KO4	63.626058	2902.518096522	0.9681044057755999	1726.3	7.379777891557	0.9809693770088002
s2KE1	61.74744300000001	2906.633344609	0.9704516845614002	1686.2	7.241889446494001	0.9759690229502
s2KE2	64.555435	3048.5932657700005	0.9685486856718999	1807.8	7.539069778401999	0.9826410967675999
s2KE3	63.04586300000001	3027.284570975	0.9675120325802998	1852.3	7.234576594331	0.9743122537062
s2KE4	64.447587	3044.4090319360002	0.9676860422064	1812.2	7.167402191214999	0.9733189553254
s2KE5	63.086023999999995	2926.0643311369995	0.9692225101813999	1711.6	7.2016209965439995	0.9774291225387
s2KE6	62.711079	2765.2226492550003	0.9707663828212001	1704.2	7.607322238688001	0.9862637217610001
s3WT1	60.35614200000001	2746.603369299	0.9709255831173002	1624.1	7.463159712546	0.9855966020236
s3WT2	66.32836499999999	3099.991520941	0.9663865235096999	1906.1	7.553715018464	0.9842316914450999
s3WT3	58.756106	2700.273901107	0.9720621991856	1593.8	6.9717286813529995	0.969720661551
s3WT4	57.73078600000001	2794.6316786260004	0.9731173639392001	1472.0	7.172494634688	0.9789200689586
s3WT5	60.35108699999999	2832.6505396950006	0.9700407256571	1683.2	7.174644730927999	0.9797601719219999
s3WT6	63.048738	3058.1987952599998	0.9673009996298001	1890.1	7.617243154287	0.9853012915945
s3WT7	62.309798	2896.7426375620003	0.9694964827840999	1796.4	7.300448857798001	0.9771080153098
s3WE1	62.134313	2994.4178571459997	0.9692225101815	1782.1	7.437677206171	0.9798545963409999
s3WE2	60.643851999999995	2766.622356808	0.9709218807849002	1795.5	7.313507576654	0.9770855474565998
s3WE3	54.384493	2426.6149587160003	0.9755127730469999	1482.0	7.014720749293	0.9724428683219999
s3WE4	56.746461	2586.718236037	0.9731988152536	1625.7	6.952786229294	0.9728393211010999
s3WE5	60.16071000000001	2801.396150475	0.9705072195482	1662.4	7.102208856643999	0.9771835220574001
s3WE6	61.765271	2867.1034058540004	0.9691669751944	1818.6	7.19241177648	0.9794275300288
s3WE7	62.707604	2978.0516654410008	0.9681895594224	1807.5	7.411848525578999	0.9827415682840999
s3KO1	58.082829000000004	2681.893790652	0.9723102554609	1604.8	6.84801584567	0.9607639198997001
s3KO2	65.73798000000001	3198.825380747	0.9666345797853001	1848.8	7.136846409741	0.9773717524232002
s3KO3	63.732231	2977.0969194580002	0.9686930766384	1856.2	7.361619464456	0.9795886929312999
s3KO4	61.969385	2917.615506819	0.9698741206959	1846.4	7.463456004856001	0.9818766940982
s3KO5	59.393142999999995	3004.810944146	0.9690262865606002	1785.6	7.456464584535	0.9820245680806
s3KO6	55.99718200000001	2711.9271235859997	0.9722288041466	1621.0	7.078498588136999	0.9741069410715
s3KE1	61.611274	3004.004899304	0.9685116623472	1811.6	7.402914520307	0.9784168946985001
s3KE2	59.638401	2840.356699893	0.9708293224731002	1800.8	7.314738591493	0.9795944990548999
s3KE3	57.263718000000004	2817.184177178	0.970921880785	1730.5	7.187038757032001	0.9741101946283001
s3KE4	56.149323	2647.191931139	0.9729914846352999	1579.0	6.668412598751999	0.9569978269871001
s3KE5	56.371591	2580.09237713	0.9730211032950999	1611.4	7.029291981468001	0.9641333472965
