# Supplementary material for: ASMT determines gut microbiota and increases neurobehavioral adaptability to exercise in female mice
Source: Commun Biol. 2023 Nov 7;6:1126. doi: 10.1038/s42003-023-05520-8 (PMC10630421; doi:10.1038/s42003-023-05520-8)
Supplement: Supplementary file 4 — Supplementary Data 1 [file 42003_2023_5520_MOESM4_ESM.zip › 5.Beta_Diversity/Distance/binary_jaccard_otu_table_even.txt]

	s1WT1	s1WT2	s1WT3	s1WT4	s1WT5	s1WT6	s1WT7	s1WE1	s1WE2	s1WE3	s1WE4	s1WE5	s1WE6	s1KO1	s1KO2	s1KO3	s1KO4	s1KO5	s1KE1	s1KE2	s1KE3	s1KE4	s1KE5	s1KE6	s2WT1	s2WT2	s2WT3	s2WT4	s2WT5	s2WT6	s2WT7	s2WE1	s2WE2	s2WE3	s2WE4	s2WE5	s2KO1	s2KO2	s2KO3	s2KO4	s2KE1	s2KE2	s2KE3	s2KE4	s2KE5	s2KE6	s3WT1	s3WT2	s3WT3
s1WT1	0.0	0.584949573313	0.57265625	0.565354330709	0.575442648191	0.549923195084	0.587579617834	0.618078175896	0.632283464567	0.633412509897	0.650179497407	0.619612495057	0.63025540275	0.602175602176	0.620544269835	0.586732748761	0.617858494135	0.618921975123	0.628339140534	0.602044541804	0.619392185239	0.628083491461	0.609399075501	0.683605341246	0.579897919121	0.599765258216	0.580065359477	0.579166666667	0.587234042553	0.60507652109	0.616738365272	0.591812865497	0.625296442688	0.68304576144	0.655487804878	0.637333333333	0.61858850752	0.605009633911	0.621283255086	0.650279329609	0.6447318372	0.626430417128	0.614533382516	0.613721103654	0.629939209726	0.647976234683	0.685671973343	0.640925266904	0.66818700114
s1WT2	0.584949573313	0.0	0.600793650794	0.567237163814	0.551094890511	0.565473849784	0.576186511241	0.641430948419	0.629811629812	0.638820638821	0.648401826484	0.623977086743	0.639935196436	0.625742574257	0.621525019857	0.601953125	0.649942550747	0.613333333333	0.617408906883	0.603396226415	0.620276842499	0.596780684105	0.606084867894	0.661580594679	0.593712212817	0.625647152529	0.613664596273	0.611345343043	0.604356435644	0.609784283513	0.615353371243	0.616911472807	0.639870077142	0.687742435997	0.658247829519	0.652734375	0.638549467875	0.6359375	0.649164677804	0.668697638995	0.671179883946	0.651782363977	0.636090225564	0.620292083013	0.649844720497	0.662733155691	0.700835231587	0.652427893392	0.682279469165
s1WT3	0.57265625	0.600793650794	0.0	0.606252473288	0.601953125	0.57265625	0.6296	0.644573322287	0.642914979757	0.650182407783	0.647595356551	0.630487804878	0.650080256822	0.619539316918	0.607529034842	0.616898148148	0.648162327718	0.618025751073	0.631052420968	0.612130288282	0.610755923279	0.656021546749	0.617518826793	0.673761609907	0.622388648009	0.6522417154	0.601917465611	0.611706197399	0.637065637066	0.650615901456	0.636726546906	0.63671875	0.641845406718	0.696036937284	0.675223648386	0.660852713178	0.67280398926	0.629847238543	0.664835164835	0.661314984709	0.647937131631	0.644954819277	0.608728943338	0.637878787879	0.652745552978	0.657382678367	0.676447876448	0.639308060361	0.643401524268
s1WT4	0.565354330709	0.567237163814	0.606252473288	0.0	0.572970811675	0.578783151326	0.583747927032	0.627104377104	0.635918367347	0.612040133779	0.658415841584	0.625051166598	0.643203883495	0.6035455278	0.614862165402	0.601877199844	0.628359953253	0.6246105919	0.621261115602	0.601210745365	0.615558060879	0.61069006781	0.609356257497	0.666796722591	0.591919191919	0.613992762364	0.605504587156	0.595108695652	0.600953895072	0.610789980732	0.616978066613	0.605769230769	0.623611682435	0.668636721828	0.643228126249	0.63456202933	0.640126133228	0.615873015873	0.622258326564	0.652777777778	0.649212598425	0.626482969767	0.630902908954	0.620769230769	0.631205673759	0.641502129307	0.66952121448	0.641988950276	0.670871107607
s1WT5	0.575442648191	0.551094890511	0.601953125	0.572970811675	0.0	0.56216006216	0.578968903437	0.632468067573	0.635487755921	0.633899676375	0.628677994198	0.633053221289	0.628468033776	0.625438938744	0.613690007868	0.596599690881	0.652354048964	0.611068111455	0.627621685793	0.604460966543	0.617516629712	0.599129402454	0.611001964637	0.666922486569	0.607704402516	0.61938534279	0.618602761982	0.602281368821	0.584487534626	0.599617590822	0.604594921403	0.619976589934	0.64205905826	0.697498104625	0.659549689441	0.647354190807	0.62308598351	0.624903025601	0.645326001571	0.663780120482	0.684766214178	0.640566741238	0.630580357143	0.628388554217	0.650229357798	0.668906308324	0.696549137284	0.653237410072	0.682673837879
s1WT6	0.549923195084	0.565473849784	0.57265625	0.578783151326	0.56216006216	0.0	0.5808	0.651033386328	0.636577708006	0.644680015705	0.66297905966	0.625590551181	0.646739130435	0.614555256065	0.61630142253	0.600075528701	0.639985107967	0.638424377555	0.612764291308	0.597949469059	0.605263157895	0.631200302916	0.624237804878	0.6796875	0.583790133125	0.628735632184	0.594987873888	0.604538690476	0.605574646812	0.614386355209	0.61021611002	0.611303344867	0.646165823278	0.698183166481	0.668679245283	0.652223059533	0.644721906924	0.619374523265	0.640432098765	0.655786350148	0.655978875896	0.639488117002	0.610432852386	0.617843866171	0.642830259691	0.651481481481	0.686644469108	0.621299638989	0.669198632738
s1WT7	0.587579617834	0.576186511241	0.6296	0.583747927032	0.578968903437	0.5808	0.0	0.665261382799	0.638422818792	0.644808743169	0.659303313509	0.628991596639	0.640233722871	0.618852459016	0.613898026316	0.603372139703	0.653694968553	0.63162086818	0.626191462909	0.606424148607	0.630534351145	0.606746194981	0.612228149364	0.660346914078	0.608213552361	0.612996688742	0.624894157494	0.629182879377	0.599018003273	0.621218074656	0.590715502555	0.619339045288	0.652011613438	0.700316706255	0.660714285714	0.651228352799	0.6326946596	0.620577470516	0.655791190865	0.684740511232	0.693181818182	0.656021546749	0.651376146789	0.630298273155	0.653646871263	0.677131782946	0.710904152115	0.65	0.691170595286
s1WE1	0.618078175896	0.641430948419	0.644573322287	0.627104377104	0.632468067573	0.651033386328	0.665261382799	0.0	0.62271714922	0.593033913841	0.621038125861	0.621286031042	0.609941782356	0.610799136069	0.616938950989	0.6328125	0.618081960287	0.636476942252	0.657179269329	0.654041390082	0.649626425482	0.66239139429	0.643127364439	0.700984413454	0.657119136571	0.640731292517	0.638803343599	0.631600324939	0.649318463445	0.652069104058	0.661434026305	0.580843585237	0.610412926391	0.657081545064	0.654405474765	0.629931389365	0.652064026959	0.625636672326	0.609734513274	0.633796881584	0.631827956989	0.629872794419	0.65416832868	0.64829821718	0.647651006711	0.671964140179	0.68	0.67399691358	0.669224211424
s1WE2	0.632283464567	0.629811629812	0.642914979757	0.635918367347	0.635487755921	0.636577708006	0.638422818792	0.62271714922	0.0	0.60248447205	0.614208633094	0.597625329815	0.604732690622	0.599830076466	0.591627509611	0.600493218249	0.618713932399	0.615321252059	0.625530110263	0.631885182312	0.628415300546	0.64554374489	0.61821219716	0.692307692308	0.642506142506	0.644747725393	0.649361702128	0.635140482786	0.641524736415	0.66290385364	0.649833055092	0.629399585921	0.608238387379	0.669017005392	0.646812080537	0.631996658312	0.625890238793	0.615191986644	0.63358778626	0.647394136808	0.651922281935	0.647547468354	0.654460459681	0.625352112676	0.652528548124	0.67605075337	0.703393213573	0.666287447857	0.671369294606
s1WE3	0.633412509897	0.638820638821	0.650182407783	0.612040133779	0.633899676375	0.644680015705	0.644808743169	0.593033913841	0.60248447205	0.0	0.590511285122	0.593694493783	0.597160603372	0.594246457707	0.601025202905	0.612387202625	0.610601001669	0.63617803185	0.641198818067	0.646718146718	0.633268101761	0.644563426689	0.623376623377	0.673385438091	0.654820261438	0.629473684211	0.652415562206	0.640079365079	0.637182637183	0.647781299525	0.660691954981	0.593669803251	0.598222222222	0.644406635474	0.623119896863	0.613975287601	0.639097744361	0.632365145228	0.619499568594	0.646431501231	0.625795502758	0.642286171063	0.646687697161	0.663253249311	0.649938296997	0.666264575794	0.682727643936	0.665521191294	0.689200329761
s1WE4	0.650179497407	0.648401826484	0.647595356551	0.658415841584	0.628677994198	0.66297905966	0.659303313509	0.621038125861	0.614208633094	0.590511285122	0.0	0.62082777036	0.601897876186	0.63921901528	0.602614379085	0.614130434783	0.657472210786	0.621735467565	0.64647766323	0.656372165754	0.660930778256	0.641231028668	0.624198375374	0.700288184438	0.66790582404	0.651861252115	0.676962676963	0.669175911252	0.647302904564	0.659855769231	0.680234997902	0.653846153846	0.637527593819	0.681741335587	0.668365180467	0.662326753465	0.654008438819	0.646540880503	0.655216831258	0.665565648225	0.663153456998	0.661439485324	0.643001210165	0.6696	0.677910324969	0.7004	0.701480263158	0.682936202921	0.694083088544
s1WE5	0.619612495057	0.623977086743	0.630487804878	0.625051166598	0.633053221289	0.625590551181	0.628991596639	0.621286031042	0.597625329815	0.593694493783	0.62082777036	0.0	0.614285714286	0.600337980566	0.589186888037	0.602124183007	0.627546862266	0.621379028968	0.628210526316	0.618323586745	0.630333591932	0.636921817438	0.616312942156	0.687575392039	0.630497328401	0.646115906289	0.635158254919	0.643444227006	0.643979057592	0.653140850566	0.642737896494	0.607367099205	0.610530896432	0.67078697981	0.649312786339	0.63685300207	0.622231508567	0.610995418576	0.613441780822	0.641025641026	0.646573080099	0.637589214909	0.637220259128	0.620176848875	0.645042839657	0.66134822497	0.683998387747	0.657294832827	0.675853558206
s1WE6	0.63025540275	0.639935196436	0.650080256822	0.643203883495	0.628468033776	0.646739130435	0.640233722871	0.609941782356	0.604732690622	0.597160603372	0.601897876186	0.614285714286	0.0	0.61589958159	0.61432160804	0.616038882139	0.63181448332	0.642253521127	0.653002070393	0.6523229246	0.631211180124	0.64396411093	0.634868421053	0.701076125947	0.665463297232	0.647615131579	0.667503136763	0.658006979449	0.643260694108	0.651935862339	0.660478547855	0.614100959533	0.623488773748	0.661819692563	0.653638253638	0.627557411273	0.631185031185	0.637479541735	0.631400761744	0.644164294429	0.637952559301	0.652925009815	0.660741885626	0.650924832743	0.657489878543	0.68896713615	0.697042366107	0.682225541449	0.701414141414
s1KO1	0.602175602176	0.625742574257	0.619539316918	0.6035455278	0.625438938744	0.614555256065	0.618852459016	0.610799136069	0.599830076466	0.594246457707	0.63921901528	0.600337980566	0.61589958159	0.0	0.579318936877	0.570676387201	0.597659402744	0.616666666667	0.637100040502	0.624340617935	0.627169811321	0.635027799841	0.625	0.686282151208	0.615539452496	0.612969004894	0.607851414099	0.601018010963	0.618687872763	0.623743232792	0.613702022286	0.58683127572	0.622129436326	0.665198237885	0.63432531594	0.617168429618	0.62074554295	0.59739201304	0.609310058188	0.636327661258	0.642198154834	0.625145518044	0.648281072913	0.635838150289	0.613829357056	0.646737006643	0.680751173709	0.662380602498	0.671725239617
s1KO2	0.620544269835	0.621525019857	0.607529034842	0.614862165402	0.613690007868	0.61630142253	0.613898026316	0.616938950989	0.591627509611	0.601025202905	0.602614379085	0.589186888037	0.61432160804	0.579318936877	0.0	0.563873067535	0.606255012029	0.60296474359	0.621621621622	0.628099173554	0.63503375844	0.622596153846	0.597630718954	0.680751173709	0.623449379752	0.622672064777	0.629414208558	0.621141975309	0.620484319174	0.625482625483	0.621255642183	0.618817852835	0.638762886598	0.686884600236	0.648790322581	0.64	0.594717292612	0.577860388269	0.611203319502	0.636471518987	0.655281969817	0.639539347409	0.630833970926	0.621105919003	0.637663885578	0.665125240848	0.687037757882	0.670317634173	0.688608592826
s1KO3	0.586732748761	0.601953125	0.616898148148	0.601877199844	0.596599690881	0.600075528701	0.603372139703	0.6328125	0.600493218249	0.612387202625	0.614130434783	0.602124183007	0.616038882139	0.570676387201	0.563873067535	0.0	0.602729044834	0.580734307146	0.608173076923	0.611008496491	0.620397643594	0.609956879655	0.602052901698	0.673780487805	0.602048857368	0.612648221344	0.621205989478	0.619422572178	0.605836575875	0.611657834974	0.592532467532	0.608405341712	0.622626262626	0.676153846154	0.648828125	0.632358674464	0.592548076923	0.591990483743	0.61578525641	0.634792626728	0.66027607362	0.632721827031	0.613388491914	0.605122324159	0.622126996494	0.657647500939	0.695766204571	0.652048885694	0.685419058553
s1KO4	0.617858494135	0.649942550747	0.648162327718	0.628359953253	0.652354048964	0.639985107967	0.653694968553	0.618081960287	0.618713932399	0.610601001669	0.657472210786	0.627546862266	0.63181448332	0.597659402744	0.606255012029	0.602729044834	0.0	0.621642662515	0.646616541353	0.635995583364	0.642778390298	0.652777777778	0.638422491214	0.691367456073	0.646261139093	0.630744849445	0.63588283157	0.623149905123	0.648928024502	0.651995524058	0.635491606715	0.611066878981	0.635624237495	0.651810584958	0.655744176865	0.628276409849	0.629556259905	0.607327757865	0.596368138671	0.629745596869	0.632206759443	0.629855293222	0.664829106946	0.652548725637	0.633045525903	0.661848611639	0.676833976834	0.671936758893	0.6875
s1KO5	0.618921975123	0.613333333333	0.618025751073	0.6246105919	0.611068111455	0.638424377555	0.63162086818	0.636476942252	0.615321252059	0.63617803185	0.621735467565	0.621379028968	0.642253521127	0.616666666667	0.60296474359	0.580734307146	0.621642662515	0.0	0.615974183138	0.616157855547	0.633210332103	0.601038338658	0.600240096038	0.662645914397	0.629253030896	0.627474267617	0.657085828343	0.63503375844	0.622568093385	0.631559078898	0.640873015873	0.628526645768	0.637246963563	0.687644787645	0.660917287338	0.648068669528	0.624653190646	0.617264485613	0.631367829924	0.641392649903	0.666022419791	0.643742953777	0.633670791151	0.629418472064	0.657702650788	0.673308270677	0.694265096848	0.659797541576	0.686798296554
s1KE1	0.628339140534	0.617408906883	0.631052420968	0.621261115602	0.627621685793	0.612764291308	0.626191462909	0.657179269329	0.625530110263	0.641198818067	0.64647766323	0.628210526316	0.653002070393	0.637100040502	0.621621621622	0.608173076923	0.646616541353	0.615974183138	0.0	0.604037267081	0.600390625	0.607084019769	0.598173515982	0.659118479579	0.618211514904	0.63261136085	0.624681933842	0.634316770186	0.634584664537	0.655410590944	0.648670756646	0.63804917372	0.643961554534	0.703835508106	0.669761808639	0.646701740186	0.640276086074	0.635374697824	0.651782056534	0.683106796117	0.672248803828	0.64068589244	0.60695927244	0.613762927605	0.645381526104	0.665622552858	0.71034214619	0.647302904564	0.687926193341
s1KE2	0.602044541804	0.603396226415	0.612130288282	0.601210745365	0.604460966543	0.597949469059	0.606424148607	0.654041390082	0.631885182312	0.646718146718	0.656372165754	0.618323586745	0.6523229246	0.624340617935	0.628099173554	0.611008496491	0.635995583364	0.616157855547	0.604037267081	0.0	0.590528233151	0.596786534047	0.59601379839	0.595711500975	0.618742943169	0.626843100189	0.627916018663	0.60095623391	0.615988046321	0.625317373957	0.641180923543	0.611742424242	0.650745128009	0.681952662722	0.645100264851	0.630188679245	0.616292348687	0.621246246246	0.648658859086	0.657048940833	0.649738610904	0.611479028698	0.594983400959	0.611561119293	0.641796585004	0.629821958457	0.68407596786	0.624022743426	0.673256247669
s1KE3	0.619392185239	0.620276842499	0.610755923279	0.615558060879	0.617516629712	0.605263157895	0.630534351145	0.649626425482	0.628415300546	0.633268101761	0.660930778256	0.630333591932	0.631211180124	0.627169811321	0.63503375844	0.620397643594	0.642778390298	0.633210332103	0.600390625	0.590528233151	0.0	0.637718971301	0.595613697576	0.631197559115	0.638495904691	0.642026266417	0.636152055857	0.613386978786	0.64014732965	0.640878013674	0.650188679245	0.619803476946	0.644838212635	0.661515265737	0.645920303605	0.631479379493	0.64395357544	0.635855385762	0.640732265446	0.653436236678	0.63574403635	0.627873039037	0.581464872945	0.625959780622	0.609988562714	0.625979843225	0.668397626113	0.621785714286	0.668169860955
s1KE4	0.628083491461	0.596780684105	0.656021546749	0.61069006781	0.599129402454	0.631200302916	0.606746194981	0.66239139429	0.64554374489	0.644563426689	0.641231028668	0.636921817438	0.64396411093	0.635027799841	0.622596153846	0.609956879655	0.652777777778	0.601038338658	0.607084019769	0.596786534047	0.637718971301	0.0	0.612072434608	0.635521546516	0.636148382005	0.631157388867	0.65243902439	0.649360421369	0.618519984171	0.630409804673	0.639258363563	0.635968379447	0.655451965951	0.696498054475	0.655888223553	0.645519429025	0.633240111866	0.623557500995	0.653722978383	0.674196018377	0.680372381691	0.673621460507	0.630476190476	0.625579598145	0.636183689628	0.659476117103	0.696538461538	0.669334303383	0.705267234702
s1KE5	0.609399075501	0.606084867894	0.617518826793	0.609356257497	0.611001964637	0.624237804878	0.612228149364	0.643127364439	0.61821219716	0.623376623377	0.624198375374	0.616312942156	0.634868421053	0.625	0.597630718954	0.602052901698	0.638422491214	0.600240096038	0.598173515982	0.59601379839	0.595613697576	0.612072434608	0.0	0.654335719968	0.615724027276	0.628215434084	0.632796365138	0.624856156502	0.625936145053	0.638062547674	0.637429264349	0.623801916933	0.635352286774	0.681513598739	0.667987321712	0.629019292605	0.618681763041	0.613408269771	0.638280616383	0.655520995334	0.65625	0.627942879197	0.59765625	0.614664586583	0.630573248408	0.663461538462	0.689895470383	0.635922330097	0.670119521912
s1KE6	0.683605341246	0.661580594679	0.673761609907	0.666796722591	0.666922486569	0.6796875	0.660346914078	0.700984413454	0.692307692308	0.673385438091	0.700288184438	0.687575392039	0.701076125947	0.686282151208	0.680751173709	0.673780487805	0.691367456073	0.662645914397	0.659118479579	0.595711500975	0.631197559115	0.635521546516	0.654335719968	0.0	0.68400621118	0.685490196078	0.700919632147	0.685074626866	0.687739463602	0.681442524418	0.706525986714	0.677734375	0.693327974277	0.679002413516	0.655944625407	0.67221561633	0.690476190476	0.679252627482	0.694257425743	0.695468509985	0.678288431062	0.687945925648	0.646336785577	0.665519877676	0.674901960784	0.632759311173	0.704483430799	0.669136717303	0.71439780306
s2WT1	0.579897919121	0.593712212817	0.622388648009	0.591919191919	0.607704402516	0.583790133125	0.608213552361	0.657119136571	0.642506142506	0.654820261438	0.66790582404	0.630497328401	0.665463297232	0.615539452496	0.623449379752	0.602048857368	0.646261139093	0.629253030896	0.618211514904	0.618742943169	0.638495904691	0.636148382005	0.615724027276	0.68400621118	0.0	0.593171534348	0.580051369863	0.580798103516	0.582961460446	0.591338582677	0.589561586639	0.623754483858	0.649165649166	0.706790123457	0.671529968454	0.656446540881	0.624748895139	0.594803085668	0.64641995173	0.671904944423	0.690769230769	0.643047619048	0.620253164557	0.614096573209	0.642913385827	0.650910499806	0.69777265745	0.618346545866	0.669980119284
s2WT2	0.599765258216	0.625647152529	0.6522417154	0.613992762364	0.61938534279	0.628735632184	0.612996688742	0.640731292517	0.644747725393	0.629473684211	0.651861252115	0.646115906289	0.647615131579	0.612969004894	0.622672064777	0.612648221344	0.630744849445	0.627474267617	0.63261136085	0.626843100189	0.642026266417	0.631157388867	0.628215434084	0.685490196078	0.593171534348	0.0	0.621689785624	0.588562351072	0.558013355593	0.569696969697	0.601340033501	0.609527687296	0.652013147083	0.680732484076	0.664394546913	0.652312599681	0.621181262729	0.594827586207	0.622360248447	0.674274661509	0.649277688604	0.629327110074	0.640565317036	0.626755070203	0.630373644034	0.645694062131	0.703904136065	0.666912035333	0.66814337495
s2WT3	0.580065359477	0.613664596273	0.601917465611	0.605504587156	0.618602761982	0.594987873888	0.624894157494	0.638803343599	0.649361702128	0.652415562206	0.676962676963	0.635158254919	0.667503136763	0.607851414099	0.629414208558	0.621205989478	0.63588283157	0.657085828343	0.624681933842	0.627916018663	0.636152055857	0.65243902439	0.632796365138	0.700919632147	0.580051369863	0.621689785624	0.0	0.59886317499	0.620576131687	0.635027799841	0.59138381201	0.60253164557	0.647083865475	0.70367379895	0.682986536108	0.643064182195	0.638739112401	0.631492168178	0.636209813875	0.671993607671	0.668706650347	0.639761431412	0.633451957295	0.633892885691	0.632754342432	0.656614394853	0.692679002414	0.628070175439	0.656603773585
s2WT4	0.579166666667	0.611345343043	0.611706197399	0.595108695652	0.602281368821	0.604538690476	0.629182879377	0.631600324939	0.635140482786	0.640079365079	0.669175911252	0.643444227006	0.658006979449	0.601018010963	0.621141975309	0.619422572178	0.623149905123	0.63503375844	0.634316770186	0.60095623391	0.613386978786	0.649360421369	0.624856156502	0.685074626866	0.580798103516	0.588562351072	0.59886317499	0.0	0.587066614725	0.599245283019	0.600796812749	0.577716098335	0.631391200951	0.656647398844	0.620866141732	0.607604860839	0.640810087887	0.616243264049	0.629455542499	0.636742424242	0.645482388974	0.594142259414	0.631829849652	0.616335706257	0.632684230622	0.630821658463	0.657142857143	0.646450231894	0.637823022709
s2WT5	0.587234042553	0.604356435644	0.637065637066	0.600953895072	0.584487534626	0.605574646812	0.599018003273	0.649318463445	0.641524736415	0.637182637183	0.647302904564	0.643979057592	0.643260694108	0.618687872763	0.620484319174	0.605836575875	0.648928024502	0.622568093385	0.634584664537	0.615988046321	0.64014732965	0.618519984171	0.625936145053	0.687739463602	0.582961460446	0.558013355593	0.620576131687	0.587066614725	0.0	0.555955235811	0.583817427386	0.618613861386	0.660007990412	0.701801456497	0.658257784785	0.648003132341	0.612359550562	0.59879759519	0.645957785743	0.663101604278	0.676289453426	0.640589569161	0.626843100189	0.620345489443	0.640374853573	0.661210506281	0.703255109765	0.66268548679	0.690430065866
s2WT6	0.60507652109	0.609784283513	0.650615901456	0.610789980732	0.599617590822	0.614386355209	0.621218074656	0.652069104058	0.66290385364	0.647781299525	0.659855769231	0.653140850566	0.651935862339	0.623743232792	0.625482625483	0.611657834974	0.651995524058	0.631559078898	0.655410590944	0.625317373957	0.640878013674	0.630409804673	0.638062547674	0.681442524418	0.591338582677	0.569696969697	0.635027799841	0.599245283019	0.555955235811	0.0	0.592920353982	0.627880184332	0.669117647059	0.672275334608	0.649245063879	0.650648360031	0.621936989498	0.611477316789	0.634404388715	0.646659116648	0.672693032015	0.641328413284	0.636463683052	0.627750839239	0.635946462715	0.642291745194	0.68698578908	0.659574468085	0.68700265252
s2WT7	0.616738365272	0.615353371243	0.636726546906	0.616978066613	0.604594921403	0.61021611002	0.590715502555	0.661434026305	0.649833055092	0.660691954981	0.680234997902	0.642737896494	0.660478547855	0.613702022286	0.621255642183	0.592532467532	0.635491606715	0.640873015873	0.648670756646	0.641180923543	0.650188679245	0.639258363563	0.637429264349	0.706525986714	0.589561586639	0.601340033501	0.59138381201	0.600796812749	0.583817427386	0.592920353982	0.0	0.632752330766	0.671452009844	0.705184012663	0.681763527054	0.655116841257	0.627668308703	0.612068965517	0.63125	0.653004377238	0.671993607671	0.65767154973	0.652490421456	0.627071823204	0.622340425532	0.659574468085	0.689231987332	0.652615732029	0.692430917101
s2WE1	0.591812865497	0.616911472807	0.63671875	0.605769230769	0.619976589934	0.611303344867	0.619339045288	0.580843585237	0.629399585921	0.593669803251	0.653846153846	0.607367099205	0.614100959533	0.58683127572	0.618817852835	0.608405341712	0.611066878981	0.628526645768	0.63804917372	0.611742424242	0.619803476946	0.635968379447	0.623801916933	0.677734375	0.623754483858	0.609527687296	0.60253164557	0.577716098335	0.618613861386	0.627880184332	0.632752330766	0.0	0.602277520034	0.619224422442	0.611065235343	0.571368773545	0.608872608873	0.612605379366	0.575667655786	0.613782051282	0.62221321443	0.599054745963	0.638362395754	0.629386810644	0.626496408619	0.635935661044	0.672156862745	0.648798521257	0.661322645291
s2WE2	0.625296442688	0.639870077142	0.641845406718	0.623611682435	0.64205905826	0.646165823278	0.652011613438	0.610412926391	0.608238387379	0.598222222222	0.637527593819	0.610530896432	0.623488773748	0.622129436326	0.638762886598	0.622626262626	0.635624237495	0.637246963563	0.643961554534	0.650745128009	0.644838212635	0.655451965951	0.635352286774	0.693327974277	0.649165649166	0.652013147083	0.647083865475	0.631391200951	0.660007990412	0.669117647059	0.671452009844	0.602277520034	0.0	0.648296171645	0.63309352518	0.606459838504	0.633374947982	0.630103092784	0.618415417559	0.630148270181	0.641281731169	0.638424821002	0.651326053042	0.64231838031	0.658012170385	0.67393891313	0.689766317486	0.661216730038	0.662494785148
s2WE3	0.68304576144	0.687742435997	0.696036937284	0.668636721828	0.697498104625	0.698183166481	0.700316706255	0.657081545064	0.669017005392	0.644406635474	0.681741335587	0.67078697981	0.661819692563	0.665198237885	0.686884600236	0.676153846154	0.651810584958	0.687644787645	0.703835508106	0.681952662722	0.661515265737	0.696498054475	0.681513598739	0.679002413516	0.706790123457	0.680732484076	0.70367379895	0.656647398844	0.701801456497	0.672275334608	0.705184012663	0.619224422442	0.648296171645	0.0	0.590496760259	0.598984771574	0.677959346353	0.678613627412	0.643778610071	0.642279708973	0.643356643357	0.65786407767	0.700781540752	0.697472651829	0.673153296267	0.67866927593	0.682310469314	0.702919708029	0.688132847307
s2WE4	0.655487804878	0.658247829519	0.675223648386	0.643228126249	0.659549689441	0.668679245283	0.660714285714	0.654405474765	0.646812080537	0.623119896863	0.668365180467	0.649312786339	0.653638253638	0.63432531594	0.648790322581	0.648828125	0.655744176865	0.660917287338	0.669761808639	0.645100264851	0.645920303605	0.655888223553	0.667987321712	0.655944625407	0.671529968454	0.664394546913	0.682986536108	0.620866141732	0.658257784785	0.649245063879	0.681763527054	0.611065235343	0.63309352518	0.590496760259	0.0	0.574304068522	0.655102864058	0.655502392344	0.634431012922	0.616960262188	0.650793650794	0.641767696519	0.674726105025	0.667946257198	0.669572107765	0.660481642321	0.675491375852	0.689541284404	0.687096774194
s2WE5	0.637333333333	0.652734375	0.660852713178	0.63456202933	0.647354190807	0.652223059533	0.651228352799	0.629931389365	0.631996658312	0.613975287601	0.662326753465	0.63685300207	0.627557411273	0.617168429618	0.64	0.632358674464	0.628276409849	0.648068669528	0.646701740186	0.630188679245	0.631479379493	0.645519429025	0.629019292605	0.67221561633	0.656446540881	0.652312599681	0.643064182195	0.607604860839	0.648003132341	0.650648360031	0.655116841257	0.571368773545	0.606459838504	0.598984771574	0.574304068522	0.0	0.624237494917	0.632147141144	0.606454316848	0.615042458552	0.635294117647	0.617739403454	0.660768072289	0.649136276392	0.63610888711	0.652837573386	0.660135945622	0.670095518001	0.667338709677
s2KO1	0.61858850752	0.638549467875	0.67280398926	0.640126133228	0.62308598351	0.644721906924	0.6326946596	0.652064026959	0.625890238793	0.639097744361	0.654008438819	0.622231508567	0.631185031185	0.62074554295	0.594717292612	0.592548076923	0.629556259905	0.624653190646	0.640276086074	0.616292348687	0.64395357544	0.633240111866	0.618681763041	0.690476190476	0.624748895139	0.621181262729	0.638739112401	0.640810087887	0.612359550562	0.621936989498	0.627668308703	0.608872608873	0.633374947982	0.677959346353	0.655102864058	0.624237494917	0.0	0.585466556565	0.598484848485	0.635097493036	0.665742574257	0.643461538462	0.639419404125	0.629327110074	0.63246492986	0.670651754724	0.699224806202	0.660384331116	0.693764798737
s2KO2	0.605009633911	0.6359375	0.629847238543	0.615873015873	0.624903025601	0.619374523265	0.620577470516	0.625636672326	0.615191986644	0.632365145228	0.646540880503	0.610995418576	0.637479541735	0.59739201304	0.577860388269	0.591990483743	0.607327757865	0.617264485613	0.635374697824	0.621246246246	0.635855385762	0.623557500995	0.613408269771	0.679252627482	0.594803085668	0.594827586207	0.631492168178	0.616243264049	0.59879759519	0.611477316789	0.612068965517	0.612605379366	0.630103092784	0.678613627412	0.655502392344	0.632147141144	0.585466556565	0.0	0.58487394958	0.629790596602	0.651760981401	0.640869233702	0.627525733892	0.612388001558	0.623304070231	0.640265314085	0.696620583717	0.650331613854	0.678768745067
s2KO3	0.621283255086	0.649164677804	0.664835164835	0.622258326564	0.645326001571	0.640432098765	0.655791190865	0.609734513274	0.63358778626	0.619499568594	0.655216831258	0.613441780822	0.631400761744	0.609310058188	0.611203319502	0.61578525641	0.596368138671	0.631367829924	0.651782056534	0.648658859086	0.640732265446	0.653722978383	0.638280616383	0.694257425743	0.64641995173	0.622360248447	0.636209813875	0.629455542499	0.645957785743	0.634404388715	0.63125	0.575667655786	0.618415417559	0.643778610071	0.634431012922	0.606454316848	0.598484848485	0.58487394958	0.0	0.611202635914	0.626141078838	0.624504361618	0.662084765178	0.645035183737	0.634364820847	0.642227564103	0.673370876911	0.668533034714	0.676973148902
s2KO4	0.650279329609	0.668697638995	0.661314984709	0.652777777778	0.663780120482	0.655786350148	0.684740511232	0.633796881584	0.647394136808	0.646431501231	0.665565648225	0.641025641026	0.644164294429	0.636327661258	0.636471518987	0.634792626728	0.629745596869	0.641392649903	0.683106796117	0.657048940833	0.653436236678	0.674196018377	0.655520995334	0.695468509985	0.671904944423	0.674274661509	0.671993607671	0.636742424242	0.663101604278	0.646659116648	0.653004377238	0.613782051282	0.630148270181	0.642279708973	0.616960262188	0.615042458552	0.635097493036	0.629790596602	0.611202635914	0.0	0.643198090692	0.632042928325	0.666173205033	0.653831634579	0.656031128405	0.652375434531	0.667450980392	0.667514534884	0.677712031558
s2KE1	0.6447318372	0.671179883946	0.647937131631	0.649212598425	0.684766214178	0.655978875896	0.693181818182	0.631827956989	0.651922281935	0.625795502758	0.663153456998	0.646573080099	0.637952559301	0.642198154834	0.655281969817	0.66027607362	0.632206759443	0.666022419791	0.672248803828	0.649738610904	0.63574403635	0.680372381691	0.65625	0.678288431062	0.690769230769	0.649277688604	0.668706650347	0.645482388974	0.676289453426	0.672693032015	0.671993607671	0.62221321443	0.641281731169	0.643356643357	0.650793650794	0.635294117647	0.665742574257	0.651760981401	0.626141078838	0.643198090692	0.0	0.595676541233	0.637307692308	0.650885296382	0.625759416768	0.624949859607	0.6652	0.666420118343	0.669227658714
s2KE2	0.626430417128	0.651782363977	0.644954819277	0.626482969767	0.640566741238	0.639488117002	0.656021546749	0.629872794419	0.647547468354	0.642286171063	0.661439485324	0.637589214909	0.652925009815	0.625145518044	0.639539347409	0.632721827031	0.629855293222	0.643742953777	0.64068589244	0.611479028698	0.627873039037	0.673621460507	0.627942879197	0.687945925648	0.643047619048	0.629327110074	0.639761431412	0.594142259414	0.640589569161	0.641328413284	0.65767154973	0.599054745963	0.638424821002	0.65786407767	0.641767696519	0.617739403454	0.643461538462	0.640869233702	0.624504361618	0.632042928325	0.595676541233	0.0	0.616448598131	0.615122873346	0.622575640031	0.628680688337	0.663990825688	0.641645615301	0.650625978091
s2KE3	0.614533382516	0.636090225564	0.608728943338	0.630902908954	0.630580357143	0.610432852386	0.651376146789	0.65416832868	0.654460459681	0.646687697161	0.643001210165	0.637220259128	0.660741885626	0.648281072913	0.630833970926	0.613388491914	0.664829106946	0.633670791151	0.60695927244	0.594983400959	0.581464872945	0.630476190476	0.59765625	0.646336785577	0.620253164557	0.640565317036	0.633451957295	0.631829849652	0.626843100189	0.636463683052	0.652490421456	0.638362395754	0.651326053042	0.700781540752	0.674726105025	0.660768072289	0.639419404125	0.627525733892	0.662084765178	0.666173205033	0.637307692308	0.616448598131	0.0	0.614462345448	0.6046692607	0.621096725057	0.688707280832	0.615020051039	0.673772363913
s2KE4	0.613721103654	0.620292083013	0.637878787879	0.620769230769	0.628388554217	0.617843866171	0.630298273155	0.64829821718	0.625352112676	0.663253249311	0.6696	0.620176848875	0.650924832743	0.635838150289	0.621105919003	0.605122324159	0.652548725637	0.629418472064	0.613762927605	0.611561119293	0.625959780622	0.625579598145	0.614664586583	0.665519877676	0.614096573209	0.626755070203	0.633892885691	0.616335706257	0.620345489443	0.627750839239	0.627071823204	0.629386810644	0.64231838031	0.697472651829	0.667946257198	0.649136276392	0.629327110074	0.612388001558	0.645035183737	0.653831634579	0.650885296382	0.615122873346	0.614462345448	0.0	0.620528771384	0.625623321826	0.699441340782	0.649551166966	0.689235450742
s2KE5	0.629939209726	0.649844720497	0.652745552978	0.631205673759	0.650229357798	0.642830259691	0.653646871263	0.647651006711	0.652528548124	0.649938296997	0.677910324969	0.645042839657	0.657489878543	0.613829357056	0.637663885578	0.622126996494	0.633045525903	0.657702650788	0.645381526104	0.641796585004	0.609988562714	0.636183689628	0.630573248408	0.674901960784	0.642913385827	0.630373644034	0.632754342432	0.632684230622	0.640374853573	0.635946462715	0.622340425532	0.626496408619	0.658012170385	0.673153296267	0.669572107765	0.63610888711	0.63246492986	0.623304070231	0.634364820847	0.656031128405	0.625759416768	0.622575640031	0.6046692607	0.620528771384	0.0	0.608817635271	0.665086887836	0.641979903238	0.664797757309
s2KE6	0.647976234683	0.662733155691	0.657382678367	0.641502129307	0.668906308324	0.651481481481	0.677131782946	0.671964140179	0.67605075337	0.666264575794	0.7004	0.66134822497	0.68896713615	0.646737006643	0.665125240848	0.657647500939	0.661848611639	0.673308270677	0.665622552858	0.629821958457	0.625979843225	0.659476117103	0.663461538462	0.632759311173	0.650910499806	0.645694062131	0.656614394853	0.630821658463	0.661210506281	0.642291745194	0.659574468085	0.635935661044	0.67393891313	0.67866927593	0.660481642321	0.652837573386	0.670651754724	0.640265314085	0.642227564103	0.652375434531	0.624949859607	0.628680688337	0.621096725057	0.625623321826	0.608817635271	0.0	0.659733124019	0.654492330168	0.686549707602
s3WT1	0.685671973343	0.700835231587	0.676447876448	0.66952121448	0.696549137284	0.686644469108	0.710904152115	0.68	0.703393213573	0.682727643936	0.701480263158	0.683998387747	0.697042366107	0.680751173709	0.687037757882	0.695766204571	0.676833976834	0.694265096848	0.71034214619	0.68407596786	0.668397626113	0.696538461538	0.689895470383	0.704483430799	0.69777265745	0.703904136065	0.692679002414	0.657142857143	0.703255109765	0.68698578908	0.689231987332	0.672156862745	0.689766317486	0.682310469314	0.675491375852	0.660135945622	0.699224806202	0.696620583717	0.673370876911	0.667450980392	0.6652	0.663990825688	0.688707280832	0.699441340782	0.665086887836	0.659733124019	0.0	0.635396885682	0.634735526864
s3WT2	0.640925266904	0.652427893392	0.639308060361	0.641988950276	0.653237410072	0.621299638989	0.65	0.67399691358	0.666287447857	0.665521191294	0.682936202921	0.657294832827	0.682225541449	0.662380602498	0.670317634173	0.652048885694	0.671936758893	0.659797541576	0.647302904564	0.624022743426	0.621785714286	0.669334303383	0.635922330097	0.669136717303	0.618346545866	0.666912035333	0.628070175439	0.646450231894	0.66268548679	0.659574468085	0.652615732029	0.648798521257	0.661216730038	0.702919708029	0.689541284404	0.670095518001	0.660384331116	0.650331613854	0.668533034714	0.667514534884	0.666420118343	0.641645615301	0.615020051039	0.649551166966	0.641979903238	0.654492330168	0.635396885682	0.0	0.629443585781
s3WT3	0.66818700114	0.682279469165	0.643401524268	0.670871107607	0.682673837879	0.669198632738	0.691170595286	0.669224211424	0.671369294606	0.689200329761	0.694083088544	0.675853558206	0.701414141414	0.671725239617	0.688608592826	0.685419058553	0.6875	0.686798296554	0.687926193341	0.673256247669	0.668169860955	0.705267234702	0.670119521912	0.71439780306	0.669980119284	0.66814337495	0.656603773585	0.637823022709	0.690430065866	0.68700265252	0.692430917101	0.661322645291	0.662494785148	0.688132847307	0.687096774194	0.667338709677	0.693764798737	0.678768745067	0.676973148902	0.677712031558	0.669227658714	0.650625978091	0.673772363913	0.689235450742	0.664797757309	0.686549707602	0.634735526864	0.629443585781	0.0
s3WT4	0.714013709063	0.713267326733	0.699040767386	0.701480592237	0.706619663141	0.71450323563	0.728190630048	0.696692776327	0.727761688043	0.688010313709	0.697643979058	0.708977035491	0.700757575758	0.701704545455	0.716920609463	0.718326230143	0.699440447642	0.710505529226	0.730722648365	0.704193426521	0.696299122472	0.697975708502	0.705763804917	0.697270471464	0.724028548771	0.700449530037	0.724295190713	0.671949286846	0.716765285996	0.703689320388	0.706512778236	0.7012934519	0.703032855939	0.667808219178	0.66737649063	0.681874740771	0.720144752714	0.725870253165	0.706539735099	0.690621193666	0.682764363031	0.68383518225	0.697827773468	0.721001926782	0.68295687885	0.691686844229	0.634748700173	0.685626441199	0.658747300216
s3WT5	0.673431734317	0.663454124904	0.653354013183	0.663966049383	0.663629460896	0.667037449017	0.677533385703	0.684813753582	0.681217460953	0.686872741871	0.69690805533	0.68180007965	0.693675889328	0.682729375482	0.687907869482	0.679895170348	0.692771084337	0.682179341657	0.661624203822	0.64838829196	0.642136720209	0.673106646059	0.658450704225	0.669300671671	0.679477325135	0.67265625	0.679887820513	0.638443935927	0.675696299122	0.68002969562	0.687524442706	0.661334373781	0.666801455722	0.676996424315	0.663872255489	0.647011952191	0.684841453983	0.681365030675	0.682821118991	0.678310940499	0.681995323461	0.638985005767	0.64737041241	0.665786495662	0.670935195964	0.665638256845	0.650240384615	0.631301730625	0.630255564716
s3WT6	0.641455583304	0.647058823529	0.637338262477	0.662786467806	0.650397686189	0.638054363376	0.661181750187	0.676197836167	0.67146646457	0.683792973177	0.701140684411	0.663505311077	0.676448457487	0.65952732644	0.678675400291	0.660816618911	0.678263988522	0.676691729323	0.658536585366	0.640014089468	0.617816091954	0.686712279438	0.648106904232	0.671735905045	0.659441587068	0.660608308605	0.649210627647	0.625363372093	0.673388548794	0.669138418079	0.67224702381	0.643335815339	0.657230298393	0.671541057368	0.66866118175	0.657865377464	0.680540343191	0.670549690572	0.666166541635	0.661296228488	0.666048237477	0.637254901961	0.633477633478	0.654949784792	0.658059756547	0.659978110179	0.648811769144	0.5970856102	0.608421881149
s3WT7	0.596907993967	0.616480554486	0.622655951014	0.621735791091	0.618416066692	0.604799400075	0.608366533865	0.657958199357	0.644329896907	0.659431728493	0.665731462926	0.623948738486	0.663940809969	0.625145518044	0.612915851272	0.618759455371	0.645331325301	0.641189759036	0.62839166339	0.61707585196	0.629872495446	0.6463878327	0.598186119874	0.682006789891	0.605324980423	0.628260023355	0.617219078416	0.628571428571	0.611196911197	0.633766233766	0.61053471668	0.634548944338	0.64650059312	0.714285714286	0.692394578313	0.669939577039	0.627092253795	0.602508820071	0.635863153755	0.670763500931	0.665652339293	0.644731977819	0.611777944486	0.615646258503	0.633705271258	0.650865312265	0.686583990981	0.605925925926	0.654311353882
s3WE1	0.663886874547	0.668289030326	0.650889814464	0.668789808917	0.680073126143	0.659512550018	0.691026126467	0.685111464968	0.688251260178	0.681960784314	0.703543307087	0.66036249015	0.692218798151	0.675103891198	0.682193839219	0.67205288285	0.691883951524	0.692166910688	0.665635871666	0.642701525054	0.639020825722	0.691422205719	0.667045454545	0.664349169564	0.677419354839	0.693632958801	0.677734375	0.670058139535	0.696082021238	0.685652487383	0.71129394166	0.650440781909	0.680560966108	0.696149447198	0.697119029568	0.667940389759	0.694953271028	0.658174904943	0.670410534469	0.685150725716	0.658941676323	0.66935483871	0.647601476015	0.6699669967	0.661462300076	0.642447418738	0.666538164996	0.630921777451	0.649920886076
s3WE2	0.662113587347	0.661950856292	0.635329795299	0.671354552184	0.670433831571	0.642596644785	0.675511751327	0.698870276587	0.6866359447	0.695084485407	0.711300309598	0.680614203455	0.702947845805	0.69176818014	0.684601113173	0.680274566474	0.701659451659	0.691080493111	0.670857142857	0.641597697013	0.644324324324	0.690808823529	0.663660278091	0.671102661597	0.672503725782	0.701657458564	0.679783950617	0.66002174701	0.695904313157	0.704081632653	0.697456993269	0.681733975546	0.684594698425	0.716778025241	0.699850299401	0.695668271011	0.701509017298	0.678769914783	0.696958317687	0.695175438596	0.69602378298	0.657268399854	0.624814264487	0.672944585295	0.671156004489	0.65504311961	0.66819047619	0.62741523879	0.665893271462
s3WE3	0.706040784917	0.723865877712	0.675521046179	0.717348154029	0.71109368875	0.702546296296	0.730255164034	0.695404814004	0.699660152931	0.703498293515	0.711621856028	0.693548387097	0.708280790248	0.707910750507	0.702768729642	0.716790027269	0.69407496977	0.70838299563	0.7156339762	0.709482432943	0.692662312716	0.725318471338	0.713480885312	0.74207781789	0.72553699284	0.724415793715	0.707594936709	0.676971858898	0.724300905868	0.725460122699	0.725418196654	0.699064660431	0.696853741497	0.699412258606	0.709075839204	0.692561983471	0.72577402493	0.713598074609	0.69995821145	0.68992248062	0.690773067332	0.67201926937	0.709266409266	0.71700310559	0.704665314402	0.708283313325	0.662830349531	0.688991531948	0.651396160558
s3WE4	0.691706954258	0.705118411001	0.669800235018	0.720332577475	0.702712886209	0.690245718541	0.722330097087	0.733952361728	0.7136	0.73354480571	0.73696969697	0.709896249002	0.73163064833	0.729554963865	0.728691019787	0.713059701493	0.733681462141	0.710336993563	0.70363062352	0.675936225436	0.692872887583	0.732250755287	0.707787201234	0.688322040654	0.699574138599	0.744423440454	0.714342788654	0.724717050018	0.737820751209	0.752599498028	0.74319662706	0.711486746062	0.692120227457	0.747882986913	0.735498839907	0.721001926782	0.725460122699	0.720700152207	0.736557059961	0.719178082192	0.722458446077	0.715027829314	0.68149264983	0.720887245841	0.726996197719	0.694326514859	0.697784810127	0.640320733104	0.687954729184
s3WE5	0.693922651934	0.685384615385	0.684594698425	0.698932926829	0.691176470588	0.690062800148	0.70390625	0.719028340081	0.6961414791	0.706024096386	0.717364782432	0.708003169572	0.720628683694	0.702119460501	0.707710011507	0.692857142857	0.719895287958	0.695288753799	0.696695515342	0.662081784387	0.669881305638	0.69305019305	0.692456479691	0.657362459547	0.698809066462	0.721755725191	0.712926249009	0.679790026247	0.710139464757	0.701592002962	0.725626204239	0.69370413287	0.692431561997	0.682858289843	0.668550666128	0.694617784711	0.724990490681	0.70709382151	0.70620581304	0.699118436182	0.703112840467	0.683138438325	0.657784545108	0.694122051666	0.681764935572	0.658143194335	0.695993715632	0.656811377246	0.68987595038
s3WE6	0.701601671309	0.681918008785	0.658110119048	0.699566160521	0.673684210526	0.679532577904	0.703333333333	0.734114977307	0.716959940097	0.71703089676	0.719984656694	0.712041884817	0.720610119048	0.726783793474	0.707893779556	0.710359408034	0.734292734293	0.694695055936	0.696495152871	0.663604240283	0.665840707965	0.69733479372	0.696304427369	0.675992438563	0.695175438596	0.743507648524	0.708960843373	0.684191829485	0.714336661912	0.722741433022	0.73413130214	0.708333333333	0.696428571429	0.712267657993	0.694788151481	0.693560325685	0.723365836042	0.717055655296	0.726373626374	0.702104499274	0.711615976548	0.696238466998	0.650782102583	0.694059053718	0.703460837887	0.678676470588	0.675113464448	0.653338093538	0.686550151976
s3WE7	0.677361853832	0.684539111274	0.655676283252	0.684558823529	0.68058076225	0.661616161616	0.697343808455	0.711076684741	0.699236641221	0.71058644326	0.732620320856	0.695734958111	0.706994328922	0.700993012137	0.705386588494	0.697316636852	0.70411849711	0.699674737983	0.687924528302	0.647862019404	0.650107991361	0.704271631982	0.696579624862	0.666028341632	0.683351872451	0.715539305302	0.699466056445	0.670155178636	0.709143268539	0.701450300672	0.719188191882	0.674392523364	0.705123339658	0.677035330261	0.68614800759	0.68007518797	0.713030746706	0.702446148229	0.704868913858	0.677814938685	0.685338345865	0.656743844175	0.64388092613	0.692445399212	0.682055100521	0.664549869257	0.670736360168	0.65	0.676674364896
s3KO1	0.642940038685	0.644747393745	0.646682653877	0.645264847512	0.665759813447	0.633424230619	0.655186551866	0.658944658945	0.656328583403	0.663308144416	0.681337283115	0.646367072659	0.673536685903	0.627935723115	0.639297385621	0.634233518666	0.659405940594	0.657176749703	0.642768338168	0.643428571429	0.654531664771	0.67077045274	0.643668831169	0.708267716535	0.620675453048	0.670281124498	0.633730834753	0.636256851997	0.65820777161	0.675954198473	0.660245901639	0.649979814291	0.652392947103	0.713605712019	0.689710610932	0.679041916168	0.648450244698	0.619439868204	0.635944700461	0.679779701023	0.683053557154	0.660589604344	0.657945363601	0.647058823529	0.659975913288	0.685502727981	0.697619047619	0.648267986296	0.678104575163
s3KO2	0.614028644877	0.652125693161	0.646906261578	0.649109792285	0.635558834378	0.637545126354	0.643458301454	0.653968253968	0.648501362398	0.675115207373	0.663241106719	0.646100116414	0.673267326733	0.635811836115	0.631278538813	0.620625465376	0.648778682457	0.628977910895	0.647957235586	0.624865253324	0.639800285307	0.65587797619	0.627615062762	0.685809559096	0.630681818182	0.659797677033	0.631205673759	0.626236716746	0.638059701493	0.662249283668	0.635135135135	0.649962602842	0.666666666667	0.694082620022	0.654711942007	0.64634608103	0.626247122026	0.631618759455	0.640679274411	0.644461077844	0.692731277533	0.644679300292	0.629426798101	0.630298562477	0.664195700519	0.668008784773	0.699890069623	0.648371104816	0.692795819336
s3KO3	0.597641857038	0.619369369369	0.619190404798	0.614107883817	0.625276344878	0.606371292567	0.615325077399	0.64449722882	0.616113744076	0.63984375	0.660125588697	0.609399684044	0.633501748931	0.613679786015	0.597758887172	0.589811320755	0.628305400372	0.628804751299	0.611348620288	0.603835021708	0.620516499283	0.646993318486	0.604294478528	0.674444444444	0.604820198929	0.641189759036	0.597038815526	0.609415226186	0.631226765799	0.647396768402	0.614757281553	0.609923664122	0.630222569309	0.675766641735	0.646633701027	0.620650095602	0.616091954023	0.595073133179	0.612802498048	0.626315789474	0.651276276276	0.620448694373	0.610642201835	0.600448095594	0.626369474877	0.634300595238	0.67994100295	0.620430107527	0.668425018839
s3KO4	0.587969924812	0.600308641975	0.606060606061	0.615208253726	0.616165413534	0.591147786947	0.614296936371	0.647153167602	0.627186009539	0.640253565769	0.650080256822	0.614924181963	0.641849529781	0.619598765432	0.593160377358	0.599164133739	0.634210526316	0.618126659082	0.616804083235	0.598086124402	0.616113744076	0.628909229596	0.5987509758	0.680254300673	0.589411764706	0.645222687476	0.59512195122	0.618148148148	0.618486116394	0.653260869565	0.626708317064	0.611519134132	0.63643533123	0.692509363296	0.658508604207	0.634548944338	0.613468275594	0.594299101913	0.633385335413	0.643582988333	0.663018867925	0.626716141002	0.598649662416	0.609251598345	0.636501901141	0.644327967054	0.685778108712	0.621052631579	0.664110429448
s3KO5	0.60265654649	0.628328830567	0.62015503876	0.625096824167	0.63059984814	0.613704819277	0.631537242472	0.650306748466	0.638743455497	0.657873701039	0.674456083803	0.622465531225	0.660347551343	0.632852126414	0.622248427673	0.610384615385	0.635875814488	0.641035401599	0.638910812944	0.611524163569	0.629097605893	0.645248172374	0.625488663018	0.672685363043	0.614628391663	0.64185502728	0.612797374897	0.616868381241	0.638346727899	0.647233568511	0.628833134209	0.608936338474	0.63768115942	0.663668361361	0.646966115051	0.629819040126	0.636967565455	0.618879749315	0.629096722622	0.612966601179	0.660617760618	0.623006833713	0.610773899848	0.628830874007	0.635586635587	0.625726462611	0.687927107062	0.633528980191	0.672118380062
s3KO6	0.659494148735	0.651831429697	0.643591772152	0.664453125	0.660500963391	0.66252354049	0.676622859419	0.677378964942	0.672251736821	0.669826875515	0.690841276419	0.664758789861	0.673311635476	0.677254901961	0.664291369755	0.660253943825	0.686590038314	0.647660243807	0.685940594059	0.655223880597	0.656565656566	0.67578125	0.670463472113	0.678330019881	0.694380292533	0.713463751438	0.670891251022	0.670938560121	0.68797856049	0.686611817502	0.689873417722	0.657018239492	0.653559602649	0.689270043877	0.672427652733	0.653274407393	0.68094302554	0.686145510836	0.67934347478	0.646356033453	0.678543151227	0.666666666667	0.66401816118	0.670852359209	0.68648018648	0.675455602947	0.68368962787	0.679647318148	0.689448441247
s3KE1	0.62812041116	0.644252441773	0.586233867814	0.658854166667	0.640178239881	0.62812041116	0.673345935728	0.66653418124	0.666537267081	0.661568627451	0.663069544365	0.646805174441	0.667568612292	0.64419047619	0.635492525872	0.6328736489	0.664942741042	0.642322097378	0.644487427466	0.633249188604	0.625045504186	0.653614457831	0.640654739246	0.683914510686	0.650320633723	0.667670304855	0.640964808225	0.624166048925	0.651865671642	0.655761541258	0.660283416316	0.639375476009	0.660825545171	0.697185741088	0.682401812689	0.660862982589	0.659984871407	0.637885127425	0.663214422708	0.662313432836	0.648773006135	0.622005988024	0.60472972973	0.636902556502	0.638549618321	0.640754716981	0.662985529322	0.629441624365	0.66576819407
s3KE2	0.620074349442	0.631016042781	0.603656164916	0.648546621367	0.637317347321	0.610778443114	0.656382568454	0.693092621664	0.675213675214	0.693405322021	0.69033530572	0.659757528354	0.699353857849	0.678384442782	0.668549905838	0.651240281377	0.70292735815	0.658718330849	0.634079308991	0.618348623853	0.627149652397	0.648267986296	0.627708978328	0.671368661838	0.63503649635	0.675084809649	0.647641696393	0.650439238653	0.660694288914	0.678301547319	0.681473044799	0.668667917448	0.675717610551	0.728044280443	0.697744360902	0.676836158192	0.681409295352	0.654559213016	0.695816057294	0.688282977155	0.703593923675	0.662399414777	0.603102534998	0.63248502994	0.665913370998	0.65576850808	0.701192250373	0.61846946284	0.668730650155
s3KE3	0.60889395667	0.63787119167	0.590438247012	0.637837837838	0.632723112128	0.612585291888	0.651473477407	0.678225806452	0.66851704996	0.680901542112	0.689655172414	0.648919135308	0.685134607881	0.664365170694	0.65625	0.644394110985	0.680223880597	0.661637118069	0.617029862793	0.603085026336	0.600075671585	0.666031261914	0.609629924393	0.671953578337	0.623820754717	0.672671521656	0.633034987795	0.647693452381	0.654490106545	0.68231441048	0.677618863549	0.654349499615	0.665343390234	0.727034120735	0.698703279939	0.68001525553	0.673047473201	0.646581691773	0.68416988417	0.692508386135	0.676775431862	0.649812734082	0.590240123935	0.639728096677	0.648857917151	0.658675799087	0.683282208589	0.604747550867	0.6765625
s3KE4	0.625786163522	0.636437246964	0.644979919679	0.646277665996	0.633240111866	0.629019607843	0.640599001664	0.684966216216	0.655723905724	0.704777460188	0.706127553147	0.670943708609	0.698335363378	0.641277641278	0.65354969574	0.63845848232	0.676216640502	0.650179497407	0.629567408652	0.631842713955	0.657045195594	0.645410235581	0.642478597636	0.698646496815	0.608423686405	0.646841673503	0.621225194133	0.622619047619	0.647955092221	0.660596667958	0.638377926421	0.653193209378	0.677966101695	0.714285714286	0.672117743254	0.665722379603	0.654441727791	0.618693134822	0.683975659229	0.689141513132	0.718579234973	0.648468185389	0.623911322249	0.628092577813	0.650162337662	0.663086714399	0.712598425197	0.650781547846	0.694736842105
s3KE5	0.626274509804	0.63746467501	0.608069164265	0.642368103101	0.636978131213	0.628962818004	0.645014480761	0.663383297645	0.648796960743	0.665407220823	0.656155507559	0.655806182122	0.662364696087	0.653300931551	0.638559148588	0.645364891519	0.674509803922	0.647387315517	0.638634471274	0.637025680337	0.636258660508	0.664268585132	0.597899159664	0.701030927835	0.623301770276	0.650612244898	0.618801207417	0.64193674346	0.638597904915	0.668204536717	0.641132389675	0.648178137652	0.659556670849	0.721169036335	0.704219745223	0.668815471394	0.657061688312	0.64163961039	0.671977124183	0.678627760252	0.681891025641	0.642519685039	0.616759332804	0.645833333333	0.650607287449	0.684888715346	0.698053237982	0.63405238829	0.667628865979
[truncated: 22 more columns]
