# Supplementary material for: ASMT determines gut microbiota and increases neurobehavioral adaptability to exercise in female mice
Source: Commun Biol. 2023 Nov 7;6:1126. doi: 10.1038/s42003-023-05520-8 (PMC10630421; doi:10.1038/s42003-023-05520-8)
Supplement: Supplementary file 4 — Supplementary Data 1 [file 42003_2023_5520_MOESM4_ESM.zip › 5.Beta_Diversity/Distance/bray_curtis_otu_table_even.txt]

	s1WT1	s1WT2	s1WT3	s1WT4	s1WT5	s1WT6	s1WT7	s1WE1	s1WE2	s1WE3	s1WE4	s1WE5	s1WE6	s1KO1	s1KO2	s1KO3	s1KO4	s1KO5	s1KE1	s1KE2	s1KE3	s1KE4	s1KE5	s1KE6	s2WT1	s2WT2	s2WT3	s2WT4	s2WT5	s2WT6	s2WT7	s2WE1	s2WE2	s2WE3	s2WE4	s2WE5	s2KO1	s2KO2	s2KO3	s2KO4	s2KE1	s2KE2	s2KE3	s2KE4	s2KE5	s2KE6	s3WT1	s3WT2	s3WT3
s1WT1	0.0	0.318608683089	0.386910351802	0.294625442462	0.301596474753	0.227010041176	0.397204363216	0.388607960702	0.362096366395	0.430795347829	0.452611428159	0.378639023333	0.390161092249	0.382070360471	0.321281514123	0.322509571625	0.389619302174	0.379469768114	0.379144694069	0.437152351369	0.371848587734	0.439355631005	0.369139637362	0.584266416239	0.35393339594	0.403994798815	0.319836740591	0.387199306509	0.34844325652	0.414252690891	0.402008235209	0.374702015459	0.424077150907	0.608610850249	0.558116015315	0.495196128007	0.411579859857	0.348515495196	0.427075055985	0.505779094127	0.502383876327	0.487105396229	0.405078378964	0.344289532616	0.443003684173	0.527486816442	0.598027884129	0.428555948855	0.493065087048
s1WT2	0.318608683089	0.0	0.383984685401	0.328758217149	0.244022249512	0.268475041537	0.377374846493	0.490861807412	0.415300151701	0.452755905512	0.394639890197	0.408293000072	0.435454742469	0.47905078379	0.348732211226	0.356245033591	0.485010474608	0.374702015459	0.370837246262	0.42992848371	0.44517084447	0.37192082641	0.329625081269	0.543704399335	0.408943148162	0.445062486455	0.377302607816	0.4834934624	0.364191288016	0.441269955934	0.423499241494	0.470165426569	0.41002672831	0.65664957018	0.630137975872	0.560102578921	0.460991114643	0.401430325796	0.481181824749	0.570215993643	0.587878350069	0.55735750921	0.427869681427	0.382612150545	0.512605649065	0.575128223651	0.649136747815	0.505851332804	0.573430614751
s1WT3	0.386910351802	0.383984685401	0.0	0.464458571119	0.379650364805	0.372643213176	0.538647691974	0.482915552987	0.46167738207	0.469840352525	0.450769341906	0.42740013003	0.450733222567	0.531315466301	0.405656288377	0.436032651882	0.515314599437	0.438416528209	0.446037708589	0.509932818031	0.463122155602	0.536119338294	0.426135953189	0.603843097594	0.505165065376	0.559994220906	0.44961352308	0.525500252835	0.480820631366	0.568446146067	0.52560861085	0.545871559633	0.456837390739	0.707939030557	0.664198511883	0.606407570613	0.568482265405	0.502600592357	0.570360470996	0.566856895182	0.560572130319	0.534205013364	0.397493317922	0.454634111103	0.530087408799	0.598605793542	0.584302535578	0.51228057502	0.566820775843
s1WT4	0.294625442462	0.328758217149	0.464458571119	0.0	0.3111680994	0.29148306003	0.382359315177	0.422596258037	0.384923788196	0.405403453009	0.485732861374	0.363793975294	0.456729032724	0.34779310843	0.376146788991	0.362674275807	0.436827277324	0.399154807484	0.413747020155	0.459654699126	0.429061619591	0.440439211154	0.378530665318	0.59315177346	0.382648269884	0.408184642057	0.370295456187	0.393267355342	0.358267716535	0.423354764141	0.437080112692	0.41912880156	0.417214476631	0.590876255147	0.57473091093	0.515278480098	0.4453875605	0.377338727155	0.413530304125	0.532724120494	0.510763562812	0.448168749549	0.455103662501	0.391497507766	0.400274506971	0.517120566351	0.609694430398	0.465867225312	0.544390666763
s1WT5	0.301596474753	0.244022249512	0.379650364805	0.3111680994	0.0	0.252727010041	0.375966192299	0.479556454526	0.420320739724	0.47587228202	0.387488261215	0.414975077657	0.416275373835	0.475113775916	0.327494040309	0.33150328686	0.49046449469	0.31138481543	0.403597486094	0.469190204435	0.459763057141	0.360254280142	0.338546557827	0.570143754966	0.380119916203	0.42823087481	0.383045582605	0.436827277324	0.30885646175	0.436104890558	0.423210286788	0.475763924005	0.453297695586	0.663223289749	0.619843964459	0.570721664379	0.430289677093	0.384815430181	0.513616990537	0.524705627393	0.588709094849	0.543054251246	0.402658383298	0.383081701943	0.522574586434	0.591562522575	0.624611717113	0.478906306436	0.558946760095
s1WT6	0.227010041176	0.268475041537	0.372643213176	0.29148306003	0.252727010041	0.0	0.37065664957	0.437224590046	0.387957812613	0.449180091021	0.4470851694	0.386296323051	0.410387921693	0.434732355703	0.333345373113	0.332514628332	0.445532037853	0.375821714946	0.358520551903	0.432926388789	0.398649136748	0.437694141443	0.329263887886	0.57028823232	0.342122372318	0.401683161164	0.317814057646	0.398251824027	0.326591056852	0.42591923716	0.407462255291	0.419887307665	0.42125984252	0.6473307809	0.590948493824	0.537600231164	0.427797442751	0.368922921332	0.469406920465	0.544499024778	0.545690962942	0.514917286715	0.38188976378	0.349815791375	0.47883406776	0.547858123239	0.619591129091	0.44220905873	0.535107996821
s1WT7	0.397204363216	0.377374846493	0.538647691974	0.382359315177	0.375966192299	0.37065664957	0.0	0.58805894676	0.479448096511	0.581268511161	0.546485588384	0.507657299718	0.533590984613	0.480965108719	0.430289677093	0.382250957162	0.518709817236	0.396987647186	0.430325796431	0.415733583761	0.501444773532	0.389547063498	0.406487033158	0.523585927906	0.373437838619	0.415300151701	0.438597124901	0.497218810951	0.376833056418	0.44220905873	0.364913674781	0.495629560066	0.543957234703	0.696814274362	0.661128368128	0.586252979845	0.406884345879	0.389185870115	0.544679621469	0.617712923499	0.663223289749	0.607093838041	0.518348623853	0.445423679838	0.520046232753	0.595210575742	0.664993137326	0.496243588817	0.605287871126
s1WE1	0.388607960702	0.490861807412	0.482915552987	0.422596258037	0.479556454526	0.437224590046	0.58805894676	0.0	0.298598569674	0.344722964675	0.464928122517	0.350393700787	0.330708661417	0.425052373041	0.41934551759	0.460449324568	0.365383226179	0.502781189049	0.47460810518	0.543198728599	0.445098605794	0.589431481615	0.476847504154	0.684064147945	0.52434443401	0.510294011414	0.432926388789	0.431770569963	0.474716463194	0.538575453298	0.549483493462	0.407787329336	0.375352163548	0.471285126056	0.502600592357	0.42740013003	0.496713140215	0.468214982302	0.396843169833	0.461749620747	0.41956223362	0.405836885068	0.520624142166	0.411471501842	0.481831972838	0.569385248862	0.584808206314	0.54847215199	0.548291555299
s1WE2	0.362096366395	0.415300151701	0.46167738207	0.384923788196	0.420320739724	0.387957812613	0.479448096511	0.298598569674	0.0	0.349346239977	0.408509716102	0.301488116738	0.34631221556	0.382467673192	0.332839702377	0.381962002456	0.384381998122	0.414072094199	0.370078740157	0.478545113054	0.422704616051	0.490392256014	0.374232464061	0.654121216499	0.441414433288	0.493606877122	0.39543451564	0.398865852778	0.425341327747	0.528859351297	0.50317850177	0.41511955501	0.342736401069	0.541501119699	0.513833706566	0.455681571914	0.423065809434	0.384959907534	0.397998988659	0.491150762118	0.488080618363	0.438633244239	0.460774398613	0.3560644369	0.458029328903	0.55779094127	0.598678032218	0.517698475764	0.561005562378
s1WE3	0.430795347829	0.452755905512	0.469840352525	0.405403453009	0.47587228202	0.449180091021	0.581268511161	0.344722964675	0.349346239977	0.0	0.403850321462	0.319583905223	0.346709528281	0.396987647186	0.406812107202	0.443256519541	0.4652893159	0.496135230803	0.442136820053	0.552625875894	0.457957090226	0.558874521419	0.434226684967	0.667521491006	0.543126489923	0.510005056707	0.455175901177	0.490067181969	0.466842447446	0.566784656505	0.570432709673	0.461316188687	0.359315177346	0.521924438344	0.504262081919	0.463086036264	0.508740879867	0.495376724698	0.447590840136	0.535685906234	0.427869681427	0.474427508488	0.495521202052	0.46315827494	0.45427291772	0.594271472947	0.603192949505	0.558946760095	0.628584844326
s1WE4	0.452611428159	0.394639890197	0.450769341906	0.485732861374	0.387488261215	0.4470851694	0.546485588384	0.464928122517	0.408509716102	0.403850321462	0.0	0.430000722387	0.330491945388	0.535758144911	0.368164415228	0.412193888608	0.523260853861	0.419201040237	0.373329480604	0.562378097233	0.504406559272	0.4784006357	0.345445351441	0.660694936069	0.522393989742	0.510510727443	0.50953550531	0.549447374124	0.439536227696	0.533735461966	0.550241999567	0.556743480459	0.440655927183	0.646319439428	0.634508415806	0.598678032218	0.499747164632	0.468973488406	0.558368850683	0.565737195695	0.587119843964	0.575706133064	0.474283031135	0.447699198151	0.590731777794	0.670952828144	0.671964169616	0.569096294156	0.629668424474
s1WE5	0.378639023333	0.408293000072	0.42740013003	0.363793975294	0.414975077657	0.386296323051	0.507657299718	0.350393700787	0.301488116738	0.319583905223	0.430000722387	0.0	0.368633966626	0.379000216716	0.352163548364	0.391389149751	0.408220761396	0.437658022105	0.401502564473	0.50465939464	0.449974716463	0.511485949577	0.380517228924	0.655096438633	0.430470273785	0.502708950372	0.40262226396	0.450660983891	0.418045221412	0.52773965181	0.484721519902	0.433757133569	0.336848948927	0.573394495413	0.531857256375	0.490247778661	0.456873510077	0.409773892942	0.398865852778	0.497182691613	0.474138553782	0.442353536083	0.457776493535	0.380914541646	0.442895326158	0.528750993282	0.574803149606	0.479737051217	0.56667629849
s1WE6	0.390161092249	0.435454742469	0.450733222567	0.456729032724	0.416275373835	0.410387921693	0.533590984613	0.330708661417	0.34631221556	0.346709528281	0.330491945388	0.368633966626	0.0	0.481723614823	0.382359315177	0.39203929784	0.429350574297	0.460124250524	0.388752438055	0.502492234342	0.405692407715	0.514267138626	0.388607960702	0.644946904573	0.531315466301	0.49089792675	0.466409015387	0.499530448602	0.4237881962	0.491909268222	0.520299068121	0.45109441595	0.403669724771	0.544354547425	0.521960557683	0.462869320234	0.446796214693	0.445495918515	0.493209564401	0.507296106335	0.467311998844	0.48920031785	0.472838257603	0.402297189915	0.51502564473	0.58849237882	0.631943942787	0.53788918587	0.621794408726
s1KO1	0.382070360471	0.47905078379	0.531315466301	0.34779310843	0.475113775916	0.434732355703	0.480965108719	0.425052373041	0.382467673192	0.396987647186	0.535758144911	0.379000216716	0.481723614823	0.0	0.398071227335	0.357978761829	0.358484432565	0.453369934263	0.482482120928	0.514736690024	0.475547207975	0.498880300513	0.483529581738	0.633244238966	0.447446362783	0.46612006068	0.431012063859	0.413169110742	0.456403958679	0.466625731417	0.453044860218	0.421657155241	0.469876471863	0.570938380409	0.551181102362	0.511160875533	0.438344289533	0.395290038286	0.374557538106	0.525572491512	0.473849599075	0.444015025645	0.523044137831	0.455681571914	0.371631871704	0.516000866864	0.600989669869	0.53174889836	0.559199595463
s1KO2	0.321281514123	0.348732211226	0.405656288377	0.376146788991	0.327494040309	0.333345373113	0.430289677093	0.41934551759	0.332839702377	0.406812107202	0.368164415228	0.352163548364	0.382359315177	0.398071227335	0.0	0.259192371596	0.359676370729	0.294914397168	0.357870403814	0.459293505743	0.419634472296	0.400888535722	0.339413421946	0.602145488695	0.376977533772	0.399299284837	0.403705844109	0.462038575453	0.355305930795	0.44665173734	0.417106118616	0.466409015387	0.440583688507	0.642851982952	0.587517156686	0.539984107491	0.379867080835	0.288846348335	0.419164920899	0.463266632955	0.534024416673	0.514194899949	0.388896915409	0.341327746876	0.486527486816	0.5580076573	0.634544535144	0.489236437188	0.564400780178
s1KO3	0.322509571625	0.356245033591	0.436032651882	0.362674275807	0.33150328686	0.332514628332	0.382250957162	0.460449324568	0.381962002456	0.443256519541	0.412193888608	0.391389149751	0.39203929784	0.357978761829	0.259192371596	0.0	0.380589467601	0.277540995449	0.350249223434	0.428592068193	0.425305208409	0.376038430976	0.359279058008	0.56118615907	0.365780538901	0.370295456187	0.396554215127	0.45766813552	0.343025355775	0.399190926822	0.37213754244	0.452864263527	0.476775265477	0.635808711984	0.593440728166	0.542367983819	0.332008957596	0.299682149823	0.430325796431	0.488766885791	0.54276529654	0.526114281586	0.409123744853	0.329155529871	0.431589973272	0.545004695514	0.636133786029	0.476125117388	0.559416311493
s1KO4	0.389619302174	0.485010474608	0.515314599437	0.436827277324	0.49046449469	0.445532037853	0.518709817236	0.365383226179	0.384381998122	0.4652893159	0.523260853861	0.408220761396	0.429350574297	0.358484432565	0.359676370729	0.380589467601	0.0	0.455356497869	0.491403597486	0.487177634906	0.441378313949	0.508379686484	0.496424185509	0.618074116882	0.458462760962	0.448963374991	0.461171711334	0.423246406126	0.469443039804	0.455609333237	0.470562739291	0.356353391606	0.454345156397	0.503792530521	0.529076067326	0.456078884635	0.419381636928	0.372607093838	0.323484793759	0.427761323413	0.448313226902	0.434515639673	0.531062630933	0.45322545691	0.443762190277	0.506284764863	0.549447374124	0.490175539984	0.51332803583
s1KO5	0.379469768114	0.374702015459	0.438416528209	0.399154807484	0.31138481543	0.375821714946	0.396987647186	0.502781189049	0.414072094199	0.496135230803	0.419201040237	0.437658022105	0.460124250524	0.453369934263	0.294914397168	0.277540995449	0.455356497869	0.0	0.424582821643	0.489886585278	0.476305714079	0.394387054829	0.358628909918	0.583760745503	0.369428592068	0.435671458499	0.427183414	0.476125117388	0.345336993426	0.476450191432	0.418009102073	0.511666546269	0.497724481687	0.677201473669	0.627140070794	0.580835079101	0.359640251391	0.341905656288	0.47460810518	0.481687495485	0.577331503287	0.538683811313	0.431012063859	0.409448818898	0.517626237087	0.582966120061	0.640323629271	0.485660622697	0.561402875099
s1KE1	0.379144694069	0.370837246262	0.446037708589	0.413747020155	0.403597486094	0.358520551903	0.430325796431	0.47460810518	0.370078740157	0.442136820053	0.373329480604	0.401502564473	0.388752438055	0.482482120928	0.357870403814	0.350249223434	0.491403597486	0.424582821643	0.0	0.422054467962	0.376182908329	0.417503431337	0.26630788124	0.595788485155	0.41446940692	0.432637434082	0.372751571191	0.51058296612	0.406812107202	0.482590478942	0.489128079174	0.499855522647	0.452611428159	0.65050928267	0.635194683233	0.577331503287	0.435743697175	0.397384959908	0.502383876327	0.602976233475	0.573358376075	0.556635122445	0.384093043415	0.347359676371	0.48771942498	0.57007151629	0.674781478003	0.478292277685	0.59293505743
s1KE2	0.437152351369	0.42992848371	0.509932818031	0.459654699126	0.469190204435	0.432926388789	0.415733583761	0.543198728599	0.478545113054	0.552625875894	0.562378097233	0.50465939464	0.502492234342	0.514736690024	0.459293505743	0.428592068193	0.487177634906	0.489886585278	0.422054467962	0.0	0.41468612295	0.402008235209	0.452900382865	0.399516000867	0.495990753449	0.495196128007	0.494257025211	0.485588384021	0.481723614823	0.470382142599	0.494907173301	0.48475763924	0.509752221339	0.640757061331	0.577150906595	0.54890558405	0.463627826338	0.437477425414	0.527920248501	0.551795131113	0.585458354403	0.488441811746	0.444267861013	0.400960774399	0.465108719208	0.49534060536	0.630788123962	0.492451058297	0.590153868381
s1KE3	0.371848587734	0.44517084447	0.463122155602	0.429061619591	0.459763057141	0.398649136748	0.501444773532	0.445098605794	0.422704616051	0.457957090226	0.504406559272	0.449974716463	0.405692407715	0.475547207975	0.419634472296	0.425305208409	0.441378313949	0.476305714079	0.376182908329	0.41468612295	0.0	0.495304486022	0.406414794481	0.516181463556	0.49808567507	0.495196128007	0.451022177274	0.450805461244	0.5016976089	0.494112547858	0.525102940114	0.450660983891	0.440981001228	0.5182041465	0.491223000795	0.436755038648	0.488550169761	0.438235931518	0.462760962219	0.481940330853	0.422487900022	0.42866430687	0.351043848877	0.395542873655	0.429747887019	0.459257386405	0.538936646681	0.47121288738	0.517301163043
s1KE4	0.439355631005	0.37192082641	0.536119338294	0.440439211154	0.360254280142	0.437694141443	0.389547063498	0.589431481615	0.490392256014	0.558874521419	0.4784006357	0.511485949577	0.514267138626	0.498880300513	0.400888535722	0.376038430976	0.508379686484	0.394387054829	0.417503431337	0.402008235209	0.495304486022	0.0	0.424618940981	0.490320017337	0.45936574442	0.437188470707	0.507765657733	0.535685906234	0.412844036697	0.419092682222	0.473560644369	0.51058296612	0.545763201618	0.670230441378	0.6126200968	0.577439861302	0.450733222567	0.407967926028	0.524380553348	0.55927183414	0.634255580438	0.586614173228	0.458426641624	0.414505526259	0.484432565195	0.577439861302	0.664126273207	0.506718196923	0.600772953839
s1KE5	0.369139637362	0.329625081269	0.426135953189	0.378530665318	0.338546557827	0.329263887886	0.406487033158	0.476847504154	0.374232464061	0.434226684967	0.345445351441	0.380517228924	0.388607960702	0.483529581738	0.339413421946	0.359279058008	0.496424185509	0.358628909918	0.26630788124	0.452900382865	0.406414794481	0.424618940981	0.0	0.592754460738	0.390955717691	0.449541284404	0.355703243517	0.475511088637	0.375207686195	0.509463266633	0.457379180813	0.468648414361	0.411977172578	0.639384526475	0.615292927834	0.549555732139	0.413096872065	0.384309759445	0.50805461244	0.552445279202	0.573936285487	0.546919020444	0.398504659395	0.3890775121	0.504406559272	0.576898071227	0.648089287004	0.460160369862	0.558549447374
s1KE6	0.584266416239	0.543704399335	0.603843097594	0.59315177346	0.570143754966	0.57028823232	0.523585927906	0.684064147945	0.654121216499	0.667521491006	0.660694936069	0.655096438633	0.644946904573	0.633244238966	0.602145488695	0.56118615907	0.618074116882	0.583760745503	0.595788485155	0.399516000867	0.516181463556	0.490320017337	0.592754460738	0.0	0.61854366828	0.612728454815	0.650653760023	0.63483348985	0.595174456404	0.570721664379	0.633749909702	0.639529003829	0.633063642274	0.658744491801	0.615220689157	0.638264826988	0.616701582027	0.552192443834	0.652568084953	0.612150545402	0.646897348841	0.643466011703	0.503250740446	0.564581376869	0.563172722676	0.524488911363	0.598714151557	0.580762840425	0.66427075056
s2WT1	0.35393339594	0.408943148162	0.505165065376	0.382648269884	0.380119916203	0.342122372318	0.373437838619	0.52434443401	0.441414433288	0.543126489923	0.522393989742	0.430470273785	0.531315466301	0.447446362783	0.376977533772	0.365780538901	0.458462760962	0.369428592068	0.41446940692	0.495990753449	0.49808567507	0.45936574442	0.390955717691	0.61854366828	0.0	0.361951889041	0.325037925305	0.426822220617	0.306075272701	0.434009968937	0.326121505454	0.492017626237	0.526439355631	0.711731561078	0.662609260998	0.611211442606	0.370945604277	0.323195839052	0.477389294228	0.579643140938	0.610127862458	0.556201690385	0.440114137109	0.385068265549	0.495268366684	0.55186736979	0.629054395723	0.428917142238	0.559199595463
s2WT2	0.403994798815	0.445062486455	0.559994220906	0.408184642057	0.42823087481	0.401683161164	0.415300151701	0.510294011414	0.493606877122	0.510005056707	0.510510727443	0.502708950372	0.49089792675	0.46612006068	0.399299284837	0.370295456187	0.448963374991	0.435671458499	0.432637434082	0.495196128007	0.495196128007	0.437188470707	0.449541284404	0.612728454815	0.361951889041	0.0	0.44051144983	0.441342194611	0.331647764213	0.350465939464	0.374882612151	0.461316188687	0.557935418623	0.676262370873	0.655240915986	0.607382792747	0.425883117821	0.364444123384	0.475474969299	0.605974138554	0.564220183486	0.561438994438	0.484215849166	0.394820486889	0.479592573864	0.561258397746	0.658419417756	0.49194538756	0.589142526909
s2WT3	0.319836740591	0.377302607816	0.44961352308	0.370295456187	0.383045582605	0.317814057646	0.438597124901	0.432926388789	0.39543451564	0.455175901177	0.50953550531	0.40262226396	0.466409015387	0.431012063859	0.403705844109	0.396554215127	0.461171711334	0.427183414	0.372751571191	0.494257025211	0.451022177274	0.507765657733	0.355703243517	0.650653760023	0.325037925305	0.44051144983	0.0	0.419020443545	0.38315394062	0.502131040959	0.408690312793	0.432529076067	0.440764285198	0.617893520191	0.595607888463	0.532796359171	0.436791157986	0.414216571552	0.463266632955	0.572166437911	0.528823231958	0.523477569891	0.447518601459	0.401394206458	0.435382503793	0.542620819187	0.632846926244	0.451852922054	0.517662356426
s2WT4	0.387199306509	0.4834934624	0.525500252835	0.393267355342	0.436827277324	0.398251824027	0.497218810951	0.431770569963	0.398865852778	0.490067181969	0.549447374124	0.450660983891	0.499530448602	0.413169110742	0.462038575453	0.45766813552	0.423246406126	0.476125117388	0.51058296612	0.485588384021	0.450805461244	0.535685906234	0.475511088637	0.63483348985	0.426822220617	0.441342194611	0.419020443545	0.0	0.437910857473	0.429061619591	0.470743335982	0.36346890125	0.438019215488	0.523730405259	0.496929856245	0.441847865347	0.453369934263	0.428014158781	0.403994798815	0.459618579788	0.492848371018	0.362710395146	0.525066820776	0.462363649498	0.419995665679	0.529148306003	0.539442317417	0.495846276096	0.451238893303
s2WT5	0.34844325652	0.364191288016	0.480820631366	0.358267716535	0.30885646175	0.326591056852	0.376833056418	0.474716463194	0.425341327747	0.466842447446	0.439536227696	0.418045221412	0.4237881962	0.456403958679	0.355305930795	0.343025355775	0.469443039804	0.345336993426	0.406812107202	0.481723614823	0.5016976089	0.412844036697	0.375207686195	0.595174456404	0.306075272701	0.331647764213	0.38315394062	0.437910857473	0.0	0.358953983963	0.350610416817	0.483637939753	0.49956656794	0.678574008524	0.618471429603	0.585386115726	0.356606226974	0.351621758289	0.495701798743	0.548616629343	0.588998049556	0.543018131908	0.446687856678	0.372498735823	0.511919381637	0.573538972766	0.635736473308	0.47988152857	0.578017770714
s2WT6	0.414252690891	0.441269955934	0.568446146067	0.423354764141	0.436104890558	0.42591923716	0.44220905873	0.538575453298	0.528859351297	0.566784656505	0.533735461966	0.52773965181	0.491909268222	0.466625731417	0.44665173734	0.399190926822	0.455609333237	0.476450191432	0.482590478942	0.470382142599	0.494112547858	0.419092682222	0.509463266633	0.570721664379	0.434009968937	0.350465939464	0.502131040959	0.429061619591	0.358953983963	0.0	0.419526114282	0.473632883046	0.568698981435	0.637036769486	0.611825471357	0.573900166149	0.435274145778	0.406234197789	0.464061258398	0.550639312288	0.599472657661	0.529328902695	0.502058802283	0.436104890558	0.465578270606	0.535035758145	0.612981290183	0.517553998411	0.580618363072
s2WT7	0.402008235209	0.423499241494	0.52560861085	0.437080112692	0.423210286788	0.407462255291	0.364913674781	0.549483493462	0.50317850177	0.570432709673	0.550241999567	0.484721519902	0.520299068121	0.453044860218	0.417106118616	0.37213754244	0.470562739291	0.418009102073	0.489128079174	0.494907173301	0.525102940114	0.473560644369	0.457379180813	0.633749909702	0.326121505454	0.374882612151	0.408690312793	0.470743335982	0.350610416817	0.419526114282	0.0	0.515856389511	0.590984613162	0.726396012425	0.669327457921	0.621866647403	0.347973705122	0.36664740302	0.483240627032	0.594704905006	0.62320306292	0.586433576537	0.498555226468	0.390377808279	0.480856750704	0.573611211443	0.663403886441	0.517228924366	0.614678899083
s2WE1	0.374702015459	0.470165426569	0.545871559633	0.41912880156	0.475763924005	0.419887307665	0.495629560066	0.407787329336	0.41511955501	0.461316188687	0.556743480459	0.433757133569	0.45109441595	0.421657155241	0.466409015387	0.452864263527	0.356353391606	0.511666546269	0.499855522647	0.48475763924	0.450660983891	0.51058296612	0.468648414361	0.639529003829	0.492017626237	0.461316188687	0.432529076067	0.36346890125	0.483637939753	0.473632883046	0.515856389511	0.0	0.413494184787	0.476522430109	0.498374629777	0.39966047822	0.453875604999	0.438127573503	0.371270678321	0.490428375352	0.488730766452	0.43798309615	0.541790074406	0.474644224518	0.452105757423	0.520768619519	0.589287004262	0.485335548653	0.515422957451
s2WE2	0.424077150907	0.41002672831	0.456837390739	0.417214476631	0.453297695586	0.42125984252	0.543957234703	0.375352163548	0.342736401069	0.359315177346	0.440655927183	0.336848948927	0.403669724771	0.469876471863	0.440583688507	0.476775265477	0.454345156397	0.497724481687	0.452611428159	0.509752221339	0.440981001228	0.545763201618	0.411977172578	0.633063642274	0.526439355631	0.557935418623	0.440764285198	0.438019215488	0.49956656794	0.568698981435	0.590984613162	0.413494184787	0.0	0.496424185509	0.483565701076	0.437441306075	0.525283536806	0.47099617135	0.431987285993	0.458751715669	0.459401863758	0.460774398613	0.474716463194	0.45026367117	0.460991114643	0.528931589973	0.567398685256	0.512208336343	0.539297840064
s2WE3	0.608610850249	0.65664957018	0.707939030557	0.590876255147	0.663223289749	0.6473307809	0.696814274362	0.471285126056	0.541501119699	0.521924438344	0.646319439428	0.573394495413	0.544354547425	0.570938380409	0.642851982952	0.635808711984	0.503792530521	0.677201473669	0.65050928267	0.640757061331	0.5182041465	0.670230441378	0.639384526475	0.658744491801	0.711731561078	0.676262370873	0.617893520191	0.523730405259	0.678574008524	0.637036769486	0.726396012425	0.476522430109	0.496424185509	0.0	0.372101423102	0.365961135592	0.638084230297	0.629451708445	0.494545979918	0.466192299357	0.451961280069	0.511955500975	0.670699992776	0.66235642563	0.560174817597	0.594090876255	0.580257169689	0.658094343712	0.589287004262
s2WE4	0.558116015315	0.630137975872	0.664198511883	0.57473091093	0.619843964459	0.590948493824	0.661128368128	0.502600592357	0.513833706566	0.504262081919	0.634508415806	0.531857256375	0.521960557683	0.551181102362	0.587517156686	0.593440728166	0.529076067326	0.627140070794	0.635194683233	0.577150906595	0.491223000795	0.6126200968	0.615292927834	0.615220689157	0.662609260998	0.655240915986	0.595607888463	0.496929856245	0.618471429603	0.611825471357	0.669327457921	0.498374629777	0.483565701076	0.372101423102	0.0	0.354583544029	0.595932962508	0.5779094127	0.49703821426	0.454886946471	0.469695875172	0.503684172506	0.60373473958	0.590478942426	0.541031568302	0.577548219317	0.582424329986	0.624792313805	0.605504587156
s2WE5	0.495196128007	0.560102578921	0.606407570613	0.515278480098	0.570721664379	0.537600231164	0.586252979845	0.42740013003	0.455681571914	0.463086036264	0.598678032218	0.490247778661	0.462869320234	0.511160875533	0.539984107491	0.542367983819	0.456078884635	0.580835079101	0.577331503287	0.54890558405	0.436755038648	0.577439861302	0.549555732139	0.638264826988	0.611211442606	0.607382792747	0.532796359171	0.441847865347	0.585386115726	0.573900166149	0.621866647403	0.39966047822	0.437441306075	0.365961135592	0.354583544029	0.0	0.526619952322	0.545402008235	0.439500108358	0.438344289533	0.451997399408	0.449107852344	0.598244600159	0.564581376869	0.494509860579	0.570215993643	0.562197500542	0.580582243733	0.534060536011
s2KO1	0.411579859857	0.460991114643	0.568482265405	0.4453875605	0.430289677093	0.427797442751	0.406884345879	0.496713140215	0.423065809434	0.508740879867	0.499747164632	0.456873510077	0.446796214693	0.438344289533	0.379867080835	0.332008957596	0.419381636928	0.359640251391	0.435743697175	0.463627826338	0.488550169761	0.450733222567	0.413096872065	0.616701582027	0.370945604277	0.425883117821	0.436791157986	0.453369934263	0.356606226974	0.435274145778	0.347973705122	0.453875604999	0.525283536806	0.638084230297	0.595932962508	0.526619952322	0.0	0.298237376291	0.424474463628	0.508199089793	0.561150039731	0.541320523008	0.509824460016	0.41024344434	0.485118832623	0.554251246117	0.649967492596	0.476016759373	0.585927905801
s2KO2	0.348515495196	0.401430325796	0.502600592357	0.377338727155	0.384815430181	0.368922921332	0.389185870115	0.468214982302	0.384959907534	0.495376724698	0.468973488406	0.409773892942	0.445495918515	0.395290038286	0.288846348335	0.299682149823	0.372607093838	0.341905656288	0.397384959908	0.437477425414	0.438235931518	0.407967926028	0.384309759445	0.552192443834	0.323195839052	0.364444123384	0.414216571552	0.428014158781	0.351621758289	0.406234197789	0.36664740302	0.438127573503	0.47099617135	0.629451708445	0.5779094127	0.545402008235	0.298237376291	0.0	0.37827782995	0.467637072889	0.540092465506	0.521454886946	0.44560427653	0.335006862674	0.438886079607	0.491150762118	0.597666690746	0.407534493968	0.525572491512
s2KO3	0.427075055985	0.481181824749	0.570360470996	0.413530304125	0.513616990537	0.469406920465	0.544679621469	0.396843169833	0.397998988659	0.447590840136	0.558368850683	0.398865852778	0.493209564401	0.374557538106	0.419164920899	0.430325796431	0.323484793759	0.47460810518	0.502383876327	0.527920248501	0.462760962219	0.524380553348	0.50805461244	0.652568084953	0.477389294228	0.475474969299	0.463266632955	0.403994798815	0.495701798743	0.464061258398	0.483240627032	0.371270678321	0.431987285993	0.494545979918	0.49703821426	0.439500108358	0.424474463628	0.37827782995	0.0	0.428375352164	0.457487538828	0.408943148162	0.546485588384	0.47905078379	0.406089720436	0.496062992126	0.559091237449	0.507332225674	0.512027739652
s2KO4	0.505779094127	0.570215993643	0.566856895182	0.532724120494	0.524705627393	0.544499024778	0.617712923499	0.461749620747	0.491150762118	0.535685906234	0.565737195695	0.497182691613	0.507296106335	0.525572491512	0.463266632955	0.488766885791	0.427761323413	0.481687495485	0.602976233475	0.551795131113	0.481940330853	0.55927183414	0.552445279202	0.612150545402	0.579643140938	0.605974138554	0.572166437911	0.459618579788	0.548616629343	0.550639312288	0.594704905006	0.490428375352	0.458751715669	0.466192299357	0.454886946471	0.438344289533	0.508199089793	0.467637072889	0.428375352164	0.0	0.4851910713	0.43650220328	0.516362060247	0.530809795565	0.498591345807	0.514700570686	0.513436393845	0.55186736979	0.506320884201
s2KE1	0.502383876327	0.587878350069	0.560572130319	0.510763562812	0.588709094849	0.545690962942	0.663223289749	0.41956223362	0.488080618363	0.427869681427	0.587119843964	0.474138553782	0.467311998844	0.473849599075	0.534024416673	0.54276529654	0.448313226902	0.577331503287	0.573358376075	0.585458354403	0.422487900022	0.634255580438	0.573936285487	0.646897348841	0.610127862458	0.564220183486	0.528823231958	0.492848371018	0.588998049556	0.599472657661	0.62320306292	0.488730766452	0.459401863758	0.451961280069	0.469695875172	0.451997399408	0.561150039731	0.540092465506	0.457487538828	0.4851910713	0.0	0.438777721592	0.521346528932	0.54085097161	0.466481254063	0.515422957451	0.544318428086	0.55186736979	0.587228201979
s2KE2	0.487105396229	0.55735750921	0.534205013364	0.448168749549	0.543054251246	0.514917286715	0.607093838041	0.405836885068	0.438633244239	0.474427508488	0.575706133064	0.442353536083	0.48920031785	0.444015025645	0.514194899949	0.526114281586	0.434515639673	0.538683811313	0.556635122445	0.488441811746	0.42866430687	0.586614173228	0.546919020444	0.643466011703	0.556201690385	0.561438994438	0.523477569891	0.362710395146	0.543018131908	0.529328902695	0.586433576537	0.43798309615	0.460774398613	0.511955500975	0.503684172506	0.449107852344	0.541320523008	0.521454886946	0.408943148162	0.43650220328	0.438777721592	0.0	0.501336415517	0.491475836163	0.425124611717	0.514772809362	0.537961424547	0.525500252835	0.504298201257
s2KE3	0.405078378964	0.427869681427	0.397493317922	0.455103662501	0.402658383298	0.38188976378	0.518348623853	0.520624142166	0.460774398613	0.495521202052	0.474283031135	0.457776493535	0.472838257603	0.523044137831	0.388896915409	0.409123744853	0.531062630933	0.431012063859	0.384093043415	0.444267861013	0.351043848877	0.458426641624	0.398504659395	0.503250740446	0.440114137109	0.484215849166	0.447518601459	0.525066820776	0.446687856678	0.502058802283	0.498555226468	0.541790074406	0.474716463194	0.670699992776	0.60373473958	0.598244600159	0.509824460016	0.44560427653	0.546485588384	0.516362060247	0.521346528932	0.501336415517	0.0	0.362638156469	0.442534132775	0.455248139854	0.573177779383	0.42844759084	0.571696886513
s2KE4	0.344289532616	0.382612150545	0.454634111103	0.391497507766	0.383081701943	0.349815791375	0.445423679838	0.411471501842	0.3560644369	0.46315827494	0.447699198151	0.380914541646	0.402297189915	0.455681571914	0.341327746876	0.329155529871	0.45322545691	0.409448818898	0.347359676371	0.400960774399	0.395542873655	0.414505526259	0.3890775121	0.564581376869	0.385068265549	0.394820486889	0.401394206458	0.462363649498	0.372498735823	0.436104890558	0.390377808279	0.474644224518	0.45026367117	0.66235642563	0.590478942426	0.564581376869	0.41024344434	0.335006862674	0.47905078379	0.530809795565	0.54085097161	0.491475836163	0.362638156469	0.0	0.425449685762	0.479845409232	0.624286643069	0.464241855089	0.580510005057
s2KE5	0.443003684173	0.512605649065	0.530087408799	0.400274506971	0.522574586434	0.47883406776	0.520046232753	0.481831972838	0.458029328903	0.45427291772	0.590731777794	0.442895326158	0.51502564473	0.371631871704	0.486527486816	0.431589973272	0.443762190277	0.517626237087	0.48771942498	0.465108719208	0.429747887019	0.484432565195	0.504406559272	0.563172722676	0.495268366684	0.479592573864	0.435382503793	0.419995665679	0.511919381637	0.465578270606	0.480856750704	0.452105757423	0.460991114643	0.560174817597	0.541031568302	0.494509860579	0.485118832623	0.438886079607	0.406089720436	0.498591345807	0.466481254063	0.425124611717	0.442534132775	0.425449685762	0.0	0.422054467962	0.539225601387	0.477822726288	0.511413710901
s2KE6	0.527486816442	0.575128223651	0.598605793542	0.517120566351	0.591562522575	0.547858123239	0.595210575742	0.569385248862	0.55779094127	0.594271472947	0.670952828144	0.528750993282	0.58849237882	0.516000866864	0.5580076573	0.545004695514	0.506284764863	0.582966120061	0.57007151629	0.49534060536	0.459257386405	0.577439861302	0.576898071227	0.524488911363	0.55186736979	0.561258397746	0.542620819187	0.529148306003	0.573538972766	0.535035758145	0.573611211443	0.520768619519	0.528931589973	0.594090876255	0.577548219317	0.570215993643	0.554251246117	0.491150762118	0.496062992126	0.514700570686	0.515422957451	0.514772809362	0.455248139854	0.479845409232	0.422054467962	0.0	0.490789568735	0.523333092538	0.541176045655
s3WT1	0.598027884129	0.649136747815	0.584302535578	0.609694430398	0.624611717113	0.619591129091	0.664993137326	0.584808206314	0.598678032218	0.603192949505	0.671964169616	0.574803149606	0.631943942787	0.600989669869	0.634544535144	0.636133786029	0.549447374124	0.640323629271	0.674781478003	0.630788123962	0.538936646681	0.664126273207	0.648089287004	0.598714151557	0.629054395723	0.658419417756	0.632846926244	0.539442317417	0.635736473308	0.612981290183	0.663403886441	0.589287004262	0.567398685256	0.580257169689	0.582424329986	0.562197500542	0.649967492596	0.597666690746	0.559091237449	0.513436393845	0.544318428086	0.537961424547	0.573177779383	0.624286643069	0.539225601387	0.490789568735	0.0	0.490825688073	0.473091092971
s3WT2	0.428555948855	0.505851332804	0.51228057502	0.465867225312	0.478906306436	0.44220905873	0.496243588817	0.54847215199	0.517698475764	0.558946760095	0.569096294156	0.479737051217	0.53788918587	0.53174889836	0.489236437188	0.476125117388	0.490175539984	0.485660622697	0.478292277685	0.492451058297	0.47121288738	0.506718196923	0.460160369862	0.580762840425	0.428917142238	0.49194538756	0.451852922054	0.495846276096	0.47988152857	0.517553998411	0.517228924366	0.485335548653	0.512208336343	0.658094343712	0.624792313805	0.580582243733	0.476016759373	0.407534493968	0.507332225674	0.55186736979	0.55186736979	0.525500252835	0.42844759084	0.464241855089	0.477822726288	0.523333092538	0.490825688073	0.0	0.462544246189
s3WT3	0.493065087048	0.573430614751	0.566820775843	0.544390666763	0.558946760095	0.535107996821	0.605287871126	0.548291555299	0.561005562378	0.628584844326	0.629668424474	0.56667629849	0.621794408726	0.559199595463	0.564400780178	0.559416311493	0.51332803583	0.561402875099	0.59293505743	0.590153868381	0.517301163043	0.600772953839	0.558549447374	0.66427075056	0.559199595463	0.589142526909	0.517662356426	0.451238893303	0.578017770714	0.580618363072	0.614678899083	0.515422957451	0.539297840064	0.589287004262	0.605504587156	0.534060536011	0.585927905801	0.525572491512	0.512027739652	0.506320884201	0.587228201979	0.504298201257	0.571696886513	0.580510005057	0.511413710901	0.541176045655	0.473091092971	0.462544246189	0.0
s3WT4	0.683919670592	0.692263237737	0.656685689518	0.65643285415	0.623455898288	0.677201473669	0.751571191216	0.669508054612	0.684100267283	0.638481543018	0.672325362999	0.648089287004	0.665173734017	0.673806255869	0.64288810229	0.67019432204	0.64267138626	0.639167810446	0.737195694575	0.679693708011	0.601098027884	0.631510510727	0.691721447663	0.612042187387	0.712056635122	0.711623203063	0.70999783284	0.61536516651	0.685942353536	0.655204796648	0.730802571697	0.686520262949	0.648631077079	0.613414722242	0.605901899877	0.61811023622	0.703351874594	0.669508054612	0.657083002239	0.542512461172	0.592068193311	0.596727587951	0.600158925088	0.67781550242	0.608972043632	0.625659177924	0.471393484071	0.605396229141	0.615979195261
s3WT5	0.555659900311	0.579029112187	0.61854366828	0.530773676226	0.569927038937	0.57028823232	0.621649931373	0.558621686051	0.515278480098	0.555479303619	0.639456765152	0.542837535216	0.603409665535	0.557213031857	0.596763707289	0.593332370151	0.543487683306	0.59589684317	0.606877122011	0.547785884563	0.510221772737	0.580184931012	0.578342844759	0.595029979051	0.613161886874	0.638806617063	0.590731777794	0.462652604204	0.590226107058	0.581665823882	0.662898215705	0.539839630138	0.489525391895	0.530123528137	0.506031929495	0.500144477353	0.589287004262	0.564292422163	0.511883262299	0.513364155169	0.547496929856	0.486527486816	0.582424329986	0.572888824677	0.512750126418	0.575055984974	0.474860940548	0.498916419851	0.500505670736
s3WT6	0.477606010258	0.537780827855	0.537347395796	0.524199956657	0.536299934985	0.498880300513	0.58553059308	0.528173083869	0.51332803583	0.571010619085	0.603590262226	0.514267138626	0.546666185075	0.550025283537	0.534205013364	0.54551036625	0.500541790074	0.556201690385	0.545257530882	0.511413710901	0.432565195406	0.579859856967	0.521996677021	0.588672975511	0.535613667558	0.582568807339	0.528281441884	0.471393484071	0.565701076356	0.560788846348	0.6109224879	0.504767752655	0.498808061836	0.576320161815	0.545871559633	0.518673697898	0.564725854222	0.508849237882	0.517879072455	0.483565701076	0.503575814491	0.469912591201	0.472188109514	0.51397818392	0.493534638445	0.509065953912	0.406884345879	0.371595752366	0.437730260782
s3WT7	0.370476052879	0.430867586506	0.448313226902	0.460377085892	0.430325796431	0.39796286932	0.426280430543	0.50296178574	0.397529437261	0.540489778227	0.515856389511	0.436429964603	0.490753449397	0.503214621108	0.384959907534	0.423427002817	0.48136242144	0.444267861013	0.399082568807	0.470707216644	0.459582460449	0.494690457271	0.384707072166	0.601784295312	0.370584410894	0.454561872426	0.407317777938	0.491186881456	0.420031785018	0.516687134292	0.415191793686	0.503142382432	0.510691324135	0.718016325941	0.658202701727	0.614426063715	0.461713501409	0.392797803944	0.525536372174	0.581232391823	0.569421368201	0.561764068482	0.403091815358	0.369536950083	0.496965975583	0.550025283537	0.620205157842	0.411110308459	0.564942570252
s3WE1	0.503792530521	0.582063136603	0.551036625009	0.539731272123	0.591779238604	0.524488911363	0.595391172434	0.54720797515	0.525500252835	0.606443689952	0.65961135592	0.498194033085	0.582279852633	0.549627970816	0.547894242577	0.537708589179	0.512786245756	0.596655349274	0.505562378097	0.508813118544	0.442750848804	0.581412988514	0.575164342989	0.572094199234	0.572563750632	0.573900166149	0.549555732139	0.537564111825	0.607707866792	0.574478075562	0.617171133425	0.529112186665	0.527703532471	0.625334103879	0.605323990464	0.594668785668	0.587481037347	0.49808567507	0.507043270967	0.529076067326	0.559091237449	0.514953406054	0.502203279636	0.481037347396	0.495051650654	0.479014664451	0.513291916492	0.474210792458	0.528389799899
s3WE2	0.554431842809	0.600375641118	0.534891280792	0.60944159503	0.589612078307	0.546846781767	0.60944159503	0.652893158997	0.581449107852	0.659539117243	0.659683594597	0.580076572997	0.644838546558	0.6439355631	0.594813263021	0.603626381565	0.620602470563	0.588022827422	0.562414216572	0.536950083074	0.530665318211	0.62193888608	0.579245828216	0.595535649787	0.574839268945	0.662934335043	0.596835945965	0.579895976306	0.618507548942	0.646788990826	0.637217366178	0.627754099545	0.592790580077	0.722964675287	0.655891064076	0.656107780105	0.627140070794	0.56710973055	0.637036769486	0.602109369356	0.630065737196	0.596799826627	0.485227190638	0.547533049195	0.590948493824	0.558730044066	0.522971899155	0.468070504948	0.564292422163
s3WE3	0.613414722242	0.672469840353	0.613378602904	0.655132557972	0.636025428014	0.61366755761	0.705627392906	0.645235859279	0.631402152713	0.661128368128	0.681319078234	0.624431120422	0.650978834068	0.675648342122	0.622011124756	0.653362710395	0.604059813624	0.637795275591	0.658094343712	0.640106913241	0.584808206314	0.678321173156	0.64711406487	0.684280863975	0.66130896482	0.696669797009	0.653615545763	0.589575958968	0.663223289749	0.676984757639	0.705013364155	0.651448385466	0.615076211804	0.660442100701	0.65007585061	0.631907823449	0.672397601676	0.619518890414	0.645019143249	0.554431842809	0.605504587156	0.580943437116	0.604529365022	0.638698259048	0.629523947121	0.616015314599	0.491764790869	0.54529365022	0.565845553709
s3WE4	0.62446723976	0.644874665896	0.612150545402	0.68670085964	0.645199739941	0.621649931373	0.655277035325	0.723470346023	0.671639095572	0.725854222351	0.717438416528	0.667304774977	0.712417828505	0.737484649281	0.666293433504	0.672975511089	0.706638734378	0.64584988803	0.630896481976	0.57556165571	0.628404247634	0.627898576898	0.633966625731	0.605251751788	0.630101856534	0.71592140432	0.656794047533	0.675865058152	0.682799971105	0.710178429531	0.724951238893	0.670880589468	0.636097666691	0.758795058875	0.701654265694	0.692010402369	0.691902044355	0.634652893159	0.712815141227	0.67293939175	0.726901683161	0.701401430326	0.578595680127	0.654771364589	0.676479086903	0.637650798237	0.615690240555	0.50444267861	0.616159791953
s3WE5	0.603337426858	0.591634761251	0.630571407932	0.546521707722	0.608213537528	0.58953983963	0.630860362638	0.641118254714	0.579318066893	0.601423101929	0.643032579643	0.56859062342	0.649714657227	0.595066098389	0.603192949505	0.57747598064	0.628115292928	0.609513833707	0.553781694719	0.548038719931	0.533590984613	0.557682583255	0.612258903417	0.564509138193	0.620783067254	0.652387488261	0.616123672614	0.578487322112	0.63718124684	0.594704905006	0.67167521491	0.639745719858	0.557465867225	0.60351802355	0.578378964097	0.598100122806	0.645235859279	0.58997327169	0.593007296106	0.569132413494	0.614028750993	0.581557465867	0.512677887741	0.565231524958	0.493281803077	0.517445640396	0.534891280792	0.546485588384	0.607418912086
s3WE6	0.618074116882	0.612547858123	0.549627970816	0.665715524092	0.592609983385	0.608863685617	0.681933106985	0.704579932096	0.647150184209	0.677887741097	0.639890197212	0.63356931301	0.656468973488	0.713898721375	0.611536516651	0.637036769486	0.684244744636	0.61832695225	0.645922126707	0.603626381565	0.574044643502	0.610163981796	0.634544535144	0.593079534783	0.660405981362	0.732319583905	0.672144766308	0.61727949144	0.655457632016	0.656252257459	0.700606804883	0.689120855306	0.594849382359	0.666185075489	0.622733511522	0.650256447302	0.677959979773	0.636278263382	0.686267427581	0.576247923138	0.66914686123	0.644043921115	0.513653109875	0.622047244094	0.637795275591	0.595355053095	0.538250379253	0.550422596258	0.614353825038
s3WE7	0.517806833779	0.603156830167	0.566929133858	0.604854439067	0.586614173228	0.524019359965	0.642093476848	0.616990536733	0.585169399697	0.615870837246	0.66130896482	0.597991764791	0.578162248068	0.630643646608	0.585855667124	0.585422235065	0.61070577187	0.595571769125	0.577114787257	0.553998410749	0.4851910713	0.624286643069	0.605829661201	0.573358376075	0.60308459149	0.665860001445	0.586758650582	0.552987069277	0.620891425269	0.603445784873	0.65961135592	0.603554142888	0.598208480821	0.600917431193	0.549375135448	0.567795997977	0.610272339811	0.579281947555	0.613053528859	0.529039947988	0.560824965687	0.55165065376	0.459546341111	0.569818680922	0.560102578921	0.522321751066	0.493245683739	0.462580365528	0.561475113776
s3KO1	0.485010474608	0.536480531677	0.566423463122	0.540814852272	0.522177273712	0.475619446652	0.512172217005	0.601459221267	0.542223506465	0.608285776205	0.602831756122	0.524199956657	0.59737773604	0.544751860146	0.483240627032	0.49407642852	0.540814852272	0.509174311927	0.494654337933	0.566242866431	0.571263454454	0.554937513545	0.476991981507	0.682763851766	0.434985191071	0.529906812107	0.462688723543	0.494979411977	0.524994582099	0.567073611211	0.513616990537	0.555587661634	0.577945532038	0.73517301163	0.696886513039	0.651340027451	0.518456981868	0.411038069783	0.537058441089	0.60456548436	0.65982807195	0.601278624576	0.556201690385	0.509499385971	0.573502853428	0.635375279925	0.64859495774	0.481109586072	0.56985480026
s3KO2	0.407570613306	0.477533771581	0.503034024417	0.482409882251	0.431806689301	0.449902477787	0.479231380481	0.528317561222	0.453189337571	0.545257530882	0.519179368634	0.48920031785	0.501119699487	0.495448963375	0.373473957957	0.399371523514	0.469370801127	0.417684028029	0.448421584917	0.440078017771	0.441883984685	0.427327891353	0.44495412844	0.570432709673	0.448493823593	0.510871920826	0.433793252908	0.496677020877	0.481506898794	0.508957595897	0.490717330059	0.516687134292	0.543704399335	0.581774181897	0.563208842014	0.506609838908	0.443292638879	0.383984685401	0.49534060536	0.464025139059	0.590551181102	0.544679621469	0.433757133569	0.40876255147	0.491511955501	0.528064725854	0.61558188254	0.473921837752	0.569168532832
s3KO3	0.396518095788	0.463086036264	0.495196128007	0.451889041393	0.459329625081	0.422993570758	0.476775265477	0.476486310771	0.401647041826	0.499241493896	0.526439355631	0.421909990609	0.46951527848	0.500469551398	0.404861662934	0.421873871271	0.470273784584	0.451130535289	0.419815068988	0.417395073322	0.449794119772	0.503575814491	0.41363866214	0.609947265766	0.447626959474	0.508957595897	0.41468612295	0.482084808206	0.475763924005	0.519612800693	0.448999494329	0.458534999639	0.450444267861	0.627176190132	0.590045510366	0.529401141371	0.390594524308	0.382901105252	0.482337643574	0.496460304847	0.549122300079	0.504334320595	0.443798309615	0.380336632233	0.47374124106	0.501986563606	0.601784295312	0.430903705844	0.562594813263
s3KO4	0.401069132413	0.451708444701	0.481145705411	0.463302752294	0.444845770425	0.423174167449	0.446398901972	0.513002961786	0.419273278914	0.518673697898	0.513580871198	0.433395940186	0.496351946832	0.502636711695	0.397059885863	0.433901610922	0.482518240266	0.428483710178	0.421909990609	0.412266127285	0.487827782995	0.470923932674	0.394856606227	0.603445784873	0.421621035903	0.50805461244	0.414505526259	0.486708083508	0.467203640829	0.530954272918	0.447446362783	0.469009607744	0.469659755833	0.65621613812	0.612656216138	0.545871559633	0.417214476631	0.374738134797	0.506971032291	0.527414577765	0.596872065304	0.537744708517	0.449252329697	0.38716318717	0.493354041754	0.539189482049	0.613306364227	0.41002672831	0.565664957018
s3KO5	0.414975077657	0.461280069349	0.493317922416	0.46485588384	0.471826916131	0.442064581377	0.498374629777	0.489561511233	0.439355631005	0.520262948783	0.546413349707	0.437152351369	0.492884490356	0.499638806617	0.427941920104	0.441595029979	0.455356497869	0.470526619952	0.472585422235	0.446615618002	0.438019215488	0.488225095716	0.463338871632	0.569601964892	0.487358231597	0.537780827855	0.445279202485	0.465506031929	0.495918514773	0.532651881818	0.507259986997	0.421512677888	0.436538322618	0.572310915264	0.541609477714	0.491873148884	0.476558549447	0.415552987069	0.457848732211	0.446760095355	0.535071877483	0.472224228852	0.46463916781	0.428158636134	0.471537961425	0.493895831828	0.547388571841	0.472224228852	0.553384381998
s3KO6	0.515097883407	0.503359098461	0.517337282381	0.555226468251	0.485660622697	0.521021454887	0.575670013725	0.566242866431	0.536227696309	0.558874521419	0.53958679477	0.529617857401	0.523369211876	0.601206385899	0.482518240266	0.511919381637	0.574911507621	0.482590478942	0.561222278408	0.521743841653	0.498916419851	0.542476341833	0.505959690818	0.580582243733	0.592393267355	0.644657949866	0.561655710467	0.589142526909	0.572816586	0.616484865997	0.611428158636	0.575164342989	0.481145705411	0.591201329192	0.573069421368	0.570432709673	0.576789713212	0.556021093694	0.595355053095	0.462435888175	0.577042548581	0.555984974355	0.494437621903	0.53070143755	0.596077439861	0.595644007802	0.609838907751	0.574586433577	0.611753232681
s3KE1	0.487358231597	0.525247417467	0.439138914975	0.547894242577	0.468323340316	0.505742974789	0.59716102001	0.547713645886	0.549158419418	0.561150039731	0.541248284331	0.510944159503	0.547822003901	0.57259986997	0.465722747959	0.506176406848	0.520804738857	0.480820631366	0.547063497797	0.513111319801	0.466661850755	0.520226829444	0.517590117749	0.603409665535	0.542367983819	0.573575092104	0.537600231164	0.517337282381	0.530882034241	0.562775409954	0.562919887308	0.553890052734	0.529473380048	0.659539117243	0.608791446941	0.587372679333	0.557285270534	0.503359098461	0.561944665174	0.478942425775	0.500397312721	0.494545979918	0.404247634183	0.484360326519	0.520046232753	0.529112186665	0.52773965181	0.485805100051	0.566965253197
s3KE2	0.419164920899	0.435382503793	0.41660044788	0.497868959041	0.424149389583	0.407462255291	0.523874882612	0.575344939681	0.510727443473	0.564328541501	0.525861446218	0.498121794409	0.539731272123	0.597088781334	0.469190204435	0.489091959835	0.576284042476	0.478689590407	0.468540056346	0.435888174529	0.452250234776	0.466878566785	0.450769341906	0.528173083869	0.465686628621	0.550530954273	0.466372896049	0.538286498591	0.468901249729	0.555443184281	0.551831250451	0.550747670303	0.495485082713	0.70172650437	0.614064870332	0.614678899083	0.563208842014	0.472332586867	0.589431481615	0.560897204363	0.591056851838	0.554504081485	0.355450408149	0.437730260782	0.53514411616	0.534205013364	0.536444412338	0.402224951239	0.550314238243
s3KE3	0.4402947338	0.465433793253	0.399118688146	0.515928628188	0.477894964964	0.423138048111	0.559921982229	0.535180235498	0.46211081413	0.54594379831	0.531640540345	0.455248139854	0.528895470635	0.603770858918	0.474897059886	0.513147439139	0.581449107852	0.518023549809	0.416997760601	0.49133135881	0.440439211154	0.566531821137	0.410496279708	0.587517156686	0.460015892509	0.558802282742	0.444845770425	0.545004695514	0.497796720364	0.604421007007	0.563678393412	0.565556599003	0.479592573864	0.722856317272	0.648775554432	0.645560933324	0.569096294156	0.493137325724	0.595391172434	0.605360109803	0.586650292567	0.570685545041	0.348948927256	0.41808134075	0.546304991693	0.552047966481	0.593007296106	0.419706710973	0.5563100484
s3KE4	0.4784006357	0.505381781406	0.58065448241	0.518095788485	0.498482987792	0.476739146139	0.417936863397	0.619374413061	0.511305352886	0.650653760023	0.601061908546	0.554287365455	0.614678899083	0.537564111825	0.478147800332	0.452250234776	0.561366755761	0.456801271401	0.43881384093	0.508849237882	0.551289460377	0.481759734162	0.483854655783	0.630210214549	0.415661345084	0.486888680199	0.459040670375	0.518890413928	0.478942425775	0.52708950372	0.460485443907	0.574333598208	0.608574730911	0.720291844253	0.659900310626	0.62890991837	0.459582460449	0.409521057574	0.569963158275	0.62425052373	0.687820559127	0.616520985336	0.535433070866	0.40684822654	0.52434443401	0.573791808134	0.679224156613	0.522719063787	0.587517156686
s3KE5	0.433973849599	0.441414433288	0.407787329336	0.496062992126	0.448927255653	0.430975944521	0.544643502131	0.490753449397	0.44094488189	0.490500614029	0.425232969732	0.429495051651	0.464747525825	0.559849743553	0.441775626671	0.479411977173	0.545221411544	0.471357364733	0.386296323051	0.53492740013	0.499891641985	0.554323484794	0.333345373113	0.64584988803	0.447988152857	0.507729538395	0.446254424619	0.536408293	0.451780683378	0.564220183486	0.519721158708	0.554467962147	0.475186014592	0.719822292856	0.668641190493	0.617026656072	0.527992487178	0.466372896049	0.570866141732	0.589287004262	0.591887596619	0.55165065376	0.409557176913	0.422704616051	0.551686773098	0.610091743119	0.618074116882	0.458823954345	0.560788846348
[truncated: 22 more columns]
