# Supplementary material for: ASMT determines gut microbiota and increases neurobehavioral adaptability to exercise in female mice
Source: Commun Biol. 2023 Nov 7;6:1126. doi: 10.1038/s42003-023-05520-8 (PMC10630421; doi:10.1038/s42003-023-05520-8)
Supplement: Supplementary file 4 — Supplementary Data 1 [file 42003_2023_5520_MOESM4_ESM.zip › 5.Beta_Diversity/Distance/euclidean_otu_table_even.txt]

	s1WT1	s1WT2	s1WT3	s1WT4	s1WT5	s1WT6	s1WT7	s1WE1	s1WE2	s1WE3	s1WE4	s1WE5	s1WE6	s1KO1	s1KO2	s1KO3	s1KO4	s1KO5	s1KE1	s1KE2	s1KE3	s1KE4	s1KE5	s1KE6	s2WT1	s2WT2	s2WT3	s2WT4	s2WT5	s2WT6	s2WT7	s2WE1	s2WE2	s2WE3	s2WE4	s2WE5	s2KO1	s2KO2	s2KO3	s2KO4	s2KE1	s2KE2	s2KE3	s2KE4	s2KE5	s2KE6	s3WT1	s3WT2	s3WT3
s1WT1	0.0	2216.21704713	2722.47093648	2087.7595647	2393.63405724	1394.56803348	2996.8309929	2653.43136335	2274.50785886	2972.35024854	4603.08874561	2510.95878102	2726.17791056	3684.27170551	2028.47923332	2072.56845484	2300.93763497	2753.56350935	2888.63047135	3567.31944182	2312.68761401	2905.41804221	2762.42429761	5038.51744068	2523.05132726	2703.06196747	1958.65004531	2929.01826556	2259.92389252	2808.74313528	2848.0091292	2273.90017371	2900.94949973	4689.38780653	5225.99196325	3656.37197232	2808.51063733	2195.46077168	3182.15838701	3774.90370738	3596.86307774	3106.89684412	2688.54681938	2135.26766472	3224.84573274	3706.39717246	3944.51365823	2610.76425592	4088.71495705
s1WT2	2216.21704713	0.0	2707.3821304	2383.22386695	1986.50849482	1599.30359845	2872.4449516	3665.50514936	2968.51343268	3330.75246754	3862.32960789	2854.7865069	3046.37161226	4442.277569	2335.82319536	2322.23211587	3581.84700957	2666.30830925	2660.67585399	3558.12000922	3355.44244475	2816.25282956	2131.02979801	4994.87917772	2905.97556769	3233.05366488	2361.94665477	4066.3590594	2381.33156028	3476.47033642	3174.91763673	3438.9411161	2886.83633066	5792.71611595	6430.99152542	4869.89568677	3331.99369747	2863.30019383	3872.5836337	4729.96638466	4646.7461734	4159.05349809	2979.46404576	2660.18984285	3896.86463712	4445.78182101	4856.27676312	3337.86638438	5003.64687003
s1WT3	2722.47093648	2707.3821304	0.0	3328.09314773	2579.97906968	2515.88314514	4439.62498416	3562.14429803	3293.63993175	3235.62420562	3735.52138262	2901.56785204	2936.76114112	4907.67867734	2700.85134726	3239.30085049	3837.20940268	3588.75438	3307.07846898	4574.59746863	3495.46763681	3993.30139108	3025.15388038	5780.14290481	3832.1487445	4135.21051459	3489.33603999	4543.02784495	3169.3513532	4171.19359416	4076.08586759	4074.88380202	3277.18263147	5975.02066942	6641.49983061	5314.17143118	4265.81574848	3721.1909384	4577.43443427	4621.39221447	4377.29391291	4032.304056	2416.08774675	3072.64576546	4367.30763744	4467.16487271	4478.34098746	3543.73390649	5329.87598355
s1WT4	2087.7595647	2383.22386695	3328.09314773	0.0	2708.76503226	1843.7309999	2848.19556913	2913.87645586	2232.79376567	2629.22231848	4772.73506493	2168.89557148	3394.48287667	2657.7245907	2450.29141124	2354.21706731	2764.46088777	2877.70255586	3075.41411846	3711.86691572	3138.89024975	3040.41576104	2923.10554035	5211.2507136	2443.85719714	2733.48824764	2321.20313631	2827.80055874	2256.40111682	2898.87081464	3013.21489443	2727.20736285	2808.87486371	4951.29720376	5893.12989845	4318.27627648	2996.73789311	2467.61382716	3019.99205297	4146.36081402	3959.12389298	3032.48841713	3231.96936867	2583.77204877	2488.22265885	3921.2357746	4265.24114207	2979.38785659	4427.78477345
s1WT5	2393.63405724	1986.50849482	2579.97906968	2708.76503226	0.0	1955.76481204	3131.70656352	3967.34344367	3280.07713324	3516.23577139	4135.91803594	3221.42856509	3275.05419802	4454.71256087	1881.46698084	2171.75827384	3647.05744402	1926.97119854	3370.48097458	4121.40704129	3616.95617889	2564.00858033	2764.1070891	5499.00536461	3082.16612142	3586.62738516	2973.1320186	3852.19859301	2223.76662445	3425.02817507	3118.44191865	3738.59652811	3577.29283118	5885.0721321	6461.41950348	4948.35972823	3187.10213203	2908.96407678	4224.63584229	4356.42422177	4852.25700061	3994.04882294	2792.99445041	2983.07961677	4043.93669584	4691.28234068	4792.72511208	3514.22338505	5017.97827815
s1WT6	1394.56803348	1599.30359845	2515.88314514	1843.7309999	1955.76481204	0.0	2734.64622941	3064.38998824	2510.03306751	2932.69057352	4083.30478902	2378.33555244	2810.96140137	3825.57603506	1843.15110612	1963.11283425	2942.32798987	2346.95590074	2573.56445422	3744.28684799	2970.99040725	2982.85333196	2142.45139968	5268.29137387	2222.65876823	2670.32732076	1763.20049909	3232.76816366	1798.57554748	2994.59179188	2699.07169227	2810.9517961	2793.07608203	5378.89970161	6002.61909503	4428.35748331	2829.68196093	2301.0115167	3530.27421031	4408.39744125	4144.79890948	3622.37850038	2804.8055191	2328.44969883	3548.18996109	4217.78069605	4472.15965726	2846.21432784	4551.02120408
s1WT7	2996.8309929	2872.4449516	4439.62498416	2848.19556913	3131.70656352	2734.64622941	0.0	4850.68758013	3929.6040513	4751.31539681	5940.40975018	4088.95218852	4687.30626266	4373.02824139	3220.08757645	2613.35914103	3772.49837641	2671.59727504	3910.75235728	3367.41681412	4119.76746917	2700.54327868	3592.12889524	4821.03619567	2548.98097286	2948.750922	2987.49426778	3767.38131864	2894.13544949	3147.19843671	2789.29561001	3586.90786054	4363.178887	5892.97259454	6592.12863952	4930.53891578	2731.50471352	2522.46704637	4153.96364934	5108.67223454	5520.27281935	4608.85755909	4258.71435999	3539.43131025	3923.99770642	4734.49912874	5153.76949426	3501.87692531	4960.44433494
s1WE1	2653.43136335	3665.50514936	3562.14429803	2913.87645586	3967.34344367	3064.38998824	4850.68758013	0.0	1826.46105899	2346.45647733	4599.46475147	2305.66823286	2528.77796574	3608.54181076	3358.54254104	3721.2634951	2639.51662241	4326.60744695	3725.95034857	4824.10198897	3000.05033291	4617.98245991	3679.04688744	6135.60591955	4000.0629995	4112.53182359	3239.36598735	3317.44901995	3549.25118863	4117.45843938	4369.13813011	2981.42382093	2456.57444422	4264.38647404	5245.60902089	3863.15337516	3996.9433321	3680.5646306	3242.54653012	3801.71566533	3052.47014727	2754.21386243	3681.56135356	3231.38050994	3698.89091486	4152.33187498	4029.97791557	3612.95640715	4397.53248993
s1WE2	2274.50785886	2968.51343268	3293.63993175	2232.79376567	3280.07713324	2510.03306751	3929.6040513	1826.46105899	0.0	2253.91348547	4312.72721141	1799.87777363	2522.94787897	3190.47739375	2659.05509533	2904.82529595	2666.41069605	3531.39235996	2834.56769191	4321.33428469	2802.87031452	3787.65441929	2927.33906475	5838.41879279	3148.33670372	3513.68126044	2641.43143012	3011.81539939	2855.29963401	3761.59434283	3649.6155962	2999.33292584	2223.94289495	4640.83225295	5484.96982672	4075.3240362	3339.36461022	2947.53150959	3064.76752789	3880.11391585	3374.72547032	2809.11053538	3175.8929453	2544.28536135	3264.20679492	3988.17727791	4146.88606065	3195.17166988	4375.72371157
s1WE3	2972.35024854	3330.75246754	3235.62420562	2629.22231848	3516.23577139	2932.69057352	4751.31539681	2346.45647733	2253.91348547	0.0	3934.15327612	1869.61493362	2570.98697002	3318.89349031	2990.50062699	3557.60621767	3580.67367963	3949.6630236	3373.5168593	4954.58393813	3408.16108774	4389.37512637	3178.73213719	6155.92576304	3838.49032824	4158.58677918	3196.24936449	3958.71696387	3255.65723011	4360.99529924	4370.52353843	3780.73775869	2577.14997623	5006.1422273	5545.22803859	4428.9786633	4219.4554151	3793.99683711	3748.16861947	4467.66113308	3022.11018992	3386.82801453	3330.33691989	3424.03942734	3543.22875355	4527.39549852	4500.57885166	3786.57206455	5229.72962972
s1WE4	4603.08874561	3862.32960789	3735.52138262	4772.73506493	4135.91803594	4083.30478902	5940.40975018	4599.46475147	4312.72721141	3934.15327612	0.0	3955.43676476	3031.84729167	6400.40529967	4114.05785083	4658.71248308	5734.07621156	4696.71395765	3363.14376737	6639.81761798	5241.74856322	5754.80216862	2840.5707173	7897.34993526	5192.18393357	5450.67757256	4525.37777429	6359.74685031	4162.10787943	6019.0117129	5540.45449399	5845.87769287	4270.07821942	7788.72300188	8301.46649695	7068.32738348	5557.72489424	5358.10264926	6213.85516407	6743.17417838	5968.11879909	6039.90761519	4447.57529447	4622.05690142	6325.69679956	6725.36824271	6743.24595429	5480.02901452	6955.09525456
s1WE5	2510.95878102	2854.7865069	2901.56785204	2168.89557148	3221.42856509	2378.33555244	4088.95218852	2305.66823286	1799.87777363	1869.61493362	3955.43676476	0.0	2508.6179462	3219.93167629	2481.57127643	2983.74864893	2953.82362371	3578.39265593	2814.98596799	4368.96509485	3127.23711925	3864.28440982	2728.31156579	5753.13688347	3082.78380689	3508.69747912	2792.03295109	3514.15309854	2725.73219521	3742.41606452	3688.58889008	3275.33051767	2162.32791223	4968.34821646	5877.15713589	4556.19644001	3647.81551069	3030.08679744	3367.53322181	4186.26969986	3416.44113077	3110.24050517	2992.89291489	2655.27437377	3244.0517875	3986.26943394	4176.25334481	3112.19151082	4778.61235088
s1WE6	2726.17791056	3046.37161226	2936.76114112	3394.48287667	3275.05419802	2810.96140137	4687.30626266	2528.77796574	2522.94787897	2570.98697002	3031.84729167	2508.6179462	0.0	4811.61906223	2796.40698039	3317.89059494	3570.23472618	3891.76155487	2729.27279692	4818.49416312	2946.91330039	4242.25977517	2649.45277369	6154.21237853	4020.13656484	4039.01844512	3265.97550511	4478.89651588	3214.21872311	4216.94107144	4243.48182511	3787.29032423	2907.47622518	5300.18716651	5812.65946018	4526.5428309	4039.49477039	3729.83082726	4293.14686448	4554.4828466	3748.23371737	3922.69652153	3003.37277074	3024.09887404	4467.04689924	4628.49802852	4725.47965819	3713.5072371	5243.92848921
s1KO1	3684.27170551	4442.277569	4907.67867734	2657.7245907	4454.71256087	3825.57603506	4373.02824139	3608.54181076	3190.47739375	3318.89349031	6400.40529967	3219.93167629	4811.61906223	0.0	3895.30614971	3807.64520406	3321.10162446	4307.86002558	4846.38710794	4890.03353772	4214.65514604	4381.22357339	4826.58761445	6043.10797521	3633.83819122	4085.71805195	3771.0560855	3000.27865373	3893.40493656	4026.19150066	4109.38754561	3811.87276808	3853.47090297	4677.9209057	5585.27152429	4514.53762859	4029.59948382	3666.16311694	3209.08460468	4439.71125187	3781.54862457	3304.22154221	4572.58548307	4070.19139599	2486.40825288	4384.68356897	4644.91743737	4180.7858113	5030.94046874
s1KO2	2028.47923332	2335.82319536	2700.85134726	2450.29141124	1881.46698084	1843.15110612	3220.08757645	3358.54254104	2659.05509533	2990.50062699	4114.05785083	2481.57127643	2796.40698039	3895.30614971	0.0	1568.73770912	2814.62075598	2087.47071836	2678.77583982	4017.74314759	2998.24515342	2707.17823573	2489.22558239	5542.73813201	2581.35313353	2772.49490532	2670.14681244	3684.30264772	2017.34627667	3051.14371998	2716.3545424	3472.94313227	3389.96224168	5495.76327729	6151.33058777	4674.17564925	2723.93061586	2040.58128973	3599.22797277	4142.40678833	4250.25646285	3639.07350846	2477.21900526	2120.10329937	3491.94644862	4111.70767443	4484.22680069	3054.82503591	4882.57206808
s1KO3	2072.56845484	2322.23211587	3239.30085049	2354.21706731	2171.75827384	1963.11283425	2613.35914103	3721.2634951	2904.82529595	3557.60621767	4658.71248308	2983.74864893	3317.89059494	3807.64520406	1568.73770912	0.0	2732.90065681	2001.31406831	2828.75803136	3709.77438667	3050.85397881	2455.68442598	2788.07137642	5273.66836272	2402.55780368	2335.85958482	2643.22719417	3577.98937953	2009.55019843	2744.74880454	2385.67810067	3308.87443098	3697.97620328	5492.76596989	6270.86612837	4670.67554	2456.58014321	1935.4436184	3536.44284557	4311.90190055	4651.74891842	3797.46152054	2860.44786703	2197.8048139	3320.5339932	4148.88105397	4670.76631828	3212.04358625	4776.42125445
s1KO4	2300.93763497	3581.84700957	3837.20940268	2764.46088777	3647.05744402	2942.32798987	3772.49837641	2639.51662241	2666.41069605	3580.67367963	5734.07621156	2953.82362371	3570.23472618	3321.10162446	2814.62075598	2732.90065681	0.0	3605.01816916	4015.52736263	3813.49105152	2606.77540268	3461.51845293	4099.48606535	5175.39486416	3219.8810537	3047.06219169	3248.12807629	2597.01289947	3219.77670033	2761.35799925	3319.94457785	2355.56787209	3397.37575196	3746.98945822	5229.65486433	3537.21048285	2998.50629481	2425.60384235	2255.21750614	2960.88635378	3601.44304411	2366.61826242	3491.94358488	2819.80673097	2869.166778	3210.35449756	3360.86030653	2826.06617049	3662.75224387
s1KO5	2753.56350935	2666.30830925	3588.75438	2877.70255586	1926.97119854	2346.95590074	2671.59727504	4326.60744695	3531.39235996	3949.6630236	4696.71395765	3578.39265593	3891.76155487	4307.86002558	2087.47071836	2001.31406831	3605.01816916	0.0	3637.67838051	4475.64565175	4043.36196747	2953.70174527	2859.51919035	5916.38791832	2511.8499159	3347.3135497	2796.65550256	3723.97422118	2009.7601847	3451.86790014	2519.51820791	3891.07106077	4110.24743781	6128.75028044	6740.12640831	5097.95606101	2364.04272381	2431.25728791	4090.23593452	4722.07221461	5237.33882807	4317.28780602	3652.14183733	3390.24364906	4194.62203303	5014.66090578	5074.27196748	3612.19683849	4822.61547296
s1KE1	2888.63047135	2660.67585399	3307.07846898	3075.41411846	3370.48097458	2573.56445422	3910.75235728	3725.95034857	2834.56769191	3373.5168593	3363.14376737	2814.98596799	2729.27279692	4846.38710794	2678.77583982	2828.75803136	4015.52736263	3637.67838051	0.0	4610.58976705	3315.90108417	3894.05829438	1836.11056312	6216.62480772	3393.19524932	3243.99414303	2806.51207017	4825.57229767	2884.96932393	4248.27729792	3889.68713395	4237.88461381	3560.21038704	6315.37061462	6850.43881806	5493.95449563	3891.36043049	3401.55346864	4555.35179761	5581.40502024	4773.8741081	4719.23849789	3158.63134918	2539.55704799	4387.01629812	4951.41091003	5553.61647938	3820.57116149	5733.09218485
s1KE2	3567.31944182	3558.12000922	4574.59746863	3711.86691572	4121.40704129	3744.28684799	3367.41681412	4824.10198897	4321.33428469	4954.58393813	6639.81761798	4368.96509485	4818.49416312	4890.03353772	4017.74314759	3709.77438667	3813.49105152	4475.64565175	4610.58976705	0.0	3531.37225452	2884.10436704	4670.30084684	2507.66983473	4227.01975392	4042.50417439	4321.27064646	4327.20371603	4422.44819076	3661.27764585	4403.81993274	3523.59645817	4118.51842293	4804.59009698	5845.98186792	4391.75864546	4061.19637545	3513.66703033	4304.41563978	4227.19150264	4953.72889852	4158.20249627	3828.18155264	3608.99099472	3623.50438112	3420.89812769	4482.84797868	3496.93580153	5087.13770209
s1KE3	2312.68761401	3355.44244475	3495.46763681	3138.89024975	3616.95617889	2970.99040725	4119.76746917	3000.05033291	2802.87031452	3408.16108774	5241.74856322	3127.23711925	2946.91330039	4214.65514604	2998.24515342	3050.85397881	2606.77540268	4043.36196747	3315.90108417	3531.37225452	0.0	3384.08362781	3750.53889461	4736.26456187	3904.00742827	3441.29539563	3407.07557885	3620.60602662	3645.09533483	3379.32922338	4037.95121318	3017.82637009	3301.91096185	3815.09947446	4483.60546882	3112.82283466	3830.69628136	3181.05925754	3346.00209205	3353.94096549	3053.38435183	2953.13223544	2443.94107949	2474.20694365	3171.69513037	2934.43589127	3562.04604125	3077.47168955	4349.88091791
s1KE4	2905.41804221	2816.25282956	3993.30139108	3040.41576104	2564.00858033	2982.85333196	2700.54327868	4617.98245991	3787.65441929	4389.37512637	5754.80216862	3864.28440982	4242.25977517	4381.22357339	2707.17823573	2455.68442598	3461.51845293	2953.70174527	3894.05829438	2884.10436704	3384.08362781	0.0	3939.83705247	4108.28187933	3325.20194875	3193.84501816	3669.81470922	3896.13423793	3120.87776114	2899.69170775	3314.89064676	3623.42158739	4221.9410228	5286.73055867	5906.50810547	4509.66606303	3220.88714487	2609.59690374	4003.49672162	4126.62743654	4884.62751906	4009.11037513	3163.49806385	2936.98859378	3370.99124888	3811.42204433	4536.87293188	3304.2124629	4875.32645061
s1KE5	2762.42429761	2131.02979801	3025.15388038	2923.10554035	2764.1070891	2142.45139968	3592.12889524	3679.04688744	2927.33906475	3178.73213719	2840.5707173	2728.31156579	2649.45277369	4826.58761445	2489.22558239	2788.07137642	4099.48606535	2859.51919035	1836.11056312	4670.30084684	3750.53889461	3939.83705247	0.0	6188.01438266	3050.59535173	3607.989745	2417.90239671	4571.55619018	2406.98151218	4277.36367404	3589.81085853	4084.55848287	3189.68305636	6409.54132524	7032.99765392	5484.47043934	3511.31399906	3303.39946116	4553.75098133	5449.7928401	4979.12080593	4676.24871024	3396.24851859	3101.65826615	4610.44336263	5256.08352293	5460.73218534	3692.47153002	5424.78312931
s1KE6	5038.51744068	4994.87917772	5780.14290481	5211.2507136	5499.00536461	5268.29137387	4821.03619567	6135.60591955	5838.41879279	6155.92576304	7897.34993526	5753.13688347	6154.21237853	6043.10797521	5542.73813201	5273.66836272	5175.39486416	5916.38791832	6216.62480772	2507.66983473	4736.26456187	4108.28187933	6188.01438266	0.0	5718.67764435	5484.19237445	5914.52567836	5623.81934276	5905.75617512	4901.02948369	5965.58161456	4814.46902576	5277.67581422	5316.3254227	6212.53410453	5213.11384875	5709.69456276	4992.75735441	5503.8651873	4996.89743741	5795.38730371	5306.35675393	4928.95810491	5177.67978925	4766.21673867	4097.40405623	4915.76911581	4673.56288072	5999.86649851
s2WT1	2523.05132726	2905.97556769	3832.1487445	2443.85719714	3082.16612142	2222.65876823	2548.98097286	4000.0629995	3148.33670372	3838.49032824	5192.18393357	3082.78380689	4020.13656484	3633.83819122	2581.35313353	2402.55780368	3219.8810537	2511.8499159	3393.19524932	4227.01975392	3904.00742827	3325.20194875	3050.59535173	5718.67764435	0.0	2427.76687513	2072.76385534	3181.45281279	1862.09935288	2925.26785098	1993.28071279	3426.65346949	3856.82874912	5824.86188677	6456.79363152	4957.37127922	2304.38885607	1807.63989777	3565.70582073	4889.79876887	4775.66142016	4060.17438049	3722.85078938	2862.13102425	3551.40000563	4422.08027969	4732.82347019	2933.88411496	4582.40810055
s2WT2	2703.06196747	3233.05366488	4135.21051459	2733.48824764	3586.62738516	2670.32732076	2948.750922	4112.53182359	3513.68126044	4158.58677918	5450.67757256	3508.69747912	4039.01844512	4085.71805195	2772.49490532	2335.85958482	3047.06219169	3347.3135497	3243.99414303	4042.50417439	3441.29539563	3193.84501816	3607.989745	5484.19237445	2427.76687513	0.0	3071.16166947	3763.79834741	2508.99980072	2341.8693388	2547.83594448	3368.65611186	4365.93655474	5697.85064739	6488.62419932	5094.6513129	2960.91067072	2182.47061836	3592.88713989	5019.12542182	4786.86557154	4271.4276302	3593.5269583	2351.92091704	3455.20419078	4049.20683591	4843.8181221	3359.78005232	4995.29098252
s2WT3	1958.65004531	2361.94665477	3489.33603999	2321.20313631	2973.1320186	1763.20049909	2987.49426778	3239.36598735	2641.43143012	3196.24936449	4525.37777429	2792.03295109	3265.97550511	3771.0560855	2670.14681244	2643.22719417	3248.12807629	2796.65550256	2806.51207017	4321.27064646	3407.07557885	3669.81470922	2417.90239671	5914.52567836	2072.76385534	3071.16166947	0.0	3334.03989178	2254.9558754	3568.19253965	2762.47642524	3179.02846794	3193.52250657	5501.86568357	5859.26599499	4320.63861021	2908.12929561	2635.17969027	3485.66320806	4888.35493801	4194.93551798	3908.62379873	3708.76017019	2946.16224944	3744.78116851	4664.67705206	4880.66593817	3222.31686834	4526.54680745
s2WT4	2929.01826556	4066.3590594	4543.02784495	2827.80055874	3852.19859301	3232.76816366	3767.38131864	3317.44901995	3011.81539939	3958.71696387	6359.74685031	3514.15309854	4478.89651588	3000.27865373	3684.30264772	3577.98937953	2597.01289947	3723.97422118	4825.57229767	4327.20371603	3620.60602662	3896.13423793	4571.55619018	5623.81934276	3181.45281279	3763.79834741	3334.03989178	0.0	3445.69789738	3185.13484801	3556.36162391	2244.26736375	3559.76965547	3960.76962218	5252.24294945	3653.81909788	3213.58709233	3075.87678557	2726.99761643	3263.94270783	3966.14119769	2437.41543443	4271.02634035	3788.52821027	3141.30609779	3888.02237648	3654.58096093	3352.73202031	3531.11002377
s2WT5	2259.92389252	2381.33156028	3169.3513532	2256.40111682	2223.76662445	1798.57554748	2894.13544949	3549.25118863	2855.29963401	3255.65723011	4162.10787943	2725.73219521	3214.21872311	3893.40493656	2017.34627667	2009.55019843	3219.77670033	2009.7601847	2884.96932393	4422.44819076	3645.09533483	3120.87776114	2406.98151218	5905.75617512	1862.09935288	2508.99980072	2254.9558754	3445.69789738	0.0	2913.4999571	2299.43993181	3418.77434178	3551.63342703	5882.18989833	6525.06750923	5023.15598006	2358.00932992	2164.23242744	3735.95235516	4742.40677294	4683.75639845	3949.10445544	3295.10546113	2660.77883335	3831.12672722	4584.46878057	4773.53370157	3135.60935067	4699.22185048
s2WT6	2808.74313528	3476.47033642	4171.19359416	2898.87081464	3425.02817507	2994.59179188	3147.19843671	4117.45843938	3761.59434283	4360.99529924	6019.0117129	3742.41606452	4216.94107144	4026.19150066	3051.14371998	2744.74880454	2761.35799925	3451.86790014	4248.27729792	3661.27764585	3379.32922338	2899.69170775	4277.36367404	4901.02948369	2925.26785098	2341.8693388	3568.19253965	3185.13484801	2913.4999571	0.0	2905.28139773	3011.53515669	4284.40894407	4855.98270178	5857.7449586	4417.29532633	3036.09024899	2455.87051776	3254.9423958	4036.37560195	4556.96017099	3546.13789918	3602.14463896	3000.04133305	3248.38544511	3520.59767653	4004.2177763	3153.26878017	4506.29049219
s2WT7	2848.0091292	3174.91763673	4076.08586759	3013.21489443	3118.44191865	2699.07169227	2789.29561001	4369.13813011	3649.6155962	4370.52353843	5540.45449399	3688.58889008	4243.48182511	4109.38754561	2716.3545424	2385.67810067	3319.94457785	2519.51820791	3889.68713395	4403.81993274	4037.95121318	3314.89064676	3589.81085853	5965.58161456	1993.28071279	2547.83594448	2762.47642524	3556.36162391	2299.43993181	2905.28139773	0.0	3736.93617821	4486.84900571	6015.35451989	6635.58648501	5083.13958101	2003.98502988	2087.58808197	3599.03625989	4872.75876686	5156.80889698	4325.23594732	3914.85529745	2993.98931194	3716.05382092	4495.79514658	4936.39200226	3484.68649953	4861.06922395
s2WE1	2273.90017371	3438.9411161	4074.88380202	2727.20736285	3738.59652811	2810.9517961	3586.90786054	2981.42382093	2999.33292584	3780.73775869	5845.87769287	3275.33051767	3787.29032423	3811.87276808	3472.94313227	3308.87443098	2355.56787209	3891.07106077	4237.88461381	3523.59645817	3017.82637009	3623.42158739	4084.55848287	4814.46902576	3426.65346949	3368.65611186	3179.02846794	2244.26736375	3418.77434178	3011.53515669	3736.93617821	0.0	3134.93859589	3882.60659867	5199.906153	3424.24269	3382.60698279	2998.59433735	2809.79892519	3311.31393861	3907.20053235	2763.54952914	3846.5043871	3324.68645138	3249.80522493	3518.42720544	3613.00429006	3006.06187561	3729.49567636
s2WE2	2900.94949973	2886.83633066	3277.18263147	2808.87486371	3577.29283118	2793.07608203	4363.178887	2456.57444422	2223.94289495	2577.14997623	4270.07821942	2162.32791223	2907.47622518	3853.47090297	3389.96224168	3697.97620328	3397.37575196	4110.24743781	3560.21038704	4118.51842293	3301.91096185	4221.9410228	3189.68305636	5277.67581422	3856.82874912	4365.93655474	3193.52250657	3559.76965547	3551.63342703	4284.40894407	4486.84900571	3134.93859589	0.0	4639.95840499	5749.0240911	4339.33842884	4228.16981684	3702.5437202	3568.94522233	3932.42240864	3545.53606666	3228.88308862	3383.08941649	3394.54533038	3754.82809194	4055.10345121	4135.96494182	3470.56364298	4574.22889677
s2WE3	4689.38780653	5792.71611595	5975.02066942	4951.29720376	5885.0721321	5378.89970161	5892.97259454	4264.38647404	4640.83225295	5006.1422273	7788.72300188	4968.34821646	5300.18716651	4677.9209057	5495.76327729	5492.76596989	3746.98945822	6128.75028044	6315.37061462	4804.59009698	3815.09947446	5286.73055867	6409.54132524	5316.3254227	5824.86188677	5697.85064739	5501.86568357	3960.76962218	5882.18989833	4855.98270178	6015.35451989	3882.60659867	4639.95840499	0.0	3454.52138508	2588.11978084	5467.36737379	5110.2759221	3915.1850531	3095.57361405	3489.94527178	3315.05203579	5290.4081128	5319.65600392	4170.15419379	4012.13110454	3705.52641335	4622.07226252	4625.1358899
s2WE4	5225.99196325	6430.99152542	6641.49983061	5893.12989845	6461.41950348	6002.61909503	6592.12863952	5245.60902089	5484.96982672	5545.22803859	8301.46649695	5877.15713589	5812.65946018	5585.27152429	6151.33058777	6270.86612837	5229.65486433	6740.12640831	6850.43881806	5845.98186792	4483.60546882	5906.50810547	7032.99765392	6212.53410453	6456.79363152	6488.62419932	5859.26599499	5252.24294945	6525.06750923	5857.7449586	6635.58648501	5199.906153	5749.0240911	3454.52138508	0.0	2730.00915749	6288.3802366	5943.60648092	5325.58841819	4782.65658395	3636.41224286	4884.0012285	5885.16949628	5951.73218483	5348.67030205	5211.20811329	5153.74407591	5628.15742495	5931.4605284
s2WE5	3656.37197232	4869.89568677	5314.17143118	4318.27627648	4948.35972823	4428.35748331	4930.53891578	3863.15337516	4075.3240362	4428.9786633	7068.32738348	4556.19644001	4526.5428309	4514.53762859	4674.17564925	4670.67554	3537.21048285	5097.95606101	5493.95449563	4391.75864546	3112.82283466	4509.66606303	5484.47043934	5213.11384875	4957.37127922	5094.6513129	4320.63861021	3653.81909788	5023.15598006	4417.29532633	5083.13958101	3424.24269	4339.33842884	2588.11978084	2730.00915749	0.0	4583.90968497	4384.44386439	3753.56657061	3435.1614227	3256.95379151	3408.71295359	4735.08838355	4667.41705872	4013.13692764	4144.19980213	3948.66661039	4169.44168924	4343.35768732
s2KO1	2808.51063733	3331.99369747	4265.81574848	2996.73789311	3187.10213203	2829.68196093	2731.50471352	3996.9433321	3339.36461022	4219.4554151	5557.72489424	3647.81551069	4039.49477039	4029.59948382	2723.93061586	2456.58014321	2998.50629481	2364.04272381	3891.36043049	4061.19637545	3830.69628136	3220.88714487	3511.31399906	5709.69456276	2304.38885607	2960.91067072	2908.12929561	3213.58709233	2358.00932992	3036.09024899	2003.98502988	3382.60698279	4228.16981684	5467.36737379	6288.3802366	4583.90968497	0.0	1829.56661535	3525.50847397	4418.44090149	4925.41754575	3957.48202775	4064.11417162	3202.82906194	3783.72462	4420.16311916	4655.16358467	3225.57374741	4421.72183657
s2KO2	2195.46077168	2863.30019383	3721.1909384	2467.61382716	2908.96407678	2301.0115167	2522.46704637	3680.5646306	2947.53150959	3793.99683711	5358.10264926	3030.08679744	3729.83082726	3666.16311694	2040.58128973	1935.4436184	2425.60384235	2431.25728791	3401.55346864	3513.66703033	3181.05925754	2609.59690374	3303.39946116	4992.75735441	1807.63989777	2182.47061836	2635.17969027	3075.87678557	2164.23242744	2455.87051776	2087.58808197	2998.59433735	3702.5437202	5110.2759221	5943.60648092	4384.44386439	1829.56661535	0.0	3048.86044285	4015.87624311	4382.32928932	3536.61533108	3254.23139927	2265.05320026	3100.84407863	3556.11782707	4035.64344312	2497.87269491	4152.97074394
s2KO3	3182.15838701	3872.5836337	4577.43443427	3019.99205297	4224.63584229	3530.27421031	4153.96364934	3242.54653012	3064.76752789	3748.16861947	6213.85516407	3367.53322181	4293.14686448	3209.08460468	3599.22797277	3536.44284557	2255.21750614	4090.23593452	4555.35179761	4304.41563978	3346.00209205	4003.49672162	4553.75098133	5503.8651873	3565.70582073	3592.88713989	3485.66320806	2726.99761643	3735.95235516	3254.9423958	3599.03625989	2809.79892519	3568.94522233	3915.1850531	5325.58841819	3753.56657061	3525.50847397	3048.86044285	0.0	3307.28861758	3797.12285817	2713.31900078	4153.69618533	3621.67005676	2804.53596875	3474.30021731	3670.31333812	3394.77569215	3882.45515106
s2KO4	3774.90370738	4729.96638466	4621.39221447	4146.36081402	4356.42422177	4408.39744125	5108.67223454	3801.71566533	3880.11391585	4467.66113308	6743.17417838	4186.26969986	4554.4828466	4439.71125187	4142.40678833	4311.90190055	2960.88635378	4722.07221461	5581.40502024	4227.19150264	3353.94096549	4126.62743654	5449.7928401	4996.89743741	4889.79876887	5019.12542182	4888.35493801	3263.94270783	4742.40677294	4036.37560195	4872.75876686	3311.31393861	3932.42240864	3095.57361405	4782.65658395	3435.1614227	4418.44090149	4015.87624311	3307.28861758	0.0	3908.22926656	2307.92720856	3928.83926879	4250.74369964	3619.99475138	3253.24730078	2936.47611943	3679.56818119	3858.85345666
s2KE1	3596.86307774	4646.7461734	4377.29391291	3959.12389298	4852.25700061	4144.79890948	5520.27281935	3052.47014727	3374.72547032	3022.11018992	5968.11879909	3416.44113077	3748.23371737	3781.54862457	4250.25646285	4651.74891842	3601.44304411	5237.33882807	4773.8741081	4953.72889852	3053.38435183	4884.62751906	4979.12080593	5795.38730371	4775.66142016	4786.86557154	4194.93551798	3966.14119769	4683.75639845	4556.96017099	5156.80889698	3907.20053235	3545.53606666	3489.94527178	3636.41224286	3256.95379151	4925.41754575	4382.32928932	3797.12285817	3908.22926656	0.0	3226.13421915	3886.90005017	4086.77696969	3708.6299357	3781.87017228	3849.70102735	4014.91519213	5128.78757603
s2KE2	3106.89684412	4159.05349809	4032.304056	3032.48841713	3994.04882294	3622.37850038	4608.85755909	2754.21386243	2809.11053538	3386.82801453	6039.90761519	3110.24050517	3922.69652153	3304.22154221	3639.07350846	3797.46152054	2366.61826242	4317.28780602	4719.23849789	4158.20249627	2953.13223544	4009.11037513	4676.24871024	5306.35675393	4060.17438049	4271.4276302	3908.62379873	2437.41543443	3949.10445544	3546.13789918	4325.23594732	2763.54952914	3228.88308862	3315.05203579	4884.0012285	3408.71295359	3957.48202775	3536.61533108	2713.31900078	2307.92720856	3226.13421915	0.0	3591.94014427	3596.83638772	2786.70486417	3086.00810109	2856.41558601	3139.74807907	3690.50375965
s2KE3	2688.54681938	2979.46404576	2416.08774675	3231.96936867	2792.99445041	2804.8055191	4258.71435999	3681.56135356	3175.8929453	3330.33691989	4447.57529447	2992.89291489	3003.37277074	4572.58548307	2477.21900526	2860.44786703	3491.94358488	3652.14183733	3158.63134918	3828.18155264	2443.94107949	3163.49806385	3396.24851859	4928.95810491	3722.85078938	3593.5269583	3708.76017019	4271.02634035	3295.10546113	3602.14463896	3914.85529745	3846.5043871	3383.08941649	5290.4081128	5885.16949628	4735.08838355	4064.11417162	3254.23139927	4153.69618533	3928.83926879	3886.90005017	3591.94014427	0.0	2236.08228829	3437.90255825	3249.42641092	3998.57174501	3075.52141921	5100.27018892
s2KE4	2135.26766472	2660.18984285	3072.64576546	2583.77204877	2983.07961677	2328.44969883	3539.43131025	3231.38050994	2544.28536135	3424.03942734	4622.05690142	2655.27437377	3024.09887404	4070.19139599	2120.10329937	2197.8048139	2819.80673097	3390.24364906	2539.55704799	3608.99099472	2474.20694365	2936.98859378	3101.65826615	5177.67978925	2862.13102425	2351.92091704	2946.16224944	3788.52821027	2660.77883335	3000.04133305	2993.98931194	3324.68645138	3394.54533038	5319.65600392	5951.73218483	4667.41705872	3202.82906194	2265.05320026	3621.67005676	4250.74369964	4086.77696969	3596.83638772	2236.08228829	0.0	3176.88086021	3310.86876816	4321.57216763	2995.21752132	4740.26581533
s2KE5	3224.84573274	3896.86463712	4367.30763744	2488.22265885	4043.93669584	3548.18996109	3923.99770642	3698.89091486	3264.20679492	3543.22875355	6325.69679956	3244.0517875	4467.04689924	2486.40825288	3491.94644862	3320.5339932	2869.166778	4194.62203303	4387.01629812	3623.50438112	3171.69513037	3370.99124888	4610.44336263	4766.21673867	3551.40000563	3455.20419078	3744.78116851	3141.30609779	3831.12672722	3248.38544511	3716.05382092	3249.80522493	3754.82809194	4170.15419379	5348.67030205	4013.13692764	3783.72462	3100.84407863	2804.53596875	3619.99475138	3708.6299357	2786.70486417	3437.90255825	3176.88086021	0.0	2943.57877421	3672.45721554	3349.09569884	4559.12162593
s2KE6	3706.39717246	4445.78182101	4467.16487271	3921.2357746	4691.28234068	4217.78069605	4734.49912874	4152.33187498	3988.17727791	4527.39549852	6725.36824271	3986.26943394	4628.49802852	4384.68356897	4111.70767443	4148.88105397	3210.35449756	5014.66090578	4951.41091003	3420.89812769	2934.43589127	3811.42204433	5256.08352293	4097.40405623	4422.08027969	4049.20683591	4664.67705206	3888.02237648	4584.46878057	3520.59767653	4495.79514658	3518.42720544	4055.10345121	4012.13110454	5211.20811329	4144.19980213	4420.16311916	3556.11782707	3474.30021731	3253.24730078	3781.87017228	3086.00810109	3249.42641092	3310.86876816	2943.57877421	0.0	2927.77048281	3191.80105896	4531.33026825
s3WT1	3944.51365823	4856.27676312	4478.34098746	4265.24114207	4792.72511208	4472.15965726	5153.76949426	4029.97791557	4146.88606065	4500.57885166	6743.24595429	4176.25334481	4725.47965819	4644.91743737	4484.22680069	4670.76631828	3360.86030653	5074.27196748	5553.61647938	4482.84797868	3562.04604125	4536.87293188	5460.73218534	4915.76911581	4732.82347019	4843.8181221	4880.66593817	3654.58096093	4773.53370157	4004.2177763	4936.39200226	3613.00429006	4135.96494182	3705.52641335	5153.74407591	3948.66661039	4655.16358467	4035.64344312	3670.31333812	2936.47611943	3849.70102735	2856.41558601	3998.57174501	4321.57216763	3672.45721554	2927.77048281	0.0	2993.6983816	3826.12833031
s3WT2	2610.76425592	3337.86638438	3543.73390649	2979.38785659	3514.22338505	2846.21432784	3501.87692531	3612.95640715	3195.17166988	3786.57206455	5480.02901452	3112.19151082	3713.5072371	4180.7858113	3054.82503591	3212.04358625	2826.06617049	3612.19683849	3820.57116149	3496.93580153	3077.47168955	3304.2124629	3692.47153002	4673.56288072	2933.88411496	3359.78005232	3222.31686834	3352.73202031	3135.60935067	3153.26878017	3484.68649953	3006.06187561	3470.56364298	4622.07226252	5628.15742495	4169.44168924	3225.57374741	2497.87269491	3394.77569215	3679.56818119	4014.91519213	3139.74807907	3075.52141921	2995.21752132	3349.09569884	3191.80105896	2993.6983816	0.0	3666.25340095
s3WT3	4088.71495705	5003.64687003	5329.87598355	4427.78477345	5017.97827815	4551.02120408	4960.44433494	4397.53248993	4375.72371157	5229.72962972	6955.09525456	4778.61235088	5243.92848921	5030.94046874	4882.57206808	4776.42125445	3662.75224387	4822.61547296	5733.09218485	5087.13770209	4349.88091791	4875.32645061	5424.78312931	5999.86649851	4582.40810055	4995.29098252	4526.54680745	3531.11002377	4699.22185048	4506.29049219	4861.06922395	3729.49567636	4574.22889677	4625.1358899	5931.4605284	4343.35768732	4421.72183657	4152.97074394	3882.45515106	3858.85345666	5128.78757603	3690.50375965	5100.27018892	4740.26581533	4559.12162593	4531.33026825	3826.12833031	3666.25340095	0.0
s3WT4	4818.09007803	5420.4968407	4973.97748286	4998.40274488	4774.72784565	5191.81085942	5819.51046051	5161.23318597	5099.70489342	5170.78407981	7171.62255002	5035.37724505	5368.61714038	5255.15194833	4795.82359976	5096.00294348	4338.88948926	5298.2170586	6273.42952459	4936.16754173	4398.44745336	4384.70797203	6162.78735638	5317.41760632	5549.37834356	5626.04905773	5809.69723824	4490.17750206	5386.73983036	4492.03227949	5564.74365986	4741.67206795	5208.22234548	4436.54415057	5558.79501331	4725.08751242	5346.61163729	4860.95669596	4796.13135767	3480.01293101	4557.08986087	3722.93325215	4307.39666156	5011.41457076	4389.59428649	4011.2180195	3369.80622588	4309.39462106	5210.89301368
s3WT5	4184.90429998	4940.47872174	5099.65116454	4073.91310658	4930.39430472	4623.50429869	5032.34438408	4246.10598078	4070.0036855	4546.3037734	7113.81346396	4277.39219619	5113.85999026	4014.63622262	4652.29986136	4691.34991234	3586.9666851	5193.75894704	5621.92226912	4242.41346406	3915.67746373	4317.51757379	5639.06641209	4940.04514149	4822.06159231	4905.22028048	4921.56621412	3460.49042767	4920.8672	4185.54918738	5119.46383911	3729.08219271	4142.34305677	3709.78975145	5062.65463961	3994.92152614	4752.21190605	4247.63581301	3647.27103462	3292.25424292	4029.04157338	3053.35323865	4477.32107404	4436.76526312	3488.78775508	3528.65668492	3076.89648835	3517.50792465	3984.5842945
s3WT6	3334.10107825	4235.58213236	4181.3727411	3708.68575104	4369.06740621	3799.33888986	4527.90481349	3703.21562969	3596.78773352	4125.73678269	6243.28743532	3649.20210457	4197.6655417	4326.01571888	3916.61077974	4081.27137054	3016.51023535	4600.40389531	4714.81600914	3910.03120192	3104.79628961	4057.49109672	4717.5690774	4823.05359705	4106.38259299	4225.91031613	4142.91491585	3453.63489674	4192.36114857	3694.60688031	4431.80301909	3256.59730394	3746.88003544	3832.87855273	5067.25448345	3795.62643051	4157.16995082	3541.33421185	3519.64259549	3291.88547796	3683.85477455	2907.74998925	3640.07444979	3690.02032515	3524.88751594	3053.49897658	2160.8054054	2116.99031646	3728.38463681
s3WT7	2285.47675552	2933.53234173	3075.30356225	2808.79369125	3274.8621345	2576.38739323	3328.35214483	3464.8249595	2548.50662153	3564.10886478	4808.57546473	2736.49885803	3245.29228268	4255.71263128	2566.79177184	2829.49536137	3056.02028789	3512.7200287	2785.53765008	3776.39245842	3013.90709877	3264.53794587	3038.54570477	5275.55513667	2612.93360038	2937.76581776	2813.84292383	3763.39022691	2794.37363286	3328.3599565	3137.03203681	3323.72531958	3449.49358602	5361.15659163	5965.3373752	4658.99259497	3166.64838591	2390.753856	3731.59027762	4389.60749954	4129.02506653	3625.54354546	2756.58919682	2172.7010839	3510.49141859	3613.02366447	4128.87950902	2382.68797789	4732.10693032
s3WE1	3727.22363161	4594.86017197	4515.274521	3995.15581674	4926.3040913	4247.50491465	4917.59494062	4151.90679086	3853.48725183	4742.84851118	6722.42069496	3989.34706437	4639.87780011	4720.70227826	4224.94354992	4239.40090107	3235.7144497	5321.44999037	4512.41731226	3747.11355579	2978.94645806	4104.24585034	5224.10375088	4785.32067891	4640.86780678	4121.50094019	4676.08768096	4175.18526535	4844.12117933	3955.21933652	4889.87341349	3684.48395301	4272.14489455	4391.22215334	5623.90220399	4463.67135887	4810.52263273	3818.32057324	3767.33884858	3801.97054171	4227.81787687	3433.77430825	3608.98185088	3286.59884988	3418.81967936	2727.77968319	3541.6304155	3304.67456794	4681.34211525
s3WE2	4436.42671527	5128.44186864	4722.7184968	4852.92159426	5181.43551538	4781.35859354	5412.50496536	5106.12455782	4681.223558	5319.67386218	7024.11987369	4752.74341828	5229.92753296	5702.21939248	4797.09787267	5120.72221469	4477.84658067	5605.96824822	5223.16551528	4419.55156096	4171.39425133	4632.02979265	5636.9990243	5314.19815212	5117.11578919	5277.67979324	5197.36856496	4859.76522067	5375.22408835	4892.48137452	5460.75269537	4545.28194945	4910.6443569	5366.13510825	6134.40217136	5141.55210029	5372.10647698	4601.29068849	4926.47175979	4591.7833137	4923.6722068	4285.673576	4060.37929263	4401.42113413	4574.39744666	3851.21045906	3935.08017707	3483.32858054	5182.8870333
s3WE3	5224.48887452	5960.03355695	5526.2831994	5572.23581698	5780.21816197	5582.29809308	6216.89794029	5522.6553396	5400.7940157	5747.71363239	7507.89877396	5369.62270555	5766.94667914	6025.44189251	5426.41686567	5780.72694391	4934.59947716	6109.01808804	6228.44234139	5489.20121693	5013.81272087	5487.80138125	6347.95730925	6217.84094361	5848.36079598	5965.84059459	5935.65211245	5265.97987083	5938.62239918	5408.18472318	6072.56206226	5182.83165847	5538.03448888	5365.3926231	6369.06256838	5445.89937476	5891.04676607	5331.27583229	5374.40396695	4799.64436183	5259.57450751	4688.43385364	5131.11254993	5414.06021392	5259.18396712	4724.07811112	3595.0819184	4029.22746938	5382.854633
s3WE4	4978.88019539	5446.73590327	5159.32011025	5361.9074964	5745.78036475	5202.45211415	5745.10400254	5625.4900231	5381.04469411	5757.857414	7346.36399861	5261.92683339	5676.7497743	6243.91992261	5499.80381468	5743.51860796	5160.2435989	6109.7651346	5832.69543179	4538.74674332	4858.12021259	5220.82215748	5947.32914845	5015.30597272	5605.27590757	5869.89522905	5668.1769556	5516.29223301	5854.98864218	5433.57359387	6056.70686099	4968.69520096	5180.47333745	5740.72120905	6516.28252917	5545.15013322	5810.52200753	5180.11563577	5528.64793598	5249.02238517	5416.89652846	5056.22665631	4807.29653756	5240.75986857	5283.63227335	4534.1074094	4402.5531229	3722.75113323	5512.0315674
s3WE5	4661.91548615	5295.85687118	5376.29351877	4488.92615221	5284.94938481	5074.55436467	5268.06245217	5168.3399656	4684.48673816	5175.54866657	7552.24218362	4788.50603007	5598.68823922	4682.99135169	4812.3090092	4899.9455099	4216.27394746	5613.21138031	5536.58251993	4078.11279883	3985.02873264	4073.84044852	6083.75837785	4796.16930477	5187.3673477	4970.20864753	5457.44005922	4487.84001497	5487.15336035	4394.25397536	5408.64881463	4500.60507043	5018.61694095	4521.49068339	5542.76501396	4689.43280152	5322.85186719	4492.47303832	4389.21655879	4075.05214691	4542.84602425	3902.44154344	4133.07899755	4308.80633122	3247.21634635	3194.36973439	3730.76238857	4020.28008974	5281.01221358
s3WE6	4864.10032791	5440.53967911	5074.2725587	5251.12464145	5149.07292627	5258.56729538	5688.92749119	5461.01913566	5264.71974563	5538.61860034	7386.09084699	5240.76158588	5560.19747851	5741.40714459	5034.93594795	5295.69240043	4662.30372241	5542.98060614	6216.45751212	4667.15759323	4423.49092912	4552.36575859	6179.21240936	5014.82382542	5551.8450987	5671.37637615	5842.9956358	4827.66403139	5555.64109712	4693.90136241	5631.36413314	4806.06034086	5249.6375113	4896.71930991	5739.96289187	4925.66178295	5447.70355287	4897.7194693	5031.6971292	3933.70969951	4951.5274411	4257.15867686	4291.95712933	4961.93772633	4658.24709521	3805.11892061	3191.21982947	3889.59046687	5073.65410725
s3WE7	4252.80589729	5221.19584004	4941.52122327	4814.20751526	5084.02458688	4817.41673514	5317.77603891	4929.44073907	4736.84050819	5166.92829445	7352.74084951	4848.0579617	5165.39291826	5280.67703993	4706.95910329	4948.53069102	4094.68899918	5452.67989158	5650.62863759	4218.59052291	3674.15323578	4360.28714651	5911.56273755	4826.1551985	5148.491818	5168.86989583	5227.42441361	4452.89950482	5369.28822098	4406.47387375	5322.02254787	4276.20673027	4950.77892861	4231.06251431	4826.13862213	4057.10364669	5134.19964551	4432.98702908	4531.73962182	3688.84832976	4131.76233586	3786.64891428	3971.76207747	4466.93922054	4112.31297447	3293.421625	2953.33709556	3261.17708811	4817.55124519
s3KO1	4392.63565528	4925.55864852	5396.23109216	4576.65336245	5033.67201951	4404.48453284	4433.65357239	5458.94568575	4742.86158347	5598.93704198	6962.85875198	4915.39520283	5587.58391436	5523.72917511	4587.8775049	4772.44339935	4640.1362049	4783.04191911	4874.99210256	5108.53873432	5140.83417356	4708.77924732	5053.07846763	6470.56226305	4007.63097104	4857.96685868	4165.10888213	4583.59509556	4683.34090154	4889.96993856	4582.96934312	4679.80320099	5306.10761293	6403.57181579	7047.18170619	5678.20587862	4522.96495675	3938.41694085	4950.2648414	5747.73242244	5895.79952169	5075.61897703	5245.82824728	4680.0581193	5040.93423881	5326.0722864	5516.4736925	4052.67812687	5311.01233288
s3KO2	2972.91372226	3870.38964447	4221.0880114	3631.44764522	3325.86650363	3455.8223334	3582.95520486	4492.30163725	3970.69011634	4481.20497188	6396.74479716	4135.69728099	4415.38039131	4434.50335438	3007.31873934	3088.14701723	3263.54960128	3543.53834465	4451.33058759	3405.63268718	3008.73362065	2659.34164785	4559.95833314	4674.7014878	3610.51381385	3703.7470216	3802.09573788	3692.04739948	3779.4817105	3265.68583915	3650.82812523	3658.22142578	4609.03981324	4461.43586752	4936.45176215	3671.32973185	3416.81840313	2859.78006147	3904.2205368	3552.69475187	4224.0243844	3606.05989967	3228.86109952	3190.33070386	3413.49088178	3499.35136847	4064.37719706	3205.83842388	4717.85904834
s3KO3	3014.9616913	3592.99568605	3848.39083254	3451.69146941	3855.69708354	3361.06471226	3916.50762798	3592.68339824	3095.8323598	4020.50991791	5614.94274236	3360.64547371	3667.97682654	4570.45708874	3258.24062954	3504.9547786	3196.9485451	4069.80564647	3884.47165004	3139.55729363	3247.53013843	3569.41619876	3972.05765316	4835.9867659	3660.90016253	3819.87800852	3699.73728797	3720.90875997	3730.16139061	3669.09225831	3556.10629762	3346.71809389	3575.95917203	4797.86223229	5816.07049476	4364.89060573	3155.98320655	2887.65925968	3809.42462847	3799.07409772	4210.42563169	3483.39058964	3343.01690094	2758.2490823	3603.4194871	3256.34181253	3925.76922399	2886.72548054	4639.22019309
s3KO4	2592.56822475	3126.02975034	3540.83436495	3023.63556005	3314.54461427	2837.82804271	3248.74283377	3760.69089397	3068.45857068	3856.69755101	5494.82938771	3097.91123178	3698.68868655	4295.65734201	2727.90285751	3056.16982512	3043.46348754	3472.06307546	3594.51220613	2900.72473703	3162.75607659	2977.21682113	3545.33609126	4521.64859316	2984.95996623	3493.36971991	3182.69225657	3482.08529476	3273.88209928	3307.49754346	3318.11211384	3081.8718338	3451.69871223	4840.67846484	5739.95574896	4219.77463853	2984.05764019	2403.08385205	3638.68300351	3769.85251701	4231.56779457	3385.95274627	3092.89443725	2670.57072552	3404.87327224	3323.64107569	3820.89099557	2253.3881157	4437.03594757
s3KO5	2905.38155842	3571.57164285	3670.63536734	3424.24269	3768.96192605	3429.91107756	4187.54128338	3515.79094942	3167.02636554	3975.42475718	5846.43258748	3285.12130674	3796.61112046	4508.25576027	3336.65880785	3577.06639581	2883.00641692	4397.40286988	4115.11506522	3000.77156745	2715.16150533	3310.72680842	4317.21924391	4252.05667883	4041.49699988	4099.10770778	3937.78516428	3576.05676689	4065.2559575	3633.36648303	4350.75993362	2872.35234607	3205.25693198	4059.56303067	5315.40816871	3780.29152315	4115.10267187	3275.47798039	3437.76526249	2842.99489975	3933.24141136	2808.76378501	3029.23554713	2979.66139016	3330.85724702	2810.91799952	3279.58046097	2823.62603756	4240.657732
s3KO6	3806.62737866	3878.25063656	3793.43116453	4270.38007676	3745.9922584	4048.38733325	4999.77779506	4237.6946563	4123.56690257	4201.3276473	5604.03979286	3968.55238091	3982.27171348	5308.13319351	3807.88576509	4235.61400508	4128.92140879	4598.98488799	4927.01958592	3720.16800696	3633.10583386	3928.74941934	4536.66397257	4423.59672665	5078.56633313	5294.4758003	4818.27936093	4586.61618189	4704.70594193	4580.02882087	5231.03660855	4013.84304626	3535.63233383	4550.73224877	5651.2165062	4447.98178953	4910.62460386	4446.11560803	4612.83665438	3212.31941127	4495.51509841	3724.42800978	3364.03180722	4126.30997381	4364.03758004	4009.35979927	4058.84860521	3921.27759793	5197.2715919
s3KE1	3610.16204622	4143.05949752	3381.55230626	4160.64802645	3693.61692654	3949.79467821	5009.15222368	4276.32575934	4058.11852957	4245.37984166	5714.32970697	3911.26424574	4203.13430668	5023.2025641	3509.53672156	4052.76843651	3819.02683939	4292.76274676	4820.60618595	4457.0517161	3455.99594907	3842.58038302	4778.27856032	5278.17127422	4512.09441391	4640.64736863	4688.82586582	4321.95812104	4244.14537923	4028.16260844	4583.86103629	4208.48405011	4063.28660077	5175.90707026	5864.33696167	4788.15100013	4590.62849728	3856.23676659	4416.71574815	3552.42030171	4106.27105778	3588.2065158	2632.77572155	3559.50839302	3946.5362028	3376.49700133	3392.52118637	3604.89833421	4980.79371185
s3KE2	2838.66412244	3083.34461259	2709.49810851	3350.68709372	3193.95961152	2983.84315942	4184.1589358	3737.29527867	3342.86314407	3656.81391378	5029.93956226	3174.99889764	3481.47066626	4740.10316343	3030.32440508	3479.7775791	3489.16752249	3972.50777218	3772.43104642	3393.08915297	2965.07942558	3193.4423433	3782.97396237	4408.60612893	3788.16551909	3952.49263124	3809.59367912	4075.34366649	3544.65682401	3629.48674057	4186.12159403	3545.71544262	3222.78730294	5115.73709254	5818.26228353	4598.45887227	4158.88975569	3292.99347099	4074.35197301	3804.37485009	4043.72130593	3454.16067953	2121.95900055	2792.94575672	3676.0710004	3151.90006187	3353.01983293	2424.87195538	4554.19345219
s3KE3	2921.09876588	3221.20722711	2636.95923366	3465.42666926	3781.35557704	2992.17145231	4644.68039805	3393.23680282	3086.78311515	3438.10209272	4376.54932567	2801.85188759	3081.65280329	4970.01126759	3286.84985967	3804.28994689	3761.83598792	4399.25152725	3218.04971994	4153.18167192	3122.80194697	4214.81102779	3252.55837765	5262.9902147	3815.84119166	4027.13992804	3626.53691557	4513.73658957	3635.23451788	4230.80985155	4430.10631927	3866.48160477	3063.73301709	5561.81517133	6265.79316607	5080.93672466	4442.52135617	3593.14959332	4373.67168407	4589.85751413	4108.93076116	3901.64965111	2514.92266283	2764.29159099	4177.11335733	3790.02506588	4167.73007763	2878.74590751	4801.94897932
s3KE4	4370.52010635	4923.23288094	5926.25075406	4351.55397531	4779.87991481	4477.40036182	3188.57805299	5966.10006621	4999.46497137	6077.98831851	7610.64754144	5378.94785251	6166.39165153	4976.01868968	4425.30993265	4049.23819996	4475.58934667	4061.50218515	5163.38842234	4775.2800965	5071.9698343	3823.38854944	5350.44708412	6208.07989639	3499.6182649	3937.93270638	4255.35967928	4287.56737556	4334.9149934	4148.71883839	3656.94708739	4734.71097323	5938.41881312	6452.35507392	6956.51751956	5572.16780078	3577.16535821	3346.20441695	4724.67649686	5760.82737113	6268.24138016	5271.61682978	5358.16125177	4405.31587971	4510.32504372	5254.95842039	5785.55943708	4415.3584226	5217.40452716
s3KE5	3019.18333329	2905.63142879	2588.71203497	3452.6830147	3323.15001166	2783.69682257	4580.61393265	3433.33016181	3084.39199843	3162.90025135	3178.54904005	2709.94427987	2685.53309419	5099.3354469	3020.00662251	3586.99958182	4155.4405302	3833.73368924	2859.21597645	4950.22948963	3834.66817339	4479.03159176	2302.08905127	6251.81541634	3594.13633576	4089.19062896	3204.53803223	4753.14253942	3001.7178415	4462.60820597	4179.6207962	4229.42809373	3201.58023482	6272.32731927	6850.36466183	5545.28682757	4206.97658658	3750.27838967	4720.23431622	5173.91032006	4609.96789577	4394.90113654	3133.24049508	3194.64458117	4773.69772818	4897.47935167	4956.88672455	3522.15019555	5307.60492124
[truncated: 22 more columns]
