# Supplementary material for: ASMT determines gut microbiota and increases neurobehavioral adaptability to exercise in female mice
Source: Commun Biol. 2023 Nov 7;6:1126. doi: 10.1038/s42003-023-05520-8 (PMC10630421; doi:10.1038/s42003-023-05520-8)
Supplement: Supplementary file 4 — Supplementary Data 1 [file 42003_2023_5520_MOESM4_ESM.zip › 5.Beta_Diversity/Distance/unweighted_unifrac_otu_table_even.txt]

	s1WT1	s1WT2	s1WT3	s1WT4	s1WT5	s1WT6	s1WT7	s1WE1	s1WE2	s1WE3	s1WE4	s1WE5	s1WE6	s1KO1	s1KO2	s1KO3	s1KO4	s1KO5	s1KE1	s1KE2	s1KE3	s1KE4	s1KE5	s1KE6	s2WT1	s2WT2	s2WT3	s2WT4	s2WT5	s2WT6	s2WT7	s2WE1	s2WE2	s2WE3	s2WE4	s2WE5	s2KO1	s2KO2	s2KO3	s2KO4	s2KE1	s2KE2	s2KE3	s2KE4	s2KE5	s2KE6	s3WT1	s3WT2	s3WT3
s1WT1	0.0	0.444038910099	0.439926726911	0.437658453614	0.435716876497	0.425615469778	0.450972896019	0.46249306103	0.48374364235	0.473197543253	0.499691974289	0.473261688023	0.480715058968	0.466148749389	0.470073893559	0.460483103735	0.469560081159	0.483192603986	0.49169221672	0.462925777802	0.48453244792	0.48810511216	0.475223294474	0.5239356074	0.437950850159	0.460147254139	0.445536986929	0.44410941457	0.455236326989	0.466973232128	0.473730555146	0.457580448806	0.480649173209	0.513704846115	0.49440744522	0.49082186001	0.493678034491	0.466560700792	0.477702272323	0.49364810198	0.498819059423	0.47602605433	0.478308785009	0.470811333321	0.492094116226	0.490142990473	0.524000443687	0.495000127073	0.517794778042
s1WT2	0.444038910099	0.0	0.473763034174	0.442716528672	0.41718246628	0.449208733012	0.438905331216	0.480033501344	0.485110817278	0.478276795287	0.49596286893	0.47916420728	0.482669581375	0.47149532998	0.472907197674	0.456213894531	0.487959275805	0.471394562515	0.481596134759	0.473515364948	0.49414920815	0.451285542837	0.477264205331	0.513037924803	0.464499706491	0.478616884194	0.472126173946	0.475461897717	0.456760894905	0.472972094199	0.463971048007	0.475509395295	0.490441216044	0.522963528456	0.49453754442	0.507581895115	0.50801376696	0.488029266278	0.494815241426	0.515445750113	0.524495775201	0.502145456275	0.48784679753	0.485300455118	0.49625083544	0.516058616484	0.53780768454	0.505642324676	0.530048683543
s1WT3	0.439926726911	0.473763034174	0.0	0.476416052412	0.469578686298	0.457209492644	0.488563065173	0.487507568281	0.495908778809	0.483749577525	0.483374950307	0.485046468595	0.499772293121	0.482863649164	0.471480781939	0.486910323058	0.488503824611	0.474106973933	0.489856702121	0.480113289745	0.49516449445	0.516516039032	0.480828901234	0.516852739157	0.488670958812	0.506564386903	0.465198191031	0.477250881461	0.495258953437	0.488919349696	0.493037945458	0.494018019612	0.492013692253	0.524930263676	0.513768402617	0.511185274442	0.532837447962	0.482587016604	0.510325910084	0.504296385948	0.502657685589	0.494903174366	0.473996216056	0.50215696204	0.504712963153	0.509608044364	0.518565090301	0.504941879215	0.503946439219
s1WT4	0.437658453614	0.442716528672	0.476416052412	0.0	0.443065199839	0.454594663999	0.446304965657	0.471178924814	0.49601503897	0.467124033607	0.498381627309	0.47911156455	0.487190959156	0.464818341845	0.477994464646	0.46752281432	0.470461221735	0.471385151002	0.479459327364	0.465445489497	0.475290131547	0.472178182401	0.47317957198	0.518941572741	0.453596806178	0.477394380463	0.464335346712	0.457091424702	0.458977902844	0.462545437109	0.463680256007	0.472210257728	0.490095045415	0.497599168134	0.483577563927	0.488992159018	0.50401668598	0.471808958094	0.472551487624	0.502530760983	0.498784503088	0.476169658648	0.482073740139	0.479936537254	0.491879137251	0.496797234507	0.509753025027	0.493040937239	0.52598952093
s1WT5	0.435716876497	0.41718246628	0.469578686298	0.443065199839	0.0	0.430023829939	0.439659782277	0.469167545228	0.483548528331	0.469445825226	0.469913402738	0.481369497186	0.469915031526	0.469267401558	0.466807689353	0.450731273652	0.480534359515	0.469926330231	0.477280054028	0.46491355976	0.475841822907	0.459610988262	0.460085455235	0.506084852832	0.475552048982	0.482823405255	0.472576964098	0.460197039325	0.446570600893	0.452420373293	0.450468020533	0.476414861713	0.48508786031	0.522799232401	0.49614961699	0.49514465991	0.483133768179	0.47902624408	0.491684371901	0.504738906822	0.526003703834	0.487527211385	0.480182722787	0.481943173144	0.502641409088	0.51606245259	0.524510826404	0.507664883227	0.534864307715
s1WT6	0.425615469778	0.449208733012	0.457209492644	0.454594663999	0.430023829939	0.0	0.4517513252	0.495265814716	0.497007285515	0.487409518538	0.49357627671	0.485005529767	0.480599782562	0.473944143134	0.473292107861	0.46950353101	0.469493526206	0.492333208458	0.478360821251	0.470315715824	0.483146005545	0.488110812473	0.494861135211	0.532021807306	0.450284932837	0.484551860856	0.460409813065	0.47469716707	0.462530241191	0.476184252806	0.467068485399	0.485701880129	0.501881572593	0.531196496491	0.501459689579	0.499172376051	0.509068590953	0.472102485461	0.491880988661	0.503577867418	0.509428788143	0.493070473132	0.474149657238	0.485450482569	0.502628183421	0.504720471609	0.528983588621	0.483572076661	0.525653409122
s1WT7	0.450972896019	0.438905331216	0.488563065173	0.446304965657	0.439659782277	0.4517513252	0.0	0.489819783093	0.476755434433	0.483143565803	0.498486437423	0.485697938881	0.476626457896	0.474071543777	0.4592187098	0.44815315519	0.484019694279	0.474341350776	0.467682532276	0.473901068719	0.495850629163	0.454614994281	0.463248138726	0.504006723298	0.463701588176	0.474740617762	0.466523011823	0.471733397853	0.450088030977	0.46988496579	0.437706207834	0.484888221192	0.500002801337	0.527075391228	0.498113590502	0.506300777172	0.480939050382	0.4675271745	0.503034845867	0.514168740585	0.53378537096	0.50841650104	0.493854727733	0.489393341352	0.497269840308	0.519891413173	0.539012933194	0.503745463154	0.5298955828
s1WE1	0.46249306103	0.480033501344	0.487507568281	0.471178924814	0.469167545228	0.495265814716	0.489819783093	0.0	0.479129888138	0.430857999579	0.464715625588	0.459493830498	0.462137806864	0.464616771603	0.458266731174	0.47850621729	0.451213953287	0.485060419555	0.490237780091	0.505906227025	0.489758113044	0.501667916667	0.482538311754	0.53291721363	0.500665225572	0.505290745427	0.484962892674	0.480792023738	0.493702485416	0.489842824712	0.486584970471	0.432317506951	0.435581528212	0.475896268279	0.468454320214	0.470831441157	0.499798738199	0.471530407809	0.458478848475	0.47796203718	0.479894515922	0.472758503907	0.505217189765	0.495739047049	0.492393674227	0.507725221021	0.506724261862	0.51201919776	0.51362815579
s1WE2	0.48374364235	0.485110817278	0.495908778809	0.49601503897	0.483548528331	0.497007285515	0.476755434433	0.479129888138	0.0	0.448427253156	0.454326511668	0.462113768867	0.45843437551	0.452667727322	0.439176783825	0.453609870818	0.460241142629	0.471128589007	0.480001883331	0.49168804063	0.495601507905	0.484945986201	0.470174021242	0.533393751631	0.49415342015	0.498300594925	0.496649491556	0.487486588372	0.483368420156	0.512693559033	0.490480269323	0.49009344236	0.462358326127	0.504073320513	0.48075043337	0.482541892879	0.479271665308	0.478919179215	0.483179551002	0.495164736811	0.506120902616	0.502694238022	0.498346642637	0.487494770901	0.506375957095	0.521067402127	0.534703332462	0.515621961974	0.521869921106
s1WE3	0.473197543253	0.478276795287	0.483749577525	0.467124033607	0.469445825226	0.487409518538	0.483143565803	0.430857999579	0.448427253156	0.0	0.444002593263	0.438508324224	0.451193948058	0.436741376736	0.447919216527	0.456185998625	0.443788616469	0.483854743058	0.486001141406	0.492590831915	0.481590218477	0.480075775785	0.464961948645	0.508740956571	0.500597010368	0.48243892424	0.491445394311	0.47017221876	0.473868359839	0.491797446813	0.493365867693	0.45475057251	0.458861909938	0.469965607218	0.457851295683	0.463053585217	0.498674739725	0.472210354722	0.46230338584	0.483089147033	0.473199001857	0.487295766575	0.489288635375	0.506956584459	0.492382244452	0.502855056681	0.513232164848	0.502876415771	0.51275828858
s1WE4	0.499691974289	0.49596286893	0.483374950307	0.498381627309	0.469913402738	0.49357627671	0.498486437423	0.464715625588	0.454326511668	0.444002593263	0.0	0.465099869749	0.448645026328	0.480821610207	0.454611395429	0.454776630482	0.480452357313	0.46715485408	0.4976159451	0.504116366412	0.510962331828	0.486796317976	0.471358577984	0.522609287806	0.516328135727	0.513436038969	0.518933515006	0.515847450955	0.500375755277	0.497785344054	0.511618480621	0.518643422348	0.481811026869	0.499425249543	0.498869887901	0.499917413596	0.501828500438	0.489986574156	0.496261438244	0.497431702586	0.512199911815	0.502334506809	0.481455060783	0.512566467298	0.52853612939	0.536631727407	0.526971578214	0.515278521926	0.536817561306
s1WE5	0.473261688023	0.47916420728	0.485046468595	0.47911156455	0.481369497186	0.485005529767	0.485697938881	0.459493830498	0.462113768867	0.438508324224	0.465099869749	0.0	0.47073860492	0.46458831591	0.439051492997	0.453265769232	0.470216894175	0.470830776961	0.485874557361	0.481008331274	0.491872474234	0.483590414881	0.473818273607	0.521003665892	0.501003839961	0.509728180764	0.485743505829	0.490879705836	0.489608608424	0.494064959115	0.491479643957	0.47985632255	0.459215622074	0.498080936639	0.484040865201	0.468276556835	0.491185448965	0.466162734754	0.463999695741	0.477400811046	0.496161462116	0.494835486371	0.484404229018	0.478266497289	0.50115403483	0.513019699308	0.512804275697	0.506195496299	0.527606326853
s1WE6	0.480715058968	0.482669581375	0.499772293121	0.487190959156	0.469915031526	0.480599782562	0.476626457896	0.462137806864	0.45843437551	0.451193948058	0.448645026328	0.47073860492	0.0	0.470287675292	0.463898976888	0.470505768042	0.470518408221	0.486594757807	0.500414149083	0.501391782497	0.496693434952	0.486164577833	0.491423639372	0.532983577608	0.510790174522	0.50328351928	0.499627248659	0.495176928049	0.493409313453	0.497678226138	0.494342668584	0.474159901889	0.482718407311	0.498473194803	0.481224110231	0.475939048083	0.479566282642	0.481426180037	0.478766605819	0.494512058685	0.497829470756	0.506047852298	0.497383898922	0.504026491978	0.501084421104	0.530410875017	0.536380648568	0.526013662356	0.541293882464
s1KO1	0.466148749389	0.47149532998	0.482863649164	0.464818341845	0.469267401558	0.473944143134	0.474071543777	0.464616771603	0.452667727322	0.436741376736	0.480821610207	0.46458831591	0.470287675292	0.0	0.440058481774	0.436417597661	0.44057801444	0.470753499169	0.486926328378	0.473867003824	0.486728430217	0.480857049188	0.474393389347	0.526718754342	0.474306957668	0.468328652994	0.467723591503	0.453835613574	0.471657821654	0.477286573453	0.464735669025	0.456741825501	0.472438416582	0.500140988749	0.474884116096	0.468843895243	0.479565728323	0.456812867013	0.474835660457	0.480217241542	0.49420669677	0.486393721345	0.49954800065	0.493541508625	0.477608877404	0.497264895571	0.526672058041	0.510822273741	0.521720509528
s1KO2	0.470073893559	0.472907197674	0.471480781939	0.477994464646	0.466807689353	0.473292107861	0.4592187098	0.458266731174	0.439176783825	0.447919216527	0.454611395429	0.439051492997	0.463898976888	0.440058481774	0.0	0.427555117874	0.446509760294	0.463144660732	0.481103671477	0.496540924424	0.497437573884	0.482841530512	0.464232775645	0.528094118627	0.485887241089	0.487367651713	0.485489578205	0.482575756841	0.475067574691	0.484105776674	0.478079279739	0.487261842605	0.493901463489	0.508473147568	0.483772543263	0.492801699547	0.466526526926	0.448042708836	0.469208176265	0.491185966292	0.506063770949	0.491829954192	0.486435932799	0.48217015103	0.497755434167	0.515083180172	0.521360667038	0.527846055144	0.537325954577
s1KO3	0.460483103735	0.456213894531	0.486910323058	0.46752281432	0.450731273652	0.46950353101	0.44815315519	0.47850621729	0.453609870818	0.456185998625	0.454776630482	0.453265769232	0.470505768042	0.436417597661	0.427555117874	0.0	0.446146241409	0.445692677559	0.471435426701	0.473391574556	0.481941254719	0.470012318154	0.463322573975	0.509756891819	0.468521397419	0.474954369007	0.476426550097	0.481391412508	0.463532293836	0.467721942423	0.456388007789	0.476342176049	0.468763041107	0.503840845327	0.474372741894	0.479504010989	0.45374823022	0.452969911655	0.473818392601	0.47973284077	0.494752243568	0.490544446107	0.472427645804	0.46954827288	0.479763691132	0.499491947443	0.536038799727	0.499391042944	0.531688187703
s1KO4	0.469560081159	0.487959275805	0.488503824611	0.470461221735	0.480534359515	0.469493526206	0.484019694279	0.451213953287	0.460241142629	0.443788616469	0.480452357313	0.470216894175	0.470518408221	0.44057801444	0.446509760294	0.446146241409	0.0	0.461558225874	0.48802604574	0.481841323249	0.485043013955	0.492456892199	0.469681422588	0.520248572361	0.491330098512	0.48581077022	0.477602683264	0.467658521765	0.490005365507	0.486739580126	0.461394188107	0.463706115671	0.473331812854	0.47799639384	0.484589363811	0.46622918292	0.480370789253	0.448589252854	0.449001358813	0.465851594346	0.470709829958	0.477463084419	0.508769195101	0.492660710246	0.480182560023	0.491750097152	0.507226864346	0.498902870755	0.523164136927
s1KO5	0.483192603986	0.471394562515	0.474106973933	0.471385151002	0.469926330231	0.492333208458	0.474341350776	0.485060419555	0.471128589007	0.483854743058	0.46715485408	0.470830776961	0.486594757807	0.470753499169	0.463144660732	0.445692677559	0.461558225874	0.0	0.479232273039	0.464005478515	0.4887515072	0.463032259301	0.449019276034	0.50278011633	0.489004035225	0.47146312366	0.510089627827	0.479137956724	0.474458692249	0.476544684911	0.478302062093	0.497623162986	0.488970293988	0.508573815006	0.508973263018	0.493043601313	0.491713648866	0.459621784498	0.480902146013	0.484353767303	0.510133171046	0.483569360907	0.484450170662	0.474874248892	0.5046994618	0.515467470051	0.529047732888	0.501496703654	0.531645957666
s1KE1	0.49169221672	0.481596134759	0.489856702121	0.479459327364	0.477280054028	0.478360821251	0.467682532276	0.490237780091	0.480001883331	0.486001141406	0.4976159451	0.485874557361	0.500414149083	0.486926328378	0.481103671477	0.471435426701	0.48802604574	0.479232273039	0.0	0.47118757992	0.468114350407	0.460771526373	0.458845115521	0.496417214023	0.485703936161	0.496734605216	0.484921843095	0.479516152382	0.476949673405	0.493294294521	0.484336954171	0.490914675926	0.488262244247	0.522990299667	0.498427952284	0.497002054592	0.492073019143	0.477293729209	0.497380064814	0.512534884085	0.520035862291	0.501319286478	0.46531591875	0.471907098897	0.489124796238	0.515161486227	0.544182959628	0.504611220696	0.534192937065
s1KE2	0.462925777802	0.473515364948	0.480113289745	0.465445489497	0.46491355976	0.470315715824	0.473901068719	0.505906227025	0.49168804063	0.492590831915	0.504116366412	0.481008331274	0.501391782497	0.473867003824	0.496540924424	0.473391574556	0.481841323249	0.464005478515	0.47118757992	0.0	0.446043382568	0.455123664554	0.462228504566	0.455329484	0.480181906915	0.485425724692	0.477296371992	0.463443842215	0.476655033806	0.469375704622	0.479210334686	0.481255911494	0.501989726003	0.510002456773	0.48735524125	0.483506420939	0.484631440589	0.478814140485	0.488413470942	0.496743743661	0.487660493424	0.467083523809	0.456604932588	0.464798906258	0.483133996083	0.468497844031	0.517347746114	0.482188818371	0.524709102903
s1KE3	0.48453244792	0.49414920815	0.49516449445	0.475290131547	0.475841822907	0.483146005545	0.495850629163	0.489758113044	0.495601507905	0.481590218477	0.510962331828	0.491872474234	0.496693434952	0.486728430217	0.497437573884	0.481941254719	0.485043013955	0.4887515072	0.468114350407	0.446043382568	0.0	0.477916328969	0.460283527222	0.473378033547	0.501897955378	0.49727359201	0.495359715193	0.46575292253	0.494719603028	0.489636107126	0.495481724906	0.480395211212	0.483544315953	0.486470927909	0.477237127867	0.458982207731	0.503267459264	0.48753742905	0.487412052537	0.483126993873	0.472997878169	0.469255563581	0.445888974348	0.478562689668	0.467712015237	0.470359237608	0.496231995901	0.481265549009	0.511529557173
s1KE4	0.48810511216	0.451285542837	0.516516039032	0.472178182401	0.459610988262	0.488110812473	0.454614994281	0.501667916667	0.484945986201	0.480075775785	0.486796317976	0.483590414881	0.486164577833	0.480857049188	0.482841530512	0.470012318154	0.492456892199	0.463032259301	0.460771526373	0.455123664554	0.477916328969	0.0	0.465811670721	0.474286432977	0.487791833211	0.491526546225	0.501964022676	0.493838182674	0.47341864401	0.472874093244	0.474443746329	0.502975094023	0.508798916395	0.522885207279	0.502041638772	0.494230372372	0.497041969369	0.467907452715	0.504127826343	0.509275147309	0.521772684303	0.50901346971	0.469394757211	0.49242750212	0.48941606579	0.49847751105	0.531809524849	0.498163756801	0.549854453522
s1KE5	0.475223294474	0.477264205331	0.480828901234	0.47317957198	0.460085455235	0.494861135211	0.463248138726	0.482538311754	0.470174021242	0.464961948645	0.471358577984	0.473818273607	0.491423639372	0.474393389347	0.464232775645	0.463322573975	0.469681422588	0.449019276034	0.458845115521	0.462228504566	0.460283527222	0.465811670721	0.0	0.489474701267	0.486889604758	0.492136466058	0.490949104963	0.47173062708	0.471452032293	0.480939181396	0.477576721185	0.483853377742	0.488870376814	0.495955926207	0.50574820469	0.478642775835	0.477193484046	0.465951762499	0.477693213957	0.500042100979	0.500808561173	0.475256420751	0.449653543538	0.472853512914	0.472977255913	0.508631876252	0.522765663198	0.489525895689	0.513918050885
s1KE6	0.5239356074	0.513037924803	0.516852739157	0.518941572741	0.506084852832	0.532021807306	0.504006723298	0.53291721363	0.533393751631	0.508740956571	0.522609287806	0.521003665892	0.532983577608	0.526718754342	0.528094118627	0.509756891819	0.520248572361	0.50278011633	0.496417214023	0.455329484	0.473378033547	0.474286432977	0.489474701267	0.0	0.525282047724	0.517320528844	0.544035517932	0.509271696125	0.521346705128	0.513991414272	0.529154363384	0.533888330217	0.516973585455	0.508126451541	0.503176000812	0.509978746775	0.530217998077	0.516655343699	0.523585089403	0.517802119413	0.517658152961	0.527670106281	0.487855197589	0.505018676914	0.51081250285	0.474294794921	0.528491859826	0.502858632274	0.544837806453
s2WT1	0.437950850159	0.464499706491	0.488670958812	0.453596806178	0.475552048982	0.450284932837	0.463701588176	0.500665225572	0.49415342015	0.500597010368	0.516328135727	0.501003839961	0.510790174522	0.474306957668	0.485887241089	0.468521397419	0.491330098512	0.489004035225	0.485703936161	0.480181906915	0.501897955378	0.487791833211	0.486889604758	0.525282047724	0.0	0.466850974596	0.452758206459	0.449248023487	0.448170523741	0.451558057638	0.443954000798	0.485631137667	0.504131007316	0.52221469706	0.510997232499	0.511809076085	0.499800230241	0.453436421822	0.502108468716	0.522169629853	0.52491293761	0.499362848547	0.480881769505	0.478592702813	0.499251658384	0.501265453059	0.535279267831	0.481003874802	0.525671158729
s2WT2	0.460147254139	0.478616884194	0.506564386903	0.477394380463	0.482823405255	0.484551860856	0.474740617762	0.505290745427	0.498300594925	0.48243892424	0.513436038969	0.509728180764	0.50328351928	0.468328652994	0.487367651713	0.474954369007	0.48581077022	0.47146312366	0.496734605216	0.485425724692	0.49727359201	0.491526546225	0.492136466058	0.517320528844	0.466850974596	0.0	0.478460013464	0.440355145478	0.424791169169	0.444049909967	0.459428178286	0.486361489879	0.512010906792	0.511386885228	0.502515819175	0.504600672787	0.491102163342	0.460598644827	0.476193314476	0.506413755718	0.499791773601	0.480335256568	0.499816820148	0.492978581799	0.49560498539	0.495010372629	0.545597653411	0.514600818375	0.519235008219
s2WT3	0.445536986929	0.472126173946	0.465198191031	0.464335346712	0.472576964098	0.460409813065	0.466523011823	0.484962892674	0.496649491556	0.491445394311	0.518933515006	0.485743505829	0.499627248659	0.467723591503	0.485489578205	0.476426550097	0.477602683264	0.510089627827	0.484921843095	0.477296371992	0.495359715193	0.501964022676	0.490949104963	0.544035517932	0.452758206459	0.478460013464	0.0	0.454335969161	0.470737198405	0.487650790025	0.437479500047	0.45653258184	0.504640242645	0.518142552484	0.508064460371	0.490141464534	0.491232974518	0.48041315239	0.480778068129	0.502373183832	0.514417628483	0.488453140227	0.486588607133	0.496384919253	0.489692984131	0.502473054753	0.523266216731	0.487871257112	0.514648858195
s2WT4	0.44410941457	0.475461897717	0.477250881461	0.457091424702	0.460197039325	0.47469716707	0.471733397853	0.480792023738	0.487486588372	0.47017221876	0.515847450955	0.490879705836	0.495176928049	0.453835613574	0.482575756841	0.481391412508	0.467658521765	0.479137956724	0.479516152382	0.463443842215	0.46575292253	0.493838182674	0.47173062708	0.509271696125	0.449248023487	0.440355145478	0.454335969161	0.0	0.440861319599	0.449133813488	0.450028143833	0.445114652953	0.485030771282	0.481846010041	0.463500527983	0.457557037986	0.484838411668	0.466957830241	0.478973738019	0.472250837528	0.499199963032	0.456594885239	0.487758990756	0.475055600031	0.482962122128	0.479374416517	0.498841068689	0.493298738649	0.483813642868
s2WT5	0.455236326989	0.456760894905	0.495258953437	0.458977902844	0.446570600893	0.462530241191	0.450088030977	0.493702485416	0.483368420156	0.473868359839	0.500375755277	0.489608608424	0.493409313453	0.471657821654	0.475067574691	0.463532293836	0.490005365507	0.474458692249	0.476949673405	0.476655033806	0.494719603028	0.47341864401	0.471452032293	0.521346705128	0.448170523741	0.424791169169	0.470737198405	0.440861319599	0.0	0.413814074099	0.443368577273	0.471250001425	0.506392622739	0.509921699872	0.495624187496	0.501235573992	0.476797807822	0.451150007952	0.488021640252	0.513165983783	0.518272035253	0.495518065621	0.473833018742	0.472074400425	0.499234346848	0.508285530747	0.5321488555	0.508809846587	0.535617027741
s2WT6	0.466973232128	0.472972094199	0.488919349696	0.462545437109	0.452420373293	0.476184252806	0.46988496579	0.489842824712	0.512693559033	0.491797446813	0.497785344054	0.494064959115	0.497678226138	0.477286573453	0.484105776674	0.467721942423	0.486739580126	0.476544684911	0.493294294521	0.469375704622	0.489636107126	0.472874093244	0.480939181396	0.513991414272	0.451558057638	0.444049909967	0.487650790025	0.449133813488	0.413814074099	0.0	0.443999487176	0.490872064215	0.507487367916	0.494219952802	0.490453762615	0.493032189531	0.481819422541	0.457753406999	0.477939062349	0.493973884597	0.506773926522	0.487645960293	0.485722570765	0.479659379964	0.488059307631	0.489906958294	0.51789327978	0.505218637898	0.533217827206
s2WT7	0.473730555146	0.463971048007	0.493037945458	0.463680256007	0.450468020533	0.467068485399	0.437706207834	0.486584970471	0.490480269323	0.493365867693	0.511618480621	0.491479643957	0.494342668584	0.464735669025	0.478079279739	0.456388007789	0.461394188107	0.478302062093	0.484336954171	0.479210334686	0.495481724906	0.474443746329	0.477576721185	0.529154363384	0.443954000798	0.459428178286	0.437479500047	0.450028143833	0.443368577273	0.443999487176	0.0	0.478342094518	0.51182062633	0.518306297911	0.505512100531	0.497677325595	0.47236005902	0.45941120806	0.460762072216	0.486471228128	0.505587804825	0.497766925562	0.500415966638	0.479889688531	0.47425863993	0.497767321636	0.518467456707	0.493917419699	0.532118801297
s2WE1	0.457580448806	0.475509395295	0.494018019612	0.472210257728	0.476414861713	0.485701880129	0.484888221192	0.432317506951	0.49009344236	0.45475057251	0.518643422348	0.47985632255	0.474159901889	0.456741825501	0.487261842605	0.476342176049	0.463706115671	0.497623162986	0.490914675926	0.481255911494	0.480395211212	0.502975094023	0.483853377742	0.533888330217	0.485631137667	0.486361489879	0.45653258184	0.445114652953	0.471250001425	0.490872064215	0.478342094518	0.0	0.47058107927	0.459404498005	0.458737283152	0.431478179499	0.481400050365	0.46972717988	0.428105934891	0.470765490909	0.467644839833	0.466952201191	0.495739015071	0.484524726692	0.47934252805	0.493014993604	0.520003861309	0.509961929666	0.512342273843
s2WE2	0.480649173209	0.490441216044	0.492013692253	0.490095045415	0.48508786031	0.501881572593	0.500002801337	0.435581528212	0.462358326127	0.458861909938	0.481811026869	0.459215622074	0.482718407311	0.472438416582	0.493901463489	0.468763041107	0.473331812854	0.488970293988	0.488262244247	0.501989726003	0.483544315953	0.508798916395	0.488870376814	0.516973585455	0.504131007316	0.512010906792	0.504640242645	0.485030771282	0.506392622739	0.507487367916	0.51182062633	0.47058107927	0.0	0.482786420585	0.466338103483	0.458054336733	0.487780673008	0.484527900409	0.476519651489	0.471064362636	0.486232366446	0.483420586384	0.497126156405	0.48513361818	0.506626509033	0.514120687859	0.521698921207	0.50055014371	0.507478373241
s2WE3	0.513704846115	0.522963528456	0.524930263676	0.497599168134	0.522799232401	0.531196496491	0.527075391228	0.475896268279	0.504073320513	0.469965607218	0.499425249543	0.498080936639	0.498473194803	0.500140988749	0.508473147568	0.503840845327	0.47799639384	0.508573815006	0.522990299667	0.510002456773	0.486470927909	0.522885207279	0.495955926207	0.508126451541	0.52221469706	0.511386885228	0.518142552484	0.481846010041	0.509921699872	0.494219952802	0.518306297911	0.459404498005	0.482786420585	0.0	0.432881198584	0.456562301164	0.510963496779	0.49190813796	0.473661757894	0.468132839906	0.470167169729	0.490291030936	0.517097917583	0.518504370701	0.506516900703	0.505067243706	0.50810386433	0.529098699037	0.525325705465
s2WE4	0.49440744522	0.49453754442	0.513768402617	0.483577563927	0.49614961699	0.501459689579	0.498113590502	0.468454320214	0.48075043337	0.457851295683	0.498869887901	0.484040865201	0.481224110231	0.474884116096	0.483772543263	0.474372741894	0.484589363811	0.508973263018	0.498427952284	0.48735524125	0.477237127867	0.502041638772	0.50574820469	0.503176000812	0.510997232499	0.502515819175	0.508064460371	0.463500527983	0.495624187496	0.490453762615	0.505512100531	0.458737283152	0.466338103483	0.432881198584	0.0	0.425406821105	0.489347970658	0.486344869009	0.460849215075	0.458703786777	0.483138124883	0.479703510871	0.506348748048	0.493418437887	0.50020637158	0.495965064816	0.503410900035	0.528809323103	0.521490433473
s2WE5	0.49082186001	0.507581895115	0.511185274442	0.488992159018	0.49514465991	0.499172376051	0.506300777172	0.470831441157	0.482541892879	0.463053585217	0.499917413596	0.468276556835	0.475939048083	0.468843895243	0.492801699547	0.479504010989	0.46622918292	0.493043601313	0.497002054592	0.483506420939	0.458982207731	0.494230372372	0.478642775835	0.509978746775	0.511809076085	0.504600672787	0.490141464534	0.457557037986	0.501235573992	0.493032189531	0.497677325595	0.431478179499	0.458054336733	0.456562301164	0.425406821105	0.0	0.485533262961	0.472567919189	0.450984977365	0.454919133102	0.475578169979	0.460371601944	0.49601605793	0.492471275199	0.489799274047	0.484766357945	0.49205311897	0.509439134585	0.506408041815
s2KO1	0.493678034491	0.50801376696	0.532837447962	0.50401668598	0.483133768179	0.509068590953	0.480939050382	0.499798738199	0.479271665308	0.498674739725	0.501828500438	0.491185448965	0.479566282642	0.479565728323	0.466526526926	0.45374823022	0.480370789253	0.491713648866	0.492073019143	0.484631440589	0.503267459264	0.497041969369	0.477193484046	0.530217998077	0.499800230241	0.491102163342	0.491232974518	0.484838411668	0.476797807822	0.481819422541	0.47236005902	0.481400050365	0.487780673008	0.510963496779	0.489347970658	0.485533262961	0.0	0.454957067982	0.448071221915	0.482266783086	0.500944771556	0.508282322755	0.498554783118	0.498957945881	0.479919762892	0.517066055084	0.535095432754	0.514420410939	0.54285744625
s2KO2	0.466560700792	0.488029266278	0.482587016604	0.471808958094	0.47902624408	0.472102485461	0.4675271745	0.471530407809	0.478919179215	0.472210354722	0.489986574156	0.466162734754	0.481426180037	0.456812867013	0.448042708836	0.452969911655	0.448589252854	0.459621784498	0.477293729209	0.478814140485	0.48753742905	0.467907452715	0.465951762499	0.516655343699	0.453436421822	0.460598644827	0.48041315239	0.466957830241	0.451150007952	0.457753406999	0.45941120806	0.46972717988	0.484527900409	0.49190813796	0.486344869009	0.472567919189	0.454957067982	0.0	0.443162472361	0.475891392903	0.490254143722	0.483184269379	0.468798627495	0.469716164675	0.472155602646	0.483657825785	0.51290589536	0.491499764141	0.523917298582
s2KO3	0.477702272323	0.494815241426	0.510325910084	0.472551487624	0.491684371901	0.491880988661	0.503034845867	0.458478848475	0.483179551002	0.46230338584	0.496261438244	0.463999695741	0.478766605819	0.474835660457	0.469208176265	0.473818392601	0.449001358813	0.480902146013	0.497380064814	0.488413470942	0.487412052537	0.504127826343	0.477693213957	0.523585089403	0.502108468716	0.476193314476	0.480778068129	0.478973738019	0.488021640252	0.477939062349	0.460762072216	0.428105934891	0.476519651489	0.473661757894	0.460849215075	0.450984977365	0.448071221915	0.443162472361	0.0	0.457479125742	0.457043420948	0.474901698252	0.50099937796	0.490612237202	0.469425984158	0.481775075753	0.497775076685	0.502795979895	0.517073736967
s2KO4	0.49364810198	0.515445750113	0.504296385948	0.502530760983	0.504738906822	0.503577867418	0.514168740585	0.47796203718	0.495164736811	0.483089147033	0.497431702586	0.477400811046	0.494512058685	0.480217241542	0.491185966292	0.47973284077	0.465851594346	0.484353767303	0.512534884085	0.496743743661	0.483126993873	0.509275147309	0.500042100979	0.517802119413	0.522169629853	0.506413755718	0.502373183832	0.472250837528	0.513165983783	0.493973884597	0.486471228128	0.470765490909	0.471064362636	0.468132839906	0.458703786777	0.454919133102	0.482266783086	0.475891392903	0.457479125742	0.0	0.476130361409	0.467240140334	0.508027472491	0.498265532782	0.506538802424	0.495516036571	0.498742062355	0.496063456481	0.512330947855
s2KE1	0.498819059423	0.524495775201	0.502657685589	0.498784503088	0.526003703834	0.509428788143	0.53378537096	0.479894515922	0.506120902616	0.473199001857	0.512199911815	0.496161462116	0.497829470756	0.49420669677	0.506063770949	0.494752243568	0.470709829958	0.510133171046	0.520035862291	0.487660493424	0.472997878169	0.521772684303	0.500808561173	0.517658152961	0.52491293761	0.499791773601	0.514417628483	0.499199963032	0.518272035253	0.506773926522	0.505587804825	0.467644839833	0.486232366446	0.470167169729	0.483138124883	0.475578169979	0.500944771556	0.490254143722	0.457043420948	0.476130361409	0.0	0.448289384652	0.482430045208	0.494658265444	0.481663025244	0.461590372438	0.498785162169	0.508134031529	0.519202070409
s2KE2	0.47602605433	0.502145456275	0.494903174366	0.476169658648	0.487527211385	0.493070473132	0.50841650104	0.472758503907	0.502694238022	0.487295766575	0.502334506809	0.494835486371	0.506047852298	0.486393721345	0.491829954192	0.490544446107	0.477463084419	0.483569360907	0.501319286478	0.467083523809	0.469255563581	0.50901346971	0.475256420751	0.527670106281	0.499362848547	0.480335256568	0.488453140227	0.456594885239	0.495518065621	0.487645960293	0.497766925562	0.466952201191	0.483420586384	0.490291030936	0.479703510871	0.460371601944	0.508282322755	0.483184269379	0.474901698252	0.467240140334	0.448289384652	0.0	0.467741994867	0.467440503993	0.488523857744	0.478598350575	0.496771934725	0.481128700863	0.502755702318
s2KE3	0.478308785009	0.48784679753	0.473996216056	0.482073740139	0.480182722787	0.474149657238	0.493854727733	0.505217189765	0.498346642637	0.489288635375	0.481455060783	0.484404229018	0.497383898922	0.49954800065	0.486435932799	0.472427645804	0.508769195101	0.484450170662	0.46531591875	0.456604932588	0.445888974348	0.469394757211	0.449653543538	0.487855197589	0.480881769505	0.499816820148	0.486588607133	0.487758990756	0.473833018742	0.485722570765	0.500415966638	0.495739015071	0.497126156405	0.517097917583	0.506348748048	0.49601605793	0.498554783118	0.468798627495	0.50099937796	0.508027472491	0.482430045208	0.467741994867	0.0	0.475825217043	0.462099913416	0.480450370559	0.513691657242	0.482765863264	0.525648960663
s2KE4	0.470811333321	0.485300455118	0.50215696204	0.479936537254	0.481943173144	0.485450482569	0.489393341352	0.495739047049	0.487494770901	0.506956584459	0.512566467298	0.478266497289	0.504026491978	0.493541508625	0.48217015103	0.46954827288	0.492660710246	0.474874248892	0.471907098897	0.464798906258	0.478562689668	0.49242750212	0.472853512914	0.505018676914	0.478592702813	0.492978581799	0.496384919253	0.475055600031	0.472074400425	0.479659379964	0.479889688531	0.484524726692	0.48513361818	0.518504370701	0.493418437887	0.492471275199	0.498957945881	0.469716164675	0.490612237202	0.498265532782	0.494658265444	0.467440503993	0.475825217043	0.0	0.473120489577	0.474001349908	0.521366154608	0.494872826178	0.527515192357
s2KE5	0.492094116226	0.49625083544	0.504712963153	0.491879137251	0.502641409088	0.502628183421	0.497269840308	0.492393674227	0.506375957095	0.492382244452	0.52853612939	0.50115403483	0.501084421104	0.477608877404	0.497755434167	0.479763691132	0.480182560023	0.5046994618	0.489124796238	0.483133996083	0.467712015237	0.48941606579	0.472977255913	0.51081250285	0.499251658384	0.49560498539	0.489692984131	0.482962122128	0.499234346848	0.488059307631	0.47425863993	0.47934252805	0.506626509033	0.506516900703	0.50020637158	0.489799274047	0.479919762892	0.472155602646	0.469425984158	0.506538802424	0.481663025244	0.488523857744	0.462099913416	0.473120489577	0.0	0.463410020459	0.49968728562	0.496727270124	0.508834900409
s2KE6	0.490142990473	0.516058616484	0.509608044364	0.496797234507	0.51606245259	0.504720471609	0.519891413173	0.507725221021	0.521067402127	0.502855056681	0.536631727407	0.513019699308	0.530410875017	0.497264895571	0.515083180172	0.499491947443	0.491750097152	0.515467470051	0.515161486227	0.468497844031	0.470359237608	0.49847751105	0.508631876252	0.474294794921	0.501265453059	0.495010372629	0.502473054753	0.479374416517	0.508285530747	0.489906958294	0.497767321636	0.493014993604	0.514120687859	0.505067243706	0.495965064816	0.484766357945	0.517066055084	0.483657825785	0.481775075753	0.495516036571	0.461590372438	0.478598350575	0.480450370559	0.474001349908	0.463410020459	0.0	0.491640471736	0.490673041435	0.530981325514
s3WT1	0.524000443687	0.53780768454	0.518565090301	0.509753025027	0.524510826404	0.528983588621	0.539012933194	0.506724261862	0.534703332462	0.513232164848	0.526971578214	0.512804275697	0.536380648568	0.526672058041	0.521360667038	0.536038799727	0.507226864346	0.529047732888	0.544182959628	0.517347746114	0.496231995901	0.531809524849	0.522765663198	0.528491859826	0.535279267831	0.545597653411	0.523266216731	0.498841068689	0.5321488555	0.51789327978	0.518467456707	0.520003861309	0.521698921207	0.50810386433	0.503410900035	0.49205311897	0.535095432754	0.51290589536	0.497775076685	0.498742062355	0.498785162169	0.496771934725	0.513691657242	0.521366154608	0.49968728562	0.491640471736	0.0	0.469204395659	0.482418644468
s3WT2	0.495000127073	0.505642324676	0.504941879215	0.493040937239	0.507664883227	0.483572076661	0.503745463154	0.51201919776	0.515621961974	0.502876415771	0.515278521926	0.506195496299	0.526013662356	0.510822273741	0.527846055144	0.499391042944	0.498902870755	0.501496703654	0.504611220696	0.482188818371	0.481265549009	0.498163756801	0.489525895689	0.502858632274	0.481003874802	0.514600818375	0.487871257112	0.493298738649	0.508809846587	0.505218637898	0.493917419699	0.509961929666	0.50055014371	0.529098699037	0.528809323103	0.509439134585	0.514420410939	0.491499764141	0.502795979895	0.496063456481	0.508134031529	0.481128700863	0.482765863264	0.494872826178	0.496727270124	0.490673041435	0.469204395659	0.0	0.478478591608
s3WT3	0.517794778042	0.530048683543	0.503946439219	0.52598952093	0.534864307715	0.525653409122	0.5298955828	0.51362815579	0.521869921106	0.51275828858	0.536817561306	0.527606326853	0.541293882464	0.521720509528	0.537325954577	0.531688187703	0.523164136927	0.531645957666	0.534192937065	0.524709102903	0.511529557173	0.549854453522	0.513918050885	0.544837806453	0.525671158729	0.519235008219	0.514648858195	0.483813642868	0.535617027741	0.533217827206	0.532118801297	0.512342273843	0.507478373241	0.525325705465	0.521490433473	0.506408041815	0.54285744625	0.523917298582	0.517073736967	0.512330947855	0.519202070409	0.502755702318	0.525648960663	0.527515192357	0.508834900409	0.530981325514	0.482418644468	0.478478591608	0.0
s3WT4	0.535662391881	0.534757588245	0.522699770488	0.525984540788	0.538637434529	0.535581974312	0.553268124405	0.519651398935	0.555750780359	0.509830600886	0.524381004527	0.526112471899	0.538558487937	0.522448127151	0.545602478855	0.544693148106	0.522422867205	0.529441807766	0.538970643015	0.513137013967	0.517121033905	0.531678242212	0.527935144001	0.517079554427	0.546834700382	0.523262625836	0.542145376388	0.498645265816	0.539279416379	0.52254892703	0.532777335972	0.527744496786	0.520179970055	0.488988071797	0.493280084947	0.508838333334	0.550306104139	0.543002333901	0.524795078602	0.512084187659	0.502762581194	0.501423223042	0.515453422259	0.532661775056	0.511628717655	0.50991227639	0.47314757959	0.50870473455	0.487052262306
s3WT5	0.511610305935	0.516721815283	0.512183631609	0.509190257117	0.512691466617	0.512165018601	0.510661941695	0.524822793791	0.53042028632	0.523290994434	0.527921691301	0.528531331947	0.530800674138	0.530733487111	0.535730938429	0.520545965361	0.531698821294	0.518819446664	0.508131562978	0.497711587756	0.484782296502	0.513788135446	0.50401747925	0.51119971743	0.529132830051	0.520525308949	0.512668573162	0.489009538872	0.510454886641	0.525477486827	0.516410688381	0.492366430027	0.507796135595	0.507377617517	0.498881118014	0.492434734726	0.535383045293	0.503775300727	0.511862333359	0.51473708338	0.519284493071	0.493649307508	0.491514831386	0.507217834447	0.513888180071	0.5089767644	0.495358375804	0.479992395549	0.475009802604
s3WT6	0.498810911568	0.499578260593	0.498726544049	0.506454426329	0.506955704187	0.501112819441	0.501686257158	0.518503799288	0.520766208939	0.525326161312	0.541694722903	0.519626011713	0.51919729691	0.509126393395	0.526313145301	0.510424387176	0.519147945847	0.521237208148	0.502939246855	0.492037286813	0.472834632032	0.520975353375	0.505470213874	0.518428119139	0.506228935783	0.513049795092	0.494125673449	0.477748824224	0.518794832124	0.512522556395	0.506477644211	0.49880771666	0.500129002788	0.510945307292	0.490218437334	0.493700161608	0.527196544597	0.505887668794	0.499581601798	0.494593544582	0.501453610026	0.48316703151	0.481298262965	0.491980029718	0.512637649296	0.507806465966	0.491219528463	0.468173649443	0.462431861425
s3WT7	0.467152782354	0.4783224363	0.491354755528	0.488153861873	0.473559977201	0.477952326434	0.474419156816	0.492916404006	0.494228069327	0.501009462089	0.515168201291	0.478571488927	0.512855808567	0.482730250721	0.480180260092	0.481053556739	0.496878714186	0.489659792713	0.484729913817	0.484264553019	0.490114815479	0.494785329404	0.465375251597	0.525422286892	0.482429543183	0.486917404619	0.481454535234	0.490610943722	0.46630780743	0.489273200173	0.462508276838	0.503989864928	0.489893571169	0.539482650777	0.523592037331	0.50869756754	0.484008261838	0.461747176896	0.487439818352	0.516461675853	0.519857863377	0.489243521341	0.488371200015	0.472878240469	0.500439584851	0.517010425997	0.527914569963	0.473891530139	0.50600723413
s3WE1	0.50748994219	0.510719720955	0.49749276825	0.517786213784	0.523126343153	0.514046215858	0.529198971079	0.522377727217	0.534619445648	0.506522448025	0.535107869942	0.500332074912	0.524502584929	0.517992161845	0.527338243424	0.506483059148	0.527441228707	0.53492082751	0.518682520192	0.488099546969	0.499575627783	0.531023926033	0.515427159156	0.508923108893	0.52283412346	0.533156564072	0.514665139495	0.513527503733	0.528430385092	0.515068266934	0.534017118403	0.499816549494	0.521843648979	0.529162305118	0.531214175566	0.508835725792	0.542594540615	0.493870381679	0.502707004463	0.523023228879	0.503656328424	0.514512260427	0.497127006402	0.508664753115	0.501547827184	0.492331946752	0.50693146889	0.481262726237	0.493397553063
s3WE2	0.513454101607	0.517808021183	0.49738363184	0.523579699614	0.51454983394	0.514296239764	0.527284962343	0.533461076752	0.525050404147	0.52557965647	0.53603737994	0.519960487017	0.54430568974	0.544968579428	0.532588824008	0.535070979628	0.537570557182	0.531895975846	0.523676736883	0.495192947756	0.498352875924	0.531506601778	0.509141279386	0.519189801443	0.524469368526	0.551236049381	0.522021861037	0.517478863152	0.533220204417	0.544511188558	0.536624552771	0.534422138526	0.52768611014	0.544410528185	0.530463145605	0.533714906899	0.553381751035	0.526790906845	0.524476833674	0.530811388883	0.537690988953	0.503734503271	0.480037861657	0.513872867228	0.52541715504	0.508847004177	0.508453750045	0.494966897447	0.51390674598
s3WE3	0.542341343778	0.553425323963	0.523553671731	0.554266331414	0.540557025295	0.535578328589	0.560206678784	0.503859752018	0.541848509574	0.528077415616	0.526636937947	0.527738404902	0.536192717456	0.548386335877	0.540157257737	0.550404443175	0.530722748126	0.539367862976	0.554689132766	0.55232494149	0.51812844771	0.553815665625	0.545766790011	0.558953382766	0.563269476089	0.555186746099	0.535707211869	0.517234379268	0.542302351552	0.552891505443	0.542966554852	0.534364061437	0.524641217623	0.508653099916	0.527273615731	0.515118105401	0.554510488534	0.54044386008	0.521861164871	0.516777506977	0.519194478313	0.506324591152	0.536650211241	0.54771697788	0.535327091736	0.541333648192	0.485818087307	0.528513387174	0.489605894083
s3WE4	0.530683121893	0.555641546065	0.528240323637	0.566065192329	0.544053412607	0.546114717919	0.566342700413	0.559819629763	0.557210280657	0.55413519325	0.55463425684	0.547494934885	0.563875622465	0.571349203699	0.563077408339	0.557408959762	0.565188759407	0.547611094666	0.549393956028	0.518964692252	0.541200707615	0.570225298883	0.539523731677	0.520853926344	0.544207352485	0.580295479323	0.550632982032	0.55859398802	0.573965869682	0.579278986962	0.570391190522	0.554757663146	0.524023406259	0.565888717345	0.564926679495	0.558037535639	0.559748410123	0.555229325164	0.560465308473	0.555911794307	0.559049494308	0.557473237664	0.526199612495	0.554151231644	0.560445323049	0.536051437036	0.529285176996	0.491757292935	0.528720270865
s3WE5	0.534439250285	0.521526243882	0.533929098672	0.53686680082	0.528344925303	0.545293091407	0.542326141422	0.533156359163	0.536023971564	0.527203650129	0.546953947265	0.548624204981	0.548524583742	0.537367376446	0.545485861105	0.529595115907	0.548010214247	0.530031637114	0.528237069899	0.500051710151	0.510039154919	0.523920393821	0.513871036552	0.495330425007	0.53910312399	0.558029305828	0.539954690948	0.527676062548	0.541909874791	0.541220901059	0.550308932871	0.52714748327	0.524250622715	0.507189428933	0.513364296383	0.526088334808	0.564445008565	0.534118021237	0.533841144006	0.536532849811	0.532153846415	0.516978857418	0.501337427518	0.526565015671	0.521070068405	0.499613269822	0.516895590836	0.497917174028	0.52265262345
s3WE6	0.543429827708	0.52964793949	0.518550220318	0.548267355467	0.517569254325	0.539733105996	0.557606677617	0.560928343589	0.557561372382	0.540127827021	0.547677232902	0.547110500598	0.561014371454	0.559048088194	0.558174912551	0.550711724761	0.56855644544	0.545335632128	0.53595264716	0.511251490931	0.510594452409	0.53878910543	0.537518849842	0.52203393509	0.547548750755	0.57226615737	0.54444593522	0.525595766814	0.548057590733	0.56184760353	0.566434213495	0.548642112682	0.532387092252	0.537726374615	0.524912029914	0.534777521288	0.566583388211	0.549277511011	0.557761196237	0.545675281836	0.54905059401	0.534822164391	0.49862690063	0.532408623289	0.543908270751	0.514847203945	0.509070632438	0.505362504567	0.528035592037
s3WE7	0.521827591823	0.529452063262	0.50614225019	0.523350236421	0.530022896202	0.513172021667	0.535840499086	0.53750046621	0.547531001946	0.546880155968	0.554526843969	0.523441807231	0.539353196491	0.546205714663	0.544756849487	0.548376484908	0.545359275342	0.535568772839	0.525430032053	0.490558142157	0.48831653596	0.537816598823	0.536532480829	0.504475646299	0.532489600513	0.546388966377	0.527579074803	0.507353781366	0.543091841621	0.537184624945	0.551460132837	0.522226666358	0.530288579744	0.513139736843	0.521760159231	0.509676120495	0.551869470902	0.530002312949	0.518523363041	0.503526421598	0.513043759625	0.498671848483	0.485623775199	0.510631210534	0.526014428433	0.505684910228	0.501602514079	0.501847790408	0.518361436
s3KO1	0.499082137608	0.500839214193	0.517175669667	0.509638392843	0.508027790828	0.49756792516	0.505935568059	0.500384935459	0.505503646955	0.50090649705	0.518128658728	0.497676581646	0.519459923668	0.482722777922	0.493320859126	0.497843355628	0.50497190323	0.505353817533	0.513173382145	0.499147559618	0.521518508867	0.519139627384	0.505662897774	0.549446689106	0.48296048338	0.529172251046	0.497660105885	0.502206353874	0.508105858123	0.521118212477	0.495620117223	0.511732949588	0.508693495753	0.544762185582	0.522152783364	0.518780273477	0.499625635977	0.481253195478	0.489020736024	0.527986970385	0.53412905231	0.5183204894	0.520523780702	0.505626822607	0.516862347579	0.523562506303	0.533799402793	0.508817455218	0.534503291552
s3KO2	0.479570655262	0.500259302308	0.507453117449	0.499149325303	0.476701009386	0.494732865521	0.494287403772	0.493131120892	0.497174903295	0.507363522704	0.494522230195	0.499505085121	0.509778821206	0.48238715663	0.493687532691	0.476237996156	0.485775022066	0.472792091447	0.49695901163	0.468584495817	0.4703690105	0.496076613508	0.471552559454	0.518264080997	0.498131025126	0.491837772791	0.494347773719	0.471429139334	0.486108693069	0.495818935757	0.486855953184	0.502049801537	0.497078688385	0.515174219945	0.485312612764	0.4844900584	0.483510027588	0.478032542837	0.480270572407	0.472103695997	0.512117216239	0.477693365828	0.475388470486	0.477109263057	0.504100251874	0.505818076994	0.515901605063	0.489390288283	0.519156031806
s3KO3	0.460323918517	0.491426473737	0.494731483099	0.476335758803	0.479314592816	0.477341927738	0.472381504968	0.480153731821	0.475560497864	0.481570727452	0.508294065224	0.475496583771	0.48210595918	0.485353911409	0.4657835545	0.455928550173	0.47555704587	0.476614580944	0.479958497359	0.462986923356	0.465698541076	0.49515401288	0.458013103237	0.515353296342	0.480331064117	0.501898060721	0.462833479314	0.466434762362	0.481974762958	0.494878745337	0.466331458791	0.477086845269	0.487077881198	0.498393019269	0.487079798649	0.465745183635	0.475542654334	0.453063163142	0.459812461134	0.47078743282	0.488871510003	0.465237370566	0.466684608133	0.462834597843	0.482722304909	0.484668537343	0.505882686678	0.477390936745	0.517462229919
s3KO4	0.459326338779	0.466307570132	0.476967769037	0.484300627668	0.474059966812	0.462910107281	0.470458767659	0.493279968891	0.48109910366	0.478800912341	0.489794206242	0.476275948221	0.495863264205	0.475665715112	0.450167755202	0.458072308987	0.469275342594	0.468226587939	0.48163708397	0.462981111892	0.481007931815	0.48468969131	0.456393921142	0.525578867227	0.45714838823	0.50548685007	0.467217732386	0.476738128357	0.462803139233	0.490624511961	0.473164887186	0.478850975499	0.493428071705	0.516648354916	0.489876271539	0.493322518691	0.475967167897	0.456280231787	0.478409296645	0.491998925993	0.497632139304	0.4821810319	0.465466708918	0.468657404851	0.49711936804	0.504721216428	0.519388720975	0.482066296661	0.517293038153
s3KO5	0.466433442842	0.496765700751	0.493908118435	0.492152341881	0.493523911182	0.489533055727	0.47945840407	0.502691466148	0.503255922142	0.501123884184	0.511326125353	0.491014469242	0.509156130801	0.498824684211	0.487843102906	0.479617235909	0.493559846822	0.506410900132	0.503971929206	0.488520502454	0.501544072882	0.514653920001	0.487034228761	0.527793492935	0.4809545484	0.497943812811	0.473390841997	0.479025349545	0.495606748281	0.503041992428	0.485413706523	0.482516675058	0.504323591987	0.49702668675	0.495368199043	0.500880561285	0.50395791031	0.480993013409	0.476559829101	0.484804790745	0.504432941636	0.495878417774	0.478579405841	0.504630494998	0.500133425097	0.490834042748	0.531738952761	0.50638948482	0.520361205305
s3KO6	0.508843269932	0.515289579614	0.498402142354	0.522142323693	0.518767020252	0.525130034558	0.529191438246	0.523501132226	0.529770950536	0.512854595069	0.533760096624	0.517058297837	0.517178661508	0.533820073413	0.525768036172	0.516961150771	0.52945446519	0.506823052335	0.525981748013	0.510720132022	0.515556966073	0.523476420784	0.527405332039	0.523164088718	0.543255063412	0.547424192598	0.514421754172	0.519695676645	0.527302353241	0.52758256531	0.531118908186	0.513199778057	0.516615676786	0.521708543003	0.51490812829	0.509571447503	0.545508311197	0.528257479954	0.528956870537	0.499931030624	0.524953319625	0.516471655928	0.508359507782	0.520942692847	0.529673719321	0.521728949261	0.523527282667	0.530638804687	0.524054568051
s3KE1	0.476696537583	0.501918647864	0.457091532744	0.511117513494	0.491292561832	0.481821013983	0.512987057921	0.497720868562	0.526359550336	0.495255570752	0.512850689589	0.506412554803	0.508254435374	0.504414893475	0.500209178856	0.494007406573	0.504909107827	0.503377944572	0.500774265105	0.495738326703	0.475618291465	0.50390100657	0.495614079673	0.522208843504	0.500032747355	0.516668322058	0.503924085211	0.479671326855	0.496417776368	0.501531983071	0.500678774437	0.489791881521	0.509789496141	0.515637172035	0.509746631679	0.50871103304	0.517084176009	0.492475836417	0.506187328405	0.501401081546	0.48491306217	0.48566666093	0.462795583248	0.494393164096	0.486990787784	0.485009988465	0.505518407984	0.483189092314	0.508359755413
s3KE2	0.495369904976	0.497511774494	0.48666060385	0.512874299418	0.503369144222	0.498827016949	0.51630990434	0.541667331153	0.532968853688	0.537519276171	0.534146766515	0.528858476037	0.547981670031	0.532714436479	0.533296430468	0.516509049468	0.556595914089	0.518550291201	0.499732128351	0.4946442351	0.493846960179	0.505281605124	0.497702300582	0.516140425566	0.505290328273	0.533061606301	0.506836699105	0.505697928288	0.517903210638	0.534450891973	0.530767160636	0.527515261398	0.527674596823	0.555451614867	0.538768752374	0.527984763055	0.542045577084	0.510166105341	0.536097594331	0.541819339132	0.547103287086	0.521839903022	0.471945051738	0.49952754669	0.517649446558	0.521624484899	0.532807627467	0.487539526226	0.52325714552
s3KE3	0.476012935067	0.497163615128	0.466110086452	0.501068778874	0.483110356439	0.485264264953	0.508357339925	0.512035161128	0.514354453306	0.508507802066	0.51509919007	0.496231514045	0.518130888308	0.509967436436	0.514189176392	0.507610026021	0.516567825718	0.508864094491	0.478007526414	0.466133364432	0.465837544057	0.507784612785	0.463113447487	0.517083388425	0.490796000176	0.527769972759	0.488805618676	0.510910764645	0.50138462848	0.522171649597	0.514176375164	0.508720151071	0.500359347978	0.545936182861	0.524980845074	0.512467651878	0.526056348844	0.491268357424	0.518900043802	0.531932439659	0.51439776164	0.5030317848	0.453504161998	0.494603268834	0.507674718246	0.512588629198	0.51742392494	0.474261732484	0.522948976841
s3KE4	0.470810368429	0.495920194547	0.499994965849	0.493486018772	0.49144195583	0.490275058816	0.485618058275	0.51665684839	0.505641795069	0.525334031531	0.528864651707	0.51335680068	0.525965134389	0.48553759969	0.505711522045	0.484194321793	0.513265749904	0.493887063913	0.479060287118	0.493922434543	0.509171761753	0.493665941116	0.48621425359	0.53443406251	0.461940787172	0.481231443164	0.469578573646	0.475576919675	0.486985125582	0.501612658133	0.475905420163	0.495493543443	0.524344647929	0.530437288759	0.513894428307	0.514315661054	0.507019967903	0.461363552462	0.517501340567	0.520856894812	0.545280808219	0.501298317782	0.478692925747	0.48751708083	0.500083545513	0.517353567283	0.555757466428	0.506756442354	0.538924237261
s3KE5	0.486504705432	0.499491294588	0.479419128197	0.495174441835	0.491231549207	0.491792500198	0.48778020569	0.506955019835	0.511394664906	0.501702790605	0.494252062565	0.510873901738	0.502011377865	0.500500649771	0.500774094916	0.515534837101	0.515632698453	0.501321242228	0.49117606678	0.501024435792	0.500296880494	0.51013641064	0.451806658169	0.530288962909	0.484293437398	0.514313448213	0.477020995441	0.500022167402	0.495529329569	0.516872371075	0.489845228996	0.498700108911	0.511294761473	0.541516226278	0.542221521846	0.5174246899	0.513459946655	0.485158717175	0.509113302377	0.518843725518	0.529025025203	0.50826033209	0.475185476654	0.503521238291	0.493719634953	0.528658044461	0.526262092407	0.487684656389	0.517682243478
[truncated: 22 more columns]
