# Supplementary material for: ASMT determines gut microbiota and increases neurobehavioral adaptability to exercise in female mice
Source: Commun Biol. 2023 Nov 7;6:1126. doi: 10.1038/s42003-023-05520-8 (PMC10630421; doi:10.1038/s42003-023-05520-8)
Supplement: Supplementary file 4 — Supplementary Data 1 [file 42003_2023_5520_MOESM4_ESM.zip › 5.Beta_Diversity/Distance/weighted_unifrac_otu_table_even.txt]

	s1WT1	s1WT2	s1WT3	s1WT4	s1WT5	s1WT6	s1WT7	s1WE1	s1WE2	s1WE3	s1WE4	s1WE5	s1WE6	s1KO1	s1KO2	s1KO3	s1KO4	s1KO5	s1KE1	s1KE2	s1KE3	s1KE4	s1KE5	s1KE6	s2WT1	s2WT2	s2WT3	s2WT4	s2WT5	s2WT6	s2WT7	s2WE1	s2WE2	s2WE3	s2WE4	s2WE5	s2KO1	s2KO2	s2KO3	s2KO4	s2KE1	s2KE2	s2KE3	s2KE4	s2KE5	s2KE6	s3WT1	s3WT2	s3WT3
s1WT1	0.0	0.11621031419	0.112380334159	0.0943518806594	0.116655681352	0.0767456067276	0.139511229382	0.144276721529	0.123961129131	0.154901744405	0.155786509959	0.129591620199	0.0930670099332	0.163641577768	0.0949769493171	0.0938891190175	0.128262163501	0.115113291065	0.133135167655	0.0942738621318	0.100273350156	0.139804806213	0.115274241242	0.167316929179	0.122550748674	0.120569207152	0.0688613949355	0.124298896175	0.0989898015099	0.111169040541	0.0856752998101	0.1276565689	0.115102680691	0.230455945436	0.220043848525	0.183069729878	0.096313539854	0.112487795617	0.147854576054	0.156276848638	0.214046624473	0.18527363739	0.124753919457	0.0850742089796	0.1652676021	0.155277017215	0.22655365498	0.161348208702	0.184245551942
s1WT2	0.11621031419	0.0	0.100331017622	0.14830201062	0.0656201439134	0.0771374094145	0.137007720984	0.224309566067	0.186130629797	0.21329251312	0.102620164216	0.171027294631	0.149433528804	0.237097767583	0.123136604053	0.0993808599201	0.212049537471	0.11923682874	0.0987204186685	0.130600457662	0.14086907669	0.112063858108	0.0953643764838	0.153499044565	0.140252479103	0.190773586018	0.12796312005	0.203475004154	0.110646203979	0.144574863508	0.1283829372	0.208070464445	0.163450123497	0.291514177055	0.291975316304	0.254088752303	0.162897358668	0.157323478669	0.22892635119	0.223729196509	0.283937259333	0.263866699203	0.10972784886	0.114296542552	0.213735991391	0.22478883936	0.277339737556	0.208869100011	0.264520592421
s1WT3	0.112380334159	0.100331017622	0.0	0.167318215183	0.091029549888	0.0757634387903	0.149448583979	0.201136059142	0.180371006965	0.206541118732	0.118777999721	0.163608377996	0.144531067972	0.239949438753	0.107787794639	0.105177497347	0.193748799942	0.104389474872	0.129605150999	0.128050825834	0.146309516733	0.13356015445	0.111052237702	0.130287449229	0.14520848024	0.186253985924	0.137034531088	0.186380211288	0.121549172025	0.148645559649	0.140757898273	0.199894754506	0.15035692869	0.275422047455	0.276107733539	0.234021889134	0.172690833472	0.151474044757	0.221226420002	0.188008192782	0.254148895504	0.236627148349	0.0825591313044	0.10689589176	0.205535688484	0.210919233545	0.227933445199	0.185093219264	0.22716366564
s1WT4	0.0943518806594	0.14830201062	0.167318215183	0.0	0.152003140858	0.130870472242	0.132601175451	0.125634980411	0.0976207893901	0.116268051204	0.186626337242	0.0885841432193	0.137857509188	0.119438574576	0.115216472564	0.123317006317	0.129340278343	0.136437560597	0.161029158328	0.135584418753	0.160109887295	0.155057794483	0.139912841683	0.193436541018	0.119928297539	0.112990659813	0.0995245742715	0.128388198533	0.104207067284	0.139633999309	0.113432454841	0.152232398944	0.116818777525	0.208437849184	0.209778828011	0.200231959325	0.102390325471	0.102343348626	0.124451181592	0.159825557993	0.190639878775	0.161126827066	0.166556714229	0.128754089317	0.112113527527	0.147580503558	0.207842861701	0.149709069212	0.190331696709
s1WT5	0.116655681352	0.0656201439134	0.091029549888	0.152003140858	0.0	0.0819312101528	0.128564388981	0.224512932717	0.184251618326	0.219073122581	0.0874587646159	0.16158792016	0.147368905949	0.248370919746	0.114202701186	0.088372024877	0.209871425475	0.0995370339174	0.104798093584	0.135766153021	0.155278138155	0.0961458212996	0.0957019215479	0.146464702556	0.135313733473	0.182827694338	0.136861217054	0.203395824851	0.10147412109	0.148581471936	0.138390854707	0.214068068012	0.172373214363	0.299393417497	0.293377445521	0.262062774348	0.161840156768	0.146523091719	0.231937681123	0.212251341976	0.285812321057	0.261160888314	0.0955124985262	0.115680406387	0.218997745905	0.229922650086	0.265835987645	0.1935907514	0.261748656852
s1WT6	0.0767456067276	0.0771374094145	0.0757634387903	0.130870472242	0.0819312101528	0.0	0.122124568687	0.196317974073	0.165776014625	0.195935480356	0.124590278165	0.152564264122	0.138204739329	0.208714922493	0.105305460301	0.0836569393628	0.180792118763	0.107541418087	0.0993252227027	0.103332254801	0.128022095287	0.128384445881	0.092770583477	0.139025570399	0.114405449727	0.162938465493	0.0977316866941	0.166425706022	0.0938260656838	0.128278363962	0.113107277078	0.178872940101	0.1445489351	0.275184034175	0.26756057115	0.22750751471	0.136694718085	0.131458646584	0.19838418477	0.199178826632	0.257816904448	0.23472740353	0.0953047322948	0.0871339624188	0.192603329249	0.197913367672	0.247633757104	0.181044831371	0.223224196728
s1WT7	0.139511229382	0.137007720984	0.149448583979	0.132601175451	0.128564388981	0.122124568687	0.0	0.22801115416	0.160104584315	0.225914523729	0.147867561095	0.155805515823	0.184670043476	0.226496347939	0.113361831088	0.0934480867967	0.208780154534	0.0922772058664	0.100741743669	0.122036519557	0.192939467182	0.0985260811288	0.0886649553	0.137013778869	0.0834921487613	0.135799182978	0.137382964412	0.208503225806	0.0829283786964	0.164837509494	0.128946932973	0.225389753494	0.183859465185	0.305872109123	0.296206129091	0.279188459705	0.124694112632	0.108385941553	0.222474224614	0.227983985381	0.293903844344	0.262008585956	0.13599570639	0.120956156416	0.2054247514	0.220899914027	0.26694049796	0.166851330065	0.257130709822
s1WE1	0.144276721529	0.224309566067	0.201136059142	0.125634980411	0.224512932717	0.196317974073	0.22801115416	0.0	0.111794965731	0.11733401769	0.219331904129	0.137549127375	0.139907004223	0.159014604718	0.171294695351	0.199991180481	0.0809848979752	0.202219522894	0.23401271539	0.195578080995	0.146225665274	0.234507183927	0.210925140901	0.242265029624	0.200901559381	0.157852390718	0.155914577496	0.0899411005712	0.192161079998	0.187244785909	0.176255032283	0.113844591212	0.107832866514	0.119092519097	0.152488026062	0.126912698324	0.157634365572	0.172893690481	0.0870775677846	0.112585129561	0.136608768378	0.099405438488	0.211653275163	0.180363994297	0.151207171194	0.131863914732	0.168326894588	0.201301628304	0.150690662075
s1WE2	0.123961129131	0.186130629797	0.180371006965	0.0976207893901	0.184251618326	0.165776014625	0.160104584315	0.111794965731	0.0	0.134636255128	0.180379521806	0.0970385070678	0.143820377461	0.154233418655	0.118298064313	0.154269708506	0.11172458971	0.137325007344	0.160052303343	0.153342714556	0.153356677759	0.175116471736	0.142376648225	0.213188003433	0.149392223581	0.149198722774	0.132493768325	0.122559684214	0.146168524859	0.181119740775	0.161211184539	0.158674785985	0.0961717125957	0.192327718453	0.174841663838	0.186315560952	0.111566062967	0.116981743774	0.121150171704	0.140187671489	0.195453794281	0.152312355755	0.175469510314	0.132662942846	0.142943930743	0.172464894608	0.192489471368	0.151648526769	0.169403263317
s1WE3	0.154901744405	0.21329251312	0.206541118732	0.116268051204	0.219073122581	0.195935480356	0.225914523729	0.11733401769	0.134636255128	0.0	0.227149683572	0.112975762534	0.163955308417	0.0995180269565	0.167481803832	0.195240500923	0.136894652518	0.19940212681	0.226764717103	0.200408072533	0.187417574814	0.223366941742	0.19989796814	0.244722286308	0.205362366284	0.162218837399	0.164609907216	0.136127573442	0.185942149709	0.203389532582	0.175735455795	0.132268710545	0.142727340216	0.165874915899	0.14972831435	0.156371599462	0.155792745082	0.172098109925	0.113857382583	0.17511174173	0.132509234215	0.121813001011	0.217436042618	0.188143861075	0.100995424072	0.154017210565	0.192898967624	0.1779360658	0.198433075718
s1WE4	0.155786509959	0.102620164216	0.118777999721	0.186626337242	0.0874587646159	0.124590278165	0.147867561095	0.219331904129	0.180379521806	0.227149683572	0.0	0.163175552305	0.122902026611	0.274911864728	0.134146355965	0.110849861462	0.217283086726	0.126341216145	0.103726927133	0.158903138997	0.165598629084	0.115410245303	0.0980946991042	0.15703049033	0.165967058727	0.200199152967	0.17025948029	0.222222398927	0.130819134962	0.160193783413	0.177207593956	0.23649155659	0.167525212838	0.280611370343	0.283973799222	0.262346492882	0.183481254597	0.165265797593	0.244065479604	0.213069034593	0.280596085826	0.26689387444	0.112595110123	0.138153203656	0.242552825459	0.235703639225	0.265637656711	0.213207976542	0.269834112788
s1WE5	0.129591620199	0.171027294631	0.163608377996	0.0885841432193	0.16158792016	0.152564264122	0.155805515823	0.137549127375	0.0970385070678	0.112975762534	0.163175552305	0.0	0.130502881459	0.145535480953	0.11626663145	0.127548010591	0.135868218218	0.143982526585	0.165728292348	0.164879821919	0.180370018948	0.165800257383	0.139173663488	0.193912403669	0.136285142454	0.147511934364	0.13395086727	0.15707895985	0.123937675255	0.159255347854	0.154006750191	0.174555053052	0.111077750909	0.210934276787	0.201891631523	0.214673444855	0.137709438464	0.104767729814	0.131992113181	0.166572097792	0.188116851972	0.161839390623	0.16323597233	0.143087924433	0.120568564875	0.172294281227	0.181159086559	0.132382542427	0.193636783247
s1WE6	0.0930670099332	0.149433528804	0.144531067972	0.137857509188	0.147368905949	0.138204739329	0.184670043476	0.139907004223	0.143820377461	0.163955308417	0.122902026611	0.130502881459	0.0	0.211139197211	0.133093019413	0.123515306122	0.144586190984	0.156207200628	0.160951678253	0.135844426655	0.107083454716	0.161583912949	0.144094276106	0.18674109712	0.184517448284	0.158954636446	0.122992351109	0.151684848939	0.137384246149	0.103115564471	0.134706534505	0.155386301607	0.124303166042	0.207550043866	0.219124640374	0.180856909204	0.137661762221	0.148445016871	0.173773525893	0.154186087629	0.203009206254	0.195021759354	0.150504966171	0.125277869797	0.190170983905	0.162322692919	0.228166033629	0.205207115512	0.21299196102
s1KO1	0.163641577768	0.237097767583	0.239949438753	0.119438574576	0.248370919746	0.208714922493	0.226496347939	0.159014604718	0.154233418655	0.0995180269565	0.274911864728	0.145535480953	0.211139197211	0.0	0.185770833725	0.202472166343	0.14630779505	0.214184890005	0.243448664162	0.210717750533	0.220183460246	0.243621728529	0.2245277794	0.27003299103	0.202874232449	0.176113974096	0.172379243214	0.161818807933	0.199463434601	0.215055602906	0.181906303559	0.164334450104	0.176396732668	0.219699641256	0.194744327919	0.201286334212	0.169779622151	0.174903480837	0.127236244627	0.205599112562	0.176711238592	0.147229524547	0.248286247155	0.205833095162	0.101994102665	0.186802233862	0.203086980713	0.188829891295	0.211793159701
s1KO2	0.0949769493171	0.123136604053	0.107787794639	0.115216472564	0.114202701186	0.105305460301	0.113361831088	0.171294695351	0.118298064313	0.167481803832	0.134146355965	0.11626663145	0.133093019413	0.185770833725	0.0	0.0830230337265	0.141394917909	0.0627318318101	0.120967642235	0.116790312357	0.143681332948	0.113289121296	0.0970683288248	0.153622207956	0.0956545431577	0.123235185619	0.119452300895	0.159418155185	0.0804753184653	0.134161721419	0.122354228989	0.184581601729	0.126218097766	0.251129430732	0.240830592143	0.222881893581	0.107071788101	0.0825984499512	0.167716093993	0.153207532871	0.232366390244	0.209217841286	0.105565866055	0.0916065341226	0.168065832163	0.179285112524	0.216893881653	0.150460145882	0.208855656179
s1KO3	0.0938891190175	0.0993808599201	0.105177497347	0.123317006317	0.088372024877	0.0836569393628	0.0934480867967	0.199991180481	0.154269708506	0.195240500923	0.110849861462	0.127548010591	0.123515306122	0.202472166343	0.0830230337265	0.0	0.171617019588	0.0803386950609	0.0937358529097	0.0985839418497	0.138639740317	0.0841360411775	0.0865423376637	0.127005314459	0.11282784953	0.131151864909	0.116301160813	0.181506721708	0.0723425689571	0.11060774063	0.119096051536	0.188587856601	0.156079484147	0.276614494653	0.273060001122	0.238153647068	0.117325739488	0.101201376841	0.193931046918	0.188171128228	0.258447002422	0.234760290752	0.0940441741736	0.0752769129434	0.178132941218	0.188711370632	0.24954461742	0.17430593572	0.241374785112
s1KO4	0.128262163501	0.212049537471	0.193748799942	0.129340278343	0.209871425475	0.180792118763	0.208780154534	0.0809848979752	0.11172458971	0.136894652518	0.217283086726	0.135868218218	0.144586190984	0.14630779505	0.141394917909	0.171617019588	0.0	0.178657655261	0.21616781122	0.177700496542	0.141092370506	0.213075541241	0.194858020133	0.219207677489	0.183741073261	0.13690095478	0.154663545511	0.1129046556	0.168892166028	0.164743139173	0.162111276642	0.120220740099	0.125055248898	0.138738329674	0.164107452913	0.15198445756	0.137037991107	0.137839524605	0.0844864041757	0.106860200019	0.149603410137	0.123929358462	0.197584040917	0.165540513987	0.140579290862	0.126200435879	0.1548092692	0.173928113991	0.141716754141
s1KO5	0.115113291065	0.11923682874	0.104389474872	0.136437560597	0.0995370339174	0.107541418087	0.0922772058664	0.202219522894	0.137325007344	0.19940212681	0.126341216145	0.143982526585	0.156207200628	0.214184890005	0.0627318318101	0.0803386950609	0.178657655261	0.0	0.113457601416	0.119479139563	0.162487059928	0.102597171077	0.0798854254769	0.146241331486	0.0940603428897	0.143827013997	0.125422059055	0.179205868945	0.0786598040863	0.153005992519	0.127117157721	0.204152097005	0.153759883613	0.280356060625	0.268039371581	0.245055183326	0.1085936694	0.100096224036	0.199162787631	0.184169772752	0.264459643573	0.233746589443	0.104392207853	0.0987745844773	0.194784110844	0.210604421125	0.24101984831	0.155746611897	0.224908193837
s1KE1	0.133135167655	0.0987204186685	0.129605150999	0.161029158328	0.104798093584	0.0993252227027	0.100741743669	0.23401271539	0.160052303343	0.226764717103	0.103726927133	0.165728292348	0.160951678253	0.243448664162	0.120967642235	0.0937358529097	0.21616781122	0.113457601416	0.0	0.10971015867	0.152257959759	0.0965005428216	0.0676700256571	0.15227329315	0.121774874855	0.169255558556	0.133935649609	0.219796385146	0.110482804881	0.165978363396	0.149786899227	0.226759223732	0.175758912255	0.302416652485	0.296970492757	0.268847392985	0.137219400715	0.140252651447	0.229679269227	0.238083052506	0.295527922269	0.273376117777	0.109890216017	0.0991849074192	0.217810723882	0.230670947152	0.28883957899	0.181488173295	0.270538819131
s1KE2	0.0942738621318	0.130600457662	0.128050825834	0.135584418753	0.135766153021	0.103332254801	0.122036519557	0.195578080995	0.153342714556	0.200408072533	0.158903138997	0.164879821919	0.135844426655	0.210717750533	0.116790312357	0.0985839418497	0.177700496542	0.119479139563	0.10971015867	0.0	0.114376524754	0.117209309709	0.116626186606	0.134503840203	0.129936745054	0.129882357981	0.112958477743	0.171162414903	0.108758549022	0.128218907672	0.111582847595	0.185288794546	0.1590944901	0.270942466506	0.250065038094	0.22296723793	0.113631046123	0.129509751177	0.197908738822	0.198691458717	0.255344682849	0.217573829649	0.121107014952	0.0710288589077	0.190049804219	0.180978731244	0.259418854216	0.175147687549	0.230543737163
s1KE3	0.100273350156	0.14086907669	0.146309516733	0.160109887295	0.155278138155	0.128022095287	0.192939467182	0.146225665274	0.153356677759	0.187417574814	0.165598629084	0.180370018948	0.107083454716	0.220183460246	0.143681332948	0.138639740317	0.141092370506	0.162487059928	0.152257959759	0.114376524754	0.0	0.171372867442	0.154934493458	0.170007457612	0.183256040073	0.175186131974	0.131345928483	0.141208061626	0.155452733041	0.128855158631	0.141454150377	0.158430366574	0.125475255949	0.197600757821	0.205670178655	0.162750283568	0.151588416357	0.16599502041	0.171020230105	0.152272633436	0.200686815645	0.187251894249	0.127317109056	0.1110906203	0.18978771633	0.153541544269	0.21840601648	0.216312673624	0.200598079327
s1KE4	0.139804806213	0.112063858108	0.13356015445	0.155057794483	0.0961458212996	0.128384445881	0.0985260811288	0.234507183927	0.175116471736	0.223366941742	0.115410245303	0.165800257383	0.161583912949	0.243621728529	0.113289121296	0.0841360411775	0.213075541241	0.102597171077	0.0965005428216	0.117209309709	0.171372867442	0.0	0.0918224031547	0.125540098545	0.131320182928	0.15484423045	0.156354795302	0.217975532224	0.101793123582	0.145142483956	0.141190551239	0.220226118476	0.184610046805	0.2917138108	0.286404840889	0.262056275622	0.148070873285	0.137205535064	0.230604511281	0.214740336954	0.289515762758	0.265927581042	0.111501120756	0.114220003549	0.203070610572	0.220658492945	0.273402331762	0.185970018186	0.27399208903
s1KE5	0.115274241242	0.0953643764838	0.111052237702	0.139912841683	0.0957019215479	0.092770583477	0.0886649553	0.210925140901	0.142376648225	0.19989796814	0.0980946991042	0.139173663488	0.144094276106	0.2245277794	0.0970683288248	0.0865423376637	0.194858020133	0.0798854254769	0.0676700256571	0.116626186606	0.154934493458	0.0918224031547	0.0	0.139574789446	0.0963762392717	0.155160164706	0.111692105372	0.193563807399	0.0844676668069	0.161479536555	0.127776827845	0.201225515008	0.152708028413	0.277111237904	0.272052567407	0.243831087794	0.119255010933	0.119768738213	0.211479696735	0.205362454598	0.272244538	0.246877906011	0.105515645413	0.103129934258	0.203092919015	0.220491973468	0.257272768653	0.154213913136	0.241979817056
s1KE6	0.167316929179	0.153499044565	0.130287449229	0.193436541018	0.146464702556	0.139025570399	0.137013778869	0.242265029624	0.213188003433	0.244722286308	0.15703049033	0.193912403669	0.18674109712	0.27003299103	0.153622207956	0.127005314459	0.219207677489	0.146241331486	0.15227329315	0.134503840203	0.170007457612	0.125540098545	0.139574789446	0.0	0.162377601973	0.18625135515	0.190415378782	0.222105905956	0.138362111843	0.153440025174	0.179226800822	0.236283804989	0.185930969965	0.284410498003	0.288558810949	0.262613347989	0.194218183395	0.154157074859	0.238911770212	0.212595594793	0.274570691736	0.266644662853	0.108810589512	0.132855899534	0.208494706119	0.193814086058	0.233592928949	0.193478015132	0.249658032765
s2WT1	0.122550748674	0.140252479103	0.14520848024	0.119928297539	0.135313733473	0.114405449727	0.0834921487613	0.200901559381	0.149392223581	0.205362366284	0.165967058727	0.136285142454	0.184517448284	0.202874232449	0.0956545431577	0.11282784953	0.183741073261	0.0940603428897	0.121774874855	0.129936745054	0.183256040073	0.131320182928	0.0963762392717	0.162377601973	0.0	0.128837798915	0.100715049107	0.182089358391	0.0733451047612	0.164326835403	0.109256761433	0.208260558808	0.156167923922	0.284604242333	0.27687800076	0.266198367393	0.120979939858	0.0952264422348	0.196199258997	0.209364861114	0.26745781475	0.236398227655	0.13214451172	0.115268596411	0.186233777895	0.202361893263	0.239438746478	0.14102568243	0.224082706798
s2WT2	0.120569207152	0.190773586018	0.186253985924	0.112990659813	0.182827694338	0.162938465493	0.135799182978	0.157852390718	0.149198722774	0.162218837399	0.200199152967	0.147511934364	0.158954636446	0.176113974096	0.123235185619	0.131151864909	0.13690095478	0.143827013997	0.169255558556	0.129882357981	0.175186131974	0.15484423045	0.155160164706	0.18625135515	0.128837798915	0.0	0.136168816532	0.146948511778	0.110880054385	0.144387331383	0.117329899604	0.157186257179	0.171061232578	0.234239150422	0.233883502206	0.220855727655	0.104057507936	0.10035860536	0.155527873992	0.178842711434	0.210970558697	0.195821234382	0.171810315883	0.132516345203	0.166993329731	0.14940386142	0.230405535309	0.1563090488	0.198330743102
s2WT3	0.0688613949355	0.12796312005	0.137034531088	0.0995245742715	0.136861217054	0.0977316866941	0.137382964412	0.155914577496	0.132493768325	0.164609907216	0.17025948029	0.13395086727	0.122992351109	0.172379243214	0.119452300895	0.116301160813	0.154663545511	0.125422059055	0.133935649609	0.112958477743	0.131345928483	0.156354795302	0.111692105372	0.190415378782	0.100715049107	0.136168816532	0.0	0.12995307645	0.101313607132	0.138682979154	0.0862135041623	0.139944721616	0.116986243042	0.237774574563	0.233259855188	0.190626659867	0.105737039891	0.130900766321	0.159643851815	0.181496632257	0.223312066802	0.203293386503	0.150063064074	0.104404538319	0.173681702146	0.16977889069	0.242135138789	0.169429480243	0.199108957798
s2WT4	0.124298896175	0.203475004154	0.186380211288	0.128388198533	0.203395824851	0.166425706022	0.208503225806	0.0899411005712	0.122559684214	0.136127573442	0.222222398927	0.15707895985	0.151684848939	0.161818807933	0.159418155185	0.181506721708	0.1129046556	0.179205868945	0.219796385146	0.171162414903	0.141208061626	0.217975532224	0.193563807399	0.222105905956	0.182089358391	0.146948511778	0.12995307645	0.0	0.167797857671	0.164695974573	0.149116084505	0.101865868529	0.11324387637	0.151990768789	0.158203496055	0.121426707727	0.13128355814	0.16343880432	0.100154447856	0.122243303135	0.159445536883	0.106451072305	0.204403270599	0.162534727698	0.152525975067	0.136139143156	0.185991321987	0.195004285286	0.142155387061
s2WT5	0.0989898015099	0.110646203979	0.121549172025	0.104207067284	0.10147412109	0.0938260656838	0.0829283786964	0.192161079998	0.146168524859	0.185942149709	0.130819134962	0.123937675255	0.137384246149	0.199463434601	0.0804753184653	0.0723425689571	0.168892166028	0.0786598040863	0.110482804881	0.108758549022	0.155452733041	0.101793123582	0.0844676668069	0.138362111843	0.0733451047612	0.110880054385	0.101313607132	0.167797857671	0.0	0.116620251078	0.0998554287985	0.184315245768	0.14554363991	0.267800878948	0.262355045018	0.238094611029	0.102015718401	0.0871859879347	0.190144338214	0.18351996235	0.251802597968	0.223535529878	0.111995389271	0.0912271969811	0.173550902212	0.183306005224	0.232264106278	0.151850895443	0.224639727884
s2WT6	0.111169040541	0.144574863508	0.148645559649	0.139633999309	0.148581471936	0.128278363962	0.164837509494	0.187244785909	0.181119740775	0.203389532582	0.160193783413	0.159255347854	0.103115564471	0.215055602906	0.134161721419	0.11060774063	0.164743139173	0.153005992519	0.165978363396	0.128218907672	0.128855158631	0.145142483956	0.161479536555	0.153440025174	0.164326835403	0.144387331383	0.138682979154	0.164695974573	0.116620251078	0.0	0.123967808958	0.179109318468	0.155949504944	0.251060840996	0.261960085555	0.218905620587	0.149196165587	0.136475078875	0.181027868227	0.184561568685	0.239058647594	0.224049626499	0.142904843192	0.114703666016	0.182380242017	0.163594942459	0.235223138329	0.208857199771	0.219561836398
s2WT7	0.0856752998101	0.1283829372	0.140757898273	0.113432454841	0.138390854707	0.113107277078	0.128946932973	0.176255032283	0.161211184539	0.175735455795	0.177207593956	0.154006750191	0.134706534505	0.181906303559	0.122354228989	0.119096051536	0.162111276642	0.127117157721	0.149786899227	0.111582847595	0.141454150377	0.141190551239	0.127776827845	0.179226800822	0.109256761433	0.117329899604	0.0862135041623	0.149116084505	0.0998554287985	0.123967808958	0.0	0.153379720896	0.153482843003	0.260348180916	0.255201404204	0.214343954591	0.0908894466534	0.122019114933	0.174773190845	0.187679552174	0.239326683756	0.213950562814	0.146709909179	0.109930435919	0.176360711343	0.168130900612	0.252357319919	0.179674985936	0.222970888035
s2WE1	0.1276565689	0.208070464445	0.199894754506	0.152232398944	0.214068068012	0.178872940101	0.225389753494	0.113844591212	0.158674785985	0.132268710545	0.23649155659	0.174555053052	0.155386301607	0.164334450104	0.184581601729	0.188587856601	0.120220740099	0.204152097005	0.226759223732	0.185288794546	0.158430366574	0.220226118476	0.201225515008	0.236283804989	0.208260558808	0.157186257179	0.139944721616	0.101865868529	0.184315245768	0.179109318468	0.153379720896	0.0	0.141279997605	0.163871690503	0.15292820164	0.0944604944891	0.146871100414	0.18295431858	0.108266914785	0.156846606181	0.147082764459	0.136449753548	0.217410122931	0.180038592957	0.164366608639	0.13331312595	0.21522851219	0.208884743895	0.180566956675
s2WE2	0.115102680691	0.163450123497	0.15035692869	0.116818777525	0.172373214363	0.1445489351	0.183859465185	0.107832866514	0.0961717125957	0.142727340216	0.167525212838	0.111077750909	0.124303166042	0.176396732668	0.126218097766	0.156079484147	0.125055248898	0.153759883613	0.175758912255	0.1590944901	0.125475255949	0.184610046805	0.152708028413	0.185930969965	0.156167923922	0.171061232578	0.116986243042	0.11324387637	0.14554363991	0.155949504944	0.153482843003	0.141279997605	0.0	0.169642081158	0.176738063383	0.158723108803	0.145117701933	0.139108100694	0.131032601406	0.115568464084	0.172061757956	0.163318371755	0.158240023015	0.134094202223	0.149230634352	0.149043456163	0.175159563977	0.176850118804	0.166121054484
s2WE3	0.230455945436	0.291514177055	0.275422047455	0.208437849184	0.299393417497	0.275184034175	0.305872109123	0.119092519097	0.192327718453	0.165874915899	0.280611370343	0.210934276787	0.207550043866	0.219699641256	0.251129430732	0.276614494653	0.138738329674	0.280356060625	0.302416652485	0.270942466506	0.197600757821	0.2917138108	0.277111237904	0.284410498003	0.284604242333	0.234239150422	0.237774574563	0.151990768789	0.267800878948	0.251060840996	0.260348180916	0.163871690503	0.169642081158	0.0	0.144686228099	0.146938094253	0.231165979847	0.242041114304	0.139217582757	0.133346042051	0.147575297115	0.151384385186	0.2798733846	0.265383908816	0.195548194775	0.17055595514	0.180258006815	0.261091954676	0.17780473873
s2WE4	0.220043848525	0.291975316304	0.276107733539	0.209778828011	0.293377445521	0.26756057115	0.296206129091	0.152488026062	0.174841663838	0.14972831435	0.283973799222	0.201891631523	0.219124640374	0.194744327919	0.240830592143	0.273060001122	0.164107452913	0.268039371581	0.296970492757	0.250065038094	0.205670178655	0.286404840889	0.272052567407	0.288558810949	0.27687800076	0.233883502206	0.233259855188	0.158203496055	0.262355045018	0.261960085555	0.255201404204	0.15292820164	0.176738063383	0.144686228099	0.0	0.114055212665	0.220472016472	0.237517926941	0.148735825862	0.17090361656	0.109870405492	0.135640358069	0.275162246223	0.247728093181	0.194671145217	0.190172687951	0.208452343357	0.24759433551	0.205035049459
s2WE5	0.183069729878	0.254088752303	0.234021889134	0.200231959325	0.262062774348	0.22750751471	0.279188459705	0.126912698324	0.186315560952	0.156371599462	0.262346492882	0.214673444855	0.180856909204	0.201286334212	0.222881893581	0.238153647068	0.15198445756	0.245055183326	0.268847392985	0.22296723793	0.162750283568	0.262056275622	0.243831087794	0.262613347989	0.266198367393	0.220855727655	0.190626659867	0.121426707727	0.238094611029	0.218905620587	0.214343954591	0.0944604944891	0.158723108803	0.146938094253	0.114055212665	0.0	0.194716315067	0.239735704584	0.139720571109	0.1499336538	0.122293508908	0.129999181364	0.251855487845	0.217744997946	0.19736934907	0.168773896976	0.216478162471	0.259052829694	0.195342947296
s2KO1	0.096313539854	0.162897358668	0.172690833472	0.102390325471	0.161840156768	0.136694718085	0.124694112632	0.157634365572	0.111566062967	0.155792745082	0.183481254597	0.137709438464	0.137661762221	0.169779622151	0.107071788101	0.117325739488	0.137037991107	0.1085936694	0.137219400715	0.113631046123	0.151588416357	0.148070873285	0.119255010933	0.194218183395	0.120979939858	0.104057507936	0.105737039891	0.13128355814	0.102015718401	0.149196165587	0.0908894466534	0.146871100414	0.145117701933	0.231165979847	0.220472016472	0.194716315067	0.0	0.101251558718	0.148212127298	0.157748478007	0.216493879183	0.189281198477	0.166626352635	0.116966748789	0.164627157244	0.156151373045	0.236581862338	0.137376639977	0.198145572373
s2KO2	0.112487795617	0.157323478669	0.151474044757	0.102343348626	0.146523091719	0.131458646584	0.108385941553	0.172893690481	0.116981743774	0.172098109925	0.165265797593	0.104767729814	0.148445016871	0.174903480837	0.0825984499512	0.101201376841	0.137839524605	0.100096224036	0.140252651447	0.129509751177	0.16599502041	0.137205535064	0.119768738213	0.154157074859	0.0952264422348	0.10035860536	0.130900766321	0.16343880432	0.0871859879347	0.136475078875	0.122019114933	0.18295431858	0.139108100694	0.242041114304	0.237517926941	0.239735704584	0.101251558718	0.0	0.15074589965	0.168470358446	0.222541741212	0.200622288399	0.132093711664	0.109935893201	0.144734020907	0.159111276957	0.19848693999	0.117320238489	0.183638924972
s2KO3	0.147854576054	0.22892635119	0.221226420002	0.124451181592	0.231937681123	0.19838418477	0.222474224614	0.0870775677846	0.121150171704	0.113857382583	0.244065479604	0.131992113181	0.173773525893	0.127236244627	0.167716093993	0.193931046918	0.0844864041757	0.199162787631	0.229679269227	0.197908738822	0.171020230105	0.230604511281	0.211479696735	0.238911770212	0.196199258997	0.155527873992	0.159643851815	0.100154447856	0.190144338214	0.181027868227	0.174773190845	0.108266914785	0.131032601406	0.139217582757	0.148735825862	0.139720571109	0.148212127298	0.15074589965	0.0	0.129473838889	0.146451567901	0.0986969797222	0.223874702886	0.186299633864	0.123133137264	0.13108614023	0.171235682645	0.181424643733	0.144796055341
s2KO4	0.156276848638	0.223729196509	0.188008192782	0.159825557993	0.212251341976	0.199178826632	0.227983985381	0.112585129561	0.140187671489	0.17511174173	0.213069034593	0.166572097792	0.154186087629	0.205599112562	0.153207532871	0.188171128228	0.106860200019	0.184169772752	0.238083052506	0.198691458717	0.152272633436	0.214740336954	0.205362454598	0.212595594793	0.209364861114	0.178842711434	0.181496632257	0.122243303135	0.18351996235	0.184561568685	0.187679552174	0.156846606181	0.115568464084	0.133346042051	0.17090361656	0.1499336538	0.157748478007	0.168470358446	0.129473838889	0.0	0.172907953819	0.141871527064	0.185123970859	0.186256009674	0.17349220151	0.145072933136	0.150573539848	0.198843026888	0.142598367688
s2KE1	0.214046624473	0.283937259333	0.254148895504	0.190639878775	0.285812321057	0.257816904448	0.293903844344	0.136608768378	0.195453794281	0.132509234215	0.280596085826	0.188116851972	0.203009206254	0.176711238592	0.232366390244	0.258447002422	0.149603410137	0.264459643573	0.295527922269	0.255344682849	0.200686815645	0.289515762758	0.272244538	0.274570691736	0.26745781475	0.210970558697	0.223312066802	0.159445536883	0.251802597968	0.239058647594	0.239326683756	0.147082764459	0.172061757956	0.147575297115	0.109870405492	0.122293508908	0.216493879183	0.222541741212	0.146451567901	0.172907953819	0.0	0.130910647305	0.259592948533	0.245983142971	0.171282990897	0.14980319028	0.193045747011	0.238908709952	0.212717695576
s2KE2	0.18527363739	0.263866699203	0.236627148349	0.161126827066	0.261160888314	0.23472740353	0.262008585956	0.099405438488	0.152312355755	0.121813001011	0.26689387444	0.161839390623	0.195021759354	0.147229524547	0.209217841286	0.234760290752	0.123929358462	0.233746589443	0.273376117777	0.217573829649	0.187251894249	0.265927581042	0.246877906011	0.266644662853	0.236398227655	0.195821234382	0.203293386503	0.106451072305	0.223535529878	0.224049626499	0.213950562814	0.136449753548	0.163318371755	0.151384385186	0.135640358069	0.129999181364	0.189281198477	0.200622288399	0.0986969797222	0.141871527064	0.130910647305	0.0	0.244106427674	0.217275339185	0.144489151134	0.166002875406	0.170514441013	0.208350638998	0.160598453756
s2KE3	0.124753919457	0.10972784886	0.0825591313044	0.166556714229	0.0955124985262	0.0953047322948	0.13599570639	0.211653275163	0.175469510314	0.217436042618	0.112595110123	0.16323597233	0.150504966171	0.248286247155	0.105565866055	0.0940441741736	0.197584040917	0.104392207853	0.109890216017	0.121107014952	0.127317109056	0.111501120756	0.105515645413	0.108810589512	0.13214451172	0.171810315883	0.150063064074	0.204403270599	0.111995389271	0.142904843192	0.146709909179	0.217410122931	0.158240023015	0.2798733846	0.275162246223	0.251855487845	0.166626352635	0.132093711664	0.223874702886	0.185123970859	0.259592948533	0.244106427674	0.0	0.0924923973749	0.194923278156	0.185559681393	0.234137018862	0.17748178307	0.237662801719
s2KE4	0.0850742089796	0.114296542552	0.10689589176	0.128754089317	0.115680406387	0.0871339624188	0.120956156416	0.180363994297	0.132662942846	0.188143861075	0.138153203656	0.143087924433	0.125277869797	0.205833095162	0.0916065341226	0.0752769129434	0.165540513987	0.0987745844773	0.0991849074192	0.0710288589077	0.1110906203	0.114220003549	0.103129934258	0.132855899534	0.115268596411	0.132516345203	0.104404538319	0.162534727698	0.0912271969811	0.114703666016	0.109930435919	0.180038592957	0.134094202223	0.265383908816	0.247728093181	0.217744997946	0.116966748789	0.109935893201	0.186299633864	0.186256009674	0.245983142971	0.217275339185	0.0924923973749	0.0	0.171754871767	0.168954523507	0.240005178702	0.169320678068	0.215762567851
s2KE5	0.1652676021	0.213735991391	0.205535688484	0.112113527527	0.218997745905	0.192603329249	0.2054247514	0.151207171194	0.142943930743	0.100995424072	0.242552825459	0.120568564875	0.190170983905	0.101994102665	0.168065832163	0.178132941218	0.140579290862	0.194784110844	0.217810723882	0.190049804219	0.18978771633	0.203070610572	0.203092919015	0.208494706119	0.186233777895	0.166993329731	0.173681702146	0.152525975067	0.173550902212	0.182380242017	0.176360711343	0.164366608639	0.149230634352	0.195548194775	0.194671145217	0.19736934907	0.164627157244	0.144734020907	0.123133137264	0.17349220151	0.171282990897	0.144489151134	0.194923278156	0.171754871767	0.0	0.141089125689	0.158568230401	0.151691157669	0.186214483429
s2KE6	0.155277017215	0.22478883936	0.210919233545	0.147580503558	0.229922650086	0.197913367672	0.220899914027	0.131863914732	0.172464894608	0.154017210565	0.235703639225	0.172294281227	0.162322692919	0.186802233862	0.179285112524	0.188711370632	0.126200435879	0.210604421125	0.230670947152	0.180978731244	0.153541544269	0.220658492945	0.220491973468	0.193814086058	0.202361893263	0.14940386142	0.16977889069	0.136139143156	0.183306005224	0.163594942459	0.168130900612	0.13331312595	0.149043456163	0.17055595514	0.190172687951	0.168773896976	0.156151373045	0.159111276957	0.13108614023	0.145072933136	0.14980319028	0.166002875406	0.185559681393	0.168954523507	0.141089125689	0.0	0.168193539486	0.2044871829	0.182883069032
s3WT1	0.22655365498	0.277339737556	0.227933445199	0.207842861701	0.265835987645	0.247633757104	0.26694049796	0.168326894588	0.192489471368	0.192898967624	0.265637656711	0.181159086559	0.228166033629	0.203086980713	0.216893881653	0.24954461742	0.1548092692	0.24101984831	0.28883957899	0.259418854216	0.21840601648	0.273402331762	0.257272768653	0.233592928949	0.239438746478	0.230405535309	0.242135138789	0.185991321987	0.232264106278	0.235223138329	0.252357319919	0.21522851219	0.175159563977	0.180258006815	0.208452343357	0.216478162471	0.236581862338	0.19848693999	0.171235682645	0.150573539848	0.193045747011	0.170514441013	0.234137018862	0.240005178702	0.158568230401	0.168193539486	0.0	0.172749206989	0.157363353807
s3WT2	0.161348208702	0.208869100011	0.185093219264	0.149709069212	0.1935907514	0.181044831371	0.166851330065	0.201301628304	0.151648526769	0.1779360658	0.213207976542	0.132382542427	0.205207115512	0.188829891295	0.150460145882	0.17430593572	0.173928113991	0.155746611897	0.181488173295	0.175147687549	0.216312673624	0.185970018186	0.154213913136	0.193478015132	0.14102568243	0.1563090488	0.169429480243	0.195004285286	0.151850895443	0.208857199771	0.179674985936	0.208884743895	0.176850118804	0.261091954676	0.24759433551	0.259052829694	0.137376639977	0.117320238489	0.181424643733	0.198843026888	0.238908709952	0.208350638998	0.17748178307	0.169320678068	0.151691157669	0.2044871829	0.172749206989	0.0	0.159066599459
s3WT3	0.184245551942	0.264520592421	0.22716366564	0.190331696709	0.261748656852	0.223224196728	0.257130709822	0.150690662075	0.169403263317	0.198433075718	0.269834112788	0.193636783247	0.21299196102	0.211793159701	0.208855656179	0.241374785112	0.141716754141	0.224908193837	0.270538819131	0.230543737163	0.200598079327	0.27399208903	0.241979817056	0.249658032765	0.224082706798	0.198330743102	0.199108957798	0.142155387061	0.224639727884	0.219561836398	0.222970888035	0.180566956675	0.166121054484	0.17780473873	0.205035049459	0.195342947296	0.198145572373	0.183638924972	0.144796055341	0.142598367688	0.212717695576	0.160598453756	0.237662801719	0.215762567851	0.186214483429	0.182883069032	0.157363353807	0.159066599459	0.0
s3WT4	0.221116202389	0.272192176927	0.232327170241	0.211488885832	0.254213884618	0.250266233924	0.284630794556	0.178563340436	0.21087110191	0.18443612556	0.258271176131	0.207444695492	0.216981620061	0.233846122254	0.20975130168	0.252221166195	0.166328642235	0.235583007073	0.292962098661	0.243586759861	0.215658542992	0.250777805015	0.261889827698	0.2468275536	0.257027241898	0.219829846139	0.235034551955	0.19177115683	0.242266272112	0.235507233059	0.239711525489	0.226361611111	0.186356134911	0.173014243455	0.195451403557	0.212902299768	0.219181043423	0.219064187304	0.193887506663	0.145430170376	0.180480287531	0.183968421471	0.232658771472	0.236451454631	0.198278232914	0.181065679792	0.147652936722	0.224448368054	0.195438989584
s3WT5	0.18340083222	0.246183384285	0.229979531739	0.165106005841	0.243319167555	0.227271499504	0.247484873029	0.138266460052	0.133563269641	0.142737378153	0.255934440441	0.174868677542	0.207734130757	0.178515134396	0.194951313542	0.231105110349	0.137764110947	0.212771500439	0.257327763586	0.208764966454	0.179911209254	0.245748171934	0.226914556771	0.238231149715	0.222374528686	0.193916877009	0.193027873063	0.115582136821	0.211233645103	0.221614220323	0.210022340966	0.160866506411	0.151410313441	0.162865442805	0.144913554972	0.16301286859	0.175648284997	0.187919768941	0.126940433608	0.150811199344	0.16160330469	0.120179878687	0.226385662033	0.197349415502	0.155027807497	0.156313624438	0.160018435507	0.188690532042	0.160934971826
s3WT6	0.134084205349	0.181171698639	0.146714388338	0.168381720758	0.179236509863	0.149833052008	0.191495972714	0.162263886064	0.155938592591	0.207448420026	0.189569331744	0.16708889214	0.155261086406	0.227785983623	0.139000911976	0.165498508808	0.148396789936	0.152300502864	0.188823435855	0.158787780668	0.124200409631	0.189299179301	0.16248581166	0.170069574661	0.167327411154	0.191076159183	0.147612040877	0.152741960854	0.152999882372	0.159553152001	0.181890733301	0.183831812143	0.121712100139	0.20669783532	0.216850449417	0.190187126778	0.168765472924	0.158827468021	0.178513401347	0.137032847915	0.201656600925	0.192219771709	0.149542055145	0.139780042985	0.185408776911	0.171614638231	0.152921715569	0.162442378903	0.166229595191
s3WT7	0.135743907685	0.184917671653	0.173789149792	0.126348221864	0.186310721019	0.162253134994	0.13483752856	0.184421778872	0.110167485208	0.17576510078	0.20840193722	0.133655615518	0.190550882857	0.184456044568	0.129219156273	0.166842992487	0.163962075783	0.13782788649	0.157495169684	0.147082426311	0.200156988615	0.172253463283	0.13569609016	0.20153040674	0.114044815003	0.12994795096	0.136174766413	0.180728135219	0.139148416549	0.196822275321	0.137344881754	0.198730985764	0.163986694628	0.263877796337	0.242591476185	0.253237262791	0.120895498659	0.106579438072	0.173903218773	0.199632328897	0.241210401315	0.206290063213	0.172115721281	0.140955570727	0.169300418653	0.199011645686	0.223788364937	0.11070327855	0.186776473341
s3WE1	0.121029862482	0.175191538514	0.149586905664	0.146904059569	0.175777777716	0.142590381815	0.163190461594	0.161728276562	0.150754921313	0.20193788506	0.192148577156	0.14785494365	0.152755225785	0.210830783962	0.131156285343	0.133085102186	0.14399293252	0.153612414843	0.165792287219	0.13642856054	0.119657437048	0.163217390786	0.162594599046	0.142195324983	0.156204673555	0.160184234305	0.146090745045	0.150490277197	0.132878365716	0.13387276658	0.159647719518	0.165727416425	0.119611721149	0.221128892637	0.228918413886	0.205187236433	0.158792646615	0.131902072243	0.160382408787	0.148739115209	0.216472509392	0.186279346554	0.13694658517	0.118690007224	0.156887727568	0.142547962171	0.177270010511	0.173545454924	0.179656775193
s3WE2	0.136234170578	0.144352774075	0.112796372033	0.179042603593	0.134091119948	0.120921826472	0.149081813369	0.222885237664	0.173842362224	0.230588586725	0.154770432036	0.171200246069	0.178527203662	0.254370540264	0.130630922878	0.129791717083	0.207518563879	0.123652088719	0.137405564361	0.134026350866	0.162242012669	0.145994298918	0.114369863076	0.137577800915	0.141394225366	0.199104971198	0.143309561872	0.194750176985	0.132292892902	0.177765420929	0.165405912521	0.221599783793	0.164879187953	0.287006513842	0.267053362225	0.249231574193	0.172742305049	0.15369971259	0.229668183431	0.2065033327	0.271290958342	0.243918721673	0.110738846301	0.111138399242	0.215046512863	0.207194485318	0.21407079121	0.16295303258	0.230810316835
s3WE3	0.191120175927	0.223659438586	0.174668838353	0.214166283466	0.213072742979	0.183564956895	0.223661056757	0.205570847848	0.207413966362	0.23386604838	0.21697352038	0.202801347851	0.205486196332	0.2704431716	0.166300289858	0.202672636842	0.198011938323	0.184357836383	0.229961947531	0.199764016497	0.184700853361	0.223868949979	0.201913550072	0.203730251868	0.202586291475	0.232571828103	0.19857889222	0.192505435891	0.184645159691	0.205372028321	0.220075738708	0.239296629721	0.160442858747	0.236279678435	0.251862055399	0.229744179047	0.211259287768	0.194508305676	0.230660694221	0.168741549777	0.22984399173	0.221822076105	0.184954464272	0.183234413629	0.223854269951	0.208064628276	0.167849646115	0.204283646608	0.212919864
s3WE4	0.173677553669	0.148566820099	0.135897773839	0.222667277139	0.13494236425	0.142418825117	0.171958502932	0.271504109203	0.226843340272	0.275171656469	0.157088701045	0.215597135299	0.215323278283	0.301894685458	0.174717585285	0.167299318541	0.259660702623	0.163275556316	0.144483778627	0.160553319133	0.201042627272	0.16767098663	0.143910550251	0.158018713207	0.164308978936	0.23122229267	0.177950954634	0.251605645081	0.169705196482	0.217108274835	0.197260389602	0.259982972372	0.209972164349	0.331709643329	0.316340465831	0.291609943425	0.212166810511	0.195255119187	0.275909560991	0.256599328732	0.322155997789	0.302961261384	0.133035979204	0.156195975713	0.262537725444	0.258281390993	0.271069841767	0.190813594597	0.271401370488
s3WE5	0.18880650894	0.196218600796	0.201454869019	0.155431730683	0.200503602386	0.19334959266	0.196378739734	0.203102421384	0.163527125158	0.185679760228	0.20414115317	0.156575821487	0.206889741376	0.212329614392	0.159207121056	0.178814675817	0.201420220572	0.177242508002	0.190691926103	0.178260202673	0.17949650923	0.170048364818	0.18622841528	0.183780426141	0.178371419255	0.214028754921	0.183865525101	0.194846407116	0.176662176038	0.193153330001	0.205270835593	0.24465052086	0.153697104494	0.236428130574	0.225531361158	0.245158454363	0.20180225776	0.170359761718	0.199752498144	0.191805947511	0.235299409579	0.206605014821	0.169402590897	0.163229430227	0.157680499244	0.189261421321	0.197481060045	0.185437544509	0.233655687658
s3WE6	0.220543190536	0.153390774149	0.170819687371	0.263086550161	0.163304630292	0.182166829266	0.24740568712	0.290533614848	0.264547492505	0.296618989061	0.176562667776	0.259239855218	0.229347996388	0.334416241282	0.212763789027	0.206230849558	0.281916234161	0.210084033956	0.202895663601	0.214359856036	0.191785563334	0.194276955391	0.208033213719	0.200454166783	0.243576979874	0.294173333213	0.229409393991	0.265853583714	0.224060193681	0.223398208372	0.234875826748	0.288570546505	0.218964781739	0.309374782842	0.313318724586	0.292297746128	0.260544221985	0.249837013041	0.29911547573	0.242178883941	0.318130890058	0.318974373935	0.16315337671	0.197910486152	0.276887468084	0.25293188838	0.269105544056	0.260416577721	0.299972670446
s3WE7	0.114279378426	0.169657126544	0.136658794779	0.167771260572	0.164524530444	0.135902433559	0.19939029054	0.182091914221	0.17069731655	0.193013946323	0.179943330805	0.179396790204	0.141041296877	0.228801337379	0.141758225736	0.152571087981	0.16811399637	0.158059893583	0.185918012245	0.136262192241	0.12622811187	0.180640373282	0.165762785725	0.159047430482	0.181893419625	0.18535984335	0.141294037584	0.160106092215	0.154098444856	0.140481830299	0.151087038735	0.183172311758	0.138479801574	0.22674622203	0.22352378412	0.199933098818	0.15872362049	0.16635506639	0.193660544496	0.145117800668	0.212722333839	0.202220078385	0.124732449475	0.130188136107	0.191565168689	0.154472275701	0.18509910723	0.176211059256	0.193287387677
s3KO1	0.135578769322	0.149238463233	0.133620711042	0.148856478262	0.143044843781	0.120797480556	0.113656209011	0.202164862232	0.170602894936	0.208232445348	0.167307785275	0.147422345257	0.184597699503	0.218357626498	0.120011402371	0.13293209008	0.189866801285	0.120513053252	0.142484944365	0.154217655388	0.194039982819	0.153247028495	0.107515782746	0.153880206075	0.0842780000974	0.15464605394	0.122858013798	0.18286593191	0.106582060257	0.172456111611	0.132878749547	0.200292321612	0.153573578046	0.278659578292	0.281751652556	0.261964388434	0.14747126162	0.110695919114	0.200420157103	0.200495763526	0.262322455014	0.240794155892	0.14310251246	0.135869268819	0.197829866113	0.21127373784	0.231595981926	0.137663770137	0.201584620367
s3KO2	0.114052979231	0.13595251616	0.116527244574	0.157914499642	0.122821716289	0.110497923292	0.129965588492	0.199415147355	0.159420128228	0.216109148072	0.146373911491	0.166822213245	0.154874830414	0.228966198142	0.0932474176445	0.0939406303052	0.175018790796	0.0940095198996	0.121105207939	0.100838342602	0.129543974201	0.108970801156	0.107300097041	0.145562434846	0.128230548063	0.1537524013	0.13054008171	0.184383655751	0.111544980651	0.144039530493	0.138872483576	0.203958857143	0.1675769307	0.261544539069	0.261747568169	0.223151362116	0.132828107533	0.120504491499	0.201274030134	0.178886726861	0.258706633084	0.229540072634	0.0974087646198	0.0865601481393	0.192547373665	0.191967763478	0.240949062083	0.169570425398	0.226918522327
s3KO3	0.0850709430195	0.153642429811	0.147220100579	0.122593656777	0.154091622793	0.128104820199	0.161160204364	0.153704822489	0.124694227264	0.152938177014	0.177499510195	0.135316095431	0.126259585673	0.191467299504	0.120991551847	0.126338957631	0.151720383275	0.13354632714	0.145320945741	0.100712959954	0.125256502574	0.158172687143	0.126935726344	0.183922500569	0.145552866297	0.131691674973	0.0959169244383	0.131612836562	0.127884156181	0.148938260049	0.0996769245885	0.133695913396	0.134356965835	0.225534504452	0.205061397073	0.171034684477	0.0853167520243	0.125826227299	0.158427476713	0.164546753587	0.205036515171	0.182855030721	0.143778793637	0.0982938121378	0.173255908746	0.143605980143	0.233125701793	0.154008933035	0.202039273292
s3KO4	0.0927823323025	0.14217858231	0.130355395203	0.12083418859	0.144005801965	0.12262182642	0.116161614691	0.177912978002	0.120657340708	0.174394775514	0.161407252659	0.131984989979	0.141585991574	0.196725275181	0.0952018066378	0.123956729224	0.162735137996	0.101693180175	0.134015301473	0.0985095783241	0.151128477968	0.133737833698	0.099985297379	0.15797701719	0.0996735698288	0.128515832485	0.0968393880857	0.158980470877	0.10188314392	0.154264631101	0.102880512607	0.169341087236	0.12624476808	0.253412267654	0.234656991314	0.21346580798	0.0990793646452	0.0972781762227	0.177283820457	0.176960657138	0.239058282178	0.212012212355	0.128659120306	0.0986448332722	0.176430295563	0.179059528482	0.228309310743	0.13225493285	0.197562180762
s3KO5	0.0879919375113	0.124034278929	0.116302673301	0.131470232505	0.12627044783	0.106391341966	0.150150246684	0.162690212525	0.13817201192	0.185895813413	0.151451433922	0.142802953707	0.117044408163	0.203867544361	0.122381783966	0.102958419722	0.145705957462	0.129880368918	0.146623048627	0.115915378823	0.104022405483	0.139603534405	0.128229291378	0.139848016956	0.148782140463	0.167493992053	0.110105416927	0.146150296469	0.113845907654	0.116967380706	0.122197238438	0.144564001445	0.111831714243	0.226005085884	0.228211079617	0.188303231373	0.139209648424	0.134114637011	0.160065830322	0.148809700759	0.224158081349	0.188322534166	0.113410543058	0.0929903472309	0.166011070755	0.157370489834	0.209350568704	0.184965125848	0.198647834016
s3KO6	0.155000961567	0.128639614989	0.116187393059	0.203361980602	0.116506278251	0.12687988092	0.198666768696	0.217491328739	0.195905735677	0.236090684511	0.126130027814	0.194591878341	0.152168597647	0.271668400008	0.156012916655	0.145515633694	0.215154948268	0.151336527642	0.155765272426	0.165417154674	0.139487313614	0.151279713077	0.150354008814	0.161603293026	0.197987200225	0.244665642386	0.167242951144	0.20850702678	0.169840515626	0.17649640984	0.187774492904	0.222413261198	0.147651403642	0.244580622697	0.251678977022	0.231277705647	0.20459886321	0.200440016832	0.235916057964	0.176148696729	0.258294204956	0.255719933897	0.118418858778	0.144553145499	0.227850824664	0.209199664359	0.233860892872	0.228157898492	0.245291777992
s3KE1	0.130019199778	0.154774870417	0.107486807762	0.178832951285	0.137994877968	0.133385443558	0.197209500683	0.187952842883	0.185550805719	0.21118801126	0.155213443232	0.184840712306	0.146779116982	0.246075924598	0.129513137576	0.145845891657	0.177680527375	0.140209897332	0.181281682242	0.139079873167	0.13394107363	0.160235231042	0.158669079545	0.164219533628	0.179443058384	0.192658807044	0.153980386838	0.180393517779	0.148509151135	0.138273453388	0.15072620819	0.19686041303	0.139633219198	0.241730079481	0.247525096654	0.219732627776	0.17699182356	0.173940210318	0.209088227492	0.149555451078	0.227187042894	0.219405312237	0.114192856465	0.127428059346	0.20717332486	0.182029756478	0.207880042159	0.203412235787	0.217165522098
s3KE2	0.135934025683	0.112117867067	0.102798814525	0.186483210491	0.099247472638	0.110403484005	0.145851898474	0.238842539551	0.187896329519	0.244423760295	0.119899367866	0.190475077662	0.182186589591	0.26989085928	0.13013520161	0.125224099635	0.224246853569	0.122709497959	0.118624870126	0.126412287964	0.161815008052	0.125085573286	0.118049777128	0.135263462794	0.136689111555	0.199020294356	0.150582959921	0.216816127621	0.12714699541	0.175388940182	0.163662995295	0.235883315224	0.176790777374	0.309793299961	0.288493728482	0.268276373064	0.181860053951	0.154885972835	0.247722690028	0.218581696045	0.295509813611	0.269279683572	0.0846244494292	0.106610919304	0.228047108799	0.22242485171	0.245249270559	0.174164416207	0.249122156883
s3KE3	0.144927692975	0.148066775622	0.117395396734	0.176773462254	0.134542892156	0.122603864446	0.130496443181	0.222324973059	0.166097977244	0.230892572671	0.147698642322	0.165951741849	0.189827621094	0.258154998352	0.130308742119	0.137602295828	0.215906850262	0.117372921296	0.121873722702	0.14211702993	0.178954557371	0.150167949431	0.104864283572	0.13465638901	0.117981356268	0.183105915116	0.144588298244	0.207498292646	0.126086635683	0.194050685311	0.17561462122	0.227559261333	0.166764576224	0.297144765936	0.278323116645	0.267340102864	0.167198075641	0.136794586098	0.230725462202	0.224820342049	0.28015116733	0.26019337961	0.110517521127	0.117590776827	0.219428843148	0.223157865287	0.249467798951	0.138690618921	0.2188034999
s3KE4	0.145556526418	0.144781187744	0.146832553887	0.168213403257	0.139353209989	0.12099817263	0.0817511225447	0.239063167772	0.168661201102	0.244310507875	0.159451430429	0.182345590594	0.205048518969	0.243968273145	0.131312897501	0.116470305725	0.223909747994	0.104446079635	0.0963822300461	0.130430362664	0.192414950465	0.113382103105	0.0984567746713	0.152813749729	0.100820565576	0.15869569239	0.136141739941	0.210600149428	0.113511558807	0.182412040168	0.14296333671	0.230775842206	0.192319239885	0.317384717371	0.300580858248	0.27741907549	0.143355764128	0.128177002667	0.234293660821	0.245787329919	0.307022554544	0.272216962144	0.137647173169	0.108334687545	0.218313573906	0.23226294291	0.282790417483	0.178081508305	0.253747988801
s3KE5	0.126171417933	0.157739218652	0.130918264525	0.135693006365	0.152634937541	0.138607156131	0.121303146413	0.181619902104	0.124275898238	0.184578813463	0.156015182564	0.125474471433	0.164239312964	0.212242649766	0.11013962765	0.142171995926	0.178289571674	0.107212554131	0.136313964612	0.140815585692	0.185662964443	0.149615535623	0.1004954622	0.172273931491	0.103388715838	0.146128776626	0.127850961497	0.179555373384	0.112940550842	0.181122192433	0.138567486211	0.199604090597	0.135752874165	0.26126274053	0.251596054686	0.24372737477	0.127695856093	0.0999112189614	0.191535141838	0.192400222328	0.241487245988	0.21161152288	0.139069192789	0.128175627676	0.185622211383	0.204996304193	0.214182724214	0.114012611789	0.183385488898
[truncated: 22 more columns]
