# Supplementary material for: ASMT determines gut microbiota and increases neurobehavioral adaptability to exercise in female mice
Source: Commun Biol. 2023 Nov 7;6:1126. doi: 10.1038/s42003-023-05520-8 (PMC10630421; doi:10.1038/s42003-023-05520-8)
Supplement: Supplementary file 4 — Supplementary Data 1 [file 42003_2023_5520_MOESM4_ESM.zip › 5.Beta_Diversity/Jackknifed/binary_jaccard_tree_compared/jackknife_support.txt]

#total support trees considered: 10
#node support is fractional - in range [0,1]
node11	0.7
node10	0.8
node13	0.9
node12	0.5
node15	0.5
node14	0.9
node17	0.4
node16	0.7
node19	0.5
node18	1.0
node31	0.3
node30	1.0
node37	0.2
node36	0.6
node35	1.0
node34	0.9
node60	0.2
node38	0.3
node59	0.6
node58	0.7
node61	0.7
node55	0.8
node54	0.9
node57	1.0
node56	0.8
node51	0.3
node50	0.5
node53	0.5
node52	0.4
node63	0.9
node64	0.8
node65	1.0
node62	0.6
node33	0.4
node66	0.2
node32	0.4
node39	0.3
node67	0.4
node28	1.0
node29	1.0
node24	0.0
node25	0.5
node26	0.9
node27	0.4
node20	0.1
node21	0.0
node22	0.9
node23	0.6
node68	0.9
node69	1.0
node48	1.0
node49	0.3
node46	0.5
node47	0.1
node44	0.0
node45	0.0
node42	0.2
node43	0.0
node40	0.0
node41	0.1
node9	0.4
node8	0.4
node1	0.2
node0	1.0
node3	0.3
node2	0.3
node5	0.0
node4	0.0
node7	0.0
node6	0.0
