# Supplementary material for: ASMT determines gut microbiota and increases neurobehavioral adaptability to exercise in female mice
Source: Commun Biol. 2023 Nov 7;6:1126. doi: 10.1038/s42003-023-05520-8 (PMC10630421; doi:10.1038/s42003-023-05520-8)
Supplement: Supplementary file 4 — Supplementary Data 1 [file 42003_2023_5520_MOESM4_ESM.zip › 5.Beta_Diversity/Jackknifed/binary_jaccard_tree_compared/master_tree.tre]

((((((((((((s1WT1:0.274961597542,s1WT6:0.274961597542)node11:0.0110572210529,((s1WT2:0.275547445256,s1WT5:0.275547445256)node13:0.00950454861675,s1WT4:0.285051993872)node12:0.000966824722625)node10:0.00519433793075,s1WT7:0.291213156526)node9:0.0126363054541,(((s2WT1:0.290025684931,s2WT3:0.290025684931)node16:0.004889634695,s2WT4:0.294915319626)node15:0.00378242898223,((s2WT2:0.281927581323,(s2WT5:0.277977617906,s2WT6:0.277977617906)node19:0.003949963417)node18:0.0154996497238,s2WT7:0.297427231046)node17:0.00127051756248)node14:0.00515171337096)node8:0.00900509554137,(((s1KO5:0.300519169329,s1KE4:0.300519169329)node22:0.00564771832817,(s1KE1:0.300507405971,((s1KE2:0.296377908528,(s1KE3:0.290732436473,s2KE3:0.290732436473)node26:0.005645472055)node25:0.001784284517,s1KE5:0.298162193044)node24:0.00234521292612)node23:0.00565948168655)node21:0.00433765442877,s2KE4:0.310504542086)node20:0.00235001543513)node7:0.00300445307407,((s3KO2:0.293219059747,((s3KO3:0.263424124514,s3KO4:0.263424124514)node30:0.0186987601817,s3KO5:0.282122884695)node29:0.0110961750519)node28:0.0183456421934,s3KE4:0.311564701941)node27:0.00429430865457)node6:0.00151723900387,(((s1WT3:0.293116933907,s3KE1:0.293116933907)node33:0.009785198944,((s3KE2:0.2808,s3KE3:0.2808)node35:0.0185721950418,s3KE5:0.299372195042)node34:0.00352993780925)node32:0.00883326146597,(s3WT2:0.302962962963,s3WT7:0.302962962963)node36:0.00877243135397)node31:0.00564085528204)node5:0.00293606101021,s3KO1:0.320312310609)node4:0.0111908222905,(((((s1WE1:0.304244450552,((s1WE3:0.295255642561,s1WE4:0.295255642561)node43:0.0045089773285,s1WE6:0.299764619889)node42:0.00447983066225)node41:0.00352924126706,s2WE2:0.307773691819)node40:0.00627410034055,((((s1WE2:0.298812664908,s1WE5:0.298812664908)node47:0.000172829653,(s1KO1:0.28749883102,(s1KO2:0.281936533767,s1KO3:0.281936533767)node49:0.005562297252)node48:0.011486663541)node46:0.00706603366956,s1KO4:0.30605152823)node45:0.0010511652548,(s2KO1:0.295987851263,(s2KO2:0.29243697479,s2KO3:0.29243697479)node51:0.0035508764725)node50:0.0111148422224)node44:0.0069450986745)node39:0.0026228498747,(((s2WE1:0.285684386773,s2WE5:0.285684386773)node54:0.0147629254626,(s2WE3:0.295248380129,s2WE4:0.295248380129)node55:0.00519893210562)node53:0.0105607478892,s2KO4:0.311008060124)node52:0.00566258190968)node38:0.00657112212436,((s2KE1:0.297838270616,s2KE2:0.297838270616)node57:0.0149074299764,(s2KE5:0.304408817635,s2KE6:0.304408817635)node58:0.00833688295738)node56:0.0104960635655)node37:0.00826136874135)node3:0.00550444210791,s3KO6:0.337007575008)node2:0.00482020174516,(((s3WT1:0.317374350087,s3WT4:0.317374350087)node61:0.00755135386669,(s3WT3:0.309669361466,(s3WT5:0.297637490317,s3WT6:0.297637490317)node63:0.0120318711488)node62:0.0152563424869)node60:0.00537530572269,s3WE3:0.330301009676)node59:0.011526767077)node1:0.00407407407811,(s1KE6:0.338226745711,((s3WE1:0.308847154013,(((s3WE2:0.279179810726,s3WE7:0.279179810726)node69:0.009631657909,s3WE6:0.288811468635)node68:0.0103707652087,s3WE5:0.299182233843)node67:0.00966492016975)node66:0.00373083156841,s3WE4:0.312577985581)node65:0.0256487601298)node64:0.00767510511971)node0;
