# Supplementary material for: ASMT determines gut microbiota and increases neurobehavioral adaptability to exercise in female mice
Source: Commun Biol. 2023 Nov 7;6:1126. doi: 10.1038/s42003-023-05520-8 (PMC10630421; doi:10.1038/s42003-023-05520-8)
Supplement: Supplementary file 5 — Supplementary Data 2 [file 42003_2023_5520_MOESM5_ESM.xls]

## Sheet: Figure 1
	wt/wt								ft/ft
OFT distance in centre
female	3661.67	5724.56	4236.66	5423.43	6346.48				3363.87	3751.62	3486.59	3807.64	2734.83
male	1761.52	2597.26	2751.83	2306.24	2558.43	1892.54	1876.83		2758.58	2904.89	2898.77	3875.98	3594.26	2410.47
OFT number of Poking
female	22	13	24	17	23				14	12	15	11
male	20	16	17	20	15	20	18		14	27	22	19	30	29
OFT time in centre
female	41.48	33.4	55.88	20.64	38.72	65.15			45.48	16	31.04	44.28	48.35	27.48	22.48
male	52.23	36.36	57.27	57.79	29.92	56.92	50.35		65.27	36.08	48.88	70.27	51.48	56.44
FST immobility time
female	68.44	39.68	61.2	73.43	65.36				103.14	100.27	113.87	92.31	108.79
male	1	95.48	1.04	11.56	3.24	61.84	3.48		118.67	18.08	37.12	88.39	20.56	5.6
FST struggling time
female	113.64	120.03	118.6	162.12	123.67				91.15	57.72	89.59	70.63	88.15
male	291.92		230.74	272.14	195.9		292.22			249.26	186.71		214.8	254.84
TST immobility time
female		36.6	19.4	23.12					77.59	75.99	76.35	98.11
male	90.18	87.34	37.27		111.35	51.04	41.72		92.31	49.72	117.35		33.4
TST struggling time
female	265.02	215.98	237.62	277.22					238.14	170.99	183.51	203.46
male	152.96	165.24	188.03		138.83	173.99	209.88		196.7	222.02	141.67	286.41	183.87	297.26
SPT
female	63.6771	59.1912	63.8298	65.5	63.9241	58.8571			62.2568	64	61.0169	56.8889	55.1084	57.1429
male	63	59	56	58	56	58			54	60	63	63	54	56

## Sheet: Figure2
	no swim								swim
OFT Distance in center
wt/wt	3661.67	5724.56	4236.66	5423.43	6346.48				3893.05	4379.48	2591.38	4655.74	3449.58
ft/ft	3363.87	3751.62	3486.59	3807.64	2734.83				5131.85	4375.78	4676.69	5464.28	3851.23
OFT number of Poking
wt/wt	22	13	24	17	23				29	22	23	24	27
ft/ft	14	12	15	11	24				19	20	26	22	23
OFT time in center
wt/wt	52.23	36.36	57.27	57.79	29.92	56.92	50.35			34.04	5.92	19.08	47.71	45.44	17.68
ft/ft	65.27		48.88	70.27	51.48	56.44			59.79	44.35	68.79	61.87		52.43
FST immobility time
wt/wt	68.44	39.68	61.2	73.43	65.36				99.07	74.47	86.71	84.75	74.07
ft/ft	103.14	100.27	113.87	92.31	108.79				80.71	137.76	114.99	112.07
FST struggling time
wt/wt	113.64	120.03	118.6	162.12	123.67				98.03	121.03	98.27	111.83	80.9
ft/ft	91.15	57.72	89.59	70.63	88.15				125.35	90.36	80.95	92.35	79.07
TST immobility time
wt/wt		36.6	19.4	23.12					62.95	49.8	39.96	59.36
ft/ft	77.59	75.99	76.35	98.11					81.46	94.75	78.23
TST struggling time
wt/wt	265.02	215.98	237.62	277.22					216.42	203.84	209.22	219.46
ft/ft	238.14	170.99	183.51	203.46					268.94		185.51	268.18
SPT
wt/wt	63.6771	59.1912	63.8298	65.5	63.9241	58.8571			61.4173	65.1376	60.687	71.1009	60.7287	60.7639
ft/ft	62.2568	64	61.0169	56.8889	55.1084	57.1429			61.9883	62.6943	66.0194	61.435	66.6667	59.009

## Sheet: Figure 3
	no swim							swim
CA1v GAP43
wt/wt	0.989726	0.980403	0.85036	0.93606				1.50579	1.58655	1.08882	0.842699
ft/ft	1.20532	1.22496	0.910334	0.694636				1.81216	2.06546	1.2748	1.29696
CA1d NeuN
wt/wt	1.14348	1.11385	1.09444	0.903215				1.61896	1.44984	1.2168	0.80125
ft/ft	0.889536	0.982188	0.662962	0.666758				1.91679	1.98643	1.25732	1.13066
CA1v GFAP
wt/wt	106.067	111.205	58.3788	82.8421				109.423	99.5476	81.9651	64.2439
ft/ft	136.679	118.801	102.413	105.585				172.648	166.441	128.497	139.367
DG GAP43
wt/wt	3.97987	4.21272	3.41776	3.35454				3.95019	4.09204	3.71725	3.82999
ft/ft	2.96947	2.46793	2.18889	1.68688				4.27414	4.28592	2.72376	2.83793
DG SYP
wt/wt	2.15394	2.29581	1.30231	1.70783				2.28851	2.21706	1.46858	1.62069
ft/ft	1.35842	1.64256	1.24526	1.03862				2.1737	2.44899	1.75248	1.45025
DG GFAP
wt/wt	203.474	177.521	165.698	153.619				202.946	169.098	138.763	108.85
ft/ft	236.805	253.945	225.112	193.49				206.105	189.236	158.124	158.085
synaptic count
wt/wt	19.13	17.92	20.13	19.6				20.76	19.73	18.14	18.9
ft/ft	22.72	20.26	21.29	21.02				19.82	20.5	20.6	19.85
PSD thickness
wt/wt	72.51	60.78	68.92	70.79				70.94	69.53	71.86	68.77
ft/ft	63.29	52.02	61.31	67.05				73.88	67.66	70.03	72.69

## Sheet: Figure 6
	wt/wt							ft/ft
WE-KE Shannon
Sed	7.28639	6.9415	7.11853	7.1062	6.99434	7.17582	6.83818	6.9847	7.08698	7.05028	7.43699	7.00239
4wk Ex	6.89881	6.89676	6.98563	6.34021	7.10006	6.90053		6.69574	7.39192	7.30925	6.96888	6.82581	6.95027
8wk Ex	7.41172	7.02882	7.01169	6.78933	7.10426			7.23458	7.53261	7.23439	7.16697	7.2017	7.59917
3wk after Ex	7.43918	7.31576	7.00785	6.95401	7.10431	7.19612	7.4109	7.39955	7.31181	7.19299	6.66299	7.02463
WE-KE Simpson
Sed	0.975879	0.965019	0.968159	0.972036	0.964505	0.96973	0.964239	0.966965	0.971117	0.96891	0.981163	0.963127
4wk Ex	0.970315	0.971126	0.967117	0.932318	0.972656	0.96672		0.956602	0.974723	0.977776	0.972148	0.955723	0.9679
8wk Ex	0.979644	0.968876	0.974923	0.962125	0.97428			0.975953	0.982518	0.974348	0.973367	0.977329	0.986177
3wk after Ex	0.979941	0.977087	0.972297	0.972907	0.977251	0.979411	0.982692	0.978329	0.979487	0.974128	0.956896	0.964067
WE-KE OTU
Sed	1470.1	1607.5	1560.8	1461.8	1600.5	1583.1		1657.2	1929.4	1916.9	1708.2	1711.4	1658
4wk Ex	1477.2	1594.1	1564.8	1441.6	1598.2	1578		1651.3	1935.9	1920.6	1703	1714.7	1652.4
8wk Ex	1718.1	1566.5	1612.1	1624.3	1668.1			1687.3	1810.6	1848.5	1809	1713.3	1703.6
3wk after Ex	1772.4	1801.8	1475.5	1620.6	1658.9	1816.4	1809.2	1807.2	1796.4	1742.4	1568.8	1612.6
WE-KE PD_whole_tree
Sed	55.8353	59.7846	58.8356	55.6962	59.1794	58.7985		60.0067	66.898	66.4664	61.5811	61.3885	61.6722
4wk Ex	55.908	59.4618	58.7519	55.0647	59.2311	58.5022		60.1461	66.8756	66.6602	61.7296	61.6695	61.8283
8wk Ex	59.7729	58.7238	61.6585	60.1983	61.9514			61.9727	64.7464	62.9547	64.3492	62.8867	62.6803
3wk after Ex	62.0109	60.6182	54.0949	56.6907	60.0525	61.3735	62.8287	61.5449	59.4436	57.7333	55.5298	56.2701
wt/wt	4wk Ex							8wk Ex							3wk after Ex
Bacteroidetes	0.510764	0.591057	0.519324	0.746514	0.593368	0.584194		0.488008	0.623528	0.473994	0.438272	0.464892			0.630499	0.753305	0.700498	0.819223	0.689157	0.840136	0.669653
Firmicutes	0.299357	0.221953	0.312613	0.192805	0.25074	0.327891		0.383804	0.226793	0.311385	0.364119	0.370404			0.249187	0.165968	0.205989	0.135484	0.140288	0.100737	0.258217
Proteobacteria	0.104024	0.106444	0.0419707	0.0425125	0.0548653	0.0611862		0.0885285	0.0735751	0.116015	0.106733	0.097161			0.0754894	0.0452936	0.0319295	0.0319295	0.0554432	0.0348552	0.0392617
Epsilonbacteraeota	0.0506032	0.0536733	0.0667847	0.00325074	0.0543235	0.00960774		0.0178068	0.0595247	0.0646897	0.0701438	0.0362999			0.013328	0.00191432	0.01452	0.0013003	0.0401286	0.00711551	0.0115582
Deferribacteres	0.0230803	0.0121361	0.0471719	0.00144477	0.0222856	0.00108358		0.00722387	0.00350358	0.0144477	0.00852416	0.017265			0.00202268	0.000758506	0.00281731	0.000325074	0.0343856	0.00101134	0.00278119
Tenericutes	0.00115582	0.00054179	0.00054179	0.0022394	0.00957163	0.00198656		0.00473163	0.00242	0.0098967	0.00144477	0.0042982			0.0186376	0.0219244	0.038142	0.00169761	0.0301235	0.00758506	0.00939103
Actinobacteria	0.00567074	0.0095355	0.0074767	0.00762118	0.0105107	0.00845193		0.00473163	0.00516506	0.00426208	0.0055985	0.00372029			0.00585133	0.00718775	0.00321462	0.0074767	0.00682655	0.00505671	0.00614029
Gemmatimonadetes	0.000939103	0.00101134	0.00115582	0.00119194	0.00104746	0.0013003		0.000758506	0.000939103	0.000975222	0.000975222	0.00140865			0.000758506	0.00101134	0.000686267	0.00115582	0.00122806	0.00108358	0.00126418
Fusobacteria	0.000577909	0.000180597	0.000469551	0.000397313	0.000325074	0.000216716		0.000469551	0.000252835	0.000397313	0.000397313	0.000361193			0.000397313	0.000758506	0.000180597	0.000361193	0.000433432	0.000252835	0.000216716
Acidobacteria	0.000288955	0.000433432	0.000325074	0.000325074	0.000433432	0.000325074		0.000325074	0.000361193	0.000252835	0.000144477	0.000288955			0.000216716	0.000397313	0.000361193	0.000180597	0.000361193	0.000252835	0.000433432
Patescibacteria	0.000325074	0.000361193	0.000108358	0.000397313	0.000686267	0.000361193		7.22e-05	0.00104746	0.000216716	0.000108358	7.22e-05			0.000252835	7.22e-05	0.000252835	7.22e-05	0.000216716	0.000144477	3.61e-05
Cyanobacteria	0.000397313	7.22e-05	0.000180597	0.000180597	0.000288955	0.000505671		0.000144477	0.000577909	0.000108358	7.22e-05	0.000216716			7.22e-05	3.61e-05	0.000505671	3.61e-05	0.000252835	0.000758506	0.000144477
Nitrospirae	7.22e-05	7.22e-05	0.000144477	0.000108358	3.61e-05	0.000180597		0.000144477	0.000180597	7.22e-05	0.000180597	0.000108358			0.000144477	0.000108358	3.61e-05	0.000144477	0.000180597	7.22e-05	7.22e-05
Spirochaetes	0	0	3.61e-05	0	3.61e-05	0		0	3.61e-05	0	0	7.22e-05			0	3.61e-05	0	0	0	3.61e-05	3.61e-05
Verrucomicrobia	7.22e-05	0	0	0	0	0		7.22e-05	7.22e-05	0	3.61e-05	3.61e-05			0	0	0	0	0	0	0
others	0.00267283	0.00252835	0.00169761	0.00101134	0.00148089	0.00270895		0.0031785	0.00202268	0.00328686	0.00325074	0.00339522			0.00314238	0.00122806	0.000866864	0.000614029	0.000975222	0.000902983	0.000794625
ft/ft	4wk Ex							8wk Ex							3wk after Ex
Bacteroidetes	0.77187	0.703821	0.658636	0.729394	0.736546	0.704399		0.433396	0.44806	0.739399	0.716499	0.539081	0.516759		0.698115	0.791736	0.760998	0.750813	0.664632
Firmicutes	0.144333	0.2204	0.239905	0.197356	0.190963	0.25074		0.404573	0.322943	0.212526	0.208806	0.276638	0.388752		0.257567	0.151846	0.173012	0.162284	0.269053
Proteobacteria	0.0616557	0.0529871	0.0804016	0.0565268	0.0493029	0.0238026		0.0461244	0.10713	0.0284259	0.054179	0.0486889	0.0485444		0.0227913	0.039045	0.0446074	0.0653038	0.0480748
Epsilonbacteraeota	0.00530954	0.0031785	0.00715163	0.00238388	0.00415372	0.00234776		0.0828939	0.0481832	0.00650148	0.00549014	0.0608972	0.0197573		0.00610417	0.00364805	0.00400925	0.00928267	0.00375641
Actinobacteria	0.010294	0.0104385	0.00538178	0.0076573	0.0108358	0.00823521		0.00382865	0.00433432	0.0076573	0.00884924	0.00707939	0.013617		0.00325074	0.00856028	0.00888536	0.00530954	0.00595969
Deferribacteres	0.000794625	0.000902983	0.000866864	0.000361193	0.00252835	0.00054179		0.0137976	0.0271256	0.000614029	0.000650148	0.0605721	0.00660984		0.00368417	0.00213104	0.00245612	0.00104746	0.00122806
Tenericutes	0.00108358	0.00433432	0.00184209	0.00158925	0.000866864	0.00610417		0.0110525	0.0361555	0.0011197	0.00101134	0.00263671	0.00133642		0.00502059	0.000397313	0.00350358	0.00357581	0.00390089
Gemmatimonadetes	0.000975222	0.00148089	0.0013003	0.0011197	0.00140865	0.00126418		0.0011197	0.0011197	0.00101134	0.00137254	0.00119194	0.00115582		0.000433432	0.000505671	0.000614029	0.000397313	0.00054179
Fusobacteria	0.000469551	0.00054179	0.000397313	0.000252835	0.000830745	0.000469551		0.000216716	0.000722387	0.000433432	0.000288955	0.000108358	0.000361193		0.000397313	0.000180597	0.000180597	3.61e-05	0.000433432
Acidobacteria	0.000325074	0.000397313	0.000469551	0.000252835	0.000361193	0.000433432		0.000288955	0.000216716	0.000252835	0.000469551	0.000397313	0.000288955		0.000144477	0.000144477	0.000180597	3.61e-05	0.000180597
Patescibacteria	0.000577909	0.000108358	0.000758506	0.000252835	0.000216716	0.000216716		0.000288955	0.000144477	0.000180597	0.000108358	0.000252835	0.000397313		0.000252835	0.000144477	7.22e-05	3.61e-05	3.61e-05
Cyanobacteria	0.000180597	7.22e-05	0.000180597	0.000288955	3.61e-05	3.61e-05		7.22e-05	0.000108358	0.000108358	0.000144477	0.000144477	0.000108358		0.000722387	3.61e-05	0.000108358	3.61e-05	3.61e-05
Nitrospirae	0.000144477	7.22e-05	0.000252835	0.000216716	0.000108358	0.000144477		0.000108358	0.000180597	0.000144477	0.000144477	0.000144477	7.22e-05		3.61e-05	0	3.61e-05	0	3.61e-05
Latescibacteria	3.61e-05	3.61e-05	0	0	7.22e-05	3.61e-05		0	0	3.61e-05	3.61e-05	0	0		0	0	0	3.61e-05	0
Entotheonellaeota	0	0	0	0	0.000108358	3.61e-05		0	0	3.61e-05	0	3.61e-05	0		0	3.61e-05	0	0	3.61e-05
others	0.00195044	0.00122806	0.00245612	0.00234776	0.00166149	0.00119194		0.0022394	0.00357581	0.00155313	0.00195044	0.00213104	0.0022394		0.00148089	0.00158925	0.00133642	0.00180597	0.00209492

## Sheet: Figure 5
	no running								running
p_Bacteroidetes
wt/wt	0.705555	0.578343	0.667413	0.547605	0.680561	0.590443	0.645597		0.488008	0.623528	0.473994	0.438272	0.464892
ft/ft	0.612078	0.630571	0.467998	0.529582					0.433396	0.44806	0.739399	0.716499	0.539081	0.516759
p_Proteobacteria
wt/wt	0.036011	0.0454381	0.050242		0.0429098	0.0397674	0.0343134		0.0885285	0.0735751	0.116015	0.106733	0.097161
ft/ft	0.0690602	0.0486166	0.102037	0.107058					0.0461244	0.10713	0.0284259		0.0486889	0.0485444
f_Muribaculaceae
wt/wt	0.634508	0.484577	0.592754	0.386549	0.545583	0.405801	0.55519		0.392545	0.447266	0.158383	0.2178	0.281045
ft/ft	0.492993	0.493354	0.34252	0.263707					0.236473	0.283103	0.513545	0.556671	0.390775	0.343061
f_Helicobacteraceae
wt/wt	0.0259337	0.00364805	0.0273423	0.0617279	0.0147367	0.00494835	0.00270895		0.0178068	0.0595247	0.0646897	0.0701438	0.0362999
ft/ft	0.00549014	0.00848804	0.0496641	0.0310988					0.0828578	0.0481832	0.00650148	0.00549014	0.0608972	0.0197573
g_Lachnospiraceae_NK4A136_group
wt/wt	0.0233692	0.0718052	0.068699	0.0831828	0.0230803	0.0469551	0.0288232		0.110056	0.0388644	0.105216	0.181319	0.159647
ft/ft	0.0279564	0.0209853	0.0501336	0.0345662					0.150509	0.070216	0.0343134	0.0377086	0.0154952	0.0862169
g_Odoribacter
wt/wt	0.00595969	0.0261504	0.0139421	0.0290038	0.013328	0.0301958	0.00902983		0.0202268	0.0208409	0.0789208	0.0304125	0.040851
ft/ft	0.019974	0.0204074	0.0265116	0.0378892					0.0472802	0.0374558	0.0213826	0.0234776	0.0190349	0.0207325

## Sheet: Figure 7
SCFA content
mice NO.(μg/g)	Acetic acid	Propionic acid	Isobutyric acid	Butyric acid	Isovaleric acid	Valeric acid	Hexanoic acid	M（mg）	V2（mL）	V3（mL）	V1（mL）
KE233	1745.33	568.584	56.8988	188.62	45.5898	97.3917	2.28532	50.2	0.8	1	0.8
KE205	1819.83	675.147	75.2813	535.099	106.743	109.292	4.44912	52.9	0.8	1	0.8
KE244	1018.4	514.913	50.0796	351.231	61.9523	76.1076	5.59736	51.8	0.8	1	0.8
KE240	678.316	154.764	13.4144	72.6063	13.7265	8.76509	1.05165	53.4	0.8	1	0.8
KE156	1347.67	543.789	81.4835	635.618	82.4708	98.6305	10.8153	51.3	0.8	1	0.8
KS152	1327.02	302.508	27.262	24.728	21.4276	16.1238	1.29412	50.3	0.8	1	0.8
KS134	1021.47	248.912	21.9029	85.2109	21.3515	29.1666	1.83903	51.9	0.8	1	0.8
KS265	1592.92	387.947	39.7948	49.7229	27.2066	34.0446	0.768791	50.4	0.8	1	0.8
KS143	2308.8	709.793	152.112	561.178	130.57	197.157	9.76185	26.7	0.8	1	0.8
KS203	2680.38	993.387	119.357	885.918	104.488	205.852	5.59115	48.9	0.8	1	0.8
WE227	683.483	288.019	34.5211	66.0369	28.6893	21.7539	1.02593	52.8	0.8	1	0.8
WE208	733.523	290.958	29.306	95.3702	27.7318	16.4109	1.95589	52.8	0.8	1	0.8
WE133	492.821	150.457	15.8946	40.4872	20.4985	11.9607	3.09935	52.5	0.8	1	0.8
WE201	524.656	169.643	12.2901	25.2665	11.2039	17.584	1.01612	50.7	0.8	1	0.8
WE135	1396.92	424.201	91.1148	534.826	96.0354	134.839	6.66577	53.7	0.8	1	0.8
WS234	758.383	202.323	25.347	85.9167	18.6875	22.1591	1.39633	52.4	0.8	1	0.8
WS132	892.171	321.484	44.381	194.309	40.303	60.3391	6.27412	50.4	0.8	1	0.8
WS213	1197.83	496.717	31.1979	194.91	29.1715	37.9991	1.42114	49.3	0.8	1	0.8
WS250	547.884	198.638	17.5178	98.7456	12.7647	14.2944	1.4895	51.4	0.8	1	0.8
WS222	545.479	166.067	12.7187	190.561	10.8463	12.4454	0.946155	51.2	0.8	1	0.8
